# Supplementary material for: Modeling antisense oligonucleotide therapy in MECP2 duplication syndrome human iPSC-derived neurons reveals gene expression programs responsive to MeCP2 levels
Source: Hum Mol Genet. 2024 Sep 15;33(22):1986–2001. doi: 10.1093/hmg/ddae135 (PMC11555823; doi:10.1093/hmg/ddae135)
Supplement: SupplementalTable1_ddae135 [file supplementaltable1_ddae135.xlsx]

## Sheet: Sheet1
Gene_ID	Gene_symbol	DESeq2 analysis	baseMean	log2FoldChange	lfcSE	stat	pvalue	padj	grp.mean.Control.Ctrl	grp.mean.MDS.Ctrl	X129	X133	X137	X141	X145	X149	X153	X157	X161	X165	X169	X173	X177	X185	X189	Gene_ID_without_ver	chromosome_name	start_position	end_position	gene_length		LimmaVoom analysis			logFC	AveExpr	t	P.Value	adj.P.Val	B
ENSG00000000003.14	TSPAN6		1155.39	-0.12174	0.145107	-0.838969	0.401486	0.667181	1200.32	1104.05	883.852	789.355	1125.68	1239.36	1361.75	1530.28	1445.44	1226.81	1262.58	1231.65	1000.48	1023.79	1251.96	1032.23	925.644	ENSG00000000003	X	100627109	100639991	12882					-0.101665	5.3145	-0.692356	0.498718	0.715023	-6.41489
ENSG00000000419.12	DPM1		1134.5	0.264573	0.286989	0.921894	0.356584	0.632562	1037.33	1245.54	1838.58	1896.49	1087.09	1071.22	612.586	628.374	650.002	514.322	1024.11	872.422	1128.31	1414.28	1158.61	1529.67	1591.41	ENSG00000000419	20	50934867	50958555	23688					0.437648	5.20089	1.67869	0.112787	0.373494	-5.29554
ENSG00000000457.13	SCYL3		269.684	-0.123328	0.112717	-1.09415	0.273891	0.561232	280.374	257.467	245.978	229.569	238.001	282.947	304.284	305.718	358.144	278.353	237.147	244.834	238.763	231.977	274.552	309.907	265.091	ENSG00000000457	1	169849631	169894267	44636					-0.109212	3.22867	-0.898069	0.38257	0.626727	-5.92027
ENSG00000000460.16	C1orf112		217.95	-0.148893	0.120595	-1.23465	0.216962	0.50486	228.547	205.84	236.25	185.464	226.208	240.46	194.822	276.078	272.071	197.023	184.153	175.34	184.883	200.273	219.641	247.131	229.456	ENSG00000000460	1	169662007	169854080	192073					-0.134099	2.91975	-1.05732	0.306193	0.561406	-5.71364
ENSG00000000971.15	CFH		29.9148	0.673235	0.747192	0.90102	0.367578	0.641108	23.4238	37.3331	4.16911	9.04705	49.3155	45.1992	18.0763	27.9465	11.8722	21.7642	2.64969	1.06914	13.7342	13.1453	18.042	95.3559	117.335	ENSG00000000971	1	196651878	196747504	95626					-0.202575	-0.735871	-0.243354	0.810848	0.909523	-5.65025
ENSG00000001036.13	FUCA2		910.554	-0.320935	0.206414	-1.55481	0.119991	0.382765	1003.82	803.966	586.455	600.498	756.886	847.937	1390.87	1322.8	1376.18	1148.92	854.525	863.869	681.426	623.244	934.26	853.435	817.001	ENSG00000001036	6	143494811	143511690	16879					-0.259644	4.93649	-1.22651	0.237891	0.500084	-5.86694
ENSG00000001084.11	GCLC		758.223	0.0415629	0.083089	0.500221	0.61692	0.811375	747.194	770.828	694.852	688.707	657.183	780.138	814.437	791.819	787.521	762.892	854.525	861.731	834.615	780.988	646.373	723.115	694.451	ENSG00000001084	6	53497341	53616970	119629					0.0368857	4.72454	0.429292	0.673481	0.828291	-6.49406
ENSG00000001167.14	NFYA		1236.28	-0.00672665	0.0981523	-0.0685328	0.945361	0.978525	1238.73	1233.47	1346.62	1316.35	1373.33	1336.99	1167.93	1235.58	1123.9	1009.17	1356.64	1281.9	1358.63	1419.7	1124.88	1079.11	1013.43	ENSG00000001167	6	41072945	41099976	27031					-0.00419253	5.42654	-0.0482809	0.962095	0.982819	-6.67202
ENSG00000001460.17	STPG1		623.228	0.316751	0.162607	1.94796	0.0514196	0.248843	559.302	696.286	700.411	620.854	602.507	631.884	356.505	357.377	538.206	666.672	788.283	852.108	595.851	594.633	663.63	739.803	639.694	ENSG00000001460	1	24356999	24416934	59935					0.361066	4.41076	2.34239	0.0325337	0.248417	-4.0957
ENSG00000001461.16	NIPAL3		1981.27	0.0320938	0.147882	0.217023	0.828191	0.923275	1960.69	2004.78	2145.7	2530.91	1958.68	1919.16	1394.89	1357.52	1919.34	2459.35	2405.92	2448.34	1783.33	1807.87	1785.37	1889.64	1913	ENSG00000001461	1	24415794	24472976	57182					0.0615655	6.09236	0.457047	0.65383	0.815288	-6.6145
ENSG00000001497.16	LAS1L		1306.09	-0.157531	0.17398	-0.905454	0.365225	0.639742	1372.33	1230.39	1001.98	851.553	1211.45	1278.23	1694.15	1702.2	1598.79	1640.33	1123.47	781.545	1298.41	1257.31	1374.33	1438.28	1339.36	ENSG00000001497	X	65512582	65534775	22193					-0.130087	5.47898	-0.728061	0.47718	0.70076	-6.40475
ENSG00000001561.6	ENPP4		549.456	0.217908	0.110408	1.97367	0.0484196	0.240849	510.73	593.714	510.021	659.304	495.299	576.741	472.996	447.145	464.994	459.339	637.25	571.993	488.091	663.453	498.899	672.259	624.05	ENSG00000001561	6	46129993	46146699	16706					0.228819	4.25092	2.17072	0.045472	0.27422	-4.37529
ENSG00000001617.11	SEMA3F		2057.6	-0.697666	0.248865	-2.80339	0.00505686	0.0639191	2505.9	1545.27	1214.6	1315.21	1768.93	1891.13	3614.25	2826.83	3888.14	3528.09	1571.27	1892.39	1387.15	1270.46	1624.56	1692.57	1378.47	ENSG00000001617	3	50155045	50189075	34030					-0.575331	6.05319	-2.23108	0.0404578	0.266649	-4.45413
ENSG00000001626.14	CFTR		15.1724	0.33765	0.469051	0.719859	0.471612	0.718639	13.3935	17.2055	5.55882	2.26176	17.1532	13.5598	31.1314	22.0185	10.8828	4.58194	25.1721	7.48401	28.5248	16.2384	16.4731	13.5087	13.0372	ENSG00000001626	7	117465784	117715971	250187					0.56259	-1.12513	1.22132	0.239794	0.501907	-4.97144
ENSG00000001629.9	ANKIB1		1622.16	0.0635161	0.0687509	0.923858	0.35556	0.631491	1588.51	1660.63	1475.87	1639.78	1727.11	1654.29	1582.68	1534.52	1510.74	1583.06	1604.39	1724.53	1913.27	1822.56	1584.55	1492.32	1482.77	ENSG00000001629	7	92246234	92401384	155150					0.0678536	5.82304	1.0031	0.330861	0.583444	-6.19538
ENSG00000001630.15	CYP51A1		277.55	0.18863	0.234989	0.802719	0.422137	0.682329	260.749	296.751	426.639	424.08	277.668	244.076	140.593	183.77	197.87	191.296	275.568	325.02	378.218	340.232	226.701	263.818	267.698	ENSG00000001630	7	92112151	92142952	30801					0.293219	3.2148	1.43079	0.171883	0.439405	-5.3361
ENSG00000001631.15	KRIT1		970.248	0.0413344	0.116155	0.355855	0.721949	0.870461	957.485	984.834	1029.77	1087.91	1093.52	1200.49	798.37	879.046	861.722	709.055	867.773	901.289	1029.01	1121.22	959.362	995.674	1019.51	ENSG00000001631	7	92198969	92246166	47197					0.0701923	5.07272	0.661516	0.51777	0.728721	-6.41021
ENSG00000002016.17	RAD52		905.407	0.183295	0.180495	1.01551	0.309862	0.592855	851.531	966.98	739.323	731.68	1024.9	1055.85	1125.75	724.069	765.756	644.908	1029.4	579.477	968.787	988.22	731.092	1204.66	1267.22	ENSG00000002016	12	912077	990053	77976					0.174141	4.94724	0.956587	0.35312	0.602477	-6.15585
ENSG00000002330.13	BAD		1045.01	-0.197634	0.10315	-1.91597	0.0553686	0.259203	1111.16	969.41	1097.87	1156.89	905.904	931.103	1026.33	1185.61	1210.96	1374.58	1071.8	1116.19	961.392	988.994	948.38	825.623	873.495	ENSG00000002330	11	64269830	64284704	14874					-0.187189	5.17979	-1.99732	0.0632291	0.303691	-4.79023
ENSG00000002549.12	LAP3		990.364	0.0816981	0.0906547	0.9012	0.367482	0.641047	964.564	1019.85	1147.9	1079.99	938.067	1007.94	813.433	1014.54	908.222	806.421	920.767	1014.62	1040.63	1168.39	924.847	1035.41	1034.29	ENSG00000002549	4	17577192	17607972	30780					0.099647	5.10766	1.24855	0.22993	0.494015	-5.86342
ENSG00000002587.9	HS3ST1		75.6754	-1.49678	0.454242	-3.29511	0.000983838	0.0221007	108.284	38.4083	36.1323	27.1411	36.4506	47.9111	200.848	193.085	178.083	146.622	26.4969	41.6967	59.1626	37.8895	52.557	30.196	20.8596	ENSG00000002587	4	11393150	11429765	36615					-1.15987	0.971403	-2.26401	0.0379435	0.260511	-3.75093
ENSG00000002746.14	HECW1		856.034	-0.347295	0.194657	-1.78414	0.0744011	0.300641	951.02	747.48	679.565	652.518	746.165	668.044	1052.44	1336.35	1096.2	1376.87	580.282	717.396	756.436	641.802	942.888	894.756	698.796	ENSG00000002746	7	43112599	43566001	453402					-0.289431	4.85226	-1.50553	0.151827	0.418644	-5.50049
ENSG00000002822.15	MAD1L1		1167.44	-0.0181899	0.101064	-0.179984	0.857165	0.938001	1173.96	1159.99	1099.26	1084.51	1133.18	1126.36	1181.99	1332.12	1204.04	1230.25	1179.11	1509.63	1044.85	1224.84	1234.7	928.131	998.653	ENSG00000002822	7	1815793	2233243	417450					-0.0265497	5.34334	-0.28421	0.779924	0.891194	-6.62291
ENSG00000002834.17	LASP1		8524.75	0.111215	0.110428	1.00713	0.313874	0.595823	8217.21	8876.22	9027.52	9133	9575.78	9250.46	6749.49	7491.37	7148.04	7362.03	10045	10655.1	9236.75	8944.24	8232.62	7423.45	7596.37	ENSG00000002834	17	38869859	38921770	51911					0.120876	8.20754	1.25488	0.227684	0.492781	-6.0012
ENSG00000002919.14	SNX11		738.966	0.105495	0.103639	1.01791	0.30872	0.591706	714.179	767.293	885.241	885.48	724.723	625.557	636.687	613.977	636.151	705.618	842.601	679.976	737.419	800.319	849.541	739.803	721.394	ENSG00000002919	17	48103357	48123074	19717					0.131845	4.68247	1.49037	0.15573	0.422757	-5.50079
ENSG00000169057.21	MECP2		4802.36	1.04356	0.0812971	12.8363	1.0263e-37	1.08126e-33	3211.74	6620.22	3515.95	3555.49	3067.21	3010.27	3015.73	3113.08	3256.94	3159.25	6943.51	7414.52	7612.95	6881.97	6135.83	5738.04	5614.71	ENSG00000169057	X	154021573	154137103	115530					1.04643	7.2935	15.1702	7.25919e-11	5.09861e-07	14.9013
ENSG00000003056.7	M6PR		2346.39	0.281842	0.144198	1.95455	0.0506357	0.247436	2132.06	2591.35	2707.14	2925.59	2381.08	2379.28	1612.81	1728.45	1646.28	1675.84	2656.31	2296.52	2567.23	2902.03	2523.52	2597.65	2596.15	ENSG00000003056	12	8940363	8949955	9592					0.329677	6.33078	2.65822	0.0172641	0.210358	-3.68061
ENSG00000003096.14	KLHL13		790.776	-0.0863319	0.238545	-0.36191	0.71742	0.867532	812.954	765.431	654.551	605.021	643.246	568.606	679.87	617.364	1149.62	1585.35	547.161	690.668	887.438	832.796	1088.79	671.464	639.694	ENSG00000003096	X	117897813	118117340	219527					0.00768202	4.72237	0.0356263	0.972024	0.986919	-6.58841
ENSG00000003137.8	CYP26B1		310.455	1.43016	0.458423	3.11975	0.00181008	0.0331077	173.387	467.104	232.081	210.344	336.632	268.483	87.3688	126.183	65.297	60.7107	258.345	460.801	906.455	878.418	479.289	124.757	161.662	ENSG00000003137	2	72129238	72148038	18800					1.36365	2.97331	2.69772	0.015928	0.205775	-3.22567
ENSG00000003147.17	ICA1		502.738	0.144191	0.168192	0.857301	0.391278	0.660521	479.69	529.078	580.896	624.246	428.83	443.856	385.628	286.24	445.207	642.617	429.25	484.323	458.51	586.901	538.121	555.448	650.993	ENSG00000003147	7	8113184	8262687	149503					0.215962	4.10603	1.39018	0.183662	0.451915	-5.54323
ENSG00000003249.13	DBNDD1		1600.88	0.207326	0.152119	1.36292	0.172908	0.453377	1493.16	1723.99	1774.65	1410.21	1343.31	1216.76	1400.91	1476.09	1420.7	1902.65	2041.59	2048.48	1789.67	1466.09	2234.85	1263.47	1223.76	ENSG00000003249	16	90004865	90020128	15263					0.192404	5.77985	1.40502	0.179285	0.446907	-5.72949
ENSG00000003393.14	ALS2		1381.6	0.0303533	0.0517764	0.586238	0.557716	0.774785	1367.82	1397.36	1332.73	1366.1	1359.39	1435.53	1273.37	1379.54	1460.28	1335.63	1399.04	1423.03	1308.97	1273.55	1391.58	1485.17	1500.15	ENSG00000003393	2	201700554	201781189	80635					0.0376371	5.59384	0.559619	0.583551	0.772884	-6.52601
ENSG00000003402.19	CFLAR		396.81	0.0725082	0.268969	0.269579	0.787484	0.903045	387.554	407.389	250.147	290.636	271.235	254.923	612.586	441.217	535.238	444.448	286.167	238.419	342.298	276.052	487.917	633.322	587.545	ENSG00000003402	2	201116104	201176687	60583					0.079819	3.70859	0.294208	0.772412	0.887177	-6.37179
ENSG00000003436.15	TFPI		96.2001	-0.189785	0.507336	-0.374081	0.708344	0.862198	102.143	89.4082	36.1323	66.722	141.514	136.502	83.3518	86.3802	147.413	119.13	3.97453	32.0743	68.6708	55.6744	93.3475	202.631	169.484	ENSG00000003436	2	187464230	187565760	101530					-0.624659	1.37967	-1.04047	0.313712	0.568181	-5.47362
ENSG00000003509.15	NDUFAF7		446.182	-0.157299	0.105495	-1.49106	0.135946	0.405849	468.951	420.16	408.573	401.463	457.777	395.041	561.369	502.191	537.216	487.976	385.53	369.924	375.048	428.383	421.241	494.261	466.733	ENSG00000003509	2	37231631	37253403	21772					-0.140347	3.95411	-1.24764	0.230256	0.494165	-5.69024
ENSG00000003756.16	RBM5		4642.22	-0.3676	0.189063	-1.94433	0.0518562	0.249966	5186.61	4020.05	3599.33	3245.63	4288.3	4198.1	7721.59	6390.44	6357.55	5691.91	3885.77	2663.24	4267.1	4445.45	4224.96	4507.15	4146.71	ENSG00000003756	3	50088908	50119021	30113					-0.316605	7.29147	-1.66654	0.115213	0.375709	-5.42653
ENSG00000003987.13	MTMR7		832.622	0.0778882	0.117058	0.665383	0.505805	0.741362	812.042	856.141	897.749	874.171	771.895	775.618	766.234	559.778	770.702	1080.19	839.952	784.752	888.495	795.68	947.595	927.336	809.178	ENSG00000003987	8	17298030	17413528	115498					0.115025	4.85168	1.03978	0.314021	0.568419	-6.06196
ENSG00000205662.2			9.74915	-6.30925	0.851217	-7.41203	1.24378e-13	2.18397e-10	18.183	0.110465	19.4559	11.3088	13.937	10.8478	23.0975	13.5498	32.6485	20.6187	0	0	0	0.773255	0	0	0	ENSG00000205662		3929869	3937855	7986					-4.98742	-3.03781	-15.3974	5.81516e-11	5.09861e-07	7.34053
ENSG00000004059.10	ARF5		3008.06	0.147907	0.0954491	1.54959	0.121241	0.385054	2864.16	3172.51	3386.71	3414.13	2948.21	2924.39	2380.05	2754	2313.1	2792.69	3146.51	3480.07	2958.13	3550.02	3067.13	3041.06	2964.67	ENSG00000004059	7	127588345	127591705	3360					0.167761	6.70751	2.11118	0.0509748	0.282618	-4.69452
ENSG00000004139.13	SARM1		2018.32	-0.160632	0.145898	-1.10099	0.270902	0.557932	2122.85	1898.85	1710.73	1836.55	1956.54	1788.08	2506.58	2256.05	2341.79	2586.5	1604.39	1752.33	1709.38	1531.05	2837.29	2054.92	1802.62	ENSG00000004139	17	28364356	28404049	39693					-0.161125	6.11773	-1.14413	0.269531	0.528028	-6.06536
ENSG00000004142.11	POLDIP2		3099.95	0.013268	0.101761	0.130384	0.896263	0.954731	3086.63	3115.17	3311.66	3280.69	3498.18	3604.18	2778.73	3008.91	2679.16	2531.52	3101.46	3108	3353.25	3792.04	2809.84	2642.15	2999.44	ENSG00000004142	17	28347177	28357522	10345					0.0247357	6.75147	0.277376	0.785071	0.894368	-6.71181
ENSG00000205663.5			160.727	-7.07838	0.435845	-16.2406	2.6034e-59	5.48562e-55	299.479	2.15322	348.816	342.657	205.839	182.605	404.708	486.947	207.763	216.497	1.32484	3.20743	1.05647	3.09302	3.13773	2.3839	0.86915	ENSG00000205663		3891438	3920746	29308					-6.84692	0.107533	-15.3496	6.09153e-11	5.09861e-07	8.51367
ENSG00000004455.16	AK2		2253.06	-0.00288198	0.0769272	-0.0374637	0.970115	0.988075	2255.37	2250.42	2380.56	2327.35	2302.82	2433.52	2087.81	2228.95	2154.8	2127.16	2330.4	1900.94	2158.38	2233.93	1989.32	2550.77	2589.2	ENSG00000004455	1	33007940	33080996	73056					0.000262539	6.29597	0.00324977	0.997448	0.998917	-6.73371
ENSG00000004478.7	FKBP4		7168.59	0.28077	0.18889	1.48642	0.137168	0.40748	6515.46	7915.02	9405.52	9472.26	6311.31	6323.36	4845.45	5543.58	4994.23	5227.99	9299.09	9549.6	7890.81	10213.2	5824.42	6189.39	6438.66	ENSG00000004478	12	2794953	2805423	10470					0.305667	7.92307	1.89635	0.0762656	0.322414	-5.08452
ENSG00000004487.16	KDM1A		6716.98	0.178384	0.0803838	2.21916	0.0264761	0.171557	6328.58	7160.85	7163.92	6498.04	6825.91	6644.28	5960.16	6631.8	5482.97	5421.58	6785.86	7218.87	7452.37	7786.68	7965.13	6536.65	6380.43	ENSG00000004487	1	23019443	23083689	64246					0.190603	7.86825	2.73061	0.0148918	0.202703	-3.58315
ENSG00000004534.14	RBM6		4520.85	0.0221026	0.133793	0.1652	0.868786	0.942792	4488.56	4557.74	3935.64	3626.74	4276.51	4189.06	5139.69	4329.17	5550.24	4861.43	4357.42	2952.98	5345.76	5574.4	4418.71	4409.41	4845.51	ENSG00000004534	3	49940007	50100045	160038					0.0205511	7.28701	0.156102	0.87792	0.94343	-6.75546
ENSG00000184216.13	IRAK1		1595.84	1.71674	0.160304	10.7093	9.20588e-27	6.4659e-23	771.974	2537.39	600.352	753.167	794.408	697.875	648.738	558.084	939.881	1183.29	2921.28	2916.63	2467.92	2151.2	2906.32	2348.93	2049.46	ENSG00000184216	X	154010500	154019980	9480					1.75324	5.52923	11.9717	2.33554e-09	1.2303e-05	11.644
ENSG00000004700.15	RECQL		851.948	0.196492	0.176396	1.11393	0.265309	0.552568	797.757	913.881	931.102	931.846	968.085	1073.03	606.56	728.304	639.119	504.013	818.754	768.715	985.69	1234.12	694.223	917.006	978.663	ENSG00000004700	12	21468911	21501669	32758					0.231561	4.86091	1.42664	0.173058	0.440292	-5.61028
ENSG00000004766.15	VPS50		544.726	-0.149298	0.107549	-1.38818	0.165083	0.443964	571.119	514.562	526.698	499.849	573.561	580.357	589.488	606.355	564.918	627.725	474.295	426.589	479.639	424.517	669.121	532.404	595.368	ENSG00000004766	7	93232340	93361121	128781					-0.152247	4.24137	-1.33843	0.199613	0.466354	-5.6291
ENSG00000004776.12	HSPB6		117.942	-1.08419	0.400876	-2.70455	0.0068398	0.0771941	156.522	73.8503	90.3308	82.5543	78.2616	77.7426	97.4111	116.02	321.538	388.319	95.3888	82.3242	36.9766	40.9825	94.132	89.7935	77.3543	ENSG00000004776	19	35754569	35758079	3510					-0.853272	1.74844	-2.13112	0.049067	0.27975	-4.05927
ENSG00000004777.18	ARHGAP33		4259.46	-0.00448733	0.131127	-0.0342212	0.972701	0.989369	4265.49	4252.57	4291.41	3502.34	3864.83	3229.93	4851.48	5492.77	4174.06	4717.1	4203.73	4477.58	5090.09	4185.63	4963.11	3477.31	3370.56	ENSG00000004777	19	35774532	35788822	14290					0.00831128	7.20202	0.0691812	0.945709	0.974891	-6.76339
ENSG00000004779.9	NDUFAB1		1359.71	0.161716	0.183687	0.880392	0.378647	0.650605	1288.63	1440.95	1890	1720.07	1360.46	1587.4	904.819	930.704	948.785	966.789	1410.96	1392.03	1519.21	1835.71	1177.43	1394.58	1356.74	ENSG00000004779	16	23581002	23596356	15354					0.227491	5.53251	1.42282	0.174144	0.441775	-5.68692
ENSG00000004799.7	PDK4		112.351	0.167744	0.356728	0.470229	0.638192	0.82301	106.153	119.435	43.0808	50.8896	128.649	178.989	90.3815	117.714	144.445	95.0752	137.784	91.9465	55.9931	47.1686	109.036	208.988	185.129	ENSG00000004799	7	95583499	95596491	12992					0.0956997	1.81917	0.248691	0.806789	0.907033	-6.04555
ENSG00000004838.13	ZMYND10		274.241	-0.361901	0.341868	-1.0586	0.289783	0.574845	305.84	238.127	169.544	170.763	551.047	727.707	221.937	179.535	246.348	179.841	275.568	193.515	195.448	220.378	150.611	357.585	273.782	ENSG00000004838	3	50341110	50346852	5742					-0.188104	3.10369	-0.563478	0.580983	0.771865	-6.13929
ENSG00000004848.7	ARX		566.125	-0.18536	0.468829	-0.395368	0.692571	0.853002	599.657	527.802	390.507	300.814	925.202	911.215	623.632	1145.81	300.762	199.314	1160.56	1129.02	482.809	306.209	244.743	193.096	178.176	ENSG00000004848	X	25003694	25016420	12726					-0.453967	3.98792	-0.944848	0.358898	0.607417	-6.01299
ENSG00000004864.13	SLC25A13		603.09	-0.258786	0.26322	-0.983152	0.325533	0.606392	653.278	545.733	414.132	417.295	460.993	443.856	851.594	660.555	975.498	1002.3	343.135	414.828	425.759	450.035	884.056	700.866	601.452	ENSG00000004864	7	96120220	96322147	201927					-0.201442	4.30982	-0.774834	0.449827	0.680895	-6.21508
ENSG00000004866.20	ST7		800.418	0.210187	0.103403	2.03269	0.0420835	0.222744	746.102	862.493	886.631	774.654	802.985	728.611	638.696	641.924	686.608	808.712	859.824	868.146	1012.1	1020.7	762.469	739.803	774.412	ENSG00000004866	7	116953238	117230103	276865					0.220692	4.79497	2.44887	0.0263358	0.234922	-3.95354
ENSG00000004897.11	CDC27		1203.79	0.071561	0.0639559	1.11891	0.263177	0.550686	1175.37	1236.28	1193.76	1297.12	1123.54	1205.91	1103.66	1205.09	1218.88	1054.99	1343.39	1245.55	1306.86	1313.76	1193.91	1146.65	1103.82	ENSG00000004897	17	47117703	47189422	71719					0.0775456	5.39342	1.25035	0.22929	0.493904	-5.89083
ENSG00000240086.5	AC092969.1		74.8551	1.6982	0.30511	5.56586	2.60862e-08	6.95776e-06	36.7889	118.359	56.9779	76.8999	26.8019	23.5036	14.0593	16.0904	37.5952	42.3829	128.51	129.367	119.382	115.215	90.9942	130.32	114.728	ENSG00000240086	3	135356067	135439888	83821					1.90763	1.04636	7.00877	3.08377e-06	0.0129956	4.35347
ENSG00000004961.14	HCCS		458.766	0.135883	0.140148	0.969566	0.332263	0.611005	438.852	481.525	529.477	580.142	470.641	486.343	366.547	329.43	375.952	372.282	488.868	444.764	456.397	634.069	421.241	475.985	449.35	ENSG00000004961	X	11111301	11123078	11777					0.170551	3.98505	1.37749	0.187474	0.45489	-5.53878
ENSG00000004975.11	DVL2		2001.12	-0.157994	0.0905286	-1.74524	0.0809433	0.314911	2103.15	1884.52	2094.28	1882.92	1766.78	1829.66	2274.6	2396.63	2398.18	2182.15	1707.73	1624.03	1972.44	1879.01	2128.95	1923.01	1956.46	ENSG00000004975	17	7225341	7234545	9204					-0.142885	6.12042	-1.58644	0.132357	0.396036	-5.50154
ENSG00000005007.12	UPF1		4410	-0.0141078	0.0866945	-0.162731	0.870731	0.943444	4430.03	4387.11	4886.2	4902.37	4397.66	4131.2	4316.22	4463.82	4367.97	3974.83	4333.57	5023.91	4926.34	4905.53	3990.41	3636.24	3893.79	ENSG00000005007	19	18831938	18868236	36298					-0.0118125	7.26295	-0.164347	0.871532	0.94089	-6.7534
ENSG00000022556.15	NLRP2		386.136	6.3817	0.695439	9.1765	4.45322e-20	1.87667e-16	9.79936	816.235	2.77941	5.65441	1.07208	4.51992	5.02119	2.54059	24.7337	32.0736	1781.92	1753.4	414.138	398.227	177.282	587.233	601.452	ENSG00000022556	19	54953130	55001142	48012					6.55461	0.894119	6.88981	3.79737e-06	0.0132644	3.76645
ENSG00000005022.5	SLC25A5		5187.92	0.151037	0.10096	1.49601	0.134652	0.404167	4934.11	5478	5554.65	6001.59	4962.64	5156.32	4536.15	5216.69	4238.37	3806.44	4997.32	5261.26	5589.81	6503.85	5074.5	5308.94	5610.36	ENSG00000005022	X	119468400	119471319	2919					0.170086	7.49243	1.97989	0.0653251	0.305805	-4.9383
ENSG00000151876.12	FBXO4		104.744	1.30417	0.230627	5.65489	1.55948e-08	5.13433e-06	62.3659	153.177	105.618	97.2558	52.5317	60.5669	57.2416	36.4152	36.6059	52.6923	209.326	163.579	145.793	141.506	119.234	149.391	143.41	ENSG00000151876	5	41925254	41941743	16489					1.37911	1.67763	6.74321	4.92084e-06	0.0132644	4.13688
ENSG00000005075.15	POLR2J		648.839	-0.0853151	0.0979226	-0.87125	0.383618	0.654617	666.752	628.367	639.264	767.868	668.975	731.323	622.628	756.25	552.056	595.652	549.811	590.168	718.402	732.273	575.774	587.233	644.909	ENSG00000005075	7	102473118	102478907	5789					-0.0754654	4.49674	-0.827326	0.420317	0.656709	-6.20516
ENSG00000005100.12	DHX33		830.784	-0.0378098	0.0966728	-0.391111	0.695715	0.855558	840.666	819.491	858.837	825.543	858.733	803.641	880.717	1069.59	777.628	650.635	828.028	829.656	863.139	893.11	855.816	718.348	748.338	ENSG00000005100	17	5440912	5469060	28148					-0.0253089	4.85378	-0.281312	0.782105	0.892617	-6.56632
ENSG00000005102.12	MEOX1		41.3876	0.00999498	0.862761	0.0115849	0.990757	0.996238	41.2764	41.5146	5.55882	30.5338	103.991	108.478	18.0763	25.4059	26.7124	11.4548	1.32484	0	8.45179	12.3721	31.3773	131.909	105.167	ENSG00000005102	17	43640388	43661954	21566					-1.00868	-0.568634	-0.989181	0.337415	0.589769	-5.24322
ENSG00000005108.15	THSD7A		1209.33	0.0929646	0.168177	0.552779	0.580415	0.789374	1172.92	1250.93	832.433	982.736	1080.65	979.918	1486.27	1485.4	1169.41	1366.56	782.983	1099.08	1602.67	1246.49	1154.69	1531.26	1339.36	ENSG00000005108	7	11370357	11832198	461841					0.100802	5.37186	0.611532	0.549506	0.751106	-6.47487
ENSG00000005156.11	LIG3		2046.56	0.0221767	0.104292	0.212641	0.831607	0.924837	2031.78	2063.45	2160.99	2128.32	2447.55	2339.51	1976.34	2069.74	1690.8	1441.02	2078.68	2004.65	2232.33	2134.18	1952.45	2035.85	2006	ENSG00000005156	17	34980494	35009743	29249					0.0475339	6.15192	0.485059	0.634261	0.803283	-6.6041
ENSG00000276805.2	AL133216.2		104.057	3.22675	0.366971	8.79291	1.45729e-18	4.38666e-15	21.1103	198.853	9.72793	5.65441	19.2974	17.1757	23.0975	25.4059	37.5952	30.9281	223.899	208.483	256.723	281.465	50.2037	166.078	205.119	ENSG00000276805	10	38403189	38452153	48964					3.20096	0.91869	6.7302	5.03607e-06	0.0132644	3.86624
ENSG00000005187.11	ACSM3		90.3148	0.348064	0.159467	2.18267	0.0290605	0.181003	80.2246	101.847	84.7719	108.565	99.7031	68.7027	75.3179	89.7677	55.4035	59.5652	104.663	86.6007	100.365	95.8837	104.33	126.347	94.7373	ENSG00000005187	16	20610243	20797581	187338					0.38045	1.63487	2.46612	0.0254435	0.233185	-3.48661
ENSG00000005189.19	REXO5		257.237	0.217148	0.134751	1.61147	0.107077	0.361015	239.116	277.947	291.838	280.459	245.505	285.659	195.827	218.491	188.966	206.187	351.084	292.946	206.012	270.639	277.689	281.3	265.96	ENSG00000005189	16	20806429	20849668	43239					0.227273	3.15107	1.7874	0.0929799	0.349043	-4.82059
ENSG00000005194.14	CIAPIN1		1960.15	0.0503996	0.0879975	0.572739	0.566821	0.780818	1928.69	1996.11	2298.57	2344.32	1792.51	1755.54	1614.82	1808.9	1884.71	1930.14	2012.44	2060.24	1832.98	1872.05	2197.98	1975.46	2021.64	ENSG00000005194	16	57428169	57447528	19359					0.0702618	6.09295	0.924097	0.369272	0.616236	-6.28761
ENSG00000005206.16	SPPL2B		2227.98	-0.287234	0.150998	-1.90223	0.0571405	0.263851	2432.79	1993.9	1692.66	1721.2	2531.17	2490.47	3460.61	2831.92	2460.51	2273.79	2008.46	1469.01	2082.31	2076.19	1925	2185.24	2211.12	ENSG00000005206	19	2328615	2354806	26191					-0.2554	6.25349	-1.65552	0.117453	0.377594	-5.4074
ENSG00000005238.19	FAM214B		1081.06	0.180371	0.137037	1.31623	0.188098	0.471667	1018.03	1153.09	1124.27	1055.11	1064.57	1120.04	942.98	871.424	1036.84	928.988	1029.4	793.306	1427.3	1387.99	844.834	1301.61	1287.21	ENSG00000005238	9	35104112	35116341	12229					0.165596	5.21997	1.25334	0.228229	0.493081	-5.87007
ENSG00000005243.9	COPZ2		94.4696	-0.867682	0.32889	-2.63822	0.00833434	0.0869371	119.772	65.5521	58.3676	62.1985	111.496	126.558	140.593	107.552	161.264	190.15	66.2422	34.2126	31.6942	49.4883	51.7726	116.811	108.644	ENSG00000005243	17	48026167	48038030	11863					-0.9147	1.53901	-2.69554	0.0159991	0.205865	-3.05927
ENSG00000005249.12	PRKAR2B		2166.05	0.180698	0.152358	1.18601	0.235617	0.523978	2038.92	2311.35	2166.55	1911.19	1779.65	1791.7	1887.97	1855.48	2133.04	2785.82	2811.32	3133.66	2350.66	2325.95	2143.07	1919.83	1494.94	ENSG00000005249	7	107044649	107161811	117162					0.166959	6.21661	1.22022	0.240201	0.50221	-5.98456
ENSG00000005302.17	MSL3		698.214	0.101149	0.0734176	1.37772	0.168291	0.448131	675.736	723.903	633.705	688.707	681.84	701.491	714.014	685.961	674.736	625.434	679.645	609.413	657.127	734.593	798.553	805.757	782.235	ENSG00000005302	X	11758159	11775753	17594					0.107213	4.60662	1.29443	0.214034	0.479879	-5.74266
ENSG00000005339.14	CREBBP		2811.59	-0.0645928	0.129067	-0.500461	0.61675	0.81136	2869.66	2745.23	2586.24	2900.71	2612.65	2688.45	3033.8	3367.98	3092.7	2674.71	3187.58	3813.64	2872.55	2698.66	2358.01	2035.05	2251.1	ENSG00000005339	16	3725054	3880726	155672					-0.0835358	6.60314	-0.717939	0.483229	0.704157	-6.48061
ENSG00000005379.15	TSPOAP1		3043.65	-0.586026	0.219166	-2.67389	0.00749777	0.0814779	3605.21	2401.86	2351.38	2008.44	2525.81	2604.38	5204.97	4442.65	4873.53	4830.51	2415.19	2237.72	2521.8	1960.2	3152.64	2310	2215.46	ENSG00000005379	17	58301228	58328760	27532					-0.498226	6.64882	-2.2559	0.0385492	0.261854	-4.43705
ENSG00000005436.13	GCFC2		483.762	-0.0207865	0.122329	-0.169923	0.865071	0.942122	486.716	480.386	358.544	428.604	447.056	504.423	493.081	571.634	632.194	458.194	510.065	445.833	439.493	473.232	593.031	484.726	416.323	ENSG00000005436	2	75652000	75710989	58989					-0.0101877	4.06827	-0.082508	0.935274	0.970301	-6.47807
ENSG00000005448.16	WDR54		1743.43	0.0483452	0.067059	0.720936	0.470949	0.718158	1715.82	1774.99	1721.84	1737.03	1897.57	1906.5	1539.5	1729.3	1538.44	1656.37	1934.27	1857.1	1578.37	1670.23	1779.88	1781.57	1823.48	ENSG00000005448	2	74421678	74425755	4077					0.0578669	5.92733	0.793399	0.439245	0.67231	-6.38992
ENSG00000005469.11	CROT		433.421	-0.230289	0.168155	-1.36951	0.170841	0.45065	465.474	396.789	351.595	331.348	352.713	391.425	563.378	535.219	639.119	558.996	329.886	370.993	375.048	384.308	347.504	483.931	485.855	ENSG00000005469	7	87345681	87399795	54114					-0.194198	3.88976	-1.14657	0.268551	0.526997	-5.79323
ENSG00000005471.16	ABCB4		21.4503	-0.716355	0.444443	-1.6118	0.107005	0.361015	26.2776	15.9335	11.1176	9.04705	15.0091	12.6558	29.1229	55.8931	39.5739	37.801	10.5988	12.8297	7.39532	12.3721	30.5929	23.839	13.9064	ENSG00000005471	7	87401697	87480435	78738					-0.560203	-0.631965	-1.29551	0.213669	0.479469	-4.94077
ENSG00000005483.20	KMT2E		3446.49	0.00990397	0.0685754	0.144425	0.885165	0.950524	3435.3	3459.28	3488.16	3536.27	3362.03	3384.51	3459.6	3372.22	3477.56	3402.09	3554.56	3275.86	4012.49	3861.64	3478.96	3091.12	2940.33	ENSG00000005483	7	105014179	105114361	100182					0.0118069	6.91026	0.187485	0.853656	0.931689	-6.73885
ENSG00000005486.16	RHBDD2		5483.85	-0.114277	0.107205	-1.06596	0.28644	0.572707	5685.62	5253.25	4780.58	5183.96	5940.37	6006.07	5029.23	5195.52	5924.22	7425.03	5482.21	5869.61	5756.73	5832.67	4539.51	4496.03	4795.97	ENSG00000005486	7	75842602	75888926	46324					-0.101243	7.57188	-0.995636	0.334364	0.587055	-6.27091
ENSG00000005513.9	SOX8		1592.29	0.120525	0.220948	0.545487	0.585419	0.791761	1530.02	1663.46	2090.11	1638.65	1366.9	1326.14	1876.92	1824.99	1243.61	872.859	1903.8	1999.3	1968.21	2196.82	1651.23	939.255	985.616	ENSG00000005513	16	981808	986979	5171					0.101905	5.74134	0.491942	0.629494	0.800013	-6.57439
ENSG00000005700.14	IBTK		1623.14	-0.214215	0.0755465	-2.83554	0.00457479	0.0601344	1734.4	1495.99	1449.46	1562.88	1765.71	1876.67	1853.82	1700.5	1999.47	1666.68	1532.85	1430.52	1478.01	1576.67	1328.05	1580.52	1545.35	ENSG00000005700	6	82169983	82247754	77771					-0.202396	5.81932	-2.35216	0.0319124	0.24702	-4.22528
ENSG00000005801.16	ZNF195		797.863	0.106827	0.094705	1.128	0.25932	0.54646	770.227	829.447	874.124	819.889	729.012	746.69	792.344	884.127	663.853	651.78	854.525	803.997	904.342	930.226	886.409	719.142	707.488	ENSG00000005801	11	3339261	3379222	39961					0.115033	4.79499	1.38703	0.184601	0.452728	-5.65318
ENSG00000005810.17	MYCBP2		2496.6	-0.153424	0.0991803	-1.54692	0.121883	0.385905	2620.16	2355.4	2265.22	2983.26	2258.86	2166.85	2745.59	2416.95	2905.72	3218.81	2097.23	2497.52	2340.09	2282.65	2225.44	2610.37	2434.49	ENSG00000005810	13	77044655	77327050	282395					-0.131925	6.4378	-1.37499	0.188233	0.455734	-5.80414
ENSG00000005812.10	FBXL3		1407.34	0.0997074	0.110908	0.899012	0.368647	0.641891	1362.51	1458.59	1595.38	1657.87	1294	1289.98	1068.51	1039.95	1399.93	1554.42	1322.2	1296.87	1483.29	1554.24	1539.06	1526.49	1487.98	ENSG00000005812	13	76992598	77027195	34597					0.132779	5.60958	1.34961	0.196077	0.463125	-5.78789
ENSG00000005844.17	ITGAL		22.1765	0.673068	0.337744	1.99283	0.0462795	0.23456	17.3321	27.7131	13.897	16.9632	11.7928	19.8876	19.0805	7.62178	20.7763	28.6371	29.1466	34.2126	40.146	35.5697	8.62876	25.4282	20.8596	ENSG00000005844	16	30472658	30523185	50527					0.611516	-0.480066	1.78678	0.0930841	0.349179	-4.35127
ENSG00000005882.11	PDK2		1933.02	-0.126758	0.0971748	-1.30444	0.192085	0.475926	2011.92	1842.84	1935.86	1777.75	1922.23	1712.14	1939.18	2234.88	2319.03	2254.31	1803.11	1967.23	1816.08	1587.49	2292.11	1670.32	1763.5	ENSG00000005882	17	50094737	50112152	17415					-0.118783	6.06997	-1.24635	0.230717	0.49455	-5.94559
ENSG00000005884.17	ITGA3		1401.51	0.111911	0.176356	0.634577	0.525704	0.753902	1350.33	1460	1174.3	1159.15	1194.29	1104.67	1542.51	1271.99	1564.16	1791.54	2056.16	2137.22	1204.38	1081.01	1287.25	1275.38	1178.57	ENSG00000005884	17	50055968	50090481	34513					0.0787922	5.58074	0.477739	0.639348	0.806596	-6.56867
ENSG00000005889.15	ZFX		472.896	-0.1087	0.0756929	-1.43606	0.150985	0.427467	489.217	454.244	464.161	471.577	507.092	502.615	530.238	484.407	489.727	463.921	479.594	414.828	488.091	538.959	425.947	411.62	420.668	ENSG00000005889	X	24149173	24216255	67082					-0.106943	4.04494	-1.34945	0.196127	0.463139	-5.58269
ENSG00000005893.15	LAMP2		3692.55	0.274138	0.131321	2.08754	0.0368395	0.207579	3363.93	4068.11	3824.47	4085.87	3643.99	4103.18	2728.52	2633.75	3038.29	2853.4	4856.88	4754.49	3810.7	4410.65	3351.88	3614.78	3677.37	ENSG00000005893	X	120427827	120469365	41538					0.291163	6.98941	2.51986	0.0228435	0.226632	-3.96546
ENSG00000005961.17	ITGA2B		279.765	-0.431518	0.28234	-1.52836	0.126423	0.393015	318.142	235.907	180.662	150.407	231.568	195.26	509.149	425.973	458.068	394.047	223.899	144.335	212.351	180.168	326.324	285.273	278.997	ENSG00000005961	17	44372180	44389505	17325					-0.335087	3.18047	-1.13795	0.272027	0.53068	-5.67344
ENSG00000006007.11	GDE1		1557.14	-0.0279694	0.0738981	-0.378486	0.705069	0.86015	1570.97	1541.34	1517.56	1547.05	1367.97	1357.78	1751.39	1817.37	1610.66	1597.95	1604.39	1535.29	1491.74	1691.11	1447.28	1509.01	1510.58	ENSG00000006007	16	19501689	19522145	20456					-0.0147101	5.76362	-0.19909	0.84472	0.92783	-6.68091
ENSG00000006015.17	REX1BD		599.628	-0.284359	0.187147	-1.51944	0.128651	0.395739	654.018	537.468	352.985	429.735	605.723	558.662	811.425	776.575	787.521	909.514	585.581	548.471	590.569	555.197	574.205	472.806	435.444	ENSG00000006015	19	18588685	18592336	3651					-0.236009	4.34607	-1.25008	0.229386	0.493959	-5.753
ENSG00000006016.10	CRLF1		739.626	0.29647	0.21833	1.3579	0.174495	0.455216	668.531	820.877	778.234	887.742	667.903	713.243	423.789	393.792	557.993	925.551	915.468	1077.7	801.864	1017.6	443.205	744.57	745.73	ENSG00000006016	19	18572220	18607741	35521					0.321798	4.63143	1.51982	0.148223	0.415668	-5.45293
ENSG00000006025.11	OSBPL7		961.052	-0.24781	0.191624	-1.29321	0.195939	0.480691	1037.53	873.643	828.264	732.811	1106.38	1095.63	1405.93	1133.11	984.402	1013.75	719.391	434.073	1048.02	968.116	773.451	1098.18	1074.27	ENSG00000006025	17	47807372	47821834	14462					-0.26745	5.02527	-1.36344	0.19177	0.459232	-5.71029
ENSG00000006042.11	TMEM98		3701.6	-2.17902	0.443073	-4.91797	8.74471e-07	0.000126205	5816.56	1284.51	1254.9	1325.39	2386.44	2991.28	12829.1	12961.3	8380.77	4403.24	1282.45	1527.81	1182.19	1077.14	1538.27	1116.46	1267.22	ENSG00000006042	17	32927910	32945106	17196					-1.6717	6.36871	-3.31843	0.00438635	0.155198	-2.35691
ENSG00000006047.12	YBX2		305.342	-0.224875	0.273898	-0.821016	0.411637	0.673836	327.239	280.318	236.25	208.082	185.469	196.164	453.916	333.665	509.514	494.849	382.88	397.722	184.883	187.128	223.563	294.014	292.034	ENSG00000006047	17	7288252	7294615	6363					-0.188373	3.32413	-0.690757	0.499696	0.71568	-6.10008
ENSG00000006062.14	MAP3K14		455.926	0.179475	0.130042	1.38013	0.167546	0.447289	429.129	486.552	466.941	536.038	365.578	358.881	415.755	421.739	429.377	438.72	631.951	608.343	433.154	398.227	396.139	488.699	449.35	ENSG00000006062	17	45263121	45317040	53919					0.160435	3.97794	1.32615	0.203559	0.470006	-5.60206
ENSG00000006071.13	ABCC8		381.807	0.134177	0.348153	0.385396	0.699944	0.857771	365.112	400.887	162.595	186.595	274.451	187.125	500.111	422.586	525.344	662.09	408.052	380.616	679.313	627.883	241.605	256.666	212.073	ENSG00000006071	11	17392498	17476879	84381					0.164126	3.5807	0.471592	0.643635	0.808773	-6.2793
ENSG00000006116.3	CACNG3		258.813	-0.188875	0.178736	-1.05673	0.290636	0.575623	274.441	240.953	190.389	210.344	250.866	219.668	326.378	265.069	284.932	447.884	210.65	301.499	286.305	222.698	205.521	247.925	212.073	ENSG00000006116	16	24255553	24362801	107248					-0.152904	3.14468	-0.894229	0.384558	0.628093	-5.90789
ENSG00000006118.14	TMEM132A		13861.2	0.0681865	0.121272	0.56226	0.573939	0.785902	13554.7	14211.5	11424.8	9886.16	14612.4	13742.4	16675.4	15399.4	13546.2	13151.3	13831.4	16054.3	14518.1	11143.4	17217.5	13646.2	13069.4	ENSG00000006118	11	60924463	60937159	12696					0.0817353	8.90662	0.662319	0.517269	0.72848	-6.57345
ENSG00000006125.17	AP2B1		16275.4	0.128328	0.134814	0.951889	0.341153	0.619213	15598.5	17049	19390.5	21574.9	16812.3	15829.7	11771.7	11639.3	12537	15232.6	17105.1	18954.9	17585	17168.6	16505.3	16069.8	15954.1	ENSG00000006125	17	35578046	35726409	148363					0.17011	9.13316	1.49141	0.155461	0.422516	-5.71195
ENSG00000006128.11	TAC1		233.965	0.29379	0.51867	0.56643	0.571101	0.783953	211.607	259.517	76.4337	78.0308	167.244	68.7027	99.4196	91.4614	403.654	707.909	427.925	444.764	283.135	262.134	83.9343	156.543	158.185	ENSG00000006128	7	97731908	97740472	8564					0.611437	2.63543	1.21801	0.241017	0.502769	-5.49653
ENSG00000006194.9	ZNF263		2506.32	0.285337	0.166895	1.70968	0.0873254	0.327175	2274.52	2771.24	3128.22	3089.57	2212.77	2352.17	1821.69	1795.35	1972.76	1823.61	2611.27	2341.43	3128.22	3836.89	2052.86	2565.87	2862.11	ENSG00000006194	16	3263800	3301401	37601					0.306913	6.41708	2.15205	0.0471356	0.276656	-4.61312
ENSG00000006210.6	CX3CL1		681.996	0.0196426	0.30053	0.0653599	0.947887	0.97934	677.327	687.331	375.22	400.332	894.111	994.382	759.204	722.376	672.757	600.234	1198.98	1225.24	647.619	477.872	506.744	356.79	398.071	ENSG00000006210	16	57372458	57385048	12590					-0.131415	4.46243	-0.448495	0.659858	0.81915	-6.44457
ENSG00000006282.20	SPATA20		1871.95	-0.14781	0.151173	-0.977758	0.328194	0.608212	1960.7	1770.53	1523.12	1740.43	1934.03	1964.36	2134.01	1813.98	2173.6	2402.08	2199.24	2453.69	1414.62	1324.59	2009.72	1498.68	1493.2	ENSG00000006282	17	50543058	50555852	12794					-0.17056	6.00754	-1.16898	0.259667	0.519748	-6.03134
ENSG00000006283.17	CACNA1G		837.557	0.433783	0.240573	1.80312	0.0713688	0.294699	719.516	972.46	553.102	461.399	889.823	710.531	696.942	682.573	798.404	963.352	1274.5	1307.56	1352.29	1159.88	546.75	585.644	580.592	ENSG00000006283	17	50561068	50627474	66406					0.342616	4.78813	1.4279	0.172699	0.439993	-5.59842
ENSG00000006327.13	TNFRSF12A		266.429	-0.280171	0.184066	-1.52212	0.127978	0.394951	290.106	239.369	212.625	217.129	364.506	451.992	213.903	246.438	295.815	318.445	255.695	332.504	208.125	218.058	214.935	236.8	209.465	ENSG00000006327	16	3018445	3022383	3938					-0.255379	3.18083	-1.41161	0.177366	0.445186	-5.35059
ENSG00000006377.10	DLX6		18.9609	-0.33386	0.547812	-0.609442	0.542232	0.764443	20.9938	16.6376	29.1838	9.04705	28.9461	5.4239	57.2416	22.0185	6.92544	9.16387	21.1975	14.968	6.33885	3.86628	14.1198	33.3746	22.5979	ENSG00000006377	7	97005548	97011039	5491					-0.195271	-0.913563	-0.352881	0.72882	0.861774	-5.59603
ENSG00000006432.15	MAP3K9		1123.89	0.0252609	0.0826109	0.305782	0.759771	0.889495	1114.77	1134.31	1239.62	1274.5	1197.51	1224.9	1020.31	1025.55	915.147	1020.63	1168.51	1157.88	1227.62	1164.52	1073.89	1064.81	1082.96	ENSG00000006432	14	70722526	70809534	87008					0.0414175	5.29202	0.55149	0.588978	0.775839	-6.50255
ENSG00000006451.7	RALA		2693.16	0.215115	0.174871	1.23013	0.218648	0.506867	2505.47	2907.66	3488.16	3636.91	2770.24	2805.06	1755.41	1852.94	1737.3	1997.72	2869.61	2560.6	2912.7	3256.95	2665.5	3069.66	3018.56	ENSG00000006451	7	39623483	39708124	84641					0.284551	6.52032	1.85637	0.0820609	0.333504	-5.11096
ENSG00000006453.13	BAIAP2L1		485.537	0.0478262	0.25419	0.188152	0.850758	0.934809	477.751	494.435	461.382	524.729	346.281	486.343	515.174	414.117	561.95	512.031	871.748	820.034	274.683	261.36	342.797	421.95	468.472	ENSG00000006453	7	98291651	98401068	109417					-0.124449	4.00969	-0.514134	0.614242	0.790816	-6.33439
ENSG00000006459.10	KDM7A		455.37	0.358432	0.174555	2.0534	0.0400333	0.217516	402.462	515.836	504.463	476.101	440.623	467.359	394.666	363.305	338.357	234.824	527.288	435.142	667.692	688.197	454.187	421.155	417.192	ENSG00000006459	7	140084746	140177035	92289					0.372479	3.95134	2.36088	0.031367	0.246387	-3.9935
ENSG00000006468.13	ETV1		638.959	-0.392916	0.259188	-1.51595	0.129532	0.397323	718.824	547.684	332.139	377.714	529.606	463.744	1129.77	1139.03	1011.11	767.474	482.244	596.583	570.496	521.947	543.612	571.341	547.564	ENSG00000006468	7	13891228	13991425	100197					-0.257514	4.38849	-0.970219	0.346491	0.596723	-6.059
ENSG00000006530.15	AGK		1152.17	-0.0116172	0.0528709	-0.219727	0.826084	0.922293	1156.4	1147.33	1078.41	1177.25	1246.82	1266.48	1071.52	1169.52	1099.17	1142.05	1144.67	1162.16	1068.1	1176.12	1209.6	1144.27	1126.42	ENSG00000006530	7	141551189	141655244	104055					-0.00115603	5.33193	-0.0180507	0.985823	0.993779	-6.66382
ENSG00000006534.15	ALDH3B1		212.553	-0.29381	0.299971	-0.979464	0.327351	0.607558	232.388	189.884	202.897	166.24	299.109	357.977	218.924	272.69	203.806	137.458	198.727	311.121	233.481	215.738	218.072	74.6954	77.3543	ENSG00000006534	11	68008578	68029282	20704					-0.428355	2.7797	-1.40148	0.18032	0.44827	-5.29238
ENSG00000006576.16	PHTF2		934.245	0.1907	0.128988	1.47843	0.139291	0.410548	876.749	999.954	1209.04	1087.91	769.751	646.348	856.615	813.837	795.436	835.058	1081.07	1023.17	1049.08	1148.28	865.23	928.925	903.916	ENSG00000006576	7	77798792	77957503	158711					0.2234	5.01157	2.12085	0.050042	0.280987	-4.56438
ENSG00000006607.13	FARP2		739.462	0.0261754	0.0833163	0.314169	0.753393	0.886511	733.061	746.777	661.499	668.351	723.651	653.58	765.23	744.394	852.818	794.966	786.958	693.875	687.765	671.959	715.403	842.31	829.169	ENSG00000006607	2	241356243	241494841	138598					0.0328818	4.68853	0.349126	0.731583	0.863402	-6.521
ENSG00000006611.15	USH1C		44.9293	0.115257	0.497275	0.231778	0.816711	0.917711	43.1345	46.9806	5.55882	9.04705	62.1804	34.3514	58.2458	42.3432	62.329	71.02	79.4907	96.223	31.6942	30.9302	52.557	21.4551	16.5138	ENSG00000006611	11	17493895	17544416	50521					0.182877	0.335648	0.332785	0.743652	0.870941	-5.78865
ENSG00000006625.17	GGCT		129.276	0.0645912	0.127635	0.506062	0.612813	0.809199	126.413	132.548	123.684	123.266	151.163	122.038	131.555	144.814	119.711	95.0752	121.886	156.095	146.85	155.424	109.036	125.552	112.989	ENSG00000006625	7	30496621	30504844	8223					0.0672345	2.16963	0.533287	0.601223	0.782917	-5.99196
ENSG00000006634.7	DBF4		366.114	0.19001	0.137189	1.38502	0.166046	0.445235	343.796	391.621	440.536	374.322	393.452	328.146	335.416	380.242	276.028	222.224	353.734	372.062	389.839	436.116	456.54	329.772	403.285	ENSG00000006634	7	87876216	87909541	33325					0.225338	3.6591	1.80999	0.0892694	0.344253	-4.87138
ENSG00000006638.11	TBXA2R		10.4165	0.959812	0.685194	1.40079	0.161277	0.440314	7.2091	14.0822	4.16911	0	2.14415	5.4239	11.0466	3.38746	10.8828	20.6187	26.4969	21.3829	2.11295	1.54651	18.8264	14.3034	13.9064	ENSG00000006638	19	3594506	3606840	12334					0.979246	-2.0128	1.28176	0.218332	0.483497	-4.82069
ENSG00000006652.13	IFRD1		2561.11	0.0134746	0.188175	0.0716068	0.942915	0.977241	2550.05	2573.75	3289.43	3122.36	3284.84	3219.09	2002.45	1800.43	1972.76	1709.06	2648.37	2389.54	2795.43	3365.98	1745.36	2455.41	2616.14	ENSG00000006652	7	112422968	112481017	58049					0.0557694	6.44565	0.322041	0.751624	0.875217	-6.68631
ENSG00000006695.10	COX10		580.122	0.00452779	0.10349	0.0437509	0.965103	0.986164	579.907	580.367	726.815	724.895	546.759	555.95	505.132	492.028	533.259	554.414	565.709	554.886	504.995	576.075	606.367	635.706	618.835	ENSG00000006695	17	14069496	14208677	139181					0.0346765	4.33468	0.373232	0.713914	0.85369	-6.45591
ENSG00000006704.10	GTF2IRD1		2209.53	-0.112219	0.0855264	-1.3121	0.189487	0.473066	2289.27	2118.4	2349.99	2240.28	2028.37	2156.9	2392.1	2516.04	2472.38	2158.09	2227.06	2161.81	2108.72	1793.95	2632.56	1959.56	1945.16	ENSG00000006704	7	74453790	74602604	148814					-0.110022	6.26536	-1.32493	0.203952	0.470337	-5.86001
ENSG00000006712.14	PAF1		1830.91	-0.201959	0.115945	-1.74185	0.0815351	0.316454	1950	1694.82	2444.49	2169.03	2238.49	2049.33	1687.12	1873.27	1526.56	1611.7	1644.13	1558.81	1959.76	1923.09	1635.54	1441.46	1700.93	ENSG00000006712	19	39385852	39391195	5343					-0.180099	5.98505	-1.81833	0.0879346	0.341471	-5.14511
ENSG00000006715.15	VPS41		1915.86	-0.267915	0.122168	-2.193	0.0283071	0.177994	2080.51	1727.69	1680.15	1886.31	1789.3	1925.48	2358.96	2260.28	2539.66	2203.91	1552.72	1528.88	1509.7	1436.71	2085.02	2084.32	1896.48	ENSG00000006715	7	38722963	38932394	209431					-0.26028	6.04615	-2.0898	0.0530961	0.286448	-4.70205
ENSG00000006740.16	ARHGAP44		1197.38	0.0259896	0.1123	0.231431	0.81698	0.917778	1187.16	1209.07	1213.21	1237.18	1067.79	1138.12	1066.5	952.723	1260.43	1561.29	1432.16	1400.58	1161.07	1153.7	1004.07	1177.65	1134.24	ENSG00000006740	17	12789539	12991643	202104					0.0366937	5.37709	0.351985	0.729479	0.862175	-6.60401
ENSG00000006744.18	ELAC2		2210.47	-0.0710833	0.0864604	-0.822149	0.410992	0.673288	2261.36	2152.3	2062.32	2206.35	2535.46	2340.41	2499.55	2443.21	2067.74	1935.87	1909.1	1816.48	2284.1	2432.66	2088.16	2285.36	2250.23	ENSG00000006744	17	12992391	13018187	25796					-0.0611008	6.26635	-0.69742	0.495629	0.712471	-6.4811
ENSG00000006756.15	ARSD		399.718	-0.30339	0.2905	-1.04437	0.296314	0.580785	438.419	355.488	241.808	215.998	280.884	289.275	573.42	581.796	646.045	678.127	400.103	468.285	267.288	193.314	483.211	379.834	296.38	ENSG00000006756	X	2903970	2929351	25381					-0.246815	3.69448	-0.818041	0.425444	0.661443	-6.07199
ENSG00000006757.11	PNPLA4		527.835	0.0886582	0.13367	0.663262	0.507163	0.742113	512.818	544.998	594.793	660.435	564.984	590.301	385.628	431.901	410.58	463.921	560.409	602.998	469.075	486.378	481.642	580.876	633.61	ENSG00000006757	X	7898247	7927739	29492					0.114554	4.18989	0.913035	0.374884	0.620956	-6.08165
ENSG00000006831.9	ADIPOR2		2459.77	0.181052	0.117254	1.54411	0.122562	0.386983	2315.32	2624.85	2844.72	2947.08	2346.77	2466.97	1974.33	2044.33	1979.69	1918.69	2987.53	2995.74	2563.01	2742.74	2281.92	2344.17	2458.82	ENSG00000006831	12	1688574	1788678	100104					0.201204	6.41116	2.0489	0.0573792	0.294465	-4.78998
ENSG00000006837.11	CDKL3		47.9078	0.192274	0.213671	0.899859	0.368195	0.6415	45.0594	51.1632	55.5882	59.9367	43.9551	60.5669	42.178	25.4059	24.7337	48.1103	49.0193	51.319	52.8237	61.8604	43.1438	46.0887	53.8873	ENSG00000006837	5	134286350	134371047	84697					0.267794	0.715187	1.3099	0.208872	0.474774	-5.10245
ENSG00000007001.12	UPP2		13.4425	0.124255	0.482508	0.25752	0.796778	0.907263	12.7968	14.1804	5.55882	20.3559	7.50453	24.4076	12.0509	6.77492	3.95739	21.7642	23.8472	31.0052	10.5647	9.27906	7.0599	7.94632	9.56065	ENSG00000007001	2	157876702	158136154	259452					0.139729	-1.27529	0.322238	0.751477	0.875183	-5.5598
ENSG00000007047.14	MARK4		5273.1	0.156984	0.114685	1.36882	0.171054	0.45093	5004.8	5579.73	6410.7	6267.34	4951.92	4688.96	4155.54	4142.86	4568.81	4852.27	6193.65	6534.61	5610.93	5006.83	5591.44	5159.55	4961.11	ENSG00000007047	19	45079288	45305283	225995					0.177961	7.51246	1.86475	0.0808144	0.331511	-5.12659
ENSG00000007062.11	PROM1		252.252	-1.25012	0.476174	-2.62534	0.00865634	0.0888855	345.858	145.273	56.9779	105.172	361.29	441.144	481.03	467.469	505.557	348.227	42.395	38.4892	123.607	85.8313	216.504	260.639	249.446	ENSG00000007062	4	15963076	16084378	121302					-1.27945	2.69128	-2.22335	0.0410701	0.267826	-4.02045
ENSG00000007080.10	CCDC124		2544.99	-0.0673771	0.0815659	-0.826044	0.408779	0.672238	2600.53	2481.52	2872.52	2650.79	2704.85	2695.68	2495.53	3002.14	2176.57	2206.2	2278.73	2531.74	2578.85	2639.12	2669.43	2259.14	2413.63	ENSG00000007080	19	17933016	17943991	10975					-0.0518415	6.47052	-0.705308	0.49084	0.709654	-6.48462
ENSG00000007129.17	CEACAM21		114.219	1.59904	0.5836	2.73996	0.00614465	0.0724532	58.6574	177.717	98.669	96.1249	55.748	65.0868	21.089	30.4871	35.6165	66.4381	516.69	442.626	41.2025	54.9011	25.1019	100.918	62.5788	ENSG00000007129	19	41549518	41586844	37326					0.829597	1.29581	1.3244	0.204125	0.470422	-5.16655
ENSG00000007168.12	PAFAH1B1		8597.3	-0.0600248	0.0737314	-0.814101	0.415587	0.676965	8764.36	8406.38	8385.47	8033.78	8244.27	7660.36	9043.17	8895.47	9552.16	10300.2	7795.39	8144.75	8273.25	8018.66	9576.36	8794.99	8241.28	ENSG00000007168	17	2593210	2685615	92405					-0.0466526	8.22777	-0.604173	0.554267	0.753123	-6.59962
ENSG00000007171.17	NOS2		95.3532	0.193902	0.206078	0.940912	0.34675	0.623889	89.212	102.372	65.3161	68.9837	138.298	119.326	50.2119	81.299	100.914	89.3478	112.612	117.606	91.9133	90.4709	83.9343	127.936	92.1299	ENSG00000007171	17	27756766	27800499	43733					0.242842	1.69866	1.18162	0.254759	0.51538	-5.3863
ENSG00000007174.17	DNAH9		103.266	-0.453135	0.543624	-0.833545	0.404537	0.668917	118.065	86.352	61.147	76.8999	243.361	252.211	72.3052	58.4337	106.85	73.311	145.733	110.122	7.39532	10.8256	67.4612	134.293	128.634	ENSG00000007174	17	11598431	11969748	371317					-0.879522	1.4151	-1.36385	0.191645	0.459165	-5.12357
ENSG00000007202.14	KIAA0100		3525.44	-0.197376	0.0938353	-2.10343	0.0354279	0.203052	3749.08	3269.85	3326.95	3198.13	3623.62	3209.14	4277.05	4274.97	4193.85	3888.92	2968.98	3053.48	3593.07	2853.31	3637.42	3356.53	3426.19	ENSG00000007202	17	28614440	28645454	31014					-0.183359	6.93534	-1.87349	0.0795331	0.329254	-5.09692
ENSG00000007237.18	GAS7		2267.54	-0.126423	0.170318	-0.742276	0.45792	0.708015	2359.72	2162.2	2281.89	2329.61	2055.17	2240.98	2762.66	2759.93	2535.7	1911.81	2509.26	2869.58	1522.38	1189.27	2331.33	2472.9	2240.67	ENSG00000007237	17	9910609	10198551	287942					-0.167877	6.2769	-0.970068	0.346564	0.59676	-6.25341
ENSG00000007255.10	TRAPPC6A		739.629	-0.241554	0.129278	-1.86848	0.0616948	0.274392	797.272	673.752	810.197	785.962	911.265	831.665	725.06	914.614	662.863	736.546	536.562	602.998	604.303	518.081	826.792	810.525	817.001	ENSG00000007255	19	45162928	45178237	15309					-0.243403	4.67305	-1.88023	0.0785575	0.327132	-4.91878
ENSG00000007264.14	MATK		349.553	-0.0190927	0.23551	-0.0810696	0.935387	0.973101	352.004	346.753	579.507	476.101	211.199	197.068	279.178	259.141	352.208	461.63	300.74	344.265	307.434	255.948	476.935	364.736	377.211	ENSG00000007264	19	3777970	3802129	24159					0.0955082	3.54942	0.439528	0.666204	0.823512	-6.28756
ENSG00000007314.12	SCN4A		85.5892	-0.362564	0.551929	-0.656902	0.511244	0.74505	95.3819	74.3975	8.33822	15.8323	85.7661	69.6067	174.738	152.436	161.264	95.0752	115.262	99.4305	97.1956	85.0581	7.84433	69.9276	46.0649	ENSG00000007314	17	63938554	63972918	34364					-0.270479	1.13922	-0.383225	0.706636	0.849665	-5.8928
ENSG00000007341.18	ST7L		495.423	-0.161866	0.137592	-1.17642	0.239428	0.527317	521.644	465.457	479.448	521.336	483.506	449.28	549.318	573.328	485.77	631.162	328.562	332.504	509.221	449.261	543.612	584.849	510.191	ENSG00000007341	1	112523518	112620825	97307					-0.15834	4.09548	-1.17224	0.258395	0.518143	-5.8009
ENSG00000007350.16	TKTL1		53.0973	1.12262	0.543441	2.06576	0.0388512	0.214358	34.2435	74.6445	40.3014	20.3559	34.3064	18.9837	40.1695	81.299	31.6591	6.87291	31.7963	38.4892	164.81	120.628	132.569	15.098	19.1213	ENSG00000007350	X	154295671	154330350	34679					0.86552	0.405805	1.46498	0.162453	0.430246	-4.87552
ENSG00000007372.22	PAX6		6022.08	-2.47266	0.489872	-5.04757	4.47474e-07	7.36619e-05	9753.83	1757.21	1860.81	2261.76	2634.09	2872.86	12965.7	12748.7	22274.2	20412.5	1241.38	1337.5	2498.56	2155.06	1884.21	1602.77	1580.98	ENSG00000007372	11	31784779	31818062	33283					-1.86302	6.90279	-3.29704	0.00458783	0.155198	-2.42126
ENSG00000007376.7	RPUSD1		673.042	-0.106855	0.0752027	-1.4209	0.155347	0.432807	695.786	647.048	700.411	674.005	715.075	598.437	716.022	801.981	670.778	689.581	663.747	745.194	660.296	651.081	618.918	572.135	617.965	ENSG00000007376	16	784974	788397	3423					-0.102481	4.55343	-1.34712	0.19686	0.46383	-5.66851
ENSG00000007384.15	RHBDF1		1060.26	-0.220385	0.191233	-1.15244	0.24914	0.537546	1135.3	974.513	755.999	772.392	955.22	916.639	1541.51	1254.21	1503.81	1382.6	892.946	771.923	940.262	868.366	811.104	1372.33	1164.66	ENSG00000007384	16	58059	76355	18296					-0.188601	5.16843	-0.976395	0.343516	0.594737	-6.16178
ENSG00000007392.16	LUC7L		2140.97	-0.206705	0.212399	-0.973192	0.330458	0.609692	2283.12	1978.51	1587.04	1378.54	1609.19	1581.97	3436.5	2736.22	3138.21	2797.27	2130.35	1361.02	2083.37	1977.99	2154.84	2200.34	1941.68	ENSG00000007392	16	188969	229463	40494					-0.129659	6.17083	-0.611282	0.549668	0.751106	-6.53361
ENSG00000007402.11	CACNA2D2		2632.05	0.25321	0.18717	1.35284	0.176108	0.45716	2415.56	2879.48	2016.46	1981.3	2064.82	1900.17	2564.83	2062.96	3123.37	3610.57	3339.93	4337.52	3055.32	2555.61	2510.19	2235.3	2122.46	ENSG00000007402	3	50362799	50504244	141445					0.256996	6.48002	1.48918	0.15604	0.423288	-5.65478
ENSG00000007516.13	BAIAP3		5307.79	0.33954	0.136741	2.4831	0.0130246	0.114098	4722.97	5976.16	5358.7	5325.32	5744.18	5728.54	4220.81	3476.38	3471.62	4458.22	6850.77	5924.13	6380.05	6396.37	4482.25	5848.49	5951.07	ENSG00000007516	16	1333601	1349441	15840					0.365376	7.50762	2.89458	0.0106254	0.18733	-3.255
ENSG00000007520.3	TSR3		1704.15	-0.0113811	0.0625607	-0.181921	0.855645	0.937082	1711.23	1696.05	1744.08	1813.93	1738.91	1707.62	1646.95	1714.05	1545.36	1778.94	1416.26	1730.95	1819.25	1787.77	1823.81	1647.27	1647.04	ENSG00000007520	16	1349240	1351911	2671					-0.00306517	5.89516	-0.0495517	0.961098	0.982595	-6.70965
ENSG00000007541.16	PIGQ		1506.91	-0.792728	0.254585	-3.1138	0.00184694	0.0334903	1877.14	1083.78	860.227	869.648	1440.87	1376.77	2917.31	2570.23	2639.58	2342.52	1071.8	1061.66	1168.46	943.372	1226.85	1069.58	1044.72	ENSG00000007541	16	566995	584136	17141					-0.652764	5.5884	-2.41031	0.0284389	0.240277	-4.09814
ENSG00000007545.15	CRAMP1		589.515	-0.230151	0.106758	-2.15582	0.0310976	0.189053	633.098	539.706	535.036	602.76	529.606	580.357	810.421	663.942	732.118	610.543	484.893	490.738	576.835	558.29	631.469	531.609	504.107	ENSG00000007545	16	1612325	1677908	65583					-0.211724	4.3527	-2.00732	0.0620547	0.301448	-4.66514
ENSG00000007866.19	TEAD3		927.432	-0.365983	0.17832	-2.0524	0.0401312	0.217827	1035.53	803.896	747.661	605.021	853.373	872.344	1372.79	1214.4	1429.61	1189.01	890.296	765.508	805.033	715.261	965.637	711.991	773.543	ENSG00000007866	6	35473597	35497076	23479					-0.317351	4.97437	-1.75536	0.0984742	0.356045	-5.1527
ENSG00000007923.15	DNAJC11		1401.38	-0.292885	0.123791	-2.36596	0.0179832	0.13764	1532.82	1251.17	1231.28	1150.11	1521.28	1354.17	1829.72	1893.59	1679.91	1602.53	1067.83	1160.02	1239.24	1149.83	1553.96	1280.95	1306.33	ENSG00000007923	1	6634168	6701924	67756					-0.27143	5.59357	-2.15561	0.0468141	0.276278	-4.55813
ENSG00000007944.14	MYLIP		300.563	-0.153442	0.134335	-1.14223	0.253358	0.54138	315.404	283.603	222.353	244.27	305.542	342.61	318.344	287.934	368.038	434.139	245.096	282.254	294.756	297.703	263.569	320.237	281.605	ENSG00000007944	6	16129125	16148248	19123					-0.119757	3.3772	-0.863384	0.400784	0.641743	-5.97729
ENSG00000007952.17	NOX1		10.9734	-0.0465997	0.365493	-0.127498	0.898546	0.955598	11.0378	10.8998	4.16911	11.3088	5.36038	12.6558	16.0678	16.0904	8.90414	13.7458	14.5733	5.34572	15.8471	12.3721	13.3354	8.74096	6.08405	ENSG00000007952	X	100843324	100874345	31021					-0.020946	-1.42638	-0.0632411	0.950364	0.977401	-5.58432
ENSG00000007968.6	E2F2		75.5218	-1.59066	0.53745	-2.95964	0.00308	0.0465638	109.728	36.4295	37.522	16.9632	53.6038	53.335	162.687	362.458	123.669	67.5836	30.4714	36.3509	16.9036	17.0116	87.0721	34.1692	33.0277	ENSG00000007968	1	23506430	23531220	24790					-1.24857	0.818443	-2.10496	0.0515837	0.283275	-3.99212
ENSG00000008018.8	PSMB1		2536.09	0.128426	0.144605	0.888115	0.374479	0.646827	2430.68	2656.55	3085.14	3161.94	2574.05	2800.54	1832.74	2001.99	2000.46	1988.56	2739.78	2552.05	2811.28	3295.61	2099.14	2451.44	2646.56	ENSG00000008018	6	170535117	170553341	18224					0.158648	6.44825	1.27389	0.221041	0.486125	-5.93125
ENSG00000008056.13	SYN1		3008.46	0.111759	0.204471	0.546579	0.584668	0.791348	2899.59	3132.87	3987.06	3863.09	2574.05	2466.07	1950.23	1904.6	2560.43	3891.21	3490.97	4086.27	3395.51	3208.24	3468.76	2143.12	2137.24	ENSG00000008056	X	47571898	47619943	48045					0.144055	6.66836	0.78596	0.443467	0.675898	-6.43158
ENSG00000008083.13	JARID2		2651.77	0.215125	0.0937222	2.29534	0.0217134	0.154464	2466.71	2863.26	2709.92	2662.09	2788.47	2761.67	2018.52	2256.05	2223.07	2313.88	2919.96	2884.55	3278.24	3192.77	2635.69	2621.49	2510.1	ENSG00000008083	6	15246296	15522040	275744					0.227679	6.52395	2.77023	0.01373	0.198116	-3.47188
ENSG00000008086.11	CDKL5		724.091	0.225548	0.1143	1.9733	0.0484617	0.240948	671.036	784.725	736.543	811.973	702.21	669.852	622.628	593.652	565.907	665.526	854.525	867.077	937.093	866.046	682.457	672.259	613.62	ENSG00000008086	X	18425583	18653629	228046					0.223368	4.64729	2.23499	0.0401517	0.266468	-4.32024
ENSG00000008118.9	CAMK1G		512.064	0.309305	0.192509	1.60671	0.108118	0.362591	460.802	570.649	593.404	603.89	380.587	401.369	298.259	299.79	469.941	639.18	700.843	702.428	464.849	652.628	474.582	503.797	495.415	ENSG00000008118	1	209583717	209613938	30221					0.362513	4.11485	2.11225	0.0508713	0.282452	-4.45463
ENSG00000008128.22	CDK11A		53.1051	0.0564977	0.24998	0.226009	0.821194	0.920073	52.2518	54.0803	75.044	46.3661	50.3876	56.951	40.1695	39.8026	62.329	46.9649	55.6435	31.0052	65.5014	95.8837	33.7306	42.9101	53.8873	ENSG00000008128	1	1702730	1724324	21594					0.00642954	0.846279	0.0277776	0.978186	0.990131	-5.92047
ENSG00000008130.15	NADK		2234.91	-0.105154	0.110727	-0.949672	0.342279	0.620366	2310.99	2147.95	2431.98	2109.09	1967.26	1734.74	2696.38	2730.29	2560.43	2257.75	1873.33	1970.43	2033.71	2026.7	2522.74	2283.77	2324.98	ENSG00000008130	1	1751232	1780457	29225					-0.0845161	6.27653	-0.793643	0.439107	0.67222	-6.40892
ENSG00000184986.10	TMEM121		457.377	1.06864	0.153844	6.94628	3.75052e-12	4.15933e-09	302.171	634.754	275.161	255.579	306.614	308.258	342.445	383.63	251.295	294.389	627.977	946.193	550.423	573.755	435.36	614.251	695.32	ENSG00000184986	14	105526603	105530202	3599					1.03491	3.88003	6.63286	5.99241e-06	0.0140296	4.1952
ENSG00000121690.10	DEPDC7		48.2149	1.29651	0.229588	5.64712	1.63156e-08	5.13929e-06	28.9021	70.2867	34.7426	47.497	22.5136	22.5996	19.0805	16.9373	34.6272	33.219	71.5416	71.6327	60.219	52.5814	61.1858	81.8471	92.999	ENSG00000121690	11	33015864	33033582	17718					1.3412	0.580329	6.14718	1.45484e-05	0.0255457	2.98076
ENSG00000008226.19	DLEC1		231.387	-0.162065	0.142359	-1.13843	0.254941	0.542778	243.255	217.822	209.845	169.632	258.37	296.507	290.225	243.05	271.081	207.333	242.447	171.063	221.86	237.389	174.144	261.434	216.418	ENSG00000008226	3	38039205	38124025	84820					-0.154847	2.99859	-1.02717	0.31974	0.574222	-5.75775
ENSG00000008256.15	CYTH3		1263.65	0.00930567	0.0840465	0.11072	0.911838	0.962399	1259.46	1268.43	1124.27	1039.28	1247.9	1152.58	1288.44	1294.86	1448.41	1479.97	1271.85	1404.86	1287.84	1168.39	1196.26	1235.65	1314.15	ENSG00000008256	7	6161776	6272644	110868					0.0227243	5.46078	0.25012	0.805703	0.906598	-6.64386
ENSG00000008277.14	ADAM22		1199.03	-0.131747	0.134103	-0.98243	0.325888	0.60646	1250.2	1140.54	1134	1190.82	1123.54	1031.45	1157.89	1040.8	1393	1930.14	1020.13	1110.84	1107.18	1024.56	1266.07	1292.07	1162.92	ENSG00000008277	7	87934143	88202889	268746					-0.0922072	5.3715	-0.737825	0.471389	0.696424	-6.3876
ENSG00000008282.8	SYPL1		614.307	-0.273523	0.109909	-2.48863	0.0128236	0.113291	667.672	553.319	512.801	577.88	595.002	697.875	796.361	824	736.075	601.379	618.703	540.987	485.978	572.209	532.63	576.903	545.826	ENSG00000008282	7	106090503	106112576	22073					-0.262231	4.40945	-2.28701	0.036275	0.257946	-4.19208
ENSG00000008283.15	CYB561		896.341	-0.117768	0.187635	-0.627645	0.530237	0.756952	930.167	857.683	903.308	905.836	753.67	835.281	859.628	692.735	1092.24	1398.64	1208.26	1214.55	671.918	717.581	663.63	844.694	683.152	ENSG00000008283	17	63432304	63446378	14074					-0.136815	4.93107	-0.795142	0.43826	0.671654	-6.29355
ENSG00000008294.20	SPAG9		6506.27	0.223518	0.0977193	2.28735	0.0221756	0.155237	6034.96	7044.91	7095.83	6977.54	6513.93	6226.64	5404.81	5096.43	5292.02	5672.44	6616.28	5834.32	7911.94	7343.61	7892.18	7071.43	6644.65	ENSG00000008294	17	50962174	51120865	158691					0.237959	7.81743	2.7997	0.012923	0.195562	-3.4477
ENSG00000008300.16	CELSR3		3485.76	0.121738	0.101367	1.20097	0.229764	0.518195	3347.94	3643.26	3196.32	3280.69	3764.06	3662.04	3866.32	3628.82	2683.11	2702.2	3362.46	3713.14	4403.38	3578.63	3729.98	3297.72	3417.5	ENSG00000008300	3	48636469	48662915	26446					0.137229	6.91945	1.43483	0.170745	0.438805	-5.74331
ENSG00000008311.14	AASS		418.092	-0.392749	0.21876	-1.79534	0.072599	0.296978	470.404	358.308	329.36	266.888	419.182	372.441	708.992	688.501	575.801	402.065	286.167	251.249	390.895	338.686	480.857	382.218	378.08	ENSG00000008311	7	122075647	122144280	68633					-0.334645	3.80435	-1.51585	0.149219	0.416584	-5.32015
ENSG00000008323.15	PLEKHG6		83.9122	-0.936622	0.455239	-2.05743	0.0396449	0.216511	107.853	56.5518	20.8456	32.7956	87.9102	94.0143	215.911	188.851	121.69	100.803	87.4398	74.8401	26.4119	17.7849	35.2995	71.5169	82.5692	ENSG00000008323	12	6310436	6328506	18070					-0.890042	1.21422	-1.70157	0.108338	0.367956	-4.65244
ENSG00000008324.11	SS18L2		782.549	0.328909	0.192667	1.70714	0.0877963	0.327727	699.207	877.796	1017.26	1011.01	786.904	770.194	488.06	555.543	499.621	465.067	910.169	846.763	969.843	1100.34	713.05	788.275	816.132	ENSG00000008324	3	42581840	42595114	13274					0.399445	4.72461	2.41457	0.0281992	0.239783	-4.00706
ENSG00000008382.15	MPND		642.425	-0.308788	0.228288	-1.35263	0.176175	0.457278	705.839	569.953	487.786	429.735	448.128	536.062	843.56	1024.71	940.87	935.861	518.014	671.423	447.945	452.354	836.206	566.573	497.154	ENSG00000008382	19	4343527	4360086	16559					-0.256479	4.4221	-1.12704	0.276478	0.535152	-5.90447
ENSG00000008394.12	MGST1		243.536	-0.432719	0.221964	-1.9495	0.0512353	0.248436	277.08	205.199	195.948	179.81	250.866	230.516	302.276	282.853	413.548	360.828	172.23	178.547	220.803	195.634	357.701	154.159	157.316	ENSG00000008394	12	16347142	16609259	262117					-0.425464	3.02293	-1.98617	0.0645635	0.305296	-4.48086
ENSG00000008405.11	CRY1		1377.56	0.0842448	0.195708	0.430462	0.66686	0.838439	1340.14	1420.33	1771.87	1722.33	1581.31	1721.18	1100.65	1179.68	883.488	760.601	1234.76	1182.47	1613.24	1896.02	1478.66	1231.68	1305.46	ENSG00000008405	12	106991364	107093829	102465					0.146072	5.54702	0.825057	0.421566	0.657889	-6.3357
ENSG00000008441.16	NFIX		259.959	-0.694766	0.489686	-1.4188	0.155957	0.433247	316.278	195.594	91.7205	63.3293	274.451	303.738	494.085	802.828	278.996	221.078	166.93	399.86	247.215	188.674	251.803	46.8833	67.7937	ENSG00000008441	19	12995608	13098796	103188					-0.689985	2.80172	-1.24172	0.232374	0.496441	-5.48653
ENSG00000008513.14	ST3GAL1		795.86	-0.231881	0.133182	-1.74109	0.0816678	0.316614	854.845	728.448	615.639	800.664	881.247	951.895	879.713	995.066	894.371	820.167	743.238	728.088	657.127	669.639	512.235	953.559	835.253	ENSG00000008513	8	133454848	133571940	117092					-0.245924	4.77789	-1.7534	0.0988195	0.356668	-5.13153
ENSG00000008516.16	MMP25		135.988	-0.512272	0.290469	-1.7636	0.0777989	0.308659	158.005	110.825	94.4999	64.4602	97.5589	104.862	266.123	182.076	219.635	234.824	102.013	91.9465	118.325	77.3255	147.473	123.963	114.728	ENSG00000008516	16	3046681	3060726	14045					-0.375388	2.13375	-1.24193	0.232301	0.496382	-5.37988
ENSG00000008517.16	IL32		18.0428	-0.299001	0.403379	-0.741241	0.458547	0.708465	19.8571	15.9693	9.72793	11.3088	18.2253	13.5598	44.1865	18.631	23.7444	19.4732	3.97453	14.968	7.39532	16.2384	26.6707	19.0712	23.467	ENSG00000008517	16	3065297	3082192	16895					-0.315877	-0.805226	-0.808038	0.431013	0.665827	-5.36776
ENSG00000008710.19	PKD1		12591.3	-0.0321705	0.136746	-0.235258	0.814009	0.916387	12722	12441.9	10218.5	11442.3	9991.75	9776.58	18232	14399.2	14374.2	13341.5	13243.2	11248.5	13177.4	10846.5	11744.5	13575.5	13258	ENSG00000008710	16	2088710	2135898	47188					0.00343467	8.76363	0.0257277	0.979795	0.990405	-6.79794
ENSG00000008735.13	MAPK8IP2		6060.81	0.220891	0.139136	1.58759	0.112378	0.370335	5626.81	6556.81	7503.01	6691.42	5069.85	4733.26	4621.51	4187.75	5216.83	6990.89	6567.26	7206.04	5966.97	5363.3	7618.41	6967.34	6208.34	ENSG00000008735	22	50600685	50613981	13296					0.253824	7.70396	2.07096	0.0550311	0.290035	-4.78971
ENSG00000008838.19	MED24		3495.67	-0.133456	0.110858	-1.20385	0.228648	0.517861	3646.28	3323.54	3513.17	3072.6	3632.19	3440.56	3687.56	3617.81	4180	4026.38	3102.79	2779.78	2935.94	2683.97	4050.81	4036.73	3674.77	ENSG00000008838	17	40019097	40061215	42118					-0.135948	6.92109	-1.18993	0.251569	0.512912	-6.04642
ENSG00000008853.16	RHOBTB2		1725.89	-0.411715	0.166003	-2.48017	0.0131321	0.11471	1951.91	1467.58	1392.48	1239.45	1717.47	1661.52	2283.64	2283.99	2504.04	2532.67	1397.71	1666.8	1445.26	1194.68	1780.66	1467.69	1320.24	ENSG00000008853	8	22987417	23020199	32782					-0.371	5.87203	-2.20762	0.042343	0.269387	-4.48638
ENSG00000008869.11	HEATR5B		1469.45	0.130361	0.0982874	1.32633	0.184731	0.467789	1407.66	1540.06	1720.45	1752.87	1331.52	1379.48	1181.99	1211.86	1260.43	1422.69	1690.5	1528.88	1562.53	1613.78	1467.67	1536.82	1380.21	ENSG00000008869	2	36968383	37084342	115959					0.153174	5.67411	1.87583	0.0791928	0.328608	-5.03373
ENSG00000008952.16	SEC62		4731.72	0.111657	0.138088	0.808595	0.418748	0.679565	4560.38	4927.54	5162.75	5852.31	4762.16	5254.86	3738.78	3653.37	4011.81	4047	5997.57	5461.19	4933.73	5899.94	3921.38	4084.41	4194.52	ENSG00000008952	3	169966635	169998373	31738					0.120433	7.35037	1.01278	0.326356	0.580063	-6.24877
ENSG00000008988.9	RPS20		14502.2	0.0296475	0.1093	0.27125	0.786199	0.902528	14363.5	14660.7	16227.6	16836.6	14534.1	15949.9	11895.2	14555.1	13139.5	11769.8	11918.3	13433.8	14503.3	17007.8	13323.6	15172.7	17265.7	ENSG00000008988	8	56067295	56074581	7286					0.0412204	8.9753	0.424975	0.67656	0.83041	-6.70734
ENSG00000009307.15	CSDE1		23004.9	0.195803	0.136089	1.43879	0.15021	0.426272	21543.9	24674.6	29407.5	29850.7	21311.8	21111.6	16534.8	16835.7	18537.4	18761.9	24701.7	23481.6	23945	25864.6	26436.2	24770.3	23522.7	ENSG00000009307	1	114716913	114758676	41763					0.240502	9.63008	2.15125	0.0472088	0.276691	-4.6819
ENSG00000009335.17	UBE3C		1633.2	-0.0937679	0.0743159	-1.26175	0.20704	0.492943	1682.48	1576.89	1574.53	1661.26	1525.56	1468.97	1737.33	1671.71	1907.46	1912.96	1608.36	1752.33	1482.23	1588.27	1663.78	1479.61	1463.65	ENSG00000009335	7	157138913	157269372	130459					-0.081792	5.8316	-1.096	0.28943	0.548039	-6.10029
ENSG00000009413.15	REV3L		1536.71	-0.0458491	0.110275	-0.41577	0.677578	0.844442	1558.89	1511.36	1254.9	1412.47	1434.44	1501.52	1676.07	1632.76	1764.01	1794.97	1662.68	1811.13	1672.4	1591.36	1277.84	1315.12	1248.97	ENSG00000009413	6	111299028	111483715	184687					-0.0479287	5.73722	-0.450868	0.658183	0.818253	-6.59382
ENSG00000009694.13	TENM1		411.221	-1.17501	0.353366	-3.32518	0.000883622	0.020383	555.757	246.037	186.22	260.103	302.325	291.083	950.01	621.599	989.348	845.367	157.657	150.749	283.135	264.453	316.127	287.657	262.483	ENSG00000009694	X	124375903	124963817	587914					-0.945244	3.57033	-2.42266	0.0277487	0.238337	-3.80682
ENSG00000009709.11	PAX7		162.909	1.5177	0.606449	2.5026	0.0123284	0.111346	87.2241	249.405	182.051	176.417	141.514	96.7262	25.106	38.9558	26.7124	10.3094	74.1913	104.776	605.36	572.982	202.384	81.8471	104.298	ENSG00000009709	1	18631006	18748866	117860					1.64808	1.76351	2.52627	0.022551	0.22573	-3.39265
ENSG00000009724.16	MASP2		197.635	-0.120673	0.26987	-0.447151	0.654766	0.832297	205.378	188.785	138.97	121.004	164.028	150.061	310.31	243.897	273.06	241.697	156.332	72.7019	194.391	216.511	173.36	290.041	218.157	ENSG00000009724	1	11026523	11047233	20710					-0.119885	2.70482	-0.426326	0.675595	0.829815	-6.13493
ENSG00000009780.15	FAM76A		355.215	0.302005	0.199659	1.51261	0.130379	0.398363	320.389	395.016	416.911	412.772	404.173	402.273	245.034	278.619	209.742	193.587	516.69	403.068	347.58	468.593	294.162	355.201	379.818	ENSG00000009780	1	27725979	27763122	37143					0.344444	3.58484	1.88784	0.077468	0.324777	-4.73753
ENSG00000009790.14	TRAF3IP3		69.2853	0.519853	0.286615	1.81377	0.0697129	0.292159	57.4931	82.7621	66.7058	71.2455	70.757	94.9183	44.1865	30.4871	41.5526	40.0919	145.733	114.399	57.0496	68.0465	54.1259	64.3652	75.616	ENSG00000009790	1	209756032	209782320	26288					0.502936	1.17365	1.87207	0.0797404	0.329582	-4.40899
ENSG00000009830.11	POMT2		1379.7	0.16336	0.131971	1.23785	0.215772	0.503548	1306.44	1463.44	1500.88	1345.75	1545.93	1557.56	1085.58	1075.52	1131.81	1208.49	1796.49	1556.68	1591.05	1674.1	1109.97	1237.24	1278.52	ENSG00000009830	14	77274956	77320884	45928					0.165317	5.57369	1.38961	0.183831	0.451915	-5.73376
ENSG00000009844.15	VTA1		2724.12	0.254422	0.172812	1.47225	0.140954	0.41307	2499.34	2981.02	3400.61	3454.84	2748.8	2761.67	1854.83	1919.84	1846.12	2008.03	3280.32	3240.58	3137.73	3761.11	2409.78	2530.11	2507.5	ENSG00000009844	6	142147162	142224689	77527					0.293932	6.53611	1.97793	0.065565	0.306067	-4.91379
ENSG00000009950.15	MLXIPL		432.165	0.672069	0.281286	2.38927	0.016882	0.132831	338.38	539.348	346.036	478.363	353.785	367.017	277.17	167.679	290.868	426.12	990.984	660.732	335.959	399.773	223.563	558.627	605.797	ENSG00000009950	7	73593194	73624543	31349					0.573119	3.78328	1.95972	0.0678284	0.309152	-4.65463
ENSG00000009954.10	BAZ1B		3534.09	-0.121555	0.0645629	-1.88273	0.0597369	0.270169	3672.38	3376.05	3663.26	3576.98	3710.46	3670.17	3632.33	4042.09	3759.52	3324.2	3116.04	3429.82	3876.2	3679.92	3322.86	3104.63	3102.86	ENSG00000009954	7	73440398	73522278	81880					-0.115025	6.9457	-1.82065	0.0875657	0.341158	-5.1814
ENSG00000010017.12	RANBP9		2386.81	0.19908	0.111444	1.78638	0.074038	0.300184	2233.03	2562.57	2893.36	2716.38	2268.51	2401.88	1695.15	1839.39	2059.82	1989.71	2568.87	2727.39	2538.71	2577.26	2543.92	2559.51	2422.32	ENSG00000010017	6	13621498	13711564	90066					0.231762	6.36863	2.46266	0.0256202	0.233185	-4.05157
ENSG00000010072.15	SPRTN		484.414	0.00492773	0.0849031	0.0580394	0.953717	0.981424	483.818	485.095	558.661	488.541	517.813	507.135	439.856	448.838	434.324	475.376	479.594	503.567	520.842	540.505	395.354	456.914	498.892	ENSG00000010072	1	231337104	231355023	17919					0.0119151	4.07892	0.142301	0.888633	0.948515	-6.47308
ENSG00000010165.19	EEF1AKNMT		1288.76	0.185932	0.115678	1.60733	0.107983	0.362425	1211.21	1377.39	1413.33	1522.17	1302.57	1350.55	987.167	1020.47	1114.01	979.389	1391.09	1404.86	1465.33	1612.24	1245.68	1266.64	1255.92	ENSG00000010165	1	171781664	171814023	32359					0.210372	5.47931	2.14382	0.047887	0.276749	-4.57082
ENSG00000010219.13	DYRK4		376.179	0.0874602	0.162876	0.536974	0.591286	0.795604	365.63	388.234	441.926	462.53	400.956	433.912	325.373	256.6	311.645	292.098	419.976	339.988	424.703	511.895	269.845	358.379	392.856	ENSG00000010219	12	4562204	4615302	53098					0.105393	3.69198	0.690163	0.500059	0.715957	-6.17084
ENSG00000010244.18	ZNF207		2426.64	-0.116011	0.104068	-1.11476	0.264953	0.552466	2517.53	2322.77	2265.22	2054.81	2485.07	2534.77	2953.47	2664.24	2653.43	2529.23	2231.04	1655.04	2367.56	2508.44	2403.5	2616.72	2477.08	ENSG00000010244	17	32350117	32381886	31769					-0.111443	6.39655	-1.02426	0.321069	0.575032	-6.20575
ENSG00000010256.10	UQCRC1		4488.78	0.0465077	0.0944701	0.4923	0.622507	0.814863	4421.47	4565.7	5317.01	5180.57	4595.99	4793.82	3806.06	4377.44	3762.49	3538.4	4597.21	4589.84	4335.77	4411.42	4871.33	4611.25	4543.05	ENSG00000010256	3	48599002	48610976	11974					0.070487	7.28678	0.850357	0.407771	0.647633	-6.39743
ENSG00000010270.13	STARD3NL		2924.23	0.408638	0.192271	2.12532	0.03356	0.196374	2536.76	3367.05	3438.13	3488.77	3077.93	3023.82	1755.41	1752.16	1795.67	1962.21	3716.19	3506.8	3698.72	4249.81	2654.52	2827.3	2916	ENSG00000010270	7	38178222	38230671	52449					0.464363	6.62039	2.71817	0.0152758	0.203732	-3.57602
ENSG00000010278.13	CD9		399.292	0.13636	0.296161	0.460425	0.645211	0.827367	381.54	419.582	157.037	210.344	519.957	696.971	461.95	447.145	312.634	246.279	327.237	431.935	262.006	344.872	401.63	487.11	682.283	ENSG00000010278	12	6199715	6238271	38556					0.215775	3.69399	0.721369	0.481174	0.702688	-6.14982
ENSG00000010282.14	HHATL		50.6599	0.346901	0.43308	0.801008	0.423127	0.682877	45.085	57.0311	63.9264	61.0676	49.3155	65.9908	31.1314	16.0904	44.5207	28.6371	25.1721	17.1063	35.9201	35.5697	43.9282	121.579	119.943	ENSG00000010282	3	42692663	42702827	10164					0.192357	0.599122	0.439234	0.666413	0.823673	-5.78884
ENSG00000010292.12	NCAPD2		2493.87	0.0253524	0.128947	0.196611	0.844132	0.931091	2473.47	2517.18	2789.14	2460.8	2545.11	2438.04	2214.35	3256.2	2261.65	1822.47	2383.4	2575.57	2150.98	2146.56	3372.28	2447.47	2544	ENSG00000010292	12	6493356	6531955	38599					0.0382147	6.43054	0.322904	0.750982	0.874928	-6.68537
ENSG00000010295.19	IFFO1		895.476	-0.202272	0.114316	-1.76941	0.0768254	0.306589	954.269	828.284	989.469	1016.66	828.715	765.674	1083.57	1001.84	937.902	1010.32	653.149	634.003	847.292	900.842	968.775	852.64	941.289	ENSG00000010295	12	6538375	6556083	17708					-0.189009	4.95412	-1.75553	0.0984443	0.356045	-5.151
ENSG00000010310.8	GIPR		714.064	0.0855839	0.188172	0.454817	0.649241	0.829603	694.295	736.656	693.462	550.739	821.21	812.681	731.086	460.694	682.65	801.839	813.455	445.833	875.817	714.488	478.504	1012.36	816.132	ENSG00000010310	19	45668244	45683724	15480					0.0662865	4.60381	0.342035	0.736812	0.866858	-6.51095
ENSG00000010318.20	PHF7		354.772	0.0665252	0.141593	0.469833	0.638474	0.82301	347.372	363.23	358.544	453.483	321.623	334.474	309.305	307.412	319.56	374.573	368.307	338.919	275.74	259.814	435.36	457.708	406.762	ENSG00000010318	3	52410657	52423641	12984					0.0631077	3.61587	0.442644	0.663996	0.821876	-6.29845
ENSG00000010319.6	SEMA3G		150.372	0.527526	0.856513	0.615899	0.537961	0.761924	124.684	179.731	6.94852	11.3088	67.5408	100.342	263.111	188.004	199.848	160.368	67.5671	66.287	6.33885	13.1453	133.354	549.886	421.538	ENSG00000010319	3	52433053	52445085	12032					-0.0293809	1.39002	-0.0287801	0.977399	0.989517	-6.00606
ENSG00000010322.15	NISCH		9746.94	-0.207517	0.0898355	-2.30997	0.0208899	0.150743	10396.9	9004.13	9113.68	9054.96	8963.63	8959.38	11538.7	11214.2	11776.2	12554.5	8749.28	8756.3	8996.93	8766.4	9231.21	9247.14	9281.65	ENSG00000010322	3	52455118	52493071	37953					-0.184819	8.40271	-2.00095	0.0628005	0.302669	-4.92062
ENSG00000010327.10	STAB1		304.837	-0.0951057	0.155709	-0.610791	0.541338	0.76379	314.365	293.948	407.183	377.714	384.875	357.977	259.094	284.547	223.593	219.933	286.167	328.227	274.683	332.5	324.755	266.202	245.1	ENSG00000010327	3	52495338	52524495	29157					-0.0494273	3.39161	-0.351716	0.729677	0.862269	-6.29252
ENSG00000010361.13	FUZ		1294.89	-0.0976949	0.0777919	-1.25585	0.20917	0.495607	1335.36	1248.64	1288.26	1295.99	1495.55	1416.54	1242.24	1507.42	1289.12	1147.78	1218.86	1341.78	1255.09	1250.35	1364.91	1055.27	1254.18	ENSG00000010361	19	49806869	49817376	10507					-0.0891787	5.49634	-1.14588	0.268828	0.527257	-6.01963
ENSG00000010404.17	IDS		7262.38	0.149256	0.134332	1.1111	0.266526	0.554116	6910.9	7664.07	7882.4	8576.6	7115.37	7101.69	5736.21	5027.84	6144.84	7702.24	8861.89	8769.13	8024.98	8887.8	6422.94	6645.51	6036.24	ENSG00000010404	X	149476990	149521096	44106					0.161638	7.96873	1.38909	0.183986	0.451996	-5.8292
ENSG00000010539.11	ZNF200		385.562	0.182103	0.0662601	2.7483	0.00599052	0.0713143	362.763	411.618	382.169	353.966	347.353	327.242	388.64	347.215	366.059	389.465	437.199	424.451	421.533	436.116	378.881	398.111	385.033	ENSG00000010539	16	3222325	3236221	13896					0.189673	3.75047	2.60884	0.0190862	0.215523	-3.50722
ENSG00000010610.9	CD4		58.9383	-0.231977	0.235933	-0.98323	0.325494	0.606392	63.3946	53.8453	51.419	52.0205	56.82	45.1992	65.2755	62.668	82.1159	91.6387	43.7199	54.5264	46.4849	27.0639	54.9103	85.0257	65.1862	ENSG00000010610	12	6786858	6820808	33950					-0.262375	0.997556	-1.09428	0.290162	0.548586	-5.37136
ENSG00000010626.14	LRRC23		528.116	0.184003	0.138533	1.32822	0.184104	0.467381	496.167	564.628	394.676	396.939	616.444	675.276	478.018	470.01	494.674	443.302	669.047	640.418	477.526	560.61	460.462	513.332	631.003	ENSG00000010626	12	6873569	6914243	40674					0.185447	4.18676	1.34546	0.197385	0.464315	-5.61354
ENSG00000010704.18	HFE		30.1885	-1.88759	0.552135	-3.41871	0.000629194	0.0162672	45.7787	12.3712	6.94852	5.65441	22.5136	27.1195	79.3348	66.0555	91.0201	67.5836	14.5733	5.34572	7.39532	5.41279	16.4731	18.2765	19.1213	ENSG00000010704	6	26087281	26098343	11062					-1.50395	-0.53978	-2.27491	0.0371442	0.259483	-3.61055
ENSG00000010803.16	SCMH1		1238.87	-0.0611369	0.134786	-0.453587	0.650126	0.829829	1263.36	1210.89	1199.31	1060.77	1016.33	988.054	1248.27	1224.57	1665.07	1704.48	1167.19	1291.53	1293.12	1190.81	1401.78	1114.87	1016.91	ENSG00000010803	1	41027200	41242154	214954					-0.0293868	5.41958	-0.236082	0.816388	0.912325	-6.64335
ENSG00000010810.17	FYN		5174.89	0.0494119	0.106524	0.463857	0.64275	0.825715	5091.58	5270.09	4548.5	4333.54	4964.78	4544.32	5540.38	6141.46	5212.88	5446.78	5616.02	6288.71	5633.12	5278.24	5526.33	4298.96	4249.27	ENSG00000010810	6	111660332	111873452	213120					0.0536007	7.48931	0.533312	0.601206	0.782917	-6.62556
ENSG00000010818.9	HIVEP2		1102.89	-0.00607341	0.0907106	-0.0669538	0.946619	0.978955	1105.2	1100.26	1161.79	1350.27	1030.27	1186.03	954.027	1025.55	1004.19	1129.45	1046.63	1250.9	1093.45	916.308	1093.5	1200.69	1100.34	ENSG00000010818	6	142751467	142956698	205231					0.004718	5.26347	0.0541966	0.957455	0.980679	-6.65542
ENSG00000011007.12	ELOA		1889.32	0.0836977	0.193433	0.432697	0.665235	0.838019	1838.3	1947.62	2671.01	2710.72	1841.83	2060.18	1362.75	1368.53	1469.18	1222.23	1934.27	1672.14	2129.85	2649.95	1557.1	1792.69	1897.35	ENSG00000011007	1	23743155	23762059	18904					0.141334	6.00372	0.842257	0.412155	0.650819	-6.35455
ENSG00000011009.10	LYPLA2		2087.27	-0.0832119	0.0513768	-1.61964	0.10531	0.35802	2144.45	2021.92	2284.67	2067.25	2221.34	2250.92	2039.61	2086.67	2017.28	2187.87	1824.31	1969.36	2052.73	2161.25	2169.74	1968.3	2007.74	ENSG00000011009	1	23790970	23795539	4569					-0.0735645	6.18825	-1.29591	0.213535	0.479425	-5.89224
ENSG00000011021.21	CLCN6		4037.79	0.206104	0.306663	0.672086	0.501529	0.738581	3767.89	4346.26	6193.91	6053.61	4988.37	5082.2	1910.06	1861.41	1983.64	2069.89	4519.05	3674.65	5439.79	5869.01	2663.15	3925.48	4332.71	ENSG00000011021	1	11806096	11843144	37048					0.37172	7.0164	1.24841	0.229983	0.494015	-5.98151
ENSG00000011028.13	MRC2		6514.66	-0.620511	0.277708	-2.2344	0.0254566	0.1681	7784.49	5063.41	3335.29	3695.72	5993.98	6741	11703.4	10198.8	10768.1	9839.71	4554.82	5010.01	3654.34	3178.85	7527.42	5583.88	5934.55	ENSG00000011028	17	62627401	62693597	66196					-0.528009	7.70216	-1.78496	0.0933895	0.349685	-5.25571
ENSG00000011083.8	SLC6A7		184.726	-0.137227	0.201144	-0.682233	0.495092	0.734475	192.962	175.314	165.375	149.276	183.325	140.117	229.971	175.301	226.561	273.771	140.434	174.271	215.521	122.948	276.905	158.926	138.195	ENSG00000011083	5	150189957	150222788	32831					-0.141142	2.65167	-0.721185	0.481284	0.702733	-5.95625
ENSG00000011105.12	TSPAN9		2169.16	-0.83127	0.326135	-2.54885	0.0108079	0.102521	2726.21	1532.53	1275.75	1404.55	1247.9	1357.78	4131.44	4124.23	4093.92	4174.14	2042.91	2214.2	1522.38	1348.56	1291.18	1222.94	1085.57	ENSG00000011105	12	3077355	3286564	209209					-0.661188	6.04786	-1.95349	0.0686193	0.310674	-4.92783
ENSG00000011114.14	BTBD7		753.886	-0.186016	0.0673542	-2.76175	0.00574919	0.0692631	798.477	702.925	733.764	814.234	772.967	790.986	862.641	812.143	843.914	757.165	682.295	710.981	830.389	708.302	708.343	640.474	639.694	ENSG00000011114	14	93237550	93333092	95542					-0.183261	4.71593	-2.57077	0.0206152	0.220447	-3.71545
ENSG00000011132.11	APBA3		509.014	-0.074054	0.121073	-0.611647	0.540771	0.763638	521.299	494.975	475.279	523.598	579.993	575.837	530.238	568.246	452.132	465.067	389.504	412.69	573.666	567.569	406.336	491.877	623.18	ENSG00000011132	19	3750819	3761699	10880					-0.0784353	4.14151	-0.65906	0.519305	0.72959	-6.27131
ENSG00000011143.16	MKS1		907.513	-0.189029	0.0764865	-2.47141	0.0134582	0.116411	962.549	844.614	879.683	832.328	1001.32	982.63	1071.52	1032.33	956.7	943.879	830.678	692.806	918.076	832.796	858.17	864.56	915.215	ENSG00000011143	17	58205437	58219605	14168					-0.182007	4.9817	-2.0835	0.0537364	0.287103	-4.6235
ENSG00000011198.8	ABHD5		490.827	0.136088	0.14783	0.920569	0.357276	0.633257	469.186	515.559	483.617	594.843	509.236	508.943	373.577	376.855	433.335	473.085	563.059	527.088	554.649	693.61	339.659	472.806	458.042	ENSG00000011198	3	43690108	43734371	44263					0.129437	4.07985	0.930681	0.365958	0.613599	-6.04677
ENSG00000011201.11	ANOS1		444.85	-0.688046	0.385599	-1.78436	0.0743657	0.300641	540.488	335.55	180.662	175.287	319.479	342.61	772.259	742.7	737.065	1053.85	339.16	379.546	319.055	249.761	655.786	216.935	188.605	ENSG00000011201	X	8528874	8732186	203312					-0.545226	3.71995	-1.31923	0.205807	0.471828	-5.55755
ENSG00000011243.17	AKAP8L		8394.22	0.00104546	0.107809	0.00969735	0.992263	0.996662	8391.57	8397.25	8621.72	8047.35	8855.35	8854.52	9379.59	7729.34	7892.03	7752.64	8274.98	5625.84	9725.9	9501.76	7710.19	8942	9000.05	ENSG00000011243	19	15380048	15419141	39093					-0.00521737	8.18699	-0.0491887	0.961383	0.982651	-6.78703
ENSG00000011258.15	MBTD1		912.416	-0.141606	0.142592	-0.993086	0.320668	0.601983	953.991	864.902	717.087	720.371	851.228	815.393	1191.03	1254.21	1095.21	987.407	737.939	761.231	899.06	923.267	1069.18	824.034	839.599	ENSG00000011258	17	51177425	51260163	82738					-0.11218	4.97466	-0.804248	0.433135	0.667587	-6.29186
ENSG00000011260.13	UTP18		1038.97	-0.224032	0.198583	-1.12816	0.259253	0.54646	1114.03	953.192	1260.46	1020.05	1168.56	1311.68	977.124	1112.78	1148.63	912.951	510.065	502.498	1171.63	1159.11	983.679	1145.07	1200.3	ENSG00000011260	17	51260528	51297936	37408					-0.265401	5.13488	-1.36787	0.190407	0.457634	-5.71717
ENSG00000011275.18	RNF216		2007.26	-0.003832	0.0678825	-0.0564505	0.954983	0.982206	2009.71	2004.45	1844.14	1967.73	2165.59	2205.72	1908.05	1995.21	2037.07	1954.2	1852.13	1961.88	2080.2	2278.78	1738.3	1973.07	2146.8	ENSG00000011275	7	5620047	5781739	161692					0.00291021	6.13069	0.0397855	0.96876	0.985532	-6.72445
ENSG00000011295.15	TTC19		3110	0.0687928	0.0910919	0.755202	0.450128	0.702254	3041.58	3188.18	3464.53	3710.42	2848.51	2774.33	2870.11	2678.63	2911.65	3074.48	2697.38	2862.1	3176.82	3127.82	3438.17	3576.64	3438.36	ENSG00000011295	17	15999380	16045015	45635					0.0829094	6.75794	1.01486	0.325395	0.579136	-6.22928
ENSG00000011304.19	PTBP1		7127.53	-0.210986	0.0863098	-2.44451	0.0145047	0.122048	7610.42	6575.65	7072.2	6564.76	7419.84	7652.22	7933.48	9118.19	8536.1	6586.53	6467.89	5853.57	7145.99	7260.09	6027.58	6349.91	6924.52	ENSG00000011304	19	797075	812327	15252					-0.19726	7.95175	-2.25433	0.0386674	0.26205	-4.47404
ENSG00000011332.19	DPF1		1584	0.187592	0.223558	0.839117	0.401404	0.667138	1487.77	1693.98	2387.51	2119.27	1607.04	1392.13	1111.69	1399.02	820.17	1065.3	1699.78	1663.59	2087.59	2404.05	1341.38	1323.86	1337.62	ENSG00000011332	19	38211006	38229714	18708					0.246713	5.73044	1.25484	0.227699	0.492781	-5.91368
ENSG00000011347.9	SYT7		6655.25	0.284971	0.177234	1.60788	0.107862	0.362077	6040.07	7358.31	8795.44	8812.96	5421.49	5047.84	4716.91	4057.33	5044.69	6423.88	7262.8	8361.78	6798.41	5848.9	9193.55	7397.23	6645.52	ENSG00000011347	11	61515313	61581148	65835					0.336777	7.82117	2.1883	0.0439558	0.271067	-4.58894
ENSG00000011376.10	LARS2		904.292	-0.258436	0.095968	-2.69294	0.00708261	0.0787533	978.627	819.338	903.308	822.151	1074.22	956.415	1000.22	1117.86	1033.87	920.969	866.449	969.714	880.043	859.86	783.649	688.152	687.497	ENSG00000011376	3	45388506	45549421	160915					-0.261634	4.97056	-2.77195	0.0136814	0.198116	-3.36117
ENSG00000011405.13	PIK3C2A		1767.49	0.000441498	0.114147	0.00386779	0.996914	0.99824	1767.18	1767.84	1607.89	1801.49	2145.22	2150.58	1771.48	1595.49	1705.64	1359.69	1717	1511.77	1873.13	2011.24	1463.75	1772.03	2025.99	ENSG00000011405	11	17077730	17207983	130253					0.0138227	5.93822	0.124346	0.902602	0.954844	-6.70575
ENSG00000011422.11	PLAUR		92.1462	0.0542916	0.320931	0.169169	0.865664	0.942122	90.4451	94.0902	62.5367	40.7117	147.947	88.5904	78.3306	141.426	92.9988	71.02	128.51	63.0796	51.7672	47.9418	171.006	93.7666	102.56	ENSG00000011422	19	43646095	43670547	24452					0.0123165	1.57431	0.037567	0.970501	0.986323	-6.03539
ENSG00000011426.10	ANLN		320.958	0.220907	0.161412	1.36859	0.171126	0.451022	297.733	347.5	269.603	322.301	255.154	338.09	285.204	447.992	249.316	214.206	384.205	358.164	262.006	296.157	446.342	353.611	332.015	ENSG00000011426	7	36389806	36453791	63985					0.230504	3.46056	1.48872	0.156159	0.423532	-5.3023
ENSG00000011451.18	WIZ		3885.78	0.00741508	0.0896998	0.0826655	0.934118	0.972566	3876.22	3896.71	3788.33	3502.34	4115.7	3656.61	4157.55	4202.99	3783.27	3803.01	3815.55	4332.18	4148.77	3415.47	4810.93	3319.18	3434.88	ENSG00000011451	19	15419980	15449951	29971					0.00682784	7.07989	0.0789902	0.938028	0.971262	-6.75915
ENSG00000011454.16	RABGAP1		3274.09	0.0149814	0.0809653	0.185035	0.853201	0.936089	3258.1	3292.37	3560.42	3488.77	3527.13	3427.91	3184.44	3188.45	2850.31	2837.36	3471.09	3329.32	3616.31	3715.49	2863.96	3046.62	3003.78	ENSG00000011454	9	122940833	123104866	164033					0.0232757	6.83434	0.322639	0.75118	0.875088	-6.70041
ENSG00000011465.16	DCN		257.707	-0.402605	0.57856	-0.695874	0.486508	0.729216	290.764	219.929	90.3308	124.397	598.218	820.817	196.831	165.139	149.392	180.987	144.408	107.984	43.3154	30.9302	296.516	395.727	520.621	ENSG00000011465	12	91140484	91183123	42639					-0.594064	2.6525	-0.914149	0.374316	0.620498	-5.79602
ENSG00000011478.11	QPCTL		556.388	0.086661	0.337118	0.257064	0.797129	0.907287	540.867	574.126	740.712	817.627	867.31	828.049	227.962	268.456	278.996	297.826	463.696	389.169	684.595	818.877	323.971	573.725	764.852	ENSG00000011478	19	45692483	45703989	11506					0.26352	4.13432	0.786079	0.443399	0.675845	-6.17958
ENSG00000011485.14	PPP5C		3016.82	-0.0367203	0.0460653	-0.797135	0.425373	0.684907	3051.67	2977	3061.52	3020.58	3222.66	3248.01	2829.94	3093.6	2954.19	2982.84	3150.48	3128.32	3056.38	3004.1	2897.7	2795.52	2806.48	ENSG00000011485	19	46346994	46392981	45987					-0.0273688	6.72049	-0.494222	0.627919	0.799225	-6.62378
ENSG00000011523.13	CEP68		1336.6	0.0224919	0.100952	0.222798	0.823693	0.921282	1327.05	1347.52	1296.59	1204.39	1140.69	1120.04	1437.07	1515.04	1415.76	1486.84	1228.13	1322.53	1277.28	1204.73	1732.81	1337.37	1329.8	ENSG00000011523	2	65056366	65087004	30638					0.0330826	5.53848	0.335979	0.741287	0.869818	-6.62463
ENSG00000011566.14	MAP4K3		982.708	-0.284096	0.120511	-2.35743	0.0184019	0.139427	1072.09	880.562	897.749	858.339	923.058	881.384	1165.92	1165.29	1372.23	1312.72	798.882	932.294	926.528	914.761	958.577	836.748	796.141	ENSG00000011566	2	39249266	39437312	188046					-0.255565	5.08328	-2.17406	0.0451802	0.273876	-4.47838
ENSG00000011590.13	ZBTB32		10.8119	0.413974	0.538707	0.768459	0.442214	0.696369	9.27438	12.569	0	1.13088	12.8649	10.8478	9.03815	13.5498	11.8722	14.8913	13.2484	23.5212	10.5647	5.41279	3.92217	18.2765	13.0372	ENSG00000011590	19	35704527	35717038	12511					0.647917	-1.73069	1.007	0.329039	0.582276	-5.10661
ENSG00000011638.10	TMEM159		1582.51	0.471775	0.208141	2.26661	0.0234139	0.160381	1340.68	1858.88	2020.63	2148.67	1273.63	1362.3	954.027	948.489	889.424	1128.3	2273.43	2410.92	1457.93	1708.89	1608.87	1826.86	1725.26	ENSG00000011638	16	21158377	21180616	22239					0.540358	5.72175	2.99268	0.00866907	0.178734	-2.99357
ENSG00000011677.12	GABRA3		985.583	-0.0538215	0.211713	-0.254219	0.799326	0.908592	1002.68	966.04	892.19	840.245	784.76	767.482	922.895	951.876	1157.54	1704.48	1073.12	1158.95	957.166	734.593	1468.46	748.544	621.442	ENSG00000011677	X	152166234	152451358	285124					-0.0576078	5.05637	-0.293159	0.773199	0.88763	-6.58855
ENSG00000012048.21	BRCA1		142.756	-0.483884	0.382355	-1.26554	0.205679	0.491525	164.598	117.793	69.4852	71.2455	108.28	107.574	232.983	430.207	193.912	103.094	95.3888	111.191	82.405	88.1511	228.27	91.3827	127.765	ENSG00000012048	17	43044295	43170245	125950					-0.312526	2.1181	-0.829249	0.41926	0.655942	-5.78161
ENSG00000012061.15	ERCC1		1723.58	-0.124523	0.0579817	-2.14762	0.031744	0.191177	1792.78	1644.48	1801.06	1595.67	1754.99	1718.47	1766.46	1943.55	1936.15	1825.9	1603.06	1573.78	1659.72	1541.1	1830.08	1594.03	1709.62	ENSG00000012061	19	45407333	45478828	71495					-0.114724	5.91083	-1.67222	0.114073	0.374864	-5.36427
ENSG00000012124.16	CD22		13.4523	-0.208099	0.529145	-0.393274	0.694117	0.854372	14.2606	12.5284	12.5073	14.7015	3.21623	9.03983	32.1356	25.4059	7.91479	9.16387	17.223	26.7286	11.6212	8.50581	1.56887	15.098	6.9532	ENSG00000012124	19	35319261	35347355	28094					-0.318013	-1.34507	-0.587853	0.564901	0.761258	-5.43793
ENSG00000012171.19	SEMA3B		904.604	-1.14812	0.28694	-4.00124	6.30109e-05	0.00326728	1216.04	548.672	466.941	557.524	1272.55	1284.56	1885.96	1543.83	1387.07	1329.91	487.543	441.557	396.178	319.354	695.792	804.963	695.32	ENSG00000012171	3	50267558	50277546	9988					-1.08667	4.77207	-3.34655	0.00413472	0.152015	-2.18353
ENSG00000012174.11	MBTPS2		1058.99	-0.118604	0.0790654	-1.50007	0.133596	0.402925	1100.06	1012.04	1045.06	1115.05	1066.72	1078.45	1109.68	1028.09	1146.65	1210.78	858.5	968.645	990.973	944.918	981.326	1249.16	1090.78	ENSG00000012174	X	21839636	21885424	45788					-0.112766	5.20573	-1.31636	0.206745	0.472732	-5.79115
ENSG00000143842.14	SOX13		938.998	0.545295	0.0969058	5.62707	1.83301e-08	5.59758e-06	773.62	1128	836.602	706.801	833.003	790.082	700.959	619.058	876.563	825.894	1018.81	1053.11	1329.04	1250.35	1201.75	1042.56	1000.39	ENSG00000143842	1	204073115	204127743	54628					0.560796	5.00475	6.17884	1.37176e-05	0.0255457	3.36915
ENSG00000012232.8	EXTL3		4794.46	0.0834741	0.121356	0.687845	0.49155	0.731769	4664.32	4943.19	4645.78	4310.92	4139.29	4168.27	5461.05	5948.38	4467.9	4173	5409.34	6330.41	5206.3	4418.38	5170.98	4047.06	4019.82	ENSG00000012232	8	28600469	28755599	155130					0.085704	7.37495	0.78053	0.446563	0.678409	-6.45705
ENSG00000012660.13	ELOVL5		4740.06	0.386638	0.319288	1.21094	0.225919	0.5152	4145.59	5419.45	7197.28	7375.61	5022.68	5006.26	2212.34	2216.25	2146.89	1987.42	6243.99	5394.91	6458.23	7699.3	3151.85	4207.58	4780.32	ENSG00000012660	6	53267398	53349179	81781					0.550695	7.22661	1.79699	0.0913881	0.347208	-5.22676
ENSG00000012779.10	ALOX5		35.4974	-0.519032	0.575625	-0.901684	0.367225	0.640916	41.3527	28.8057	8.33822	11.3088	37.5227	33.4474	34.1441	43.1901	49.4674	113.403	21.1975	36.3509	2.11295	9.27906	72.9523	30.196	29.5511	ENSG00000012779	10	45374176	45446119	71943					-0.666081	-0.138243	-1.0252	0.320641	0.574666	-5.27335
ENSG00000012817.15	KDM5D		1418.94	-0.327262	0.121501	-2.6935	0.00707052	0.0787087	1567.4	1249.27	1171.52	1233.79	1493.4	1678.7	1800.6	1660.7	1844.15	1656.37	1114.19	967.576	1300.52	1354.74	1194.69	1430.34	1382.82	ENSG00000012817	Y	19703865	19744939	41074					-0.311441	5.61025	-2.45526	0.0260021	0.234125	-4.02052
ENSG00000012822.15	CALCOCO1		3063.45	-0.218427	0.135344	-1.61387	0.106556	0.360102	3278.45	2817.75	2616.81	2254.98	3189.43	3162.13	4021.98	3465.37	3823.83	3693.04	2507.93	2184.26	2916.93	2567.21	3306.39	3047.41	3194.13	ENSG00000012822	12	53708517	53727745	19228					-0.198167	6.72114	-1.41507	0.176367	0.444169	-5.76246
ENSG00000012963.14	UBR7		875.496	0.141745	0.131814	1.07534	0.282224	0.569993	835.46	921.251	1054.79	1039.28	867.31	883.192	665.81	803.675	684.629	685	932.691	905.566	982.521	1192.36	788.355	822.444	824.823	ENSG00000012963	14	93207056	93229215	22159					0.162323	4.91859	1.46761	0.161745	0.429661	-5.56312
ENSG00000012983.11	MAP4K5		1645.17	-0.0201578	0.078848	-0.255654	0.798218	0.907971	1656.13	1632.64	1684.32	1485.98	1508.41	1554.85	1804.62	1622.59	1803.58	1784.66	1665.33	1498.94	1520.27	1482.33	1831.65	1896.79	1533.18	ENSG00000012983	14	50418501	50561126	142625					-0.0124261	5.84218	-0.147365	0.8847	0.946985	-6.69592
ENSG00000013016.15	EHD3		1240.85	-0.0508878	0.088301	-0.576299	0.564413	0.778961	1260.92	1217.92	1138.17	1174.99	1284.35	1323.43	1302.5	1092.46	1324.74	1446.75	1328.82	1384.54	1117.75	999.819	1309.22	1257.11	1128.16	ENSG00000013016	2	31234337	31269447	35110					-0.0476146	5.43363	-0.50422	0.621034	0.795441	-6.54179
ENSG00000013275.7	PSMC4		3750.32	0.10005	0.257645	0.388325	0.697776	0.856808	3628.84	3889.16	5218.34	5410.13	4739.65	4695.29	2129.99	2385.62	2226.03	2225.68	3663.2	3475.79	4624.19	5626.98	2368.2	3459.83	4005.91	ENSG00000013275	19	39971005	39981441	10436					0.184106	6.9528	0.756982	0.46015	0.687062	-6.46361
ENSG00000013288.8	MAN2B2		1065.73	-0.327918	0.183584	-1.7862	0.0740662	0.300203	1177.45	938.053	1040.89	1065.29	820.138	800.025	1598.75	1591.26	1188.21	1315.02	851.875	976.129	800.807	607.779	1123.31	1133.94	1072.53	ENSG00000013288	4	6575175	6623362	48187					-0.306739	5.1746	-1.66186	0.116159	0.376031	-5.316
ENSG00000013293.5	SLC7A14		513.375	0.172722	0.244778	0.705627	0.48042	0.725536	484.629	546.228	543.374	591.451	301.253	358.881	385.628	265.069	561.95	869.422	683.62	783.683	506.051	419.878	560.085	423.539	446.743	ENSG00000013293	3	170459584	170586074	126490					0.244482	4.094	1.08639	0.293529	0.550948	-5.8965
ENSG00000164241.13	C5orf63		23.5527	2.62157	0.46806	5.60091	2.13226e-08	5.91727e-06	7.07925	42.3795	19.4559	5.65441	1.07208	0.903983	11.0466	4.23432	3.95739	10.3094	60.9429	56.6647	40.146	44.8488	18.042	42.1155	33.8968	ENSG00000164241	5	127042558	127073492	30934					2.92083	-1.05133	6.21102	1.29236e-05	0.0255457	2.48877
ENSG00000013306.15	SLC25A39		2592.83	-0.00895226	0.0970678	-0.0922269	0.926518	0.968958	2600.36	2584.23	2801.64	2755.96	3112.24	2983.15	2211.33	2234.03	2395.21	2309.3	2684.14	2607.64	2640.13	2804.6	2123.46	2484.02	2745.64	ENSG00000013306	17	44319625	44324870	5245					0.0070427	6.49485	0.0775467	0.939158	0.971907	-6.73929
ENSG00000013364.18	MVP		2959.86	0.258271	0.189552	1.36253	0.173029	0.453439	2711.87	3243.27	3236.62	2692.63	3665.43	3456.83	2660.23	1787.73	2107.31	2088.22	3493.62	2086.97	3634.27	3928.91	2243.48	3642.59	3673.03	ENSG00000013364	16	29820394	29848039	27645					0.273418	6.64791	1.49145	0.15545	0.422516	-5.65804
ENSG00000013374.16	NUB1		2308.03	0.103089	0.137355	0.750531	0.452935	0.704554	2231.1	2395.95	2648.78	2565.97	2580.49	2697.49	1850.81	1808.06	1824.36	1872.87	2339.68	2114.77	2696.12	2953.06	1802.63	2410.91	2454.48	ENSG00000013374	7	151341699	151378449	36750					0.121555	6.31534	0.984797	0.339498	0.591496	-6.24155
ENSG00000013375.15	PGM3		3020.19	0.246691	0.270169	0.913099	0.361191	0.636537	2778.52	3296.39	3750.81	4042.9	3935.59	4028.15	1759.43	1534.52	1638.36	1538.39	3065.69	2593.75	3788.52	4451.63	2128.95	3447.91	3598.28	ENSG00000013375	6	83161150	83193936	32786					0.363517	6.62675	1.39627	0.181854	0.450188	-5.78437
ENSG00000013392.7	RWDD2A		483.024	0.133765	0.0784768	1.70451	0.0882851	0.328493	462.63	506.331	551.712	490.802	476.002	491.767	427.806	433.595	413.548	415.811	491.517	539.918	449.002	500.296	530.277	538.761	494.546	ENSG00000013392	6	83193379	83198932	5553					0.149244	4.07414	1.89678	0.0762063	0.322259	-4.80368
ENSG00000013441.15	CLK1		1987.67	-0.000131696	0.162612	-0.000809881	0.999354	0.999733	1987.77	1987.55	2352.77	2308.13	2144.15	2305.16	1842.78	1782.65	1673.98	1492.57	2360.87	1300.08	2314.74	2589.63	1412.76	1991.35	1943.42	ENSG00000013441	2	200853009	200864744	11735					-0.0136287	6.09149	-0.0904248	0.929081	0.967081	-6.71878
ENSG00000013503.9	POLR3B		343.999	0.0356529	0.104502	0.341168	0.732977	0.875008	339.552	349.08	296.007	254.448	395.596	366.113	320.352	360.764	368.038	355.1	389.504	396.653	316.942	369.616	309.851	328.978	332.015	ENSG00000013503	12	106357658	106510198	152540					0.041469	3.58153	0.370068	0.716223	0.85519	-6.32223
ENSG00000013523.9	ANGEL1		719.701	-0.197584	0.126494	-1.562	0.118288	0.380245	765.508	667.35	667.058	614.068	720.435	574.03	948.001	790.125	926.03	884.314	621.352	546.333	737.419	716.034	735.798	691.33	623.18	ENSG00000013523	14	76786178	76826246	40068					-0.168521	4.63616	-1.34585	0.19726	0.464315	-5.68174
ENSG00000013561.17	RNF14		1302.06	0.0869108	0.103455	0.840087	0.40086	0.666915	1265.82	1343.48	1506.44	1593.41	1205.01	1227.61	1086.59	992.526	1186.23	1328.76	1399.04	1269.08	1362.85	1399.59	1174.3	1464.51	1335.01	ENSG00000013561	5	141958328	141990291	31963					0.11239	5.49946	1.23059	0.236401	0.498584	-5.92383
ENSG00000013563.13	DNASE1L1		1036.4	0.0304938	0.197128	0.15469	0.877066	0.946415	1026.39	1047.84	924.153	1013.27	1058.14	1015.17	1027.34	967.967	1037.83	1167.25	830.678	840.348	718.402	673.505	1935.98	1161.75	1174.22	ENSG00000013563	X	154401238	154412112	10874					-0.036903	5.13696	-0.194522	0.848235	0.929732	-6.62306
ENSG00000013573.16	DDX11		942.602	0.481681	0.231936	2.07678	0.0378218	0.210999	795.138	1111.13	462.771	405.986	836.219	869.632	1187.01	1357.52	658.906	583.051	1376.51	1005	1101.9	1039.26	1055.85	1060.83	1138.59	ENSG00000013573	12	31073845	31104791	30946					0.567277	4.95971	2.52749	0.0224957	0.225643	-3.8248
ENSG00000013583.8	HEBP1		719.087	0.121865	0.122683	0.993328	0.32055	0.601974	690.179	752.124	664.279	636.686	622.876	711.435	600.535	720.682	804.34	760.601	983.035	935.502	661.353	712.941	749.134	630.143	592.76	ENSG00000013583	12	12974864	13000273	25409					0.0992067	4.63804	0.872193	0.396105	0.63805	-6.18974
ENSG00000013588.7	GPRC5A		50.6907	-1.89285	0.507732	-3.72806	0.000192963	0.00719925	76.977	20.6491	33.3529	46.3661	250.866	132.886	41.1738	19.4779	50.4568	41.2374	18.5478	10.6914	8.45179	16.2384	26.6707	31.7853	32.1585	ENSG00000013588	12	12890782	12917937	27155					-1.51298	0.242613	-2.85477	0.0115366	0.192088	-2.68447
ENSG00000013619.13	MAMLD1		241.644	-0.33027	0.155495	-2.124	0.0336702	0.196855	267.07	212.586	262.654	237.485	217.631	208.82	334.411	369.233	282.954	223.369	221.249	215.967	191.222	197.953	290.24	200.247	171.222	ENSG00000013619	X	150361422	150514178	152756					-0.316192	3.05014	-2.10731	0.0513536	0.282894	-4.28716
ENSG00000013725.14	CD6		59.5551	0.729153	0.420999	1.73196	0.083281	0.319091	45.5571	75.5528	56.9779	56.5441	38.5947	65.0868	17.0721	10.1624	52.4355	67.5836	116.586	141.127	57.0496	79.6453	19.6108	63.5706	51.2798	ENSG00000013725	11	60971680	61020377	48697					0.729211	0.80093	1.57116	0.135864	0.400109	-4.78933
ENSG00000013810.18	TACC3		849.472	-0.208424	0.18575	-1.12207	0.261832	0.548853	906.301	784.524	899.138	636.686	739.733	767.482	864.649	1338.05	1175.35	829.331	794.907	771.923	679.313	601.593	1243.33	672.259	728.347	ENSG00000013810	4	1721490	1745176	23686					-0.203841	4.85232	-1.14946	0.267391	0.52648	-5.94409
ENSG00000014123.9	UFL1		1884.12	0.195725	0.251819	0.777243	0.437016	0.692983	1764.58	2020.73	2322.2	2469.84	2441.12	2612.51	1143.83	1096.69	1077.4	953.043	1948.85	1724.53	2092.88	2448.9	1356.28	2231.33	2342.36	ENSG00000014123	6	96521595	96555276	33681					0.309661	5.96183	1.28482	0.217289	0.482651	-5.89311
ENSG00000014138.8	POLA2		264.033	-0.014613	0.146616	-0.0996681	0.920608	0.966684	265.232	262.662	205.676	220.522	309.83	269.387	281.187	385.324	226.561	223.369	205.351	227.728	274.683	300.023	261.216	283.684	285.95	ENSG00000014138	11	65261762	65305589	43827					0.0125549	3.18923	0.086417	0.932216	0.969149	-6.31492
ENSG00000014164.6	ZC3H3		1605.65	0.0900774	0.111679	0.806571	0.419914	0.680517	1558.94	1659.03	1880.27	1855.78	1694.95	1679.6	1176.97	1436.28	1359.36	1388.33	1702.43	1782.26	1711.49	1878.24	1392.37	1546.35	1600.1	ENSG00000014164	8	143437655	143541453	103798					0.111417	5.79962	1.15855	0.263773	0.52399	-6.03008
ENSG00000014216.15	CAPN1		2948.61	-0.188341	0.161128	-1.16889	0.242446	0.530408	3127.2	2744.5	2602.92	2182.6	2604.07	2459.74	3401.36	3553.44	3924.75	4288.69	2570.2	2820.4	2624.28	2096.3	3620.16	2871.01	2609.19	ENSG00000014216	11	65180566	65212006	31440					-0.157584	6.65783	-0.993453	0.335394	0.587761	-6.24651
ENSG00000014641.17	MDH1		3918.59	0.0547711	0.161125	0.339929	0.73391	0.875515	3849.39	3997.68	4872.3	5442.93	3952.74	4368.05	2933.38	2931.85	2878.01	3415.83	3730.76	3395.6	4334.71	5239.58	3340.12	3940.58	4002.43	ENSG00000014641	2	63588609	63607197	18588					0.0915292	7.0708	0.658347	0.519751	0.729925	-6.538
ENSG00000014824.13	SLC30A9		2449.17	0.0626519	0.0689003	0.909312	0.363185	0.638575	2399.43	2506.02	2436.15	2673.4	2630.87	2609.8	2196.27	2211.16	2205.26	2232.55	2616.57	2547.77	2543.99	2766.71	2316.43	2420.45	2330.19	ENSG00000014824	4	41990472	42090457	99985					0.0743654	6.41716	1.13806	0.271981	0.53067	-6.087
ENSG00000014914.20	MTMR11		289.934	-0.00238797	0.223796	-0.0106703	0.991486	0.996499	290.069	289.78	194.559	166.24	230.496	234.132	343.45	308.259	411.569	431.848	332.536	215.967	267.288	230.43	229.839	383.013	369.389	ENSG00000014914	1	149928651	149936869	8218					0.0315448	3.28766	0.139369	0.890911	0.949491	-6.32755
ENSG00000014919.12	COX15		1328.69	0.0832533	0.106556	0.781307	0.434622	0.691163	1293.36	1369.06	1455.02	1454.31	1443.01	1431.91	1169.94	1050.96	1166.44	1175.27	1242.7	1105.5	1371.3	1378.71	1306.08	1568.6	1610.53	ENSG00000014919	10	99711844	99732100	20256					0.098751	5.52801	0.968036	0.347546	0.597761	-6.20642
ENSG00000015133.18	CCDC88C		996.09	-0.118188	0.174173	-0.678566	0.497413	0.735663	1033.75	953.047	800.469	865.124	985.238	880.48	1329.61	1570.93	1011.11	827.04	948.589	1214.55	1008.93	910.122	1146.84	765.231	677.068	ENSG00000015133	14	91271323	91417844	146521					-0.110092	5.08947	-0.67466	0.5096	0.722645	-6.40257
ENSG00000015153.14	YAF2		658.109	0.265908	0.1315	2.02212	0.0431638	0.226132	601.57	722.725	803.249	749.774	593.93	620.133	487.056	518.281	500.61	539.523	765.76	720.604	795.525	869.912	690.301	600.742	616.227	ENSG00000015153	12	42157104	42238349	81245					0.290662	4.50291	2.68191	0.0164503	0.207357	-3.47852
ENSG00000015171.19	ZMYND11		2429.32	-0.159918	0.15184	-1.0532	0.29225	0.576941	2554.14	2286.68	2074.83	1947.38	2077.68	2090.01	2910.28	2995.36	3138.21	3199.34	2531.78	2723.11	2170	1932.37	2807.49	2016.78	1825.21	ENSG00000015171	10	134465	254637	120172					-0.142664	6.38287	-0.973938	0.344697	0.595256	-6.25464
ENSG00000015285.10	WAS		57.9893	0.0511276	0.234986	0.217578	0.827758	0.923085	56.7712	59.3814	37.522	26.0103	77.1895	56.951	58.2458	71.9835	56.3929	69.8745	66.2422	87.6699	66.5579	43.3023	51.7726	44.4994	55.6256	ENSG00000015285	X	48676596	48691427	14831					0.0696432	0.975007	0.287588	0.777383	0.88975	-5.90103
ENSG00000015413.9	DPEP1		16.3804	-0.886706	0.458956	-1.93201	0.0533587	0.252941	20.8025	11.3266	8.33822	13.5706	13.937	3.61593	40.1695	31.334	40.5633	14.8913	13.2484	9.6223	11.6212	6.9593	14.1198	15.8926	7.82235	ENSG00000015413	16	89613308	89638456	25148					-0.571027	-1.03209	-1.22931	0.236869	0.498907	-4.96649
ENSG00000015475.18	BID		494.336	-0.277524	0.144975	-1.91429	0.0555834	0.259503	537.883	444.568	434.977	473.839	485.65	466.455	683.886	681.726	553.046	523.486	539.212	553.817	376.105	461.633	480.857	344.87	355.482	ENSG00000015475	22	17734138	17774770	40632					-0.291133	4.08599	-2.11556	0.0505504	0.281952	-4.44071
ENSG00000015479.18	MATR3		80.716	-0.448025	0.243903	-1.8369	0.0662246	0.284896	92.2046	67.586	81.9925	73.5073	86.8382	106.67	146.619	79.6053	95.9668	66.4381	75.5162	25.6595	76.0661	84.2848	49.4193	87.4096	74.7469	ENSG00000015479	5	139293648	139331677	38029					-0.489198	1.42338	-1.92948	0.0717451	0.315867	-4.34532
ENSG00000015520.14	NPC1L1		18.747	0.785587	0.465731	1.68678	0.0916454	0.334788	14.0729	24.0888	29.1838	30.5338	19.2974	13.5598	4.01695	6.77492	6.92544	2.29097	38.4205	24.5903	25.3554	27.0639	13.3354	19.8658	19.9904	ENSG00000015520	7	44512535	44541315	28780					1.12941	-0.884018	2.5909	0.0197927	0.21665	-3.0988
ENSG00000015532.9	XYLT2		983.926	-0.150815	0.135967	-1.1092	0.267343	0.554884	1031.39	929.677	755.999	728.287	1021.69	1071.22	1141.82	1049.27	1309.9	1172.98	1038.68	978.268	822.993	724.54	972.697	1054.48	916.084	ENSG00000015532	17	50346092	50363138	17046					-0.137024	5.08528	-0.953502	0.354632	0.604088	-6.17458
ENSG00000015568.12	RGPD5		93.043	0.144692	0.185638	0.779428	0.435728	0.691789	88.5642	98.1617	93.1102	91.6014	107.208	104.862	85.3603	46.5776	80.1372	99.6571	144.408	99.4305	86.6309	96.6569	73.7367	89.7935	96.4756	ENSG00000015568	2	109792758	109857695	64937					0.16108	1.6751	0.861738	0.401663	0.642143	-5.689
ENSG00000015592.16	STMN4		9468.47	0.17836	0.16096	1.1081	0.267819	0.555489	8920.81	10094.4	12336.4	11567.8	8938.97	8932.26	6591.82	5979.71	6997.66	10021.8	11858.7	11495.4	10547.8	9422.12	10080.7	9058.81	8196.95	ENSG00000015592	8	27235323	27258420	23097					0.221777	8.34097	1.57711	0.134488	0.398398	-5.57955
ENSG00000015676.17	NUDCD3		4969.31	0.0544802	0.132681	0.410611	0.681358	0.84655	4881.95	5069.15	6236.99	6489	5127.74	4938.46	3809.08	3741.45	4033.57	4679.3	5090.05	5356.42	5251.73	5957.93	4801.51	4445.97	4580.42	ENSG00000015676	7	44379121	44490880	111759					0.0878356	7.42358	0.802205	0.434281	0.668759	-6.44097
ENSG00000016082.14	ISL1		2296.58	0.54765	0.325476	1.68261	0.0924504	0.335867	1889.75	2761.52	2985.08	3256.94	1146.05	1186.93	1271.37	951.876	1682.88	2636.9	1611.01	1507.49	1922.78	2146.56	3543.28	4511.92	4087.61	ENSG00000016082	5	51383391	51394738	11347					0.59963	6.16283	1.88826	0.0774087	0.324777	-5.04303
ENSG00000016391.10	CHDH		115.844	-0.923618	0.363063	-2.54396	0.0109603	0.103322	148.555	78.4609	43.0808	61.0676	91.1265	107.574	221.937	213.41	246.348	203.896	78.1659	120.813	53.8802	39.436	88.6409	96.1505	72.1394	ENSG00000016391	3	53812335	53846390	34055					-0.794105	1.78879	-1.97861	0.0654821	0.306067	-4.31109
ENSG00000016864.18	GLT8D1		1768.82	0.0837979	0.0818338	1.024	0.305835	0.589194	1721.08	1823.39	1892.78	1834.29	1935.1	1918.25	1498.32	1565.01	1575.04	1549.84	1890.55	1684.97	1721	1888.29	1643.39	1973.87	1961.67	ENSG00000016864	3	52694488	52706032	11544					0.0980323	5.94558	1.21711	0.241351	0.503117	-5.97299
ENSG00000017260.19	ATP2C1		3401.88	-0.310422	0.0976624	-3.17852	0.00148031	0.0289557	3739.88	3015.58	3046.23	3122.36	3706.17	3966.68	3822.13	3367.98	4400.62	4486.86	2745.08	2682.48	3098.64	3133.23	3224.02	3281.83	2943.81	ENSG00000017260	3	130850595	131016712	166117					-0.290214	6.87814	-2.84306	0.0118187	0.193202	-3.34
ENSG00000017427.16	IGF1		36.7931	-2.24273	0.679974	-3.29826	0.000972845	0.0220417	58.2617	12.2577	5.55882	19.225	78.2616	265.771	15.0636	25.4059	24.7337	32.0736	5.29938	8.55316	4.2259	20.1046	10.1976	8.74096	28.6819	ENSG00000017427	12	102395874	102481744	85870					-1.54656	-0.605648	-2.17685	0.0449381	0.273165	-3.75719
ENSG00000017483.14	SLC38A5		111.405	-0.55382	0.277244	-1.99759	0.0457611	0.233701	130.642	89.4204	50.0293	63.3293	121.145	123.846	166.704	135.498	197.87	186.714	127.185	101.569	98.2521	84.2848	70.599	85.8203	58.233	ENSG00000017483	X	48458537	48470256	11719					-0.484132	1.85335	-1.64768	0.119068	0.379532	-4.8183
ENSG00000017797.12	RALBP1		2108.1	0.144699	0.137677	1.051	0.293258	0.577823	2009.66	2220.6	2516.75	2766.14	2004.78	2096.34	1529.46	1620.05	1765.99	1777.79	1991.24	1904.15	2000.96	2200.68	2263.87	2580.17	2603.1	ENSG00000017797	18	9475009	9538116	63107					0.177797	6.18364	1.46502	0.162442	0.430246	-5.67427
ENSG00000018189.12	RUFY3		6809.61	0.269922	0.147731	1.82712	0.067682	0.287874	6213.49	7490.89	8767.64	8626.36	6237.34	6129.01	4869.55	4411.32	4907.17	5759.49	7612.56	7259.49	7552.73	8040.31	7390.14	7570.46	7010.56	ENSG00000018189	4	70704204	70807315	103111					0.323052	7.86693	2.61566	0.0188239	0.21439	-3.80431
ENSG00000018236.14	CNTN1		5923.25	-0.1924	0.138985	-1.38432	0.166261	0.445245	6289.95	5504.16	6218.93	6867.84	4676.4	4710.66	6977.45	5955.15	6677.11	8236.03	5153.65	5655.78	4524.88	4375.08	6100.54	6857.68	5861.55	ENSG00000018236	12	40692442	41072418	379976					-0.174067	7.67194	-1.30733	0.20972	0.475401	-5.92627
ENSG00000018280.16	SLC11A1		11.8229	-0.808553	0.39939	-2.02447	0.0429216	0.225368	14.7838	8.43907	4.16911	10.1779	20.3694	25.3115	14.0593	17.7842	6.92544	19.4732	6.62422	3.20743	10.5647	10.0523	6.27546	11.9195	10.4298	ENSG00000018280	2	218382029	218396894	14865					-0.694617	-1.40548	-1.79152	0.0922937	0.348329	-4.262
ENSG00000018408.14	WWTR1		782.233	0.144111	0.239441	0.601863	0.547265	0.768045	745.824	823.844	621.198	563.179	863.021	945.567	783.306	786.737	781.585	621.998	516.69	531.365	499.712	593.86	1394.72	1145.86	1084.7	ENSG00000018408	3	149517235	149736714	219479					0.0701253	4.70503	0.291507	0.774439	0.888452	-6.5426
ENSG00000018510.14	AGPS		1876.36	0.0680378	0.0604621	1.1253	0.260463	0.54729	1835.92	1922.56	1901.12	2126.06	1776.43	1813.39	1750.39	1686.11	1782.81	1851.1	1803.11	1836.79	1911.16	1940.1	1960.3	2153.45	1853.03	ENSG00000018510	2	177392644	177559299	166655					0.0795705	6.03395	1.29201	0.21485	0.480431	-5.88887
ENSG00000018610.14	CXorf56		776.16	0.101257	0.098345	1.02961	0.303191	0.586484	751.141	804.753	829.653	904.705	807.273	758.442	658.78	628.374	672.757	749.147	804.181	808.274	718.402	959.61	698.145	850.257	794.403	ENSG00000018610	X	119538149	119565408	27259					0.119412	4.75466	1.3321	0.201637	0.468176	-5.71736
ENSG00000018625.14	ATP1A2		2723.95	-0.114794	0.234471	-0.489588	0.624425	0.81603	2824.56	2608.97	1769.09	2172.42	3513.19	4095.95	3199.5	3725.36	2158.76	1962.21	2302.58	3818.99	2961.3	3478.1	2209.75	1512.19	1979.92	ENSG00000018625	1	160115759	160143591	27832					-0.109827	6.5073	-0.483905	0.635061	0.80388	-6.62088
ENSG00000018699.11	TTC27		442.622	0.131928	0.131382	1.00415	0.315306	0.597196	424.211	463.663	482.227	576.749	397.74	434.816	376.589	403.108	343.304	379.155	369.632	411.621	387.726	473.232	534.983	534.788	533.658	ENSG00000018699	2	32628032	32821051	193019					0.16026	3.93621	1.33609	0.20036	0.467013	-5.58238
ENSG00000018869.16	ZNF582		158.851	0.310655	0.151663	2.04833	0.0405279	0.21919	142.872	177.112	183.441	195.642	147.947	134.694	143.606	123.642	102.892	111.112	222.574	161.441	198.617	157.744	181.204	156.543	161.662	ENSG00000018869	19	56375846	56393545	17699					0.332134	2.44818	2.39405	0.0293722	0.24221	-3.71017
ENSG00000019144.18	PHLDB1		2880.73	0.0474288	0.136241	0.348123	0.727748	0.872843	2836.49	2931.29	2362.5	2033.32	2614.79	2457.03	3265.78	3129.17	3251.99	3577.35	2637.77	2685.69	3109.2	2517.72	3823.33	3083.97	2661.34	ENSG00000019144	11	118606440	118658038	51598					0.0675797	6.63607	0.500383	0.623672	0.796792	-6.61775
ENSG00000019485.13	PRDM11		819.79	-1.41735	0.331876	-4.27072	1.94841e-05	0.00137308	1157.72	433.585	423.86	499.849	571.417	686.123	1705.2	1633.6	2014.31	1727.39	454.422	534.572	400.404	291.517	392.217	483.931	478.032	ENSG00000019485	11	45095806	45235110	139304					-1.21423	4.53566	-3.20321	0.00558574	0.158808	-2.44056
ENSG00000019505.7	SYT13		7679.73	0.422111	0.232844	1.81284	0.0698558	0.29234	6628.39	8881.26	9374.94	9496.01	8052.36	7779.68	4151.52	4116.61	4283.88	5772.09	11975.3	12072.8	9480.8	8774.9	6782.99	6714.64	6367.39	ENSG00000019505	11	45240301	45286319	46018					0.468061	7.98899	2.17749	0.0448823	0.273165	-4.6112
ENSG00000019549.10	SNAI2		73.3384	-0.288342	0.366409	-0.786941	0.431317	0.688475	80.1731	65.5274	36.1323	35.0573	62.1804	57.8549	80.3391	104.164	116.743	148.913	27.8217	56.6647	51.7672	37.8895	63.5391	127.141	93.8682	ENSG00000019549	8	48917604	48921740	4136					-0.261513	1.19801	-0.702544	0.492515	0.710515	-5.7316
ENSG00000019582.14	CD74		202.442	-0.680769	0.783384	-0.86901	0.384842	0.655358	245.47	153.267	25.0147	28.272	27.874	49.7191	279.178	282.853	519.408	751.438	360.358	382.754	53.8802	51.0349	50.9881	101.713	72.1394	ENSG00000019582	5	150401637	150412929	11292					-0.248262	1.95817	-0.305084	0.764266	0.882113	-6.05036
ENSG00000019991.16	HGF		26.2199	0.351419	0.662296	0.530608	0.595691	0.798088	23.2482	29.6162	2.77941	11.3088	36.4506	48.8151	30.1272	10.1624	25.7231	20.6187	7.94907	8.55316	7.39532	3.86628	25.8863	94.5612	59.1022	ENSG00000019991	7	81699008	81770438	71430					-0.112201	-0.690241	-0.157499	0.876838	0.94303	-5.67431
ENSG00000019995.6	ZRANB1		2557.13	0.120638	0.113739	1.06065	0.288849	0.574141	2457.38	2671.13	2929.5	3018.32	2737.01	2643.25	2018.52	2012.15	2133.04	2167.26	2702.68	2710.28	2816.56	3141.74	2329.77	2445.08	2551.82	ENSG00000019995	10	124942123	124988189	46066					0.143829	6.46969	1.49565	0.15436	0.421735	-5.64549
ENSG00000020129.15	NCDN		3166.95	-0.20485	0.119499	-1.71424	0.0864849	0.325706	3375.82	2928.24	3168.53	3108.79	3598.96	3114.22	3350.14	3240.95	3164.93	4260.06	2302.58	2471.86	3514.89	2872.64	3860.19	2744.66	2730.87	ENSG00000020129	1	35557473	35567274	9801					-0.206197	6.77427	-1.86418	0.0808992	0.331511	-5.10674
ENSG00000020181.17	ADGRA2		1670.15	-1.26447	0.318396	-3.97138	7.14561e-05	0.00359344	2295.49	955.473	1134	1297.12	989.526	1048.62	4347.35	3461.14	3395.44	2690.74	782.983	756.955	926.528	1029.2	950.733	1071.16	1170.74	ENSG00000020181	8	37784191	37844896	60705					-1.03295	5.60556	-3.04962	0.00770001	0.17169	-2.86214
ENSG00000020256.19	ZFP64		1014.92	0.290542	0.142532	2.03843	0.041507	0.221616	919.625	1123.82	1352.18	1079.99	946.643	779.234	759.204	839.243	833.031	767.474	1120.82	1191.03	947.657	941.052	1437.08	1059.24	1169.88	ENSG00000020256	20	52051663	52204308	152645					0.321636	5.12252	2.64077	0.017888	0.213068	-3.63057
ENSG00000020426.10	MNAT1		312.555	0.0814757	0.129609	0.628627	0.529593	0.756444	304.603	321.643	336.308	385.63	326.983	376.057	264.115	273.537	232.497	241.697	278.217	272.632	339.128	351.831	345.151	328.183	336.361	ENSG00000020426	14	60734742	60969953	235211					0.117275	3.43667	0.972689	0.345299	0.595647	-5.89208
ENSG00000020577.13	SAMD4A		711.951	0.0432342	0.0911925	0.474097	0.63543	0.822026	702.16	723.14	721.256	675.136	695.777	581.261	683.886	599.58	831.053	829.331	736.614	713.12	784.96	784.081	663.63	711.196	668.376	ENSG00000020577	14	54567097	54793315	226218					0.0629838	4.63236	0.711969	0.486818	0.707137	-6.31595
ENSG00000142552.7	RCN3		835.796	1.28173	0.233908	5.47965	4.26174e-08	1.08192e-05	501.209	1218.18	715.698	821.02	492.083	520.694	463.958	380.242	306.698	309.281	1622.94	1467.94	976.182	1090.29	723.247	1194.33	1452.35	ENSG00000142552	19	49527618	49546962	19344					1.32409	4.66568	6.08435	1.63557e-05	0.0265101	3.21541
ENSG00000020922.12	MRE11		438.529	-0.0452078	0.125444	-0.360383	0.718561	0.867817	445.005	431.129	454.433	407.117	443.84	465.551	475.005	587.724	405.633	320.736	388.18	354.956	408.856	487.924	402.414	514.922	460.649	ENSG00000020922	11	94415578	94493908	78330					-0.0280408	3.92601	-0.225994	0.82409	0.916376	-6.42926
ENSG00000021300.13	PLEKHB1		735.827	-1.1508	0.387361	-2.97088	0.00296952	0.0456388	989.661	445.731	497.514	484.017	464.209	536.062	1792.57	1808.9	1338.59	995.426	373.606	523.881	327.507	190.221	1018.98	350.433	335.492	ENSG00000021300	11	73646178	73662819	16641					-1.11609	4.37229	-2.70571	0.0156701	0.205742	-3.39577
ENSG00000021355.12	SERPINB1		63.4943	0.369017	0.328855	1.12213	0.261808	0.548853	55.9473	72.1195	68.0955	71.2455	27.874	40.6793	42.178	22.8654	91.0201	83.6203	84.7901	113.329	32.7507	59.5407	51.7726	91.3827	71.2703	ENSG00000021355	6	2832332	2842006	9674					0.442579	1.02483	1.35446	0.194559	0.462285	-5.09298
ENSG00000021488.12	SLC7A9		18.2426	0.981312	0.374372	2.62122	0.00876148	0.0896616	12.5793	24.715	18.0662	13.5706	8.57661	8.13585	19.0805	11.8561	9.89348	11.4548	30.4714	18.1755	31.6942	51.8081	10.9821	15.098	14.7755	ENSG00000021488	19	32830509	32869766	39257					0.82493	-0.8033	2.51239	0.0231891	0.227441	-3.22871
ENSG00000021574.12	SPAST		1467.99	0.155568	0.131944	1.17905	0.23838	0.526088	1393.68	1552.93	1421.67	1453.18	1587.74	1535.87	1200.07	1497.26	1211.95	1241.7	1648.11	1936.22	1724.17	1857.36	1392.37	1090.24	1222.02	ENSG00000021574	2	32063547	32157637	94090					0.139065	5.66341	1.18456	0.253626	0.514703	-5.99064
ENSG00000021645.18	NRXN3		454.667	-0.523595	0.336671	-1.55521	0.119895	0.382765	529.814	368.785	257.095	238.616	452.416	331.762	559.361	478.479	1010.12	910.66	446.473	502.498	458.51	492.564	294.162	161.31	225.979	ENSG00000021645	14	78170373	79868290	1697917					-0.477626	3.82199	-1.38701	0.184609	0.452728	-5.49188
ENSG00000021762.19	OSBPL5		1870.44	0.0466554	0.109146	0.427457	0.669046	0.83988	1842.01	1902.92	1980.33	1578.71	1750.7	1666.04	1848.8	1863.1	1936.15	2112.27	2066.76	2304.01	1860.45	1630.02	2301.53	1584.5	1573.16	ENSG00000021762	11	3087116	3166739	79623					0.0421033	6.02095	0.413738	0.684602	0.835411	-6.62981
ENSG00000021776.10	AQR		1390.87	0.155755	0.111592	1.39576	0.162788	0.441848	1320.71	1471.06	1492.54	1588.89	1451.59	1477.11	1116.71	1153.43	1254.49	1030.94	1556.69	1472.21	1494.91	1768.43	1297.45	1405.7	1301.99	ENSG00000021776	15	34851782	34969839	118057					0.173888	5.5912	1.79869	0.091109	0.346951	-5.14926
ENSG00000021826.15	CPS1		327.507	-0.194948	0.287645	-0.677738	0.497938	0.735806	347.94	304.156	140.36	182.072	311.974	406.793	544.297	532.678	364.08	301.262	282.192	316.467	170.092	193.314	355.348	427.512	384.164	ENSG00000021826	2	210477682	210679107	201425					-0.154172	3.41452	-0.50426	0.621006	0.795441	-6.22954
ENSG00000022267.16	FHL1		3776.7	0.115961	0.100361	1.15544	0.247911	0.536482	3634.38	3939.35	3811.96	3558.88	3060.78	3273.32	3609.23	3642.37	3793.16	4325.35	4766.79	4454.06	4018.83	4025.57	3669.58	3500.36	3140.24	ENSG00000022267	X	136146702	136211359	64657					0.118582	7.03542	1.3191	0.205849	0.471871	-5.89583
ENSG00000022277.12	RTF2		2643.97	0.227439	0.275715	0.824909	0.409423	0.672592	2449.08	2866.7	4574.91	4382.16	2420.75	2519.4	1335.64	1554	1448.41	1357.4	2615.24	2464.38	2515.47	3159.52	2849.85	3101.45	3361	ENSG00000022277	20	56468585	56519449	50864					0.408363	6.43132	1.64344	0.11995	0.380529	-5.43374
ENSG00000242828.1	AC068756.1		15.6234	2.61952	0.955764	2.74077	0.00612963	0.0723165	4.69444	28.1137	20.8456	14.7015	0	0	2.00848	0	0	0	30.4714	17.1063	29.5813	24.7442	20.3953	39.7316	34.766	ENSG00000242828	3	80761042	80788963	27921					4.2219	-2.29763	5.9996	1.91708e-05	0.0288534	1.99423
ENSG00000022567.9	SLC45A4		673.657	0.0409362	0.123804	0.330653	0.740906	0.879483	664.443	684.188	690.683	681.921	620.732	639.116	698.95	598.733	715.299	670.108	790.932	893.805	663.466	767.069	461.247	617.429	595.368	ENSG00000022567	8	141207166	141308305	101139					0.0125874	4.54497	0.107391	0.915825	0.960258	-6.55636
ENSG00000022840.15	RNF10		5376.11	0.0316409	0.100276	0.315539	0.752353	0.88588	5321.3	5438.75	6520.49	6128.24	5332.51	5119.26	4481.92	4824.59	4851.76	5311.61	5516.65	5911.3	5949.01	6175.99	5275.31	4518.28	4724.7	ENSG00000022840	12	120533480	120577594	44114					0.0433067	7.54588	0.541307	0.595812	0.779919	-6.62249
ENSG00000022976.15	ZNF839		443.316	-0.113063	0.126081	-0.896747	0.369854	0.643056	459.368	424.971	351.595	387.892	454.56	473.687	556.348	551.309	455.1	444.448	374.931	467.216	353.919	361.884	543.612	429.101	444.136	ENSG00000022976	14	102317377	102342702	25325					-0.10894	3.94047	-0.835084	0.416063	0.653415	-6.10382
ENSG00000023041.11	ZDHHC6		549.598	-0.00832407	0.111909	-0.0743828	0.940706	0.975905	551.058	547.929	503.073	498.719	597.146	595.725	596.518	564.859	524.355	528.068	533.913	416.967	646.562	705.209	468.307	557.832	506.714	ENSG00000023041	10	112424428	112446917	22489					-0.0152618	4.25504	-0.138355	0.8917	0.949707	-6.50431
ENSG00000023171.17	GRAMD1B		1275.01	-0.11339	0.128427	-0.882915	0.377282	0.649115	1321.29	1222.12	928.322	960.118	1336.88	1454.51	1512.38	1274.53	1550.31	1553.28	1224.16	1399.51	1203.32	1036.94	1333.54	1128.38	1228.98	ENSG00000023171	11	123358428	123627774	269346					-0.0911289	5.46205	-0.680317	0.506106	0.720211	-6.43756
ENSG00000023191.16	RNH1		4846.86	-0.0422062	0.200153	-0.21087	0.832989	0.925245	4913.12	4771.13	6966.59	7293.05	5727.03	5319.94	3263.78	3542.44	3660.59	3531.53	4862.18	4626.19	5464.08	6251.77	3610.75	4123.35	4459.61	ENSG00000023191	11	494512	507300	12788					0.0180214	7.35945	0.101882	0.920126	0.962229	-6.7647
ENSG00000023228.13	NDUFS1		3071.6	-0.0698886	0.0768886	-0.908958	0.363372	0.638604	3141.44	2991.77	3517.34	3616.56	3342.73	3439.66	2851.03	2772.64	2820.63	2770.93	2874.91	2856.76	2980.31	2956.16	3031.05	3094.3	3148.93	ENSG00000023228	2	206114817	206159603	44786					-0.051486	6.74249	-0.714297	0.485416	0.705686	-6.48831
ENSG00000023287.12	RB1CC1		2156.06	0.0745091	0.0731034	1.01923	0.308094	0.591277	2104.44	2215.07	2322.2	2319.44	2191.32	2061.99	1897.01	1974.04	1954.95	2114.56	2159.5	2251.62	2420.38	2480.6	2196.41	2116.11	1880.84	ENSG00000023287	8	52622456	52745843	123387					0.0835815	6.2326	1.32721	0.203214	0.469839	-5.85595
ENSG00000023318.7	ERP44		2061.08	0.131787	0.14846	0.887694	0.374705	0.646935	1973.27	2161.43	2458.39	2457.4	2181.67	2251.82	1696.16	1531.98	1668.04	1540.68	2069.41	1748.05	2433.06	2730.36	1655.94	2181.27	2311.94	ENSG00000023318	9	99979179	100099040	119861					0.151993	6.14772	1.14869	0.267699	0.526747	-6.06249
ENSG00000023330.14	ALAS1		2239.25	0.0849339	0.12436	0.682969	0.494627	0.73418	2177.73	2309.56	2614.03	2394.08	2544.04	2518.5	1716.24	1938.47	1858	1838.5	2293.31	2415.2	2620.06	2789.91	2069.33	1926.19	2052.93	ENSG00000023330	3	52198086	52214327	16241					0.102385	6.27598	0.962064	0.350446	0.60054	-6.26156
ENSG00000023516.8	AKAP11		3016.93	0.159061	0.104273	1.52544	0.12715	0.39371	2861.36	3194.72	3033.72	3622.21	3245.17	3033.77	2555.79	2325.49	2357.62	2717.09	3390.28	3330.39	3477.91	3318.81	2805.13	3152.31	2888.18	ENSG00000023516	13	42272153	42323267	51114					0.180275	6.70955	1.96833	0.0667504	0.307975	-4.93583
ENSG00000023572.9	GLRX2		433.669	0.259469	0.126737	2.0473	0.0406285	0.219538	397.457	475.053	462.771	476.101	387.019	423.968	338.428	368.386	390.793	332.19	445.148	383.823	517.672	643.348	401.63	497.44	436.313	ENSG00000023572	1	193090866	193106114	15248					0.268221	3.90417	2.3401	0.0326805	0.248417	-4.02333
ENSG00000023608.4	SNAPC1		141.788	0.0217805	0.138747	0.15698	0.875261	0.945795	140.962	142.732	148.698	107.434	137.226	162.717	149.632	154.976	144.445	122.567	108.637	132.574	142.624	193.314	116.881	157.337	147.755	ENSG00000023608	14	61762357	61796428	34071					0.0243874	2.29905	0.174486	0.863689	0.937089	-6.14111
ENSG00000023697.12	DERA		225.1	-0.226364	0.224609	-1.00781	0.313544	0.595819	241.435	206.432	98.669	179.81	219.776	196.164	316.335	322.656	318.57	279.498	173.555	165.717	171.149	201.82	265.138	231.238	236.409	ENSG00000023697	12	15911172	16037282	126110					-0.154239	2.91789	-0.655231	0.521702	0.73095	-6.04932
ENSG00000023734.10	STRAP		6680.38	0.163994	0.199944	0.820202	0.412101	0.67406	6325.29	7086.19	9053.92	9009.73	7132.52	7531.09	4210.77	4424.87	4652.91	4586.52	6689.14	5790.49	7681.62	9747.66	5993.85	6763.91	6936.68	ENSG00000023734	12	15882391	15903478	21087					0.226187	7.82018	1.2742	0.220934	0.486053	-5.97046
ENSG00000023839.10	ABCC2		11.6693	-0.320244	0.394821	-0.811112	0.417301	0.678658	12.8329	10.3395	9.72793	1.13088	15.0091	12.6558	16.0678	13.5498	20.7763	13.7458	10.5988	4.27658	15.8471	13.9186	7.84433	10.3302	9.56065	ENSG00000023839	10	99782732	99852192	69460					-0.143513	-1.41448	-0.309835	0.760717	0.880616	-5.54274
ENSG00000023892.10	DEF6		131.402	0.197364	0.230966	0.854515	0.39282	0.661664	122.869	141.155	113.956	180.941	122.217	114.806	98.4154	93.1551	141.477	117.985	208.001	192.446	79.2356	99.7499	87.0721	166.873	154.709	ENSG00000023892	6	35297852	35321771	23919					0.12255	2.1445	0.536612	0.598977	0.781731	-5.98656
ENSG00000023902.13	PLEKHO1		1239.89	0.126015	0.151509	0.831732	0.40556	0.669452	1189.21	1297.82	1221.55	978.212	917.697	967.262	1345.68	1466.77	1210.96	1405.51	1209.58	1540.64	1320.59	1118.13	1804.2	1098.18	993.438	ENSG00000023902	1	150149183	150164720	15537					0.126793	5.41404	0.903538	0.379749	0.624944	-6.25599
ENSG00000023909.9	GCLM		293.476	-0.0342229	0.102645	-0.333409	0.738825	0.878481	296.399	290.136	250.147	266.888	346.281	352.554	276.166	289.628	314.613	274.916	299.415	317.536	252.497	248.988	275.336	323.415	313.763	ENSG00000023909	1	93885205	93909456	24251					-0.030657	3.35377	-0.266565	0.793236	0.899681	-6.31281
ENSG00000024048.10	UBR2		1195.21	-0.0257171	0.0869507	-0.295766	0.767409	0.893334	1205.34	1183.63	1209.04	1162.55	1263.98	1278.23	1336.64	1120.4	1195.13	1076.76	1156.59	940.848	1263.54	1349.33	1032.31	1282.54	1260.27	ENSG00000024048	6	42564062	42693504	129442					-0.0221485	5.38001	-0.248309	0.807079	0.907033	-6.63646
ENSG00000024422.11	EHD2		1056.21	-0.227901	0.200786	-1.13504	0.256357	0.543595	1133.31	968.099	1196.54	1271.11	1577.02	1368.63	775.272	690.195	951.753	1235.98	1377.84	1337.5	848.349	786.401	805.613	843.105	777.889	ENSG00000024422	19	47713343	47743134	29791					-0.222242	5.15775	-1.17284	0.258161	0.518031	-5.95503
ENSG00000024526.16	DEPDC1		144.776	0.200012	0.209166	0.956236	0.338953	0.617293	135.348	155.55	157.037	140.229	123.289	162.717	113.479	185.463	122.679	77.8929	177.529	130.436	119.382	109.802	250.234	158.926	142.541	ENSG00000024526	1	68474152	68497221	23069					0.190621	2.29597	0.932245	0.365174	0.613114	-5.72821
ENSG00000024862.17	CCDC28A		247.691	-0.143033	0.146748	-0.974687	0.329715	0.60956	259.342	234.375	298.786	299.683	269.091	327.242	218.924	210.869	254.263	195.878	209.326	203.138	220.803	283.011	178.851	263.023	282.474	ENSG00000024862	6	138773509	138793319	19810					-0.12407	3.09569	-0.87064	0.396928	0.638838	-5.91944
ENSG00000025039.14	RRAGD		1627.42	0.292387	0.165836	1.7631	0.0778831	0.308659	1473.07	1803.83	1974.77	2181.47	1443.01	1417.45	1194.04	1317.72	1222.83	1033.23	2007.14	2256.96	1820.31	1960.98	1550.82	1484.37	1546.22	ENSG00000025039	6	89364636	89412270	47634					0.327883	5.79436	2.37454	0.030531	0.244713	-4.1834
ENSG00000131037.14	EPS8L1		447.781	0.774901	0.153384	5.05202	4.37163e-07	7.25311e-05	336.43	575.04	423.86	407.117	340.92	249.499	265.119	246.438	347.261	411.229	671.696	722.742	573.666	554.424	545.181	475.19	482.378	ENSG00000131037	19	55072020	55087923	15903					0.80289	3.8952	5.92642	2.20057e-05	0.0289013	2.95133
ENSG00000025293.16	PHF20		2820.92	0.333959	0.240517	1.3885	0.164984	0.443964	2515.52	3169.95	4380.35	4422.88	2250.29	2165.94	1801.6	1793.66	1595.82	1713.64	2767.6	2688.9	2704.57	2899.71	3773.91	3816.62	3538.31	ENSG00000025293	20	35771974	35950381	178407					0.453144	6.54522	2.16298	0.0461555	0.275521	-4.59892
ENSG00000143195.12	ILDR2		990.526	0.802998	0.158136	5.0779	3.81635e-07	6.59134e-05	735.172	1282.36	971.403	773.523	875.886	837.089	616.602	696.123	662.863	447.884	1242.7	1369.57	1450.54	1349.33	1492.78	894.756	1176.83	ENSG00000143195	1	166895711	166975482	79771					0.82925	5.03331	5.89581	2.33175e-05	0.0289013	2.84834
ENSG00000025434.18	NR1H3		672.733	-0.178525	0.092389	-1.93231	0.0533209	0.252833	711.058	628.932	605.911	573.357	734.372	771.098	794.353	806.215	704.416	698.745	551.136	733.433	616.981	613.965	615.78	596.769	674.46	ENSG00000025434	11	47248300	47269032	20732					-0.170123	4.54776	-1.70789	0.107136	0.366217	-5.16855
ENSG00000025708.13	TYMP		92.2118	-0.444454	0.329093	-1.35054	0.176842	0.458082	105.349	77.1982	65.3161	73.5073	141.514	113.902	98.4154	84.6865	132.573	132.876	47.6944	47.0424	47.5413	28.6104	111.389	148.596	109.513	ENSG00000025708	22	50525752	50530056	4304					-0.590898	1.55066	-1.74363	0.100555	0.358797	-4.63823
ENSG00000025770.18	NCAPH2		1646.64	-0.0783304	0.0760969	-1.02935	0.303315	0.586484	1687.96	1599.42	1616.23	1701.98	1545.93	1454.51	1649.96	1957.1	1810.51	1767.48	1652.08	1698.87	1491.74	1384.9	1570.43	1673.5	1724.39	ENSG00000025770	22	50508216	50523472	15256					-0.0692515	5.84343	-0.849152	0.408422	0.648341	-6.33807
ENSG00000025772.7	TOMM34		803.271	-0.0498927	0.196517	-0.253885	0.799585	0.908592	816.546	788.101	985.3	1120.7	736.516	655.388	746.149	738.466	841.936	707.909	637.25	644.694	510.277	542.052	1103.7	1068.78	1009.95	ENSG00000025772	20	44942130	44960486	18356					-0.0671814	4.76975	-0.35693	0.725845	0.859942	-6.52924
ENSG00000025796.13	SEC63		4371.69	-0.0280598	0.130357	-0.215254	0.829569	0.923833	4411.49	4326.19	4932.06	5298.18	5112.73	5419.38	3848.24	3722.82	3609.14	3349.4	4182.54	3934.45	4644.26	5205.56	3524.46	4441.99	4350.09	ENSG00000025796	6	107867756	107958189	90433					-0.00274739	7.23968	-0.0235626	0.981495	0.991333	-6.76664
ENSG00000025800.13	KPNA6		2171.08	0.169999	0.141564	1.20086	0.229804	0.518195	2051.61	2307.61	2530.65	2732.21	2273.87	2220.18	1593.73	1569.24	1761.04	1731.97	2285.36	2144.7	2615.83	2829.34	1916.37	2202.72	2158.97	ENSG00000025800	1	32108038	32176568	68530					0.201031	6.22411	1.65883	0.116775	0.376569	-5.40194
ENSG00000026025.15	VIM		67007.7	0.0483416	0.103429	0.467388	0.640222	0.824207	65959.7	68205.5	77642.8	75342.7	62775.4	61183.4	54832.4	63049.9	67626.9	65223.9	54730.7	62042.5	61540.7	70658.5	82901.2	68011	77554.2	ENSG00000026025	10	17228259	17237593	9334					0.0549455	11.1846	0.609596	0.550757	0.751757	-6.63696
ENSG00000026036.22	RTEL1-TNFRSF6B		44.3518	-0.57537	0.338272	-1.70091	0.0889603	0.329898	52.4297	35.1199	34.7426	19.225	26.8019	66.8948	60.2543	61.8211	60.3503	89.3478	33.1211	13.8989	28.5248	29.3837	39.2217	55.6243	46.0649	ENSG00000026036	20	63659300	63698684	39384					-0.51397	0.492528	-1.44404	0.168175	0.435709	-4.90594
ENSG00000198680.4	TUSC1		499.839	0.844183	0.164855	5.12077	3.0429e-07	5.48008e-05	364.678	654.309	447.485	409.379	425.614	469.167	267.127	275.231	252.284	371.137	588.231	897.013	719.459	618.604	566.361	586.439	604.059	ENSG00000198680	9	25676389	25678440	2051					0.875847	4.03952	5.90315	2.29955e-05	0.0289013	2.90519
ENSG00000026297.15	RNASET2		296.449	-0.214746	0.1491	-1.44028	0.149787	0.425724	316.841	273.144	214.014	239.747	295.893	289.275	413.746	420.045	334.4	327.608	218.599	271.563	252.497	279.918	283.965	290.835	314.632	ENSG00000026297	6	166929504	166957191	27687					-0.182296	3.35073	-1.18877	0.252013	0.513083	-5.65003
ENSG00000026508.18	CD44		113.55	-0.315379	0.309509	-1.01897	0.308219	0.591285	124.999	100.465	63.9264	59.9367	164.028	150.061	143.606	141.426	168.189	108.821	78.1659	106.914	54.9367	44.0756	178.066	116.811	124.288	ENSG00000026508	11	35138870	35232402	93532					-0.363814	1.87301	-1.09833	0.28844	0.547345	-5.4953
ENSG00000026559.13	KCNG1		619.238	-0.433925	0.381735	-1.13672	0.255656	0.543067	704.679	521.591	592.014	415.033	866.238	664.428	928.921	1520.97	368.038	281.789	374.931	428.727	283.135	221.924	1210.38	533.198	598.844	ENSG00000026559	20	51003656	51023129	19473					-0.441577	4.22406	-1.12015	0.279314	0.538367	-5.87635
ENSG00000026652.13	AGPAT4		1952.51	-0.129814	0.121614	-1.06742	0.28578	0.572348	2033.7	1859.73	1613.45	1483.72	2036.94	1914.64	2342.89	2392.39	2243.84	2241.71	2072.06	2007.85	2039	2022.84	1740.66	1596.42	1539.26	ENSG00000026652	6	161129979	161274061	144082					-0.116147	6.0783	-0.963073	0.349955	0.599991	-6.24994
ENSG00000026950.16	BTN3A1		1173.06	0.261331	0.111713	2.33932	0.0193189	0.143435	1073.72	1286.6	1157.62	968.034	1263.98	1332.47	948.001	838.396	958.679	1122.57	1298.35	1237	1266.71	1035.39	1404.92	1427.95	1335.88	ENSG00000026950	6	26402237	26415216	12979					0.281675	5.3419	2.49657	0.0239378	0.229547	-3.92332
ENSG00000027001.9	MIPEP		208.979	-0.158051	0.126718	-1.24726	0.212301	0.499429	219.18	197.322	183.441	219.391	230.496	291.987	183.776	223.572	244.369	176.405	221.249	191.377	208.125	190.994	158.455	185.944	225.11	ENSG00000027001	13	23730189	23889419	159230					-0.154013	2.8576	-1.17275	0.258198	0.518031	-5.58075
ENSG00000027075.14	PRKCH		28.9861	-0.108697	0.363394	-0.299116	0.764852	0.891777	30.1505	27.6553	47.2499	46.3661	36.4506	42.4872	15.0636	22.8654	15.8296	14.8913	18.5478	13.8989	21.1295	19.3314	32.9462	46.8833	40.85	ENSG00000027075	14	61187559	61550976	363417					-0.0450197	-0.0974701	-0.130292	0.897972	0.952966	-5.76515
ENSG00000027644.4	INSRR		17.8836	0.206257	0.376158	0.548326	0.583468	0.790729	16.7011	19.235	22.2353	10.1779	5.36038	16.2717	17.0721	10.1624	16.8189	35.51	29.1466	18.1755	10.5647	11.5988	17.2575	17.4819	30.4202	ENSG00000027644	1	156840063	156859018	18955					0.283513	-0.782249	0.80925	0.430335	0.665267	-5.37483
ENSG00000027697.14	IFNGR1		1138.55	0.13758	0.14179	0.970303	0.331895	0.611005	1087.89	1196.45	1291.03	1380.81	1199.65	1292.7	925.908	874.811	882.499	855.677	1221.51	1193.17	1278.33	1486.2	898.176	1170.49	1127.29	ENSG00000027697	6	137197484	137219449	21965					0.161282	5.2942	1.28307	0.217885	0.482862	-5.84192
ENSG00000027847.13	B4GALT7		695.404	-0.0306572	0.152699	-0.200769	0.840879	0.929403	702.361	687.453	582.286	640.079	769.751	851.552	703.971	742.7	661.874	666.672	533.913	600.859	637.054	607.005	527.139	906.675	999.522	ENSG00000027847	5	177600100	177610347	10247					-0.0538152	4.58143	-0.350682	0.730438	0.862675	-6.50379
ENSG00000027869.11	SH2D2A		47.7159	-1.25843	0.350232	-3.59314	0.000326716	0.0104307	65.5134	27.3759	16.6764	26.0103	49.3155	71.4147	104.441	77.9116	103.882	74.4565	17.223	33.1435	22.186	21.6511	29.8085	38.937	28.6819	ENSG00000027869	1	156806243	156816862	10619					-1.08291	0.488104	-2.74608	0.0144273	0.200688	-2.88976
ENSG00000028116.16	VRK2		266.733	-0.229636	0.202903	-1.13176	0.257737	0.54478	286.317	244.352	172.323	161.716	291.605	248.595	332.403	404.801	364.08	315.008	222.574	200.999	220.803	212.645	227.486	322.621	303.333	ENSG00000028116	2	57907651	58159920	252269					-0.187934	3.17482	-0.883474	0.390165	0.633324	-5.92236
ENSG00000028137.18	TNFRSF1B		65.8266	0.530653	0.389737	1.36157	0.173334	0.45376	54.5434	78.7216	72.2646	73.5073	39.6668	32.5434	50.2119	36.4152	108.828	22.9097	80.8155	118.675	27.4683	31.7035	56.4792	107.275	128.634	ENSG00000028137	1	12167003	12209228	42225					0.473551	1.004	1.1767	0.256662	0.517028	-5.29146
ENSG00000148408.12	CACNA1B		1732.1	0.780192	0.149547	5.21704	1.81803e-07	3.64835e-05	1297.42	2228.87	890.8	1098.09	1142.83	1075.74	1858.85	1602.27	1157.54	1553.28	2037.61	2574.5	2260.85	2018.97	2446.65	2202.72	2060.75	ENSG00000148408	9	137877789	138124624	246835					0.818278	5.84534	5.77937	2.90962e-05	0.0315214	2.59519
ENSG00000227775.3	AL031282.1		581.862	-1.08097	0.174728	-6.18656	6.14931e-10	3.50195e-07	771.861	364.72	561.44	554.132	676.48	665.332	844.565	857.027	1038.82	977.098	329.886	320.743	311.66	264.453	428.3	489.493	408.5	ENSG00000227775	1	1724512	1737251	12739					-1.06434	4.21902	-5.77637	2.92631e-05	0.0315214	2.66996
ENSG00000028310.17	BRD9		2100.9	0.207779	0.0768208	2.70473	0.006836	0.0771925	1959.95	2261.98	2322.2	2221.05	2031.58	1948.99	1812.65	1863.1	1792.7	1687.3	2205.87	2037.79	2280.93	2365.39	2199.55	2413.3	2331.06	ENSG00000028310	5	850291	892824	42533					0.224388	6.19134	3.21078	0.00549782	0.158808	-2.58298
ENSG00000028528.14	SNX1		2329.53	-0.104895	0.0782621	-1.34031	0.180145	0.462489	2408.68	2239.08	2251.32	2529.78	2318.9	2434.43	2262.55	2383.08	2780.07	2309.3	1931.62	2037.79	2393.97	2576.49	2006.58	2328.27	2398.85	ENSG00000028528	15	64094123	64146090	51967					-0.0984292	6.34292	-1.26346	0.224666	0.489591	-5.93896
ENSG00000028839.9	TBPL1		841.185	0.154156	0.102588	1.50268	0.132921	0.402065	799.155	889.219	900.528	895.658	891.967	837.089	716.022	680.032	733.107	738.837	993.634	1000.72	845.179	1030.75	749.918	844.694	759.637	ENSG00000028839	6	133952170	133990432	38262					0.159743	4.86847	1.74154	0.100931	0.359362	-5.16336
ENSG00000029153.14	ARNTL2		192.62	0.18557	0.16831	1.10255	0.270224	0.557061	181.433	205.405	226.522	254.448	143.658	169.045	165.699	137.192	168.189	186.714	169.58	168.925	199.674	172.436	290.24	243.157	193.82	ENSG00000029153	12	27332854	27425289	92435					0.215124	2.72531	1.37477	0.1883	0.45574	-5.3228
ENSG00000029363.16	BCLAF1		3504.41	0.0148373	0.110218	0.134617	0.892914	0.953516	3487.88	3523.3	3838.36	3783.93	3586.09	3572.54	3409.39	3375.6	3256.94	3080.21	3320.06	2568.09	4125.53	4433.85	2982.41	3687.89	3545.26	ENSG00000029363	6	136256627	136289851	33224					0.0082027	6.92635	0.0820581	0.935626	0.970301	-6.75424
ENSG00000029364.11	SLC39A9		5005.73	0.0813886	0.167028	0.487276	0.626063	0.816828	4873.84	5156.46	6202.25	6140.68	5947.88	5778.26	3586.14	4263.12	3555.72	3516.64	5098	5294.41	5879.28	6528.59	4116.7	4402.26	4775.98	ENSG00000029364	14	69398015	69462388	64373					0.119064	7.42123	0.809511	0.43019	0.66514	-6.43501
ENSG00000029534.20	ANK1		729.858	0.157409	0.190367	0.826874	0.408309	0.671831	692.863	772.138	761.558	867.386	595.002	541.486	689.912	545.381	650.991	891.187	643.875	832.864	594.795	447.715	1152.33	932.898	800.487	ENSG00000029534	8	41653220	41896762	243542					0.14651	4.63294	0.777591	0.448245	0.679886	-6.26696
ENSG00000029639.10	TFB1M		344.046	0.0875517	0.126763	0.69067	0.489773	0.730827	334.721	354.704	415.521	446.698	290.533	363.401	289.221	283.7	312.634	276.062	300.74	345.334	342.298	390.494	323.971	375.066	405.024	ENSG00000029639	6	155257509	155314493	56984					0.122721	3.57554	1.08238	0.295254	0.552247	-5.80832
ENSG00000029725.16	RABEP1		3578.5	0.111843	0.0670643	1.6677	0.0953744	0.341069	3448.81	3726.73	3900.9	3708.16	3271.98	3206.43	3353.15	3288.38	3367.74	3493.73	4038.13	4198.53	3644.84	3785.08	3649.18	3505.92	3265.4	ENSG00000029725	17	5282265	5385812	103547					0.119869	6.96356	2.01737	0.0608938	0.300276	-4.86194
ENSG00000029993.14	HMGB3		2098.36	-0.00376447	0.127265	-0.0295796	0.976402	0.990552	2100.95	2095.4	2329.14	1829.77	1796.8	1795.31	2128.99	2639.68	2145.9	2142.06	2105.18	2202.44	1922.78	1909.94	2926.72	1966.71	1634	ENSG00000029993	X	150980509	150990775	10266					-0.00316186	6.18211	-0.0274893	0.978412	0.99016	-6.7276
ENSG00000030066.13	NUP160		1211.35	-0.079767	0.106348	-0.750057	0.45322	0.704692	1242.63	1175.6	1153.45	1053.98	1389.41	1271	1243.25	1426.97	1279.23	1123.72	1057.23	909.842	1327.99	1470.73	1203.32	1155.4	1104.69	ENSG00000030066	11	47778087	47848555	70468					-0.0764382	5.39479	-0.742619	0.468561	0.694258	-6.38635
ENSG00000030110.12	BAK1		455.736	-0.0303026	0.189961	-0.15952	0.873259	0.944919	460.4	450.406	583.676	549.608	604.651	594.821	360.522	364.152	324.506	301.262	385.53	359.233	503.938	579.942	358.486	490.288	475.425	ENSG00000030110	6	33572547	33580293	7746					0.0272988	3.9566	0.154839	0.8789	0.943755	-6.44919
ENSG00000030419.16	IKZF2		214.663	-0.18708	0.130511	-1.43344	0.151732	0.4284	227.868	199.571	187.61	243.139	260.514	256.731	264.115	193.085	212.71	205.042	143.083	193.515	188.052	221.151	180.42	253.488	217.287	ENSG00000030419	2	212999691	213152427	152736					-0.175274	2.89331	-1.30453	0.210651	0.476152	-5.43434
ENSG00000030582.17	GRN		3419.87	-0.1557	0.0957513	-1.62609	0.103931	0.355663	3591.7	3223.49	3595.16	3661.79	3719.03	3467.68	3699.61	3771.09	3664.55	3154.66	2666.91	2975.43	3055.32	2926.77	3027.91	3714.11	4197.99	ENSG00000030582	17	44345086	44353102	8016					-0.158668	6.89234	-1.64717	0.119174	0.379532	-5.44421
ENSG00000031003.10	FAM13B		694.907	-0.0237315	0.0847	-0.280183	0.779337	0.89926	700.359	688.677	764.337	748.643	597.146	630.98	749.162	618.211	779.607	714.782	769.735	598.721	723.685	731.5	697.361	663.518	636.218	ENSG00000031003	5	137937960	138051961	114001					-0.011446	4.59864	-0.141964	0.888895	0.948527	-6.56006
ENSG00000031081.10	ARHGAP31		81.827	-0.83414	0.415223	-2.0089	0.0445482	0.230237	102.961	57.674	36.1323	28.272	82.5499	65.0868	164.695	194.779	129.605	122.567	31.7963	37.4201	49.6543	36.343	125.509	78.6686	44.3266	ENSG00000031081	3	119294373	119420714	126341					-0.719889	1.2488	-1.61858	0.125234	0.386978	-4.77365
ENSG00000250120.6	PCDHA10		348.044	-1.33282	0.262378	-5.07976	3.77917e-07	6.58107e-05	484.648	191.926	457.213	618.592	380.587	430.296	554.34	502.191	440.26	493.704	104.663	73.771	177.488	146.919	342.797	261.434	236.409	ENSG00000250120	5	140855883	141012344	156461					-1.43103	3.37734	-5.76477	2.99192e-05	0.0315214	2.6648
ENSG00000031698.12	SARS		8537.4	0.0465849	0.124021	0.375622	0.707198	0.861449	8408.99	8684.15	10899.4	10745.6	8642.01	8249.75	6990.5	8054.53	6261.59	7428.46	8338.57	8298.7	8944.11	9753.07	7240.32	8949.15	9265.14	ENSG00000031698	1	109213918	109238169	24251					0.0758539	8.20691	0.722147	0.480708	0.70233	-6.51948
ENSG00000031823.14	RANBP3		2513.14	-0.00592107	0.0772305	-0.0766675	0.938888	0.97479	2517.93	2507.67	2854.45	2774.05	2535.46	2476.01	2297.7	2509.26	2438.74	2257.75	2692.09	2682.48	2539.76	2803.05	2453.71	2183.65	2198.95	ENSG00000031823	19	5916139	5978142	62003					0.00156852	6.45345	0.0242481	0.980957	0.991117	-6.74044
ENSG00000032219.18	ARID4A		928.309	0.134369	0.0705345	1.90501	0.0567784	0.262877	888.212	974.134	997.807	955.594	886.607	852.456	899.798	897.677	794.447	821.312	988.334	933.364	1015.27	943.372	1120.95	951.97	865.673	ENSG00000032219	14	58298385	58373887	75502					0.143471	5.01687	2.13153	0.0490286	0.27974	-4.54663
ENSG00000032389.12	EIPR1		872.036	0.121673	0.129867	0.936903	0.348808	0.625689	837.36	911.665	864.396	847.03	819.066	790.082	732.09	898.524	778.617	969.08	1070.47	1254.11	850.462	967.342	857.385	686.562	695.32	ENSG00000032389	2	3188925	3377882	188957					0.0968699	4.91399	0.841451	0.412593	0.650965	-6.2544
ENSG00000032444.16	PNPLA6		2552.48	-0.0592495	0.0561572	-1.05507	0.291395	0.5762	2601.69	2496.24	2444.49	2415.56	2652.32	2587.2	2738.56	2463.53	2868.12	2643.78	2236.34	2375.64	2641.19	2548.65	2436.45	2580.17	2655.25	ENSG00000032444	19	7534004	7561764	27760					-0.0492587	6.47827	-0.717546	0.483465	0.704257	-6.4761
ENSG00000032742.17	IFT88		262.66	-0.215304	0.225992	-0.952708	0.340738	0.618758	280.503	242.267	165.375	185.464	199.406	207.012	416.759	409.036	370.016	290.953	339.16	270.494	217.634	193.314	215.719	224.881	234.67	ENSG00000032742	13	20567069	20691437	124368					-0.17948	3.14059	-0.801165	0.434866	0.669227	-5.98474
ENSG00000033011.11	ALG1		448.367	-0.205753	0.0847455	-2.4279	0.0151866	0.124804	477.991	414.511	418.301	411.641	524.245	465.551	475.005	571.634	486.759	470.794	355.058	398.791	445.832	427.61	442.42	406.852	425.014	ENSG00000033011	16	5033960	5087379	53419					-0.193116	3.96381	-2.06909	0.0552274	0.290452	-4.50063
ENSG00000033030.13	ZCCHC8		518.313	-0.118212	0.158899	-0.743949	0.456907	0.707277	537.979	495.838	383.558	407.117	455.632	393.233	672.84	721.529	677.704	592.215	462.371	470.424	454.284	532	579.696	487.11	484.986	ENSG00000033030	12	122471600	122501073	29473					-0.0718175	4.1544	-0.458851	0.652562	0.814592	-6.38763
ENSG00000033050.8	ABCF2		275.768	-0.063178	0.137493	-0.459499	0.645876	0.827763	281.374	269.362	261.264	262.364	321.623	313.682	270.14	298.096	280.975	242.843	259.67	227.728	300.039	395.133	200.03	253.488	249.446	ENSG00000033050	7	151212490	151227230	14740					-0.0799793	3.25511	-0.603484	0.554714	0.753406	-6.14484
ENSG00000033100.16	CHPF2		1256.74	-0.338399	0.142954	-2.36719	0.0179236	0.137402	1392.6	1101.48	981.131	936.37	1653.14	1501.52	1564.6	1321.11	1628.47	1554.42	955.213	902.358	1245.58	1141.32	1018.98	1202.28	1244.62	ENSG00000033100	7	151232489	151238827	6338					-0.308867	5.42791	-2.0655	0.055604	0.291161	-4.69861
ENSG00000033122.18	LRRC7		324.423	-0.176626	0.194233	-0.909349	0.363166	0.638575	343.082	303.098	409.963	418.426	384.875	379.673	321.356	359.918	234.476	235.97	259.67	244.834	254.61	235.07	516.941	310.701	299.857	ENSG00000033122	1	69568398	70151945	583547					-0.172944	3.46313	-0.946826	0.35792	0.606589	-5.9182
ENSG00000033170.16	FUT8		798.658	0.22837	0.0882241	2.58852	0.00963886	0.0956217	739.674	866.068	765.727	739.596	883.391	762.058	740.124	760.485	658.906	607.107	810.805	908.773	777.565	818.877	1024.47	887.604	834.384	ENSG00000033170	14	65410592	65744121	333529					0.241049	4.79417	2.74569	0.0144389	0.200688	-3.39344
ENSG00000033178.12	UBA6		1757.6	0.070926	0.156449	0.453349	0.650298	0.829907	1717.31	1803.66	1998.39	2077.43	2152.73	2129.79	1567.62	1366.84	1284.17	1161.52	1838.88	1606.92	2016.81	2182.13	1451.99	1750.57	1778.28	ENSG00000033178	4	67612652	67701179	88527					0.1094	5.91609	0.770381	0.452388	0.682681	-6.40735
ENSG00000033327.12	GAB2		3323.27	0.175626	0.113373	1.54911	0.121356	0.385054	3134.47	3539.05	3921.74	3980.7	3269.83	3094.34	2710.44	2815.83	2533.72	2749.16	3281.64	3477.93	3341.63	3162.61	4068.07	3931.84	3509.63	ENSG00000033327	11	78215297	78418348	203051					0.200591	6.84634	2.04248	0.0580801	0.295748	-4.81622
ENSG00000033627.16	ATP6V0A1		7352.09	-0.0338769	0.115136	-0.294233	0.76858	0.89357	7432.93	7259.7	8384.08	9342.21	7191.49	7578.09	6354.82	5360.65	6597.96	8654.13	7457.55	6936.61	7174.52	7042.81	6347.63	8273.71	7585.07	ENSG00000033627	17	42458844	42522611	63767					-0.00648709	7.99383	-0.0617854	0.951505	0.978013	-6.78255
ENSG00000033800.13	PIAS1		1866.61	0.0687598	0.0675278	1.01824	0.308562	0.591549	1824.68	1914.54	1909.45	1901.01	1766.78	1847.74	1712.23	1784.34	1814.47	1861.41	2113.13	2023.89	1993.57	2093.2	1869.3	1660.78	1647.91	ENSG00000033800	15	68054179	68198603	144424					0.0713445	6.02556	1.15096	0.266791	0.526409	-6.05312
ENSG00000033867.16	SLC4A7		1282.19	-0.134632	0.128231	-1.04992	0.293753	0.578311	1337.79	1218.65	1020.04	1115.05	1386.19	1380.38	1638.92	1556.54	1449.4	1155.79	1047.95	1073.42	1113.52	1036.16	1359.42	1476.43	1423.67	ENSG00000033867	3	27372721	27484420	111699					-0.123797	5.46987	-0.930746	0.365925	0.613599	-6.23556
ENSG00000034053.14	APBA2		3160.43	0.171856	0.105246	1.63291	0.102488	0.352692	2984.14	3361.9	3263.02	2736.73	2828.14	2515.79	2987.61	3440.81	2894.83	3206.21	3443.27	3980.43	3447.28	3011.06	4058.66	2774.86	2817.78	ENSG00000034053	15	28884483	29118315	233832					0.172525	6.77603	1.81935	0.0877723	0.341353	-5.17858
ENSG00000034152.18	MAP2K3		390.893	-0.099191	0.110493	-0.897714	0.369338	0.642424	402.937	377.129	372.441	310.992	449.2	443.856	377.594	404.801	465.983	398.628	396.129	465.078	398.291	363.43	382.803	309.112	325.062	ENSG00000034152	17	21284672	21315240	30568					-0.102707	3.76369	-0.912925	0.374941	0.620998	-6.00498
ENSG00000034239.10	EFCAB1		101.452	-0.38946	0.354119	-1.0998	0.271418	0.558665	113.977	87.1374	61.147	31.6647	144.73	187.125	112.475	117.714	157.306	99.6571	92.7391	82.3242	65.5014	26.2907	126.294	125.552	91.2607	ENSG00000034239	8	48710789	48735311	24522					-0.387314	1.66489	-0.949173	0.356761	0.605476	-5.60707
ENSG00000034510.5	TMSB10		19769	0.239376	0.134131	1.78464	0.0743197	0.300641	18233.5	21523.9	23536	23469.2	17662.5	16472.4	14235.1	15532.3	15318.1	19642.8	22898.6	25899	22531.4	23825.5	19043.7	18460.1	18008.8	ENSG00000034510	2	84905625	84906675	1050					0.261309	9.41038	2.38158	0.0301081	0.243555	-4.26661
ENSG00000034533.11	ASTE1		367.001	0.145079	0.10311	1.40703	0.159418	0.437212	349.791	386.67	312.683	331.348	391.308	390.521	320.352	304.871	353.197	394.047	410.702	306.845	401.46	470.913	379.666	388.575	348.529	ENSG00000034533	3	131013875	131027649	13774					0.153939	3.67375	1.46423	0.162656	0.43038	-5.37181
ENSG00000034677.12	RNF19A		1317.38	0.00454335	0.115535	0.0393245	0.968632	0.987537	1315.87	1319.1	1284.09	1277.9	1149.27	1158.91	1444.1	1187.3	1472.15	1553.28	1142.02	1194.23	1147.33	1133.59	1724.97	1520.93	1370.65	ENSG00000034677	8	100257060	100336218	79158					0.0112111	5.51411	0.0992261	0.922201	0.963293	-6.67612
ENSG00000034693.14	PEX3		316.504	0.159619	0.0947702	1.68428	0.092128	0.335447	300.241	335.09	283.5	289.506	323.767	342.61	273.153	278.619	310.655	300.117	335.186	273.701	334.902	416.011	310.635	325.799	349.398	ENSG00000034693	6	143450807	143490010	39203					0.165556	3.46243	1.67888	0.112749	0.373494	-5.035
ENSG00000034713.7	GABARAPL2		3410.03	0.165082	0.109246	1.51111	0.13076	0.398947	3227.63	3618.48	3795.28	3804.28	3198	3419.77	2595.96	2603.26	3091.71	3312.74	3993.08	3843.58	3571.94	4234.35	3475.82	3238.13	2972.49	ENSG00000034713	16	75566351	75577881	11530					0.179677	6.88487	1.9584	0.067996	0.3092	-4.95779
ENSG00000035115.21	SH3YL1		1035.02	0.0756378	0.0748957	1.00991	0.312539	0.594773	1009.89	1063.75	1050.62	1117.31	1080.65	1016.98	1043.4	1039.95	911.19	819.021	1042.65	1046.69	988.86	1050.85	1207.24	1023.49	1086.44	ENSG00000035115	2	217730	266398	48668					0.0888599	5.17406	1.19794	0.248524	0.510593	-5.92981
ENSG00000035141.7	FAM136A		1069.74	-0.125293	0.0736138	-1.70204	0.0887488	0.329375	1113.53	1019.71	1188.2	1115.05	941.283	979.918	1152.87	1149.2	1239.65	1142.05	969.787	928.018	959.279	1066.32	1019.76	1110.1	1084.7	ENSG00000035141	2	70295975	70302090	6115					-0.110698	5.22098	-1.46162	0.163359	0.430764	-5.60508
ENSG00000035403.17	VCL		2436.58	-0.288583	0.139042	-2.07551	0.0379391	0.211262	2661.8	2179.18	1995.61	2256.11	2167.74	2306.97	3068.95	2687.1	3311.35	3500.6	2102.53	1899.87	1959.76	2025.93	2090.51	2661.22	2514.45	ENSG00000035403	10	73995193	74121363	126170					-0.260804	6.38671	-1.86795	0.0803428	0.330581	-5.08622
ENSG00000035499.12	DEPDC1B		178.694	0.0145904	0.255982	0.0569976	0.954547	0.981949	177.822	179.69	151.478	128.92	168.316	178.989	204.865	292.168	174.125	123.712	166.93	162.51	127.833	133.773	377.312	147.802	141.671	ENSG00000035499	5	60596912	60700190	103278					-0.0375056	2.57406	-0.155639	0.878279	0.943521	-6.1924
ENSG00000035664.11	DAPK2		61.424	-0.653714	0.374282	-1.74658	0.0807104	0.314702	73.9302	47.1312	37.522	42.9735	41.811	51.5271	127.538	108.399	111.796	69.8745	60.9429	54.5264	21.1295	14.6919	77.6589	54.035	46.9341	ENSG00000035664	15	63907036	64072033	164997					-0.711869	0.910811	-1.78844	0.0928057	0.349003	-4.49236
ENSG00000035681.7	NSMAF		393.349	-0.564204	0.312343	-1.80636	0.0708623	0.294331	463.354	313.343	239.029	199.035	265.875	246.787	658.78	642.77	770.702	683.854	250.396	265.148	267.288	269.866	487.133	343.281	310.286	ENSG00000035681	8	58583504	58659844	76340					-0.390225	3.63357	-1.19674	0.248977	0.510867	-5.68883
ENSG00000035687.9	ADSS		897.985	-0.0285188	0.0993766	-0.286977	0.77413	0.896467	905.811	889.04	769.896	830.067	829.787	785.562	907.832	966.273	1116.97	1040.1	960.513	1039.21	853.631	815.011	832.283	917.8	804.833	ENSG00000035687	1	244408494	244452134	43640					-0.0206705	4.96528	-0.205592	0.839723	0.924776	-6.60024
ENSG00000035862.12	TIMP2		7068.01	-0.318652	0.174125	-1.83002	0.0672467	0.286775	7788.19	6244.95	7501.62	7155.08	5539.42	5477.24	8287.98	8350.09	10047.8	9946.24	7242.93	7988.65	4844.99	4389	7769.81	6131.38	5347.88	ENSG00000035862	17	78852977	78925387	72410					-0.311252	7.90771	-1.86192	0.0812341	0.331786	-5.13898
ENSG00000035928.15	RFC1		2238.44	0.0704181	0.0695267	1.01282	0.311146	0.593807	2187.25	2296.95	2345.82	2354.49	2373.58	2348.55	1859.85	2057.03	2231.97	1926.7	2416.52	2443	2310.51	2355.34	2168.96	2193.19	2191.13	ENSG00000035928	4	39287456	39366375	78919					0.0839281	6.28718	1.25395	0.228015	0.492862	-5.94812
ENSG00000036054.12	TBC1D23		1442.26	0.195874	0.256291	0.764262	0.444711	0.698145	1350.76	1546.84	1959.48	1997.14	1719.61	1835.99	824.48	757.944	892.392	819.021	1459.98	1271.21	1745.3	2164.34	1022.9	1543.18	1620.96	ENSG00000036054	3	100261000	100325251	64251					0.302224	5.57339	1.2515	0.228883	0.493472	-5.90525
ENSG00000036257.12	CUL3		2962.37	0.131992	0.0872626	1.51258	0.130385	0.398363	2835.78	3107.04	3213	3166.47	3037.19	3068.12	2408.16	2623.59	2568.35	2601.39	3143.86	3306.87	3206.4	3521.4	3104	2754.99	2711.75	ENSG00000036257	2	224470150	224585397	115247					0.144496	6.68744	1.96967	0.0665828	0.307668	-4.93283
ENSG00000036448.9	MYOM2		170.443	-0.11659	0.402588	-0.2896	0.772122	0.895546	176.883	163.084	255.706	341.526	93.2706	81.3585	258.089	247.285	70.2437	67.5836	178.854	222.382	65.5014	78.0988	251.803	177.203	167.746	ENSG00000036448	8	2045040	2165552	120512					0.0253683	2.36301	0.0610559	0.952077	0.97805	-6.16595
ENSG00000036530.8	CYP46A1		653.149	0.353614	0.209425	1.6885	0.0913154	0.333989	578.221	738.78	689.293	634.424	567.128	602.053	457.933	338.746	482.802	853.386	1030.73	925.879	618.037	589.221	938.182	552.269	517.144	ENSG00000036530	14	99684304	99727301	42997					0.358897	4.45417	1.82977	0.0861299	0.339553	-4.96922
ENSG00000036549.12	AC118549.1		1125.01	-0.0708911	0.0676287	-1.04824	0.294528	0.579135	1150.79	1095.55	1156.23	1185.16	1062.43	1026.02	1218.14	1126.33	1247.57	1184.43	1051.93	1215.62	1131.48	1152.92	1139	957.532	1020.38	ENSG00000036549	1	77562416	77683419	121003					-0.0629231	5.29545	-0.961302	0.350817	0.600845	-6.19049
ENSG00000036672.15	USP2		315.314	0.214299	0.127227	1.68438	0.0921081	0.335447	293.746	339.963	373.83	280.459	340.92	304.642	254.072	288.781	298.783	208.478	295.44	315.398	321.168	303.116	432.223	364.736	347.66	ENSG00000036672	11	119355215	119381726	26511					0.239171	3.44655	1.94268	0.0700111	0.312874	-4.62661
ENSG00000037042.8	TUBG2		1810.95	0.156126	0.105247	1.48343	0.13796	0.408682	1719.83	1915.1	2065.1	2093.26	1649.93	1787.18	1543.51	1370.23	1468.19	1781.23	1897.18	1597.3	1931.23	2132.64	1795.57	2041.41	2010.34	ENSG00000037042	17	42659305	42667006	7701					0.179037	5.97331	1.92967	0.0717198	0.315867	-4.96663
ENSG00000037241.7	RPL26L1		617.195	0.153323	0.129103	1.18761	0.234989	0.523748	586.658	652.094	664.279	766.737	563.912	728.611	475.005	533.525	449.164	512.031	650.499	674.63	623.32	794.907	617.349	591.206	612.751	ENSG00000037241	5	172958729	172969771	11042					0.184082	4.41531	1.6529	0.117989	0.378205	-5.23172
ENSG00000037280.15	FLT4		149.872	0.262645	0.295757	0.888044	0.374517	0.64684	136.844	164.762	130.632	134.575	152.235	148.253	107.454	143.967	142.466	135.167	323.262	310.052	88.7438	95.1104	131	92.1773	112.989	ENSG00000037280	5	180601506	180649624	48118					0.011384	2.285	0.0418	0.967179	0.984936	-6.15373
ENSG00000037474.14	NSUN2		1668.61	-0.0417994	0.14166	-0.295068	0.767942	0.893334	1691.2	1642.8	1463.36	1345.75	2061.6	2031.25	1809.64	1748.78	1572.07	1497.15	1450.71	1289.39	1587.88	1852.72	1236.27	2082.73	1999.91	ENSG00000037474	5	6599239	6633291	34052					-0.0430837	5.84687	-0.302174	0.766443	0.883393	-6.65986
ENSG00000037637.10	FBXO42		1491.17	0.0869273	0.0809582	1.07373	0.282944	0.570709	1449.45	1538.85	1625.95	1560.62	1346.53	1307.16	1388.86	1367.69	1387.07	1611.7	1534.17	1668.94	1659.72	1718.95	1499.84	1377.89	1312.42	ENSG00000037637	1	16246839	16352454	105615					0.0958629	5.69946	1.39948	0.180909	0.448938	-5.73087
ENSG00000037749.11	MFAP3		539.991	-0.0573198	0.0730891	-0.784246	0.432896	0.689802	549.53	529.089	455.823	515.682	545.687	553.238	549.318	535.219	590.641	650.635	548.486	548.471	530.35	485.604	548.319	525.252	517.144	ENSG00000037749	5	154038906	154220478	181572					-0.047251	4.23676	-0.548986	0.590655	0.776739	-6.35569
ENSG00000037757.13	MRI1		800.798	-0.29773	0.154925	-1.92176	0.0546356	0.256847	877.286	713.382	604.521	692.099	869.454	882.288	977.124	946.795	1058.6	987.407	536.562	516.397	677.2	691.29	817.379	843.105	911.738	ENSG00000037757	19	13764532	13774282	9750					-0.287404	4.77603	-1.81845	0.0879151	0.341471	-5.03001
ENSG00000037897.16	METTL1		241.443	0.245091	0.161574	1.5169	0.129292	0.397129	222.441	263.159	291.838	261.234	286.244	254.923	160.678	199.86	141.477	183.277	255.695	246.972	271.514	275.279	236.899	246.336	309.417	ENSG00000037897	12	57768471	57772793	4322					0.299682	3.04933	2.00102	0.062792	0.302669	-4.46754
ENSG00000038002.8	AGA		178.437	-0.632782	0.253079	-2.50033	0.0124078	0.111728	213.856	137.958	112.566	105.172	154.379	162.717	284.2	325.196	292.847	273.771	104.663	125.09	146.85	166.25	160.024	116.811	146.017	ENSG00000038002	4	177430770	177442503	11733					-0.524829	2.53884	-1.99098	0.0639841	0.304977	-4.39723
ENSG00000038210.12	PI4K2B		83.8378	0.065883	0.162459	0.405537	0.685083	0.848641	82.119	85.8021	80.6028	73.5073	85.7661	94.0143	76.3221	98.2363	96.9561	51.5468	66.2422	64.1487	89.8003	81.9651	95.7008	99.329	103.429	ENSG00000038210	4	25233975	25279092	45117					0.0793072	1.5371	0.473955	0.641986	0.808168	-5.91868
ENSG00000038219.12	BOD1L1		3019.02	-0.0750547	0.0855767	-0.877046	0.380461	0.652004	3092.26	2935.32	3097.65	3649.35	3298.78	3409.83	2783.75	2737.07	2875.05	2886.62	2872.26	2910.21	3097.58	3012.6	2375.26	3210.31	3068.97	ENSG00000038219	4	13568738	13627723	58985					-0.0642188	6.71611	-0.776738	0.448735	0.680236	-6.44023
ENSG00000038274.16	MAT2B		1382.37	0.104824	0.122786	0.853711	0.393265	0.66211	1335.66	1435.75	1613.45	1654.48	1360.46	1432.81	1132.78	1360.91	1206.02	924.406	1368.56	1228.45	1509.7	1678.74	1494.34	1311.14	1459.3	ENSG00000038274	5	163503114	163519336	16222					0.132612	5.58044	1.25014	0.229365	0.493959	-5.90764
ENSG00000038295.7	TLL1		39.1569	-0.185541	0.77476	-0.239482	0.810732	0.914455	41.5283	36.4468	8.33822	20.3559	46.0993	35.2554	51.2162	49.1182	77.1692	44.6739	1.32484	1.06914	8.45179	3.09302	27.4552	112.043	101.691	ENSG00000038295	4	165873258	166103895	230637					-1.53399	-0.417708	-1.79723	0.0913489	0.347195	-4.32458
ENSG00000038358.14	EDC4		2539.09	-0.0322743	0.0610729	-0.528455	0.597184	0.798898	2566.15	2508.15	2644.61	2563.71	2456.13	2372.05	2574.87	2683.71	2602.98	2631.18	2227.06	2296.52	2848.25	2733.46	2394.09	2529.31	2528.36	ENSG00000038358	16	67873023	67884503	11480					-0.0257719	6.47036	-0.412044	0.685818	0.836229	-6.65287
ENSG00000038382.19	TRIO		4359.44	-0.225469	0.134397	-1.67763	0.093419	0.33706	4674.59	3999.26	3781.38	4192.18	4162.87	4133.92	5629.76	5288.67	5294.99	4912.98	4234.2	5495.4	4487.9	3800.55	3538.58	3184.09	3254.1	ENSG00000038382	5	14143702	14532128	388426					-0.229363	7.23008	-1.83002	0.0860902	0.339553	-5.17437
ENSG00000038427.15	VCAN		1989.91	-0.153823	0.28356	-0.542468	0.587496	0.79328	2088.49	1877.25	1079.8	1198.73	2255.65	2181.31	2656.21	3852.39	1906.47	1577.33	822.729	1183.54	2152.04	1960.98	2235.63	2258.35	2527.49	ENSG00000038427	5	83471465	83582303	110838					-0.120486	6.01765	-0.4128	0.685275	0.835897	-6.62965
ENSG00000038532.15	CLEC16A		1605.28	0.0290924	0.100998	0.288048	0.77331	0.896234	1589.58	1623.22	1500.88	1638.65	1633.84	1587.4	1582.68	1488.79	1674.97	1609.41	1861.41	2109.42	1691.42	1604.5	1393.94	1393.79	1308.07	ENSG00000038532	16	10944488	11182189	237701					0.015162	5.80249	0.163223	0.872403	0.941095	-6.69062
ENSG00000039068.18	CDH1		54.8984	0.313615	0.6827	0.459374	0.645965	0.827777	49.3413	61.2494	19.4559	13.5706	164.028	104.862	36.1526	26.2528	17.8083	12.6003	14.5733	17.1063	12.6777	15.4651	92.5631	176.408	99.9522	ENSG00000039068	16	68737225	68835548	98323					0.254319	0.264001	0.356436	0.726208	0.860142	-5.76943
ENSG00000039123.15	MTREX		2595.17	0.0262885	0.108698	0.241848	0.808898	0.913657	2573.75	2619.65	3082.36	3003.62	2741.3	2824.04	2149.07	2214.55	2410.05	2164.97	2131.68	2336.08	2554.55	2769.8	2764.34	2925.04	2856.03	ENSG00000039123	5	55307760	55425581	117821					0.045626	6.4934	0.467798	0.646288	0.810302	-6.6285
ENSG00000039139.9	DNAH5		21.6169	-0.552328	0.428205	-1.28987	0.197096	0.481701	25.2595	17.4539	12.5073	7.91617	41.811	34.3514	33.1399	30.4871	17.8083	24.0552	21.1975	32.0743	15.8471	6.18604	4.7066	23.0443	19.1213	ENSG00000039139	5	13690331	13944543	254212					-0.669524	-0.5978	-1.47022	0.161045	0.429275	-4.74341
ENSG00000039319.16	ZFYVE16		1619.74	-0.573316	0.232994	-2.46065	0.0138686	0.118596	1912.25	1285.45	892.19	1144.45	2311.4	2986.76	2355.94	2285.69	1853.05	1468.51	1388.44	1073.42	1111.41	1128.18	1015.84	1716.41	1564.47	ENSG00000039319	5	80408013	80479350	71337					-0.503671	5.73194	-2.04424	0.0578874	0.295266	-4.75754
ENSG00000039523.19	RIPOR1		3988.13	0.0765141	0.0765932	0.998967	0.317811	0.599928	3889.66	4100.66	4723.6	4485.07	3650.42	3385.42	3592.16	3805.81	3713.02	3761.77	4275.27	4326.83	4117.08	3807.51	4121.41	4064.54	3992	ENSG00000039523	16	67518418	67546788	28370					0.0937104	7.11908	1.42395	0.173822	0.44133	-5.76353
ENSG00000039560.13	RAI14		1620.7	-0.179315	0.182449	-0.982824	0.325694	0.60646	1714.52	1513.49	1624.56	1606.98	1660.65	1883.9	1661.01	1780.96	1714.54	1783.52	964.487	1154.68	1173.74	1085.65	2328.98	1982.61	1904.31	ENSG00000039560	5	34656237	34832627	176390					-0.234117	5.78578	-1.31893	0.205905	0.471949	-5.83857
ENSG00000039600.10	SOX30		14.2182	0.757171	0.314703	2.40599	0.0161289	0.128978	10.6576	18.2876	9.72793	11.3088	7.50453	19.8876	6.02543	8.46865	10.8828	11.4548	18.5478	24.5903	23.2424	11.5988	11.7665	18.2765	19.9904	ENSG00000039600	5	157625679	157671480	45801					0.751695	-1.06981	2.84758	0.0117091	0.19301	-2.67553
ENSG00000039650.11	PNKP		1704.1	-0.147218	0.0722578	-2.03739	0.0416106	0.221912	1784.28	1612.47	1612.06	1663.53	1875.06	1835.09	1958.27	1996.91	1785.77	1547.55	1681.23	1555.61	1701.98	1719.72	1684.96	1454.97	1488.85	ENSG00000039650	19	49859882	49878351	18469					-0.137484	5.8921	-1.81902	0.0878234	0.341426	-5.13848
ENSG00000040199.18	PHLPP2		725.834	0.0169673	0.0789407	0.214938	0.829816	0.923864	721.921	730.305	842.161	791.617	670.048	683.412	762.217	689.348	661.874	674.69	796.232	704.567	777.565	777.895	614.995	724.705	716.179	ENSG00000040199	16	71637835	71724701	86866					0.0246843	4.66239	0.331244	0.744793	0.871163	-6.5234
ENSG00000040275.16	SPDL1		457.817	0.0236983	0.118647	0.199739	0.841685	0.929829	453.825	462.38	415.521	384.5	400.956	457.416	415.755	528.444	562.939	465.067	556.435	465.078	497.599	487.924	483.211	400.495	345.922	ENSG00000040275	5	169583634	169604778	21144					0.0159319	3.98995	0.138855	0.891311	0.949593	-6.4578
ENSG00000040341.17	STAU2		1493.59	0.183415	0.0865403	2.11942	0.0340554	0.198117	1404.98	1594.86	1685.71	1487.11	1415.14	1262.86	1315.55	1374.46	1304.95	1394.05	1702.43	1675.35	1634.37	1589.04	1824.59	1441.46	1296.77	ENSG00000040341	8	73420369	73747708	327339					0.191028	5.69857	2.58038	0.0202187	0.219063	-3.79437
ENSG00000040487.12	SLC66A1		525.565	-0.27197	0.121013	-2.24744	0.0246122	0.164898	571.268	473.332	453.043	463.661	515.669	505.327	635.683	708.826	679.682	608.252	401.428	483.254	532.463	516.535	507.528	468.833	403.285	ENSG00000040487	1	19312326	19329300	16974					-0.254113	4.1818	-2.10817	0.0512686	0.282825	-4.46868
ENSG00000040531.14	CTNS		497.987	-0.42542	0.187472	-2.26924	0.0232535	0.159958	565.36	420.99	352.985	322.301	545.687	527.022	765.23	733.385	651.981	624.289	340.485	335.712	425.759	413.692	501.253	453.735	476.294	ENSG00000040531	17	3636468	3661542	25074					-0.372867	4.07002	-1.90382	0.0752246	0.320736	-4.7868
ENSG00000040608.13	RTN4R		1798.1	0.431421	0.232834	1.85291	0.0638948	0.280206	1546.63	2085.49	2569.56	2260.63	1594.18	1706.72	1028.34	1222.87	958.679	1032.08	2488.06	2802.23	2141.47	2261	1881.07	1455.77	1568.82	ENSG00000040608	22	20241415	20283246	41831					0.499602	5.89436	2.43681	0.0269775	0.236745	-4.07465
ENSG00000040633.12	PHF23		829.489	-0.26417	0.182453	-1.44788	0.14765	0.42265	899.574	749.391	646.212	621.985	658.255	709.627	1060.48	1185.61	1194.14	1120.28	804.181	840.348	611.699	611.645	938.966	736.624	702.273	ENSG00000040633	17	7235028	7239722	4694					-0.227432	4.8171	-1.25264	0.22848	0.493262	-5.82083
ENSG00000040731.10	CDH10		380.083	-0.683454	0.308909	-2.21247	0.026934	0.173344	461.374	287.178	225.132	201.297	384.875	342.61	398.683	353.99	807.308	977.098	246.421	203.138	270.457	262.907	366.33	356.79	304.202	ENSG00000040731	5	24487100	24644978	157878					-0.486083	3.57506	-1.56567	0.137141	0.402018	-5.20882
ENSG00000040933.15	INPP4A		2629.11	0.0743112	0.0833307	0.891763	0.37252	0.645561	2566.12	2701.1	2812.76	3152.9	2414.32	2457.93	2339.88	2175.6	2523.83	2651.8	2727.86	3085.55	2542.93	2509.99	2583.92	2807.44	2650.04	ENSG00000040933	2	98444854	98594390	149536					0.0896987	6.51703	1.19411	0.249976	0.511432	-6.02802
ENSG00000041353.9	RAB27B		339.664	-0.0739565	0.286712	-0.257947	0.796448	0.907133	347.713	330.465	266.823	320.039	245.505	208.82	295.246	207.482	540.184	697.6	405.403	474.7	358.145	375.029	286.318	213.756	199.904	ENSG00000041353	18	54717860	54895516	177656					-0.000971887	3.47117	-0.00363599	0.997144	0.998851	-6.37164
ENSG00000108379.9	WNT3		437.058	0.957424	0.176487	5.4249	5.79864e-08	1.37284e-05	303.957	589.173	362.713	387.892	355.929	340.802	232.983	242.203	221.614	287.517	447.798	462.94	534.576	465.5	688.732	758.079	766.59	ENSG00000108379	17	46762506	46833154	70648					0.981981	3.82468	5.63955	3.8048e-05	0.0381766	2.4277
ENSG00000041515.15	MYO16		363.814	-0.0116618	0.174973	-0.066649	0.946861	0.979109	365.098	362.346	377.999	266.888	352.713	301.93	383.619	317.574	419.484	500.577	390.829	438.349	442.663	388.174	397.708	243.157	235.54	ENSG00000041515	13	108596152	109208007	611855					-0.0245966	3.63936	-0.147461	0.884625	0.946985	-6.39165
ENSG00000041802.10	LSG1		1129.73	0.311506	0.13863	2.24702	0.0246386	0.164945	1015.8	1259.93	1250.73	1343.49	1152.48	1035.06	782.302	805.368	879.531	877.441	1254.63	1186.75	1403	1561.2	1056.63	1240.42	1116.86	ENSG00000041802	3	194640788	194672477	31689					0.342451	5.27727	2.90068	0.0104921	0.186407	-3.142
ENSG00000041880.14	PARP3		385.083	-0.00118635	0.174929	-0.00678192	0.994589	0.997256	384.956	385.229	368.272	374.322	283.028	276.619	497.098	421.739	424.43	434.139	539.212	465.078	296.869	262.134	323.971	406.057	403.285	ENSG00000041880	3	51942345	51948867	6522					-0.0301029	3.7211	-0.174095	0.863992	0.9373	-6.40254
ENSG00000041982.15	TNC		536.754	-0.862269	0.549632	-1.56881	0.116692	0.377603	679.401	373.73	91.7205	125.528	447.056	414.024	1368.78	1509.96	730.139	748.001	189.453	528.158	143.68	92.7906	907.589	268.586	485.855	ENSG00000041982	9	115019578	115118257	98679					-0.759535	3.70994	-1.15559	0.26495	0.524614	-5.7423
ENSG00000041988.15	THAP3		1323.58	-0.0331907	0.0843865	-0.393318	0.694085	0.854372	1338.23	1306.84	1530.06	1402.29	1462.31	1346.03	1209.1	1398.17	1165.45	1192.45	1210.91	1243.42	1388.21	1529.5	1375.11	1222.14	1178.57	ENSG00000041988	1	6624866	6635586	10720					-0.0202472	5.5275	-0.277089	0.785288	0.894519	-6.64229
ENSG00000042062.11	RIPOR3		27.313	-0.913565	0.481666	-1.89668	0.0578705	0.265604	35.0058	18.5212	19.4559	20.3559	17.1532	16.2717	85.3603	71.9835	27.7018	21.7642	11.9236	18.1755	5.28237	11.5988	40.0061	27.0175	15.6447	ENSG00000042062	20	50586108	50691528	105420					-0.820437	-0.373676	-1.77263	0.0954786	0.352282	-4.3723
ENSG00000042088.13	TDP1		585.9	0.0649733	0.071778	0.905198	0.36536	0.639802	573.533	600.034	640.654	557.524	569.272	536.966	565.386	591.112	564.918	562.433	657.123	567.716	635.997	683.558	577.343	538.761	539.742	ENSG00000042088	14	89954939	90044768	89829					0.0684643	4.35469	0.982901	0.340402	0.592043	-6.04389
ENSG00000042286.14	AIFM2		179.076	0.147915	0.108467	1.36368	0.172667	0.453131	170.182	189.24	161.206	186.595	151.163	185.317	177.75	165.139	189.955	144.331	194.752	204.207	189.109	159.291	164.731	178.792	233.801	ENSG00000042286	10	70098223	70132934	34711					0.142591	2.64091	1.23258	0.235678	0.498212	-5.47874
ENSG00000042317.16	SPATA7		596.472	0.0494764	0.139267	0.355262	0.722393	0.870643	587.15	607.125	737.933	726.026	579.993	550.526	396.674	509.813	607.46	588.779	698.193	634.003	431.041	586.128	692.654	595.974	611.881	ENSG00000042317	14	88384924	88470350	85426					0.0744622	4.36448	0.583286	0.567897	0.762927	-6.35813
ENSG00000042429.11	MED17		151.269	-0.0888146	0.161582	-0.549656	0.582555	0.790203	155.631	146.283	154.257	177.548	173.676	124.75	163.691	192.238	152.36	106.53	121.886	116.537	197.561	182.488	122.372	131.909	151.232	ENSG00000042429	11	93784227	93814963	30736					-0.0848236	2.38285	-0.551261	0.589131	0.775842	-6.01708
ENSG00000107165.12	TYRP1		6999.58	-6.11152	0.667445	-9.15659	5.35609e-20	1.88097e-16	12960.3	187.321	938.05	2362.41	3961.32	6185.06	36932.9	21855.9	23241.8	8205.1	54.3186	69.4944	73.9532	130.68	425.163	272.559	285.081	ENSG00000107165	9	12685439	12710290	24851					-5.59295	5.35426	-5.52252	4.77199e-05	0.0457048	2.221
ENSG00000042493.15	CAPG		227.18	-0.461372	0.319041	-1.44612	0.148144	0.423489	260.214	189.426	187.61	204.689	204.767	190.741	196.831	319.268	304.719	473.085	321.937	383.823	110.93	139.959	127.863	112.838	128.634	ENSG00000042493	2	85394748	85418432	23684					-0.606415	2.84802	-2.08184	0.0539062	0.287486	-4.2949
ENSG00000042753.11	AP2S1		1648.96	0.0253659	0.100242	0.253046	0.800232	0.909084	1635.05	1664.86	1780.21	1549.31	1689.59	1772.71	1467.19	1578.56	1589.88	1652.93	1875.98	2108.35	1663.95	1779.26	1465.32	1382.66	1378.47	ENSG00000042753	19	46838136	46850992	12856					0.0175331	5.84139	0.195663	0.847357	0.929446	-6.68728
ENSG00000042781.12	USH2A		19.873	0.0129172	0.320703	0.0402777	0.967872	0.987269	19.9804	19.7502	22.2353	11.3088	26.8019	15.3677	19.0805	16.9373	21.7657	26.3461	11.9236	12.8297	9.50827	31.7035	17.2575	34.1692	20.8596	ENSG00000042781	1	215622894	216423396	800502					-0.0512258	-0.578911	-0.173775	0.864239	0.93752	-5.6878
ENSG00000042832.11	TG		34.497	-3.13798	0.690015	-4.5477	5.42343e-06	0.000512453	58.873	6.63875	1.3897	6.78529	26.8019	11.7518	66.2797	60.9743	128.615	168.386	3.97453	7.48401	3.16942	9.27906	10.1976	7.15169	5.2149	ENSG00000042832	8	132866958	133134903	267945					-2.11115	-0.97511	-2.29171	0.0359422	0.257859	-3.55824
ENSG00000134207.15	SYT6		482.793	0.892723	0.216575	4.122	3.7559e-05	0.00222931	345.181	640.063	551.712	547.346	306.614	297.411	221.937	233.735	238.433	364.264	768.41	643.625	697.273	647.215	721.678	508.565	493.677	ENSG00000134207	1	114089291	114153919	64628					0.983508	3.95686	5.46332	5.35484e-05	0.0474285	2.09331
ENSG00000043093.13	DCUN1D1		528.934	0.180052	0.0789128	2.28166	0.0225096	0.156845	498.198	564.06	546.154	503.242	487.795	470.975	522.204	505.578	478.845	470.794	592.206	600.859	502.882	641.029	617.349	493.467	500.63	ENSG00000043093	3	182938074	182985953	47879					0.183746	4.20394	2.44812	0.0263752	0.234922	-3.87339
ENSG00000043143.20	JADE2		818.248	-0.0227636	0.114154	-0.199411	0.841941	0.929944	824.343	811.283	872.734	1017.79	779.399	884.096	842.556	708.826	782.575	706.764	805.506	893.805	720.515	856.767	598.522	820.855	983.008	ENSG00000043143	5	134524312	134583230	58918					-0.0207978	4.82788	-0.191388	0.850648	0.930586	-6.58491
ENSG00000043355.11	ZIC2		3022.55	0.754724	0.249448	3.02558	0.00248157	0.0407555	2288.37	3861.62	1542.57	2359.02	3311.64	3811.19	2076.77	2429.66	1766.98	1009.17	3534.69	4152.56	3369.1	3986.9	2267.8	4554.04	5166.23	ENSG00000043355	13	99981772	99986773	5001					0.824978	6.59914	3.29298	0.0046271	0.155198	-2.43062
ENSG00000043514.15	TRIT1		511.008	0.0263995	0.105539	0.250141	0.802479	0.910263	506.735	515.891	472.499	516.813	437.407	420.352	577.437	546.228	583.716	499.431	516.69	377.408	551.48	532.773	567.145	545.118	520.621	ENSG00000043514	1	39841022	39883511	42489					0.0363273	4.15145	0.339794	0.738467	0.867832	-6.43682
ENSG00000044090.8	CUL7		6289.19	-0.106748	0.120076	-0.889005	0.374	0.646371	6505.85	6041.58	7165.31	7571.25	7667.49	7979.46	5966.18	5208.22	5547.28	4941.62	5945.9	5849.29	5947.95	5912.31	5237.66	6506.45	6891.49	ENSG00000044090	6	43037617	43053945	16328					-0.0784142	7.76637	-0.699922	0.494108	0.711497	-6.52657
ENSG00000044115.20	CTNNA1		10766.6	0.146201	0.121262	1.20567	0.227947	0.517348	10256.8	11349.2	11840.3	11615.3	10631.8	10870.4	8801.15	8657.5	9589.75	10048.2	8861.89	9082.39	10609.1	10803.2	14705.8	12935	12447.1	ENSG00000044115	5	138610967	138935034	324067					0.145487	8.54071	1.30837	0.209377	0.4753	-5.94186
ENSG00000044446.11	PHKA2		795.135	-0.409736	0.187271	-2.18793	0.0286747	0.17938	898.834	676.622	636.484	659.304	736.516	819.913	1219.15	1211.02	1067.51	840.785	608.104	592.306	519.785	502.616	924.062	817.677	771.805	ENSG00000044446	X	18892300	18984598	92298					-0.39552	4.74559	-2.08537	0.0535457	0.286776	-4.58851
ENSG00000226864.2	ATE1-AS1		31.7769	-0.940227	0.194534	-4.83323	1.34334e-06	0.000175811	40.827	21.434	36.1323	37.3191	31.0902	47.9111	52.2204	41.4964	34.6272	45.8194	18.5478	26.7286	24.2989	21.6511	20.3953	16.6873	21.7287	ENSG00000226864	10	121928312	121951965	23653					-0.912235	0.0880048	-5.45882	5.40213e-05	0.0474285	1.78727
ENSG00000044524.10	EPHA3		1166.49	0.365387	0.285099	1.28162	0.199978	0.485117	1028.37	1324.35	1052.01	1202.13	1598.47	1559.37	730.081	661.401	706.395	717.073	723.365	610.482	1189.59	1201.64	1772.03	1961.15	1812.18	ENSG00000044524	3	89107524	89482134	374610					0.367597	5.23721	1.28131	0.218488	0.483638	-5.83787
ENSG00000044574.7	HSPA5		15261.8	0.204445	0.176019	1.16149	0.245441	0.533493	14249.6	16418.5	18124.5	19087	16618.3	17458.6	10950.2	10773	10893.7	10091.7	14728.3	13891.4	18412.2	19376.2	12134.4	17756.1	18631.1	ENSG00000044574	9	125234853	125241330	6477					0.244351	9.02238	1.52616	0.146649	0.413993	-5.66232
ENSG00000046604.12	DSG2		1478.23	-0.683598	0.294173	-2.32379	0.0201366	0.147505	1794	1117.35	625.367	868.517	1367.97	1764.58	2416.2	2505.87	2609.9	2193.6	1555.37	1519.25	694.104	739.232	989.954	1155.4	1168.14	ENSG00000046604	18	31498043	31549008	50965					-0.608001	5.54281	-1.89913	0.0758766	0.32156	-4.98107
ENSG00000046647.13	GEMIN8		338.595	0.19278	0.107713	1.78976	0.0734929	0.298837	317.15	363.104	286.279	312.123	296.965	301.93	300.267	309.106	350.229	380.301	443.823	385.961	289.474	296.157	403.983	360.763	361.566	ENSG00000046647	X	14008279	14029893	21614					0.184849	3.5551	1.62988	0.122808	0.38471	-5.12217
ENSG00000046651.14	OFD1		636.088	-0.0610221	0.151405	-0.403039	0.68692	0.850017	648.775	621.59	514.19	588.058	516.741	534.254	770.251	696.97	853.808	715.928	528.613	427.658	588.456	646.441	683.241	731.856	744.861	ENSG00000046651	X	13734745	13769353	34608					-0.0416976	4.45297	-0.277771	0.784774	0.894126	-6.5071
ENSG00000046653.14	GPM6B		6833.32	0.384541	0.200948	1.91363	0.0556669	0.259791	5981.02	7807.38	8432.72	8068.84	7471.3	7079.09	4657.66	4818.66	3867.36	3452.49	6967.36	7649.73	8552.16	9327.78	8989.6	6181.44	6983.62	ENSG00000046653	X	13771031	13938638	167607					0.457199	7.84181	2.52534	0.0225934	0.22573	-3.97502
ENSG00000046889.18	PREX2		132.857	-0.247853	0.336375	-0.736835	0.461223	0.710671	143.429	120.775	63.9264	88.2087	86.8382	84.9744	225.954	290.475	181.051	126.003	50.3441	91.9465	129.946	146.145	156.887	112.838	157.316	ENSG00000046889	8	67952118	68237030	284912					-0.125682	2.07598	-0.373029	0.714061	0.853818	-6.04671
ENSG00000113594.9	LIFR		2176.81	0.471458	0.0936868	5.03228	4.84679e-07	7.73687e-05	1844.72	2556.34	1992.84	1932.68	2056.24	2006.84	1648.96	1554.84	1694.75	1870.58	2344.98	2475.07	2387.63	2317.45	3251.47	2685.06	2432.75	ENSG00000113594	5	38474963	38608354	133391					0.480967	6.22421	5.41229	5.91634e-05	0.0479474	1.87745
ENSG00000047188.15	YTHDC2		863.927	0.0382087	0.0645504	0.59192	0.553904	0.772548	853.29	876.084	790.742	866.255	809.417	819.913	955.031	832.468	828.085	924.406	928.716	784.752	845.179	879.965	964.068	905.086	824.823	ENSG00000047188	5	113513683	113595285	81602					0.0467892	4.91545	0.644406	0.528515	0.736278	-6.40203
ENSG00000047230.14	CTPS2		1020.22	-0.232523	0.127659	-1.82144	0.0685405	0.290062	1096.32	933.237	967.234	937.5	988.454	978.11	1065.5	1257.59	1292.09	1284.09	918.118	968.645	831.445	671.959	1233.91	964.684	943.897	ENSG00000047230	X	16588003	16712936	124933					-0.234534	5.13758	-1.80891	0.0894451	0.344615	-5.08928
ENSG00000047249.17	ATP6V1H		1949.22	0.12325	0.13781	0.894345	0.371137	0.644542	1871.82	2037.67	2331.92	2604.42	1900.79	1932.72	1461.17	1365.99	1599.78	1777.79	1837.56	1854.97	1873.13	2214.6	1936.77	2269.47	2277.17	ENSG00000047249	8	53715557	53843558	128001					0.164213	6.07109	1.36593	0.191005	0.458442	-5.79852
ENSG00000047315.15	POLR2B		4786.24	-0.0116864	0.112708	-0.103687	0.917418	0.964761	4804.58	4765.28	5564.37	5965.4	5202.79	5360.62	4267.01	4440.96	3819.87	3815.61	4659.48	4396.32	5057.34	5633.17	4415.57	4630.32	4564.77	ENSG00000047315	4	56977722	57031168	53446					0.0127864	7.37535	0.133183	0.895722	0.951942	-6.76125
ENSG00000047346.12	FAM214A		781.03	-0.0895229	0.0835625	-1.07133	0.284022	0.57136	803.331	755.544	737.933	757.69	793.336	861.496	770.251	702.051	916.137	887.75	767.085	794.375	819.824	854.447	683.241	666.697	703.142	ENSG00000047346	15	52581317	52709817	128500					-0.0828689	4.76675	-0.984815	0.339489	0.591496	-6.10417
ENSG00000047365.11	ARAP2		44.0481	-0.327427	0.398705	-0.821225	0.411518	0.673797	48.7013	38.7301	31.9632	18.0941	36.4506	51.5271	64.2713	58.4337	54.4142	74.4565	33.1211	27.7978	15.8471	13.1453	95.7008	42.9101	42.5883	ENSG00000047365	4	35948221	36244509	296288					-0.480466	0.443551	-1.17728	0.256434	0.516817	-5.20535
ENSG00000047410.13	TPR		4253.49	-0.0332954	0.0855015	-0.389413	0.69697	0.8564	4299.6	4200.79	4563.79	5117.24	4635.66	4587.72	3981.81	4067.49	3870.33	3572.77	3929.49	3768.74	4536.5	4583.86	3936.28	4179.77	4470.91	ENSG00000047410	1	186311652	186375693	64041					-0.0180355	7.21094	-0.233071	0.818685	0.913547	-6.73767
ENSG00000047457.13	CP		360.677	-0.900587	0.303029	-2.97195	0.00295915	0.0455781	460.489	246.606	201.507	209.213	390.236	459.224	693.929	423.432	802.362	504.013	227.873	181.755	153.189	169.343	397.708	332.156	264.222	ENSG00000047457	3	149162410	149222055	59645					-0.830135	3.47641	-2.54658	0.0216472	0.222924	-3.56913
ENSG00000047578.12	KIAA0556		873.578	-0.19476	0.0860542	-2.26322	0.023622	0.161029	927.721	811.701	757.389	800.664	985.238	993.478	1055.45	1038.26	959.668	831.622	767.085	826.449	908.568	791.813	769.529	786.686	831.776	ENSG00000047578	16	27550133	27780369	230236					-0.184222	4.92502	-1.95193	0.0688185	0.311283	-4.83647
ENSG00000047579.19	DTNBP1		668.762	-0.132601	0.0631525	-2.0997	0.0357556	0.204064	697.19	636.274	711.528	647.995	712.931	638.212	655.768	783.35	686.608	741.128	616.053	676.769	671.918	658.04	629.115	584.055	617.965	ENSG00000047579	6	15522801	15663058	140257					-0.123344	4.54535	-1.80208	0.090554	0.346228	-5.02485
ENSG00000047597.6	XK		190.902	-0.321381	0.220926	-1.4547	0.145752	0.420321	210.714	168.261	151.478	180.941	187.613	204.3	282.191	217.644	247.337	214.206	102.013	121.883	121.495	125.267	216.504	263.818	226.848	ENSG00000047597	X	37685756	37732130	46374					-0.361871	2.67996	-1.64282	0.12008	0.380654	-4.95023
ENSG00000047617.14	ANO2		63.1119	-0.608122	0.352227	-1.72651	0.084256	0.320751	75.1025	49.4085	69.4852	53.1514	47.1713	37.0633	106.449	88.0739	100.914	98.5116	63.5926	84.4624	20.073	15.4651	69.8145	42.9101	49.5415	ENSG00000047617	12	5531869	5946232	414363					-0.741029	0.974168	-1.99349	0.0636848	0.304713	-4.19116
ENSG00000047621.11	C12orf4		352.573	-0.134292	0.105044	-1.27843	0.201098	0.486267	367.787	335.187	305.735	304.207	366.65	332.666	421.78	414.964	347.261	449.03	313.988	363.509	295.813	324.767	378.097	324.21	345.922	ENSG00000047621	12	4487728	4538508	50780					-0.116492	3.61564	-1.04767	0.310484	0.565139	-5.84922
ENSG00000047634.14	SCML1		745.813	0.441961	0.284899	1.55129	0.120832	0.384484	639.065	867.81	1028.38	1135.4	751.525	675.276	364.539	477.632	367.048	312.717	918.118	752.678	1027.95	1234.89	528.708	750.133	862.197	ENSG00000047634	X	17737449	17754988	17539					0.569389	4.58741	2.1884	0.0439471	0.271067	-4.39197
ENSG00000047644.18	WWC3		761.997	-0.141769	0.127606	-1.11099	0.266572	0.554157	796.612	722.438	554.492	554.132	795.48	828.953	935.95	902.758	919.105	882.023	675.671	715.258	675.087	705.982	826.008	725.499	733.562	ENSG00000047644	X	10015562	10144478	128916					-0.113105	4.71952	-0.842138	0.41222	0.650819	-6.22634
ENSG00000047648.21	ARHGAP6		72.7207	-0.982059	0.490251	-2.00318	0.0451584	0.232049	94.5949	47.7216	36.1323	44.1044	67.5408	77.7426	111.47	88.9208	168.189	162.659	10.5988	10.6914	33.8072	34.7965	32.1618	112.043	99.9522	ENSG00000047648	X	11137543	11665701	528158					-1.22366	0.950074	-2.40795	0.028573	0.240277	-3.50559
ENSG00000047662.4	FAM184B		486.346	-0.312134	0.274024	-1.13908	0.254672	0.542553	534.938	430.812	300.176	256.71	398.812	355.266	837.535	731.691	757.841	641.471	340.485	303.637	364.484	357.244	655.786	540.35	453.696	ENSG00000047662	4	17629306	17781512	152206					-0.21895	3.98942	-0.779029	0.447422	0.679245	-6.15621
ENSG00000047849.21	MAP4		11398.1	0.100663	0.0967491	1.04046	0.298129	0.582463	11026.9	11822.4	13293.9	13984.5	10775.4	10248.5	9526.21	9579.74	10168.5	10638.1	11462.6	11726.4	10927.1	10772.2	12310.9	13067.7	12489.7	ENSG00000047849	3	47850690	48089272	238582					0.121907	8.6299	1.45153	0.166109	0.433517	-5.75841
ENSG00000047932.13	GOPC		1691.02	0.0319109	0.0590784	0.540145	0.589097	0.794627	1672.71	1711.94	1482.81	1595.67	1580.24	1647.06	1763.44	1727.6	1766.98	1817.88	1866.71	1671.07	1753.75	1733.64	1640.25	1763.29	1554.91	ENSG00000047932	6	117560269	117602542	42273					0.0405867	5.88434	0.580626	0.569645	0.763743	-6.53558
ENSG00000048028.11	USP28		464.619	-0.370554	0.122869	-3.01586	0.00256251	0.0415344	519.24	402.194	429.419	396.939	444.912	488.151	660.789	651.239	602.513	479.958	421.301	352.818	419.42	400.546	400.061	409.236	411.977	ENSG00000048028	11	113797874	113875570	77696					-0.349629	3.99864	-2.74204	0.0145471	0.20113	-3.28813
ENSG00000048052.21	HDAC9		1609.37	-0.159172	0.182957	-0.869996	0.384302	0.655096	1692.07	1514.86	1971.99	2140.76	1940.46	2014.98	1413.97	1855.48	1171.39	1027.5	1228.13	1142.92	1452.65	1295.2	1968.14	1895.99	1620.96	ENSG00000048052	7	18086949	19002416	915467					-0.125833	5.77598	-0.721974	0.480812	0.702433	-6.43363
ENSG00000048140.17	TSPAN17		2035.94	0.180429	0.090868	1.98561	0.0470762	0.236853	1916.83	2172.07	2110.96	2097.78	1818.24	1751.92	1691.14	1707.28	1884.71	2272.64	2445.66	2519.97	2028.43	2012.01	2217.59	2074.78	1906.05	ENSG00000048140	5	176647387	176659054	11667					0.190831	6.14454	2.34012	0.0326795	0.248417	-4.26651
ENSG00000048162.20	NOP16		1321.56	0.00960517	0.0672896	0.142744	0.886493	0.951229	1317.8	1325.85	1464.75	1488.24	1215.73	1323.43	1160.9	1339.74	1351.45	1198.18	1352.67	1304.36	1276.22	1365.57	1436.3	1315.12	1230.72	ENSG00000048162	5	176383938	176388975	5037					0.0228873	5.52798	0.367356	0.718205	0.855763	-6.61222
ENSG00000048342.15	CC2D2A		479.615	-0.254406	0.160585	-1.58424	0.113139	0.371462	518.762	434.876	416.911	393.547	508.164	501.711	561.369	632.608	598.556	537.232	386.855	415.897	349.693	282.238	547.534	567.367	494.546	ENSG00000048342	4	15469865	15601557	131692					-0.272061	4.03774	-1.6026	0.128734	0.391216	-5.23978
ENSG00000048392.11	RRM2B		2672.36	0.524615	0.320094	1.63894	0.101226	0.350437	2218.52	3191.03	3547.91	3938.86	2816.34	2815	1266.34	1117.86	1193.15	1052.7	2493.36	2269.79	4275.55	5146.79	2401.15	2805.05	2945.55	ENSG00000048392	8	102204502	102239118	34616					0.676548	6.38858	2.22353	0.041056	0.267826	-4.48553
ENSG00000048405.9	ZNF800		407.576	0.0451994	0.0907184	0.498239	0.618316	0.812303	401.713	414.277	453.043	424.08	458.849	364.305	353.492	358.224	436.303	365.409	430.575	418.036	458.51	453.128	358.486	390.959	390.248	ENSG00000048405	7	127346790	127431924	85134					0.056826	3.8289	0.648146	0.526156	0.734502	-6.22383
ENSG00000048471.13	SNX29		695.488	-0.229878	0.118188	-1.94502	0.0517728	0.249735	746.45	637.247	604.521	710.193	693.633	657.196	802.387	799.44	850.84	853.386	695.544	828.587	526.124	566.023	697.361	539.555	607.536	ENSG00000048471	16	11976737	12574289	597552					-0.238375	4.58797	-2.06708	0.0554376	0.290781	-4.59989
ENSG00000048540.14	LMO3		1244.13	-0.458962	0.285279	-1.60881	0.107657	0.361721	1425.32	1037.05	1300.76	1023.45	925.202	663.524	2332.85	2496.56	1303.96	1356.25	1043.98	995.374	1296.29	1110.39	1579.85	656.366	577.115	ENSG00000048540	12	16548373	16610594	62221					-0.403618	5.32364	-1.43507	0.170679	0.438805	-5.64842
ENSG00000048544.5	MRPS10		527.119	-0.109568	0.105741	-1.03619	0.300112	0.583623	545.654	505.937	535.036	612.938	577.849	578.549	466.971	544.534	529.301	520.05	529.938	573.062	472.244	487.151	644.019	427.512	407.631	ENSG00000048544	6	42206801	42217865	11064					-0.115528	4.19542	-1.16884	0.259722	0.519748	-5.82249
ENSG00000048545.13	GUCA1A		171.834	0.811423	0.293317	2.76637	0.00566841	0.0687617	126.873	223.218	86.1616	71.2455	211.199	225.996	124.526	89.7677	94.9774	111.112	283.517	345.334	263.062	215.738	111.389	155.748	187.736	ENSG00000048545	6	42155406	42180056	24650					0.805349	2.43141	2.79398	0.0130759	0.19628	-2.98058
ENSG00000048649.13	RSF1		2931.03	-0.0294783	0.0578361	-0.509687	0.610271	0.807469	2958.95	2899.12	3060.13	3060.16	3116.53	3225.41	2754.63	2986.05	2713.78	2754.89	2787.47	2960.46	3158.86	3005.64	2986.34	2712.87	2682.2	ENSG00000048649	11	77659996	77821017	161021					-0.0193696	6.67781	-0.334176	0.742621	0.870339	-6.69102
ENSG00000048707.14	VPS13D		1249.66	-0.166943	0.0866585	-1.92645	0.0540486	0.255121	1316.43	1173.35	1011.7	1231.53	1298.28	1330.66	1540.5	1406.64	1410.81	1301.27	1050.6	1233.79	1288.9	1124.31	1096.64	1256.31	1162.92	ENSG00000048707	1	12230032	12512047	282015					-0.154964	5.44183	-1.63912	0.120853	0.381672	-5.37699
ENSG00000048740.18	CELF2		2031.08	-0.512877	0.224204	-2.28754	0.0221643	0.155209	2360.45	1654.66	1543.96	1375.15	2415.39	2205.72	3245.7	3694.87	2383.34	2019.49	1616.31	2017.48	2024.2	1861.23	1933.63	1080.7	1049.06	ENSG00000048740	10	10798397	11336675	538278					-0.489304	6.06926	-2.20961	0.0421794	0.269077	-4.49375
ENSG00000048828.16	FAM120A		1109.3	-0.425543	0.154907	-2.74708	0.00601277	0.0713775	1259.37	937.804	871.344	830.067	1119.25	1077.55	1523.43	1603.96	1625.5	1423.84	837.302	876.699	910.681	944.145	1032.31	990.906	972.579	ENSG00000048828	9	93451722	93566107	114385					-0.376474	5.23817	-2.37376	0.0305779	0.24489	-4.13715
ENSG00000048991.16	R3HDM1		1399.63	-0.192151	0.151676	-1.26686	0.205207	0.490796	1486.34	1300.53	1352.18	1248.49	1269.34	1209.53	1605.78	1647.15	1710.58	1847.67	1079.75	1125.81	1174.8	1098.02	2013.64	1354.05	1257.66	ENSG00000048991	2	135531455	135725270	193815					-0.191985	5.58689	-1.33892	0.199458	0.466238	-5.79846
ENSG00000189184.11	PCDH18		804.208	0.756936	0.15172	4.98902	6.06856e-07	9.40225e-05	608.427	1027.96	668.448	532.645	697.922	857.88	520.196	495.416	559.971	534.941	971.111	1028.52	926.528	896.203	1506.11	849.462	1017.77	ENSG00000189184	4	137518918	137532494	13576					0.768581	4.74212	5.42534	5.76712e-05	0.0479474	1.97514
ENSG00000049130.15	KITLG		568.616	0.0631583	0.259202	0.243664	0.807491	0.912901	557.174	581.692	418.301	539.43	534.966	503.519	680.874	503.885	585.694	690.727	282.192	272.632	578.948	896.976	386.725	793.043	861.327	ENSG00000049130	12	88492793	88580851	88058					-0.0258825	4.2332	-0.0994007	0.922065	0.963254	-6.50493
ENSG00000049167.14	ERCC8		234.672	-0.152737	0.112794	-1.35412	0.175699	0.456717	246.402	221.265	201.507	227.307	271.235	242.268	259.094	286.24	260.199	223.369	176.204	208.483	201.787	221.151	283.965	239.979	217.287	ENSG00000049167	5	60873831	60945073	71242					-0.14455	3.02765	-1.21546	0.241961	0.503436	-5.5626
ENSG00000049192.14	ADAMTS6		124.903	-1.01315	0.368757	-2.74748	0.00600546	0.0713526	163.337	80.9779	45.8602	56.5441	84.694	131.982	255.077	177.842	339.347	215.351	82.1404	57.7338	75.0097	75.0058	105.114	67.5437	104.298	ENSG00000049192	5	65148736	65481920	333184					-0.75891	1.87676	-1.8744	0.0794002	0.329209	-4.4846
ENSG00000049239.12	H6PD		1159.68	-0.216807	0.163445	-1.32648	0.18468	0.467771	1240.19	1067.66	755.999	909.228	1131.04	1190.55	1482.26	1470.16	1549.32	1433	1073.12	1269.08	899.06	796.453	1185.28	1089.44	1161.18	ENSG00000049239	1	9234775	9271337	36562					-0.194707	5.31013	-1.14718	0.268304	0.526997	-5.99997
ENSG00000049245.12	VAMP3		942.195	-0.387757	0.17533	-2.21158	0.0269954	0.173473	1058.63	809.125	667.058	795.009	845.868	944.663	1159.9	1157.66	1446.43	1452.47	715.416	658.593	824.05	941.825	673.044	930.514	920.43	ENSG00000049245	1	7771269	7781432	10163					-0.344169	4.99699	-1.96333	0.0673751	0.308735	-4.82463
ENSG00000049246.14	PER3		667.751	-0.163598	0.189185	-0.864753	0.387174	0.656908	702.556	627.973	569.779	574.488	477.074	506.231	993.192	842.631	888.435	768.62	859.824	808.274	572.609	512.668	577.343	542.734	522.359	ENSG00000049246	1	7784320	7845177	60857					-0.162409	4.50503	-0.900999	0.381056	0.625898	-6.14269
ENSG00000049247.13	UTS2		97.2632	-0.545989	0.297847	-1.83312	0.066785	0.285969	113.873	78.281	61.147	59.9367	66.4687	72.3187	173.733	125.336	179.072	172.968	91.4143	124.021	70.7838	73.4593	60.4013	63.5706	64.3171	ENSG00000049247	1	7843083	7853512	10429					-0.450957	1.64679	-1.52201	0.147677	0.41495	-4.96126
ENSG00000049283.17	EPN3		15.3412	-0.416043	0.378525	-1.09912	0.271718	0.559008	17.3588	13.0353	4.16911	4.52352	22.5136	25.3115	29.1229	16.9373	16.8189	19.4732	7.94907	12.8297	11.6212	12.3721	18.042	11.9195	16.5138	ENSG00000049283	17	50532543	50543750	11207					-0.194429	-1.01561	-0.48444	0.634691	0.803524	-5.53153
ENSG00000049323.15	LTBP1		1184.46	-1.28514	0.393448	-3.26636	0.00108941	0.0238122	1634.19	670.485	760.168	579.011	871.598	898.56	2953.47	3283.3	2075.65	1651.79	426.6	521.743	565.214	343.325	1492.78	704.044	639.694	ENSG00000049323	2	32946972	33399509	452537					-1.1554	5.02387	-2.73737	0.014687	0.201604	-3.41601
ENSG00000049449.9	RCN1		2581	0.0593689	0.13924	0.426379	0.669832	0.840371	2531.53	2637.55	2896.14	3033.02	2889.25	3247.11	2049.65	2045.18	2314.09	1777.79	2570.2	2457.96	2677.11	3276.28	2291.33	2601.63	2588.33	ENSG00000049449	11	32090904	32105755	14851					0.093314	6.47652	0.751513	0.463342	0.68997	-6.45095
ENSG00000186417.13	GLDN		33.6839	1.28197	0.26938	4.75898	1.94578e-06	0.000235926	20.3414	48.9324	27.7941	22.6176	10.7208	9.94382	18.0763	19.4779	34.6272	19.4732	37.0957	28.8669	60.219	51.8081	51.7726	58.0082	54.7564	ENSG00000186417	15	51341629	51408013	66384					1.34467	0.0519005	5.25381	8.08047e-05	0.0630606	1.47325
ENSG00000049541.10	RFC2		589.926	0.0233482	0.102838	0.22704	0.820393	0.919555	585.616	594.852	629.536	684.183	563.912	576.741	466.971	718.141	532.269	513.177	527.288	667.146	549.367	650.308	556.163	607.894	605.797	ENSG00000049541	7	74231499	74254458	22959					0.0417352	4.35905	0.443631	0.663297	0.8215	-6.43047
ENSG00000049618.22	ARID1B		2831.89	-0.632755	0.205393	-3.08071	0.00206508	0.0360209	3394.18	2189.27	2205.46	2448.36	2140.94	2273.52	5064.38	4623.88	4554.96	3841.95	2037.61	2476.14	2191.13	2022.84	2350.95	2155.04	2091.17	ENSG00000049618	6	156777374	157210779	433405					-0.540432	6.54789	-2.663	0.0170967	0.209376	-3.67787
ENSG00000049656.13	CLPTM1L		1775.07	-0.0723619	0.108138	-0.669161	0.503393	0.739668	1816.26	1728	1456.41	1491.63	1588.82	1649.77	2133	2029.09	2095.44	2085.93	1675.93	1853.9	1791.78	1954.79	1682.61	1536.02	1600.97	ENSG00000049656	5	1317744	1345099	27355					-0.0525353	5.94541	-0.496143	0.626593	0.798578	-6.5862
ENSG00000049759.17	NEDD4L		3552.05	-0.228684	0.151168	-1.51279	0.130334	0.398363	3812.75	3254.11	3363.08	3383.6	3162.62	2786.98	5503.23	4827.98	3896.05	3578.49	3096.16	3534.59	3491.65	2947.65	4146.51	2886.1	2676.11	ENSG00000049759	18	58044367	58401540	357173					-0.201003	6.9288	-1.4402	0.169242	0.436809	-5.73589
ENSG00000049768.14	FOXP3		51.6971	-0.388578	0.15444	-2.51604	0.011868	0.108734	58.1691	44.3006	54.1985	54.2823	55.748	47.9111	62.2628	74.5241	53.4248	63.0016	38.4205	44.9041	39.0895	43.3023	39.2217	55.6243	49.5415	ENSG00000049768	X	49250436	49264826	14390					-0.379494	0.844262	-2.61202	0.0189637	0.214791	-3.15419
ENSG00000049769.12	PPP1R3F		1057.35	0.390893	0.170341	2.29477	0.0217462	0.154489	923.514	1210.3	1306.32	1165.94	1149.27	1030.54	778.285	645.311	589.652	722.801	1159.24	1405.93	1231.85	1129.73	1215.09	1157.78	1172.48	ENSG00000049769	X	49269843	49301461	31618					0.461748	5.16483	3.08727	0.00711844	0.168373	-2.76123
ENSG00000049860.13	HEXB		2310.19	0.0161362	0.0970889	0.1662	0.868	0.94257	2297.95	2324.17	2415.31	2215.4	2557.97	2603.47	2257.53	2554.99	2003.43	1775.5	2135.65	2715.63	2402.42	2459.73	2246.62	2012.01	2297.16	ENSG00000049860	5	74640023	74722647	82624					0.0299496	6.32832	0.333955	0.742785	0.870382	-6.67701
ENSG00000049883.14	PTCD2		498.07	0.00189201	0.0981184	0.019283	0.984615	0.993622	497.902	498.262	503.073	654.78	474.93	494.479	487.056	506.425	443.228	419.247	519.339	506.775	415.194	544.372	476.151	533.198	492.808	ENSG00000049883	5	72320367	72368395	48028					0.0174699	4.11623	0.191569	0.850509	0.930586	-6.47123
ENSG00000050030.14	NEXMIF		410.152	-0.231628	0.203937	-1.13578	0.256047	0.54332	440.323	375.67	373.83	368.667	501.732	433.008	438.852	484.407	428.388	493.704	465.021	552.748	474.357	409.825	302.007	196.274	229.456	ENSG00000050030	X	74732856	74925485	192629					-0.337886	3.79328	-1.73446	0.102209	0.361283	-5.00468
ENSG00000050130.17	JKAMP		1229.96	0.08667	0.0806897	1.07412	0.282771	0.570606	1195.47	1269.36	1203.48	1327.65	1198.58	1270.1	1166.93	1047.57	1218.88	1130.59	1299.67	1274.42	1287.84	1549.6	1079.38	1194.33	1200.3	ENSG00000050130	14	59484443	59505410	20967					0.0913467	5.42195	1.2224	0.2394	0.50181	-5.92645
ENSG00000050165.17	DKK3		11036.4	-0.0249568	0.136979	-0.182195	0.85543	0.936984	11125.3	10934.7	11156.5	10277.4	9651.9	8876.21	11707.4	8743.88	14769	13820.3	11361.9	12991.2	12490.7	10850.3	11186	8814.86	8847.94	ENSG00000050165	11	11963106	12009769	46663					-0.00519214	8.57344	-0.0419201	0.967085	0.984936	-6.79424
ENSG00000050327.14	ARHGEF5		28.4662	-2.69433	0.832888	-3.23492	0.00121677	0.0257675	47.0668	7.20831	1.3897	1.13088	13.937	16.2717	88.373	82.1459	85.084	88.2023	3.97453	0	2.11295	3.09302	10.9821	19.8658	10.4298	ENSG00000050327	7	144355288	144380632	25344					-2.18203	-1.41882	-1.92665	0.0721207	0.316372	-4.06527
ENSG00000050344.8	NFE2L3		203.461	-0.745274	0.34234	-2.177	0.0294805	0.182433	250.613	149.574	70.8749	82.5543	168.316	216.052	357.509	298.096	410.58	400.919	129.835	173.201	121.495	102.07	181.204	182.765	156.447	ENSG00000050344	7	26152240	26187125	34885					-0.540472	2.63813	-1.41023	0.177767	0.445403	-5.25581
ENSG00000050393.11	MCUR1		997.201	0.0335012	0.0839951	0.398847	0.690006	0.851735	986.247	1009.72	975.572	1034.76	868.382	831.665	1052.44	1028.09	1085.32	1013.75	1049.28	1184.61	873.704	911.668	1058.2	1017.13	973.448	ENSG00000050393	6	13786557	13814568	28011					0.0396644	5.11936	0.471464	0.643725	0.808773	-6.52583
ENSG00000050405.13	LIMA1		506.686	-0.277547	0.217666	-1.27511	0.202271	0.487679	551.713	455.226	309.904	306.469	530.678	442.048	597.522	556.39	787.521	883.168	425.275	478.977	396.178	370.389	560.085	504.592	451.089	ENSG00000050405	12	50175788	50283546	107758					-0.195128	4.08788	-0.88693	0.388358	0.631506	-6.08473
ENSG00000050426.15	LETMD1		2636.76	0.359354	0.163414	2.19904	0.0278752	0.177022	2329.01	2988.47	1425.84	1506.33	2372.5	2571.83	2447.33	2494.02	2788.97	3025.22	3166.38	3155.05	2788.04	3099.98	2214.45	3157.87	3337.53	ENSG00000050426	12	51047962	51060424	12462					0.3977	6.48737	2.34333	0.0324733	0.248417	-4.27543
ENSG00000050438.16	SLC4A8		2608.34	0.291042	0.152587	1.90739	0.0564705	0.261975	2361.74	2890.16	2701.58	2889.4	2443.26	2524.83	2179.2	2106.15	1900.54	2148.93	3549.26	4096.96	3166.25	2513.85	2582.35	2194.77	2127.68	ENSG00000050438	12	51391317	51515763	124446					0.271043	6.48	2.02775	0.0597161	0.298758	-4.82842
ENSG00000050555.17	LAMC3		162.465	0.294262	0.347824	0.846008	0.397548	0.664616	146.876	180.28	75.044	85.947	144.73	142.829	173.733	193.085	188.966	170.677	177.529	207.414	100.365	33.25	247.096	212.961	283.343	ENSG00000050555	9	131009082	131094473	85391					0.0781755	2.34914	0.184426	0.856015	0.932756	-6.14904
ENSG00000050628.20	PTGER3		113.476	0.369627	0.496704	0.744158	0.456781	0.707272	99.8564	129.042	26.4044	54.2823	92.1985	56.951	78.3306	76.2178	146.424	268.043	91.4143	114.399	276.796	258.267	88.6409	38.1424	35.6351	ENSG00000050628	1	70852353	71047808	195455					0.280948	1.64039	0.551689	0.588845	0.775714	-5.89722
ENSG00000050748.17	MAPK9		2013.29	0.0980783	0.123461	0.794409	0.426957	0.686051	1949.26	2086.46	2045.64	1919.11	1806.45	1856.78	1743.36	1444.75	2139.96	2638.05	2437.71	2431.24	2021.04	2137.28	1961.87	1914.27	1701.8	ENSG00000050748	5	180233143	180292099	58956					0.116355	6.12262	1.04265	0.31273	0.567183	-6.1742
ENSG00000050767.16	COL23A1		483.728	-0.208271	0.463147	-0.449686	0.652937	0.831327	516.194	446.624	232.081	377.714	243.361	256.731	576.433	345.521	1014.08	1083.63	161.631	224.52	226.085	175.529	483.211	947.996	907.392	ENSG00000050767	5	178237618	178590555	352937					-0.259666	3.77037	-0.544064	0.593958	0.778798	-6.27193
ENSG00000157601.13	MX1		108.078	1.13986	0.23315	4.88896	1.01369e-06	0.000139604	69.0249	152.711	40.3014	41.8426	50.3876	79.5505	77.3264	57.5868	86.0733	119.13	186.803	206.345	147.906	133	109.821	157.337	127.765	ENSG00000157601	21	41420304	41459214	38910					1.17874	1.75224	5.21444	8.73524e-05	0.0657358	1.62459
ENSG00000051009.10	FAM160A2		1316.94	-0.0594651	0.133021	-0.447035	0.65485	0.832297	1342.29	1287.97	1354.96	1383.07	1677.8	1657.91	1301.49	1180.53	1064.54	1117.99	1267.88	1078.77	1389.26	1538.78	942.888	1395.37	1402.81	ENSG00000051009	11	6211335	6234711	23376					-0.0491752	5.50828	-0.386265	0.704429	0.848276	-6.60288
ENSG00000051108.14	HERPUD1		2114.61	-0.0163849	0.192174	-0.0852604	0.932054	0.971534	2125.92	2101.69	2677.96	2822.68	2359.64	2402.79	1972.32	1888.51	1348.48	1534.95	2068.08	1938.36	2337.98	2919.81	1198.61	2023.93	2225.02	ENSG00000051108	16	56932048	56944863	12815					-0.00589857	6.16741	-0.0327754	0.974262	0.988191	-6.72666
ENSG00000051128.18	HOMER3		643.527	-0.336301	0.203388	-1.65349	0.0982307	0.345301	712.552	564.643	483.617	550.739	470.641	473.687	979.133	884.127	1143.69	714.782	496.817	619.035	643.393	493.337	579.696	566.573	553.648	ENSG00000051128	19	18929201	18941261	12060					-0.263869	4.43737	-1.32467	0.204038	0.470422	-5.67698
ENSG00000051180.16	RAD51		15.5415	-0.0940856	0.355384	-0.264743	0.791207	0.904694	16.1071	14.8952	18.0662	15.8323	9.64869	19.8876	27.1144	11.8561	13.8509	12.6003	7.94907	7.48401	14.7906	9.27906	13.3354	26.2229	25.2053	ENSG00000051180	15	40694774	40732339	37565					-0.171994	-0.941002	-0.544926	0.593379	0.778572	-5.51286
ENSG00000051341.13	POLQ		57.2745	-0.843169	0.356271	-2.36665	0.0179498	0.137534	72.1947	40.2229	37.522	37.3191	65.3966	82.2625	79.3348	151.589	77.1692	46.9649	25.1721	39.5584	28.5248	18.5581	80.7966	52.4457	36.5043	ENSG00000051341	3	121431427	121546641	115214					-0.850768	0.81125	-2.38254	0.0300505	0.243555	-3.54184
ENSG00000051382.8	PIK3CB		746.049	0.0642786	0.0948516	0.677676	0.497977	0.735806	730.878	763.388	847.719	877.564	726.868	813.585	577.437	661.401	639.119	703.327	720.716	787.96	794.469	767.843	715.403	817.677	739.646	ENSG00000051382	3	138652699	138834938	182239					0.0882964	4.69872	1.02183	0.322184	0.576225	-6.05885
ENSG00000051523.10	CYBA		1002.06	-0.083809	0.247233	-0.338989	0.734618	0.875996	1028.89	971.396	662.889	649.126	776.183	788.274	1271.37	1525.2	1370.25	1187.87	1257.28	1564.16	648.675	582.261	887.194	933.693	926.514	ENSG00000051523	16	88643283	88651152	7869					-0.103687	5.05767	-0.420141	0.680015	0.83241	-6.54167
ENSG00000051596.9	THOC3		1290.49	0.353443	0.301217	1.17338	0.240642	0.528302	1142.75	1459.35	2117.91	1973.39	1167.49	1168.85	454.92	591.112	817.202	851.095	1046.63	962.23	1638.59	1992.68	1299.81	1505.03	1770.46	ENSG00000051596	5	175917873	176034680	116807					0.52872	5.36959	1.87619	0.0791403	0.328584	-5.0066
ENSG00000051620.10	HEBP2		712.848	-0.096734	0.132744	-0.728726	0.466169	0.715313	735.54	686.915	621.198	740.727	674.336	734.939	720.039	752.016	808.298	832.767	438.524	531.365	697.273	772.482	815.81	799.4	753.553	ENSG00000051620	6	138403531	138422197	18666					-0.0950455	4.62262	-0.734835	0.473157	0.697867	-6.29677
ENSG00000051825.14	MPHOSPH9		497.74	0.0114159	0.10289	0.110953	0.911654	0.962349	495.898	499.845	500.293	442.174	487.795	482.727	575.429	551.309	510.504	416.956	536.562	359.233	487.035	530.453	503.606	547.502	534.527	ENSG00000051825	12	123152320	123244014	91694					0.01481	4.11413	0.137379	0.892459	0.950231	-6.48009
ENSG00000052126.14	PLEKHA5		1696.98	0.0797904	0.187256	0.426103	0.670033	0.840458	1653.34	1746.86	1562.03	1473.54	1529.85	1662.43	1791.56	1705.59	1698.71	1802.99	1283.77	1238.07	1349.12	1159.11	2037.17	2754.99	2405.81	ENSG00000052126	12	19129752	19376400	246648					0.0187308	5.85214	0.100597	0.92113	0.962792	-6.70273
ENSG00000004948.13	CALCR		59.8258	2.35619	0.443812	5.30899	1.10237e-07	2.34627e-05	20.4241	104.856	15.2867	19.225	49.3155	35.2554	15.0636	11.8561	5.93609	11.4548	174.88	171.063	43.3154	86.6046	38.4372	76.2847	143.41	ENSG00000004948	7	93424487	93574730	150243					2.34928	0.392172	5.0333	0.000125322	0.0679343	1.15483
ENSG00000052723.11	SIKE1		1928.73	0.094724	0.184282	0.514018	0.60724	0.805689	1869.72	1996.17	2365.28	2662.09	2244.93	2211.14	1397.9	1206.78	1406.85	1462.78	2019.06	1770.5	2054.84	2439.62	1455.12	2127.23	2106.82	ENSG00000052723	1	114769479	114780685	11206					0.150288	6.03781	0.892945	0.385225	0.628851	-6.31264
ENSG00000052749.13	RRP12		2160.76	-0.0828731	0.12736	-0.650699	0.515241	0.747856	2218.6	2094.66	2312.47	2348.84	2715.57	2624.26	2085.8	1942.71	2019.26	1699.9	1984.62	1934.08	2412.99	2649.95	1575.93	1992.14	2112.9	ENSG00000052749	10	97356358	97426076	69718					-0.0746404	6.22371	-0.640011	0.531296	0.738501	-6.51809
ENSG00000052795.12	FNIP2		1159.77	-0.171602	0.135202	-1.26922	0.204361	0.489662	1223.44	1087.01	1138.17	1280.16	967.013	936.527	1421	1426.12	1328.69	1289.82	1330.14	1399.51	963.504	998.273	1122.52	913.827	881.318	ENSG00000052795	4	158769138	158908049	138911					-0.176684	5.3221	-1.42494	0.173541	0.441043	-5.66382
ENSG00000052802.12	MSMO1		6739.87	0.67121	0.356251	1.8841	0.0595519	0.26968	5280.23	8408.02	9637.6	9912.17	5923.22	6797.05	2265.56	2154.42	2840.42	2711.36	11119.4	8835.41	10069.3	11468.2	4213.97	6806.03	6343.92	ENSG00000052802	4	165327623	165343160	15537					0.865606	7.67011	2.46239	0.0256339	0.233185	-4.08913
ENSG00000052841.14	TTC17		3900.49	-0.11203	0.107277	-1.0443	0.296345	0.580785	4041.47	3739.36	4109.35	4699.94	4219.69	4275.84	4153.53	3859.16	3640.8	3373.45	3737.39	3220.26	4113.91	4793.41	2924.37	3585.38	3800.79	ENSG00000052841	11	43358932	43494933	136001					-0.111572	7.08047	-1.16377	0.261714	0.521966	-6.0809
ENSG00000052850.5	ALX4		18.5541	-0.171416	0.815158	-0.210286	0.833444	0.925605	19.6099	17.3475	6.94852	6.78529	39.6668	57.8549	11.0466	3.38746	12.8615	18.3277	1.32484	1.06914	3.16942	3.09302	8.62876	57.2135	46.9341	ENSG00000052850	11	44260444	44310166	49722					-0.865537	-1.47761	-1.04539	0.3115	0.565927	-5.08937
ENSG00000053108.16	FSTL4		205.405	-0.351361	0.303395	-1.1581	0.246824	0.535229	228.511	178.998	202.897	191.119	115.784	116.614	240.013	172.76	343.304	445.593	152.357	225.59	163.754	132.227	313.773	146.212	119.074	ENSG00000053108	5	133196455	133612564	416109					-0.259165	2.72561	-0.885782	0.388957	0.632045	-5.83817
ENSG00000053254.15	FOXN3		1750.58	-0.105596	0.0678487	-1.55634	0.119627	0.382765	1810.67	1681.91	1860.81	1903.27	1761.42	1751.02	1739.34	1814.83	1970.78	1683.86	1505.02	1679.63	1776.99	1707.35	1981.48	1602.77	1520.14	ENSG00000053254	14	89124871	89619149	494278					-0.0988277	5.93239	-1.52735	0.146355	0.413771	-5.57423
ENSG00000053371.12	AKR7A2		1416.13	0.0305567	0.157748	0.193706	0.846406	0.932474	1402.34	1431.89	1785.77	1912.32	1588.82	1609.99	1022.31	1221.18	1093.23	985.116	1303.65	1507.49	1401.94	1694.2	1311.57	1255.52	1548.82	ENSG00000053371	1	19303965	19312146	8181					0.0804663	5.60442	0.586975	0.565477	0.761547	-6.51086
ENSG00000053372.4	MRTO4		803.077	0.0359463	0.0744009	0.483144	0.628994	0.818574	793.668	813.83	783.793	850.423	857.661	769.29	725.06	862.955	699.469	800.693	786.958	888.459	855.744	900.842	804.828	734.24	725.74	ENSG00000053372	1	19251539	19260128	8589					0.0432747	4.8089	0.615083	0.547217	0.749605	-6.40653
ENSG00000053438.8	NNAT		15809.5	0.171351	0.349934	0.489668	0.624369	0.81603	14930.8	16813.7	16769.6	12814	25203.4	20461.7	15757.5	20231.6	3976.19	4232.56	12238.9	15917.4	16283.4	16205.1	30039.1	13117	13895.1	ENSG00000053438	20	37521215	37523693	2478					0.376717	8.94316	0.994358	0.334966	0.587585	-6.29793
ENSG00000053501.12	USE1		748.992	0.135481	0.155669	0.870313	0.38413	0.65501	716.095	786.588	886.631	842.506	808.345	785.562	567.395	779.963	552.056	506.304	755.162	945.124	874.761	968.116	644.019	607.099	711.834	ENSG00000053501	19	17215346	17219829	4483					0.14911	4.68555	1.08598	0.293705	0.551112	-5.99122
ENSG00000053524.12	MCF2L2		529.465	-0.0365162	0.129085	-0.282885	0.777265	0.898002	535.933	522.073	476.668	489.671	479.218	446.568	522.204	477.632	644.066	751.438	449.122	547.402	483.865	447.715	551.456	631.733	543.219	ENSG00000053524	3	183178043	183428778	250735					-0.00828264	4.19639	-0.0652411	0.948797	0.976701	-6.50187
ENSG00000053702.14	NRIP2		103.334	-0.29146	0.187942	-1.5508	0.12095	0.384685	112.841	92.4694	86.1616	142.491	101.847	86.7824	126.534	89.7677	145.434	123.712	107.312	118.675	80.292	55.6744	94.9164	110.454	79.9618	ENSG00000053702	12	2825348	2835544	10196					-0.301546	1.8196	-1.57318	0.135396	0.399515	-4.91835
ENSG00000080166.15	DCT		11459.9	-6.12986	0.707782	-8.66067	4.68997e-18	1.23528e-14	21222.2	303.001	1350.79	3470.67	2018.72	3568.93	62749.8	60108.8	27417.8	9091.71	198.727	176.409	237.707	285.331	494.193	274.943	453.696	ENSG00000080166	13	94436808	94479682	42874					-4.89564	5.9424	-4.79713	0.000201768	0.0679343	0.78637
ENSG00000053770.11	AP5M1		1474.03	0.00166913	0.0631784	0.0264193	0.978923	0.99146	1472.95	1475.26	1417.5	1544.78	1404.42	1425.58	1602.76	1483.71	1430.6	1474.24	1575.24	1258.38	1641.76	1514.81	1371.19	1520.93	1444.53	ENSG00000053770	14	57268909	57298742	29833					0.00632343	5.68596	0.0916246	0.928143	0.966679	-6.69132
ENSG00000053900.10	ANAPC4		479.372	-0.119623	0.119737	-0.999049	0.317771	0.599928	497.908	458.188	434.977	363.013	492.083	480.015	639.7	515.741	556.014	501.722	443.823	364.578	419.42	456.994	521.648	486.315	514.537	ENSG00000053900	4	25377213	25418498	41285					-0.100377	4.05463	-0.796592	0.437441	0.671352	-6.15535
ENSG00000053918.16	KCNQ1		96.6507	-0.184425	0.340454	-0.541703	0.588023	0.793621	102.307	90.186	58.3676	72.3764	79.3336	59.6629	129.547	103.318	176.104	139.749	109.962	140.058	43.3154	30.9302	134.922	101.713	70.4011	ENSG00000053918	11	2444684	2849110	404426					-0.275342	1.62077	-0.768415	0.453522	0.683146	-5.74999
ENSG00000054116.11	TRAPPC3		1378.25	0.0178977	0.0712751	0.251108	0.801731	0.909952	1369.4	1388.36	1370.25	1308.43	1387.27	1374.96	1413.97	1487.94	1345.51	1266.91	1535.5	1617.62	1398.77	1383.35	1320.99	1269.82	1192.47	ENSG00000054116	1	36136570	36156053	19483					0.0177985	5.58803	0.249663	0.80605	0.906699	-6.65522
ENSG00000054118.13	THRAP3		4812.67	0.155819	0.165931	0.939057	0.347701	0.624641	4569.61	5090.44	6004.91	5992.54	5179.2	5118.35	3481.7	3656.76	3667.51	3455.93	5241.09	4657.2	6027.19	6587.36	3803.72	4521.46	4795.1	ENSG00000054118	1	36224416	36305357	80941					0.183305	7.36343	1.26771	0.223183	0.487983	-5.96777
ENSG00000054148.17	PHPT1		3337.88	0.151079	0.108262	1.39548	0.16287	0.441848	3174.52	3524.57	3849.48	3564.54	3493.9	3413.44	2675.29	3260.43	2624.74	2514.34	3301.51	3752.7	3791.69	3995.41	3091.45	3236.54	3502.67	ENSG00000054148	9	136848724	136851027	2303					0.171949	6.85461	1.85623	0.0820815	0.333504	-5.12263
ENSG00000054179.11	ENTPD2		116.332	-0.000163467	0.302385	-0.000540594	0.999569	0.999867	116.345	116.317	173.713	154.931	85.7661	95.8222	111.47	110.939	58.3716	139.749	188.128	134.712	55.9931	64.1802	193.755	81.8471	95.6065	ENSG00000054179	9	137048098	137054045	5947					-0.0749309	1.92211	-0.255327	0.80175	0.904759	-6.05898
ENSG00000054267.21	ARID4B		1356.4	-0.0388691	0.0768032	-0.506087	0.612795	0.809199	1372.56	1337.94	1245.17	1343.49	1326.16	1440.05	1448.11	1444.75	1439.5	1293.25	1527.55	1406.99	1373.42	1495.48	1169.59	1216.58	1175.96	ENSG00000054267	1	235131634	235328219	196585					-0.0401422	5.56408	-0.521366	0.60931	0.787606	-6.5445
ENSG00000054277.13	OPN3		215.744	-0.777489	0.320047	-2.42929	0.0151284	0.124568	267.982	156.044	255.706	189.988	155.451	192.548	222.941	165.139	436.303	525.777	125.86	93.0156	91.9133	111.349	269.845	216.935	183.391	ENSG00000054277	1	241590102	241677376	87274					-0.702271	2.74088	-2.22243	0.0411438	0.267905	-4.03901
ENSG00000054282.15	SDCCAG8		744.827	-0.139943	0.093477	-1.49708	0.134373	0.403849	778.524	706.317	771.286	773.523	658.255	644.54	902.81	856.18	851.829	769.765	708.792	723.811	582.117	713.715	811.104	693.714	710.964	ENSG00000054282	1	243256034	243500092	244058					-0.126117	4.69543	-1.3616	0.192338	0.459653	-5.67087
ENSG00000054356.13	PTPRN		4482.69	0.283898	0.160508	1.76874	0.0769365	0.306683	4069.91	4954.45	4976.53	4779.1	3547.5	3143.15	3145.28	2790.42	4117.67	6059.61	5219.89	5816.15	4875.63	4267.6	5031.35	5030.02	4440.49	ENSG00000054356	2	219289623	219309648	20025					0.335819	7.25829	2.34895	0.0321149	0.24751	-4.28877
ENSG00000054392.12	HHAT		227.272	-0.117603	0.201201	-0.584505	0.558881	0.775565	235.93	217.377	138.97	209.213	196.19	198.876	282.191	287.934	281.964	292.098	169.58	214.898	156.358	156.971	269.845	311.496	242.493	ENSG00000054392	1	210328252	210676296	348044					-0.113957	2.94886	-0.551848	0.588738	0.775673	-6.11787
ENSG00000054523.17	KIF1B		12171.6	0.0703575	0.0908974	0.774032	0.438912	0.694422	11894.2	12488.5	12895.1	13987.9	11260	10804.4	11583.9	11934.9	10914.5	11773.3	12036.2	15186.1	12774.9	10378.6	13976.2	11914.7	11152.9	ENSG00000054523	1	10210805	10381603	170798					0.0744352	8.72625	0.931818	0.365388	0.613327	-6.35407
ENSG00000054598.7	FOXC1		69.674	0.383065	0.484533	0.790587	0.429185	0.686977	61.0881	79.4866	44.4705	68.9837	75.0453	64.1828	93.3942	71.1366	40.5633	30.9281	7.94907	12.8297	64.4449	62.6337	116.096	171.641	120.812	ENSG00000054598	6	1609972	1613897	3925					-0.0352824	0.961662	-0.0634565	0.950195	0.977352	-5.9358
ENSG00000054611.13	TBC1D22A		594.558	-0.115117	0.0924702	-1.24491	0.213166	0.500125	616.643	569.317	511.411	641.21	665.759	637.308	549.318	555.543	687.597	685	576.308	567.716	479.639	509.575	584.403	635.706	631.872	ENSG00000054611	22	46762617	47175699	413082					-0.105403	4.37135	-1.0372	0.315186	0.569351	-5.99189
ENSG00000082438.15	COBLL1		185.267	-2.50449	0.481662	-5.19968	1.99632e-07	3.89486e-05	301.102	52.8831	76.4337	147.015	224.064	247.691	391.653	623.293	377.931	320.736	13.2484	16.0372	26.4119	28.6104	66.6768	100.124	119.074	ENSG00000082438	2	164653624	164843679	190055					-2.67761	1.90366	-4.79334	0.000203328	0.0679343	0.85385
ENSG00000054690.13	PLEKHH1		688.432	-0.820265	0.317577	-2.58288	0.00979792	0.0966938	863.006	488.918	314.073	351.704	548.903	571.318	1789.55	1244.89	1139.73	943.879	523.314	420.174	543.028	416.011	576.558	487.904	455.434	ENSG00000054690	14	67533301	67589612	56311					-0.615372	4.40433	-1.80935	0.0893737	0.344448	-4.98549
ENSG00000054793.13	ATP9A		7240.87	0.121274	0.145151	0.835501	0.403436	0.668144	6956.57	7565.79	8749.58	9009.73	5806.36	5260.28	6413.07	6652.97	6322.93	7437.63	6487.77	8641.9	6986.46	6087.84	10378.8	7356.71	7020.99	ENSG00000054793	20	51596514	51768634	172120					0.134177	7.96148	1.07256	0.299506	0.556038	-6.20142
ENSG00000054965.10	FAM168A		5624.63	0.111778	0.151714	0.736764	0.461266	0.710686	5420.56	5857.86	5745.04	5603.52	5778.49	5506.16	4729.96	5063.4	5068.43	5869.46	7154.16	7727.78	6990.69	6370.08	4811.71	3980.31	3970.28	ENSG00000054965	11	73400487	73598189	197702					0.0747995	7.59495	0.550234	0.589819	0.776366	-6.61867
ENSG00000054967.12	RELT		588.181	0.265418	0.153424	1.72996	0.0836368	0.319838	537.574	646.017	722.646	712.455	544.615	517.079	474.001	452.226	405.633	471.939	810.805	730.226	633.885	722.221	477.72	584.055	563.209	ENSG00000054967	11	73376264	73397474	21210					0.278932	4.33358	2.10674	0.0514089	0.282977	-4.49768
ENSG00000054983.16	GALC		1532.37	0.0228432	0.114743	0.199081	0.842199	0.930132	1521.46	1544.84	1498.1	1443	1543.79	1605.47	1428.03	1355.83	1591.86	1705.63	1311.6	1398.44	1282.56	1247.26	1789.29	1978.63	1806.09	ENSG00000054983	14	87837820	87993665	155845					0.0174784	5.73225	0.149433	0.883094	0.945944	-6.68763
ENSG00000055044.10	NOP58		1655.31	0.112245	0.187061	0.600045	0.548476	0.768721	1595.24	1723.96	1974.77	2043.5	1892.21	1923.68	1205.09	1357.52	1235.7	1129.45	1653.41	1335.36	1968.21	2609.74	1353.15	1401.73	1746.12	ENSG00000055044	2	202265716	202303666	37950					0.127436	5.81578	0.766114	0.454851	0.684105	-6.40385
ENSG00000055070.16	SZRD1		2716.57	0.0632737	0.0850255	0.744173	0.456772	0.707272	2661.28	2779.75	3219.94	3010.41	2572.98	2583.58	2348.91	2753.16	2638.59	2162.67	2673.54	2712.42	2913.76	2735	3096.16	2628.64	2698.71	ENSG00000055070	1	16352575	16398145	45570					0.081563	6.56402	1.12269	0.278263	0.537226	-6.10972
ENSG00000055118.14	KCNH2		4211.49	0.0917401	0.12042	0.761837	0.446157	0.699269	4086.6	4354.22	5051.57	5196.4	3657.92	3491.18	3693.59	3137.63	4076.12	4388.35	4148.09	4900.96	5076.36	4515.04	4138.67	3904.82	3795.58	ENSG00000055118	7	150944961	150978315	33354					0.115394	7.18806	1.16447	0.261439	0.521715	-6.08345
ENSG00000055130.15	CUL1		1944.01	-0.184141	0.119332	-1.5431	0.122807	0.387317	2058.96	1812.64	1926.13	1616.03	1691.74	1692.26	2332.85	2546.52	2362.56	2303.57	1849.48	2017.48	1722.05	1785.45	2088.95	1606.75	1618.36	ENSG00000055130	7	148697914	148801036	103122					-0.162272	6.07124	-1.4201	0.174922	0.442612	-5.72765
ENSG00000055147.18	FAM114A2		398.752	-0.157639	0.102832	-1.53298	0.125282	0.391084	419.026	375.582	391.897	385.63	486.723	527.926	421.78	356.53	432.345	349.373	347.109	349.61	372.935	391.267	362.408	370.299	435.444	ENSG00000055147	5	153990128	154038936	48808					-0.138142	3.79303	-1.28206	0.218232	0.483326	-5.62113
ENSG00000055163.19	CYFIP2		5603.65	-0.150716	0.153986	-0.978761	0.327698	0.607774	5875.32	5293.17	4795.87	4835.65	4942.27	4710.66	6430.14	7095.88	6499.03	7693.07	6043.94	7188.93	4913.66	4736.19	5747.54	4310.88	4111.08	ENSG00000055163	5	157266079	157395595	129516					-0.142845	7.58782	-0.98826	0.337851	0.590033	-6.27844
ENSG00000055208.18	TAB2		1815.97	-0.147066	0.0945863	-1.55484	0.119985	0.382765	1901.49	1718.23	1642.63	1678.23	1715.32	1770.9	2052.66	2253.51	2154.8	1943.89	1865.38	1873.14	1526.61	1465.32	1910.88	1722.76	1663.55	ENSG00000055208	6	149218641	149411613	192972					-0.138534	5.97992	-1.40555	0.17913	0.44668	-5.74151
ENSG00000055211.12	GINM1		1145.31	-0.035954	0.109223	-0.329179	0.74202	0.879909	1158.03	1130.78	944.999	947.678	1220.02	1289.08	1157.89	1226.26	1244.6	1233.69	1258.6	1439.07	962.448	1029.98	966.421	1102.95	1155.97	ENSG00000055211	6	149566294	149591748	25454					-0.0403389	5.31364	-0.357233	0.725623	0.859787	-6.59558
ENSG00000055332.16	EIF2AK2		836.531	0.0047653	0.116237	0.0409963	0.967299	0.986828	834.891	838.404	596.183	738.465	789.048	816.297	918.878	1034.02	940.87	845.367	732.639	988.959	856.801	746.191	942.888	820.855	780.496	ENSG00000055332	2	37099210	37157065	57855					0.0148169	4.85898	0.125896	0.901395	0.954287	-6.60014
ENSG00000055483.19	USP36		2451.35	0.0329505	0.228571	0.144159	0.885375	0.950659	2425.32	2481.11	3193.54	3296.52	3086.51	3135.01	1781.52	1849.55	1638.36	1421.55	2327.75	1878.49	3003.56	3335.82	1508.46	2413.3	2900.35	ENSG00000055483	17	78787381	78841441	54060					0.0755117	6.35999	0.348277	0.732208	0.86385	-6.67342
ENSG00000055609.17	KMT2C		2209.99	-0.117131	0.0999106	-1.17236	0.241053	0.528883	2292.93	2115.19	2202.68	2617.99	2375.72	2567.31	2295.69	2155.27	2218.12	1910.67	2378.1	2313.63	2355.94	2235.48	1590.05	1971.48	1961.67	ENSG00000055609	7	152134922	152436005	301083					-0.117394	6.26265	-1.25221	0.228632	0.493294	-5.94866
ENSG00000055813.5	CCDC85A		147.592	-0.320628	0.268967	-1.19207	0.233234	0.522315	162.804	130.207	176.492	168.501	126.505	137.405	111.47	94.8489	200.838	286.371	120.561	178.547	111.986	90.4709	225.132	87.4096	97.3448	ENSG00000055813	2	56184123	56386173	202050					-0.303712	2.28135	-1.19311	0.250356	0.511911	-5.45881
ENSG00000055917.15	PUM2		3364.83	-0.090215	0.0856626	-1.05314	0.292275	0.576941	3462.17	3253.59	3556.25	3506.86	3460.66	3526.44	3333.07	3833.76	3358.84	3121.44	3611.53	3841.44	3378.6	3378.35	3140.09	2828.1	2597.02	ENSG00000055917	2	20248691	20352234	103543					-0.0913203	6.87228	-1.18518	0.253386	0.514413	-6.05041
ENSG00000055950.16	MRPL43		2035.04	0.0296692	0.0726934	0.408141	0.68317	0.847828	2016.04	2056.76	2319.42	2328.48	1813.95	2029.44	1877.93	1825.84	1896.58	2036.67	2033.64	2052.76	2139.36	2251.72	2053.65	1879.31	1986.88	ENSG00000055950	10	100969458	100987515	18057					0.044657	6.14971	0.733335	0.474047	0.698408	-6.44928
ENSG00000056050.6	HPF1		649.429	0.0613216	0.0806629	0.76022	0.447123	0.69995	636.406	664.313	633.705	659.304	667.903	687.931	546.306	650.392	678.693	567.015	683.62	630.796	697.273	784.081	656.57	600.742	597.106	ENSG00000056050	4	169729465	169757953	28488					0.0672759	4.5017	0.864791	0.400035	0.641194	-6.17519
ENSG00000056097.15	ZFR		4716.46	0.238337	0.15399	1.54775	0.121683	0.385679	4351.98	5133.02	6171.68	5782.19	4554.18	4641.05	3307.96	3363.75	3436.01	3559.02	5276.86	4912.72	5425	6234.76	5038.41	4515.1	4528.27	ENSG00000056097	5	32354350	32444761	90411					0.282782	7.33622	2.20999	0.0421487	0.269044	-4.53998
ENSG00000056277.15	ZNF280C		210.511	0.0707562	0.155684	0.454487	0.649478	0.82966	205.56	216.168	187.61	215.998	273.379	261.251	214.907	173.607	185.998	131.731	229.198	182.824	256.723	245.895	171.791	222.497	204.25	ENSG00000056277	X	130202711	130268899	66188					0.0924712	2.85957	0.604335	0.554162	0.753053	-6.07313
ENSG00000056487.15	PHF21B		2112.6	0.505464	0.244098	2.07074	0.0383831	0.213044	1766.78	2507.82	2634.88	2023.15	2207.4	1946.28	1575.65	2000.29	916.137	830.476	2040.26	2245.2	3511.72	3384.54	2518.03	1776	2079.01	ENSG00000056487	22	44881162	45009999	128837					0.57318	6.11331	2.48609	0.024446	0.230784	-3.99516
ENSG00000056558.10	TRAF1		110.782	0.150628	0.277851	0.542119	0.587737	0.793503	105.269	117.083	58.3676	79.1617	60.0363	52.431	180.763	169.373	106.85	135.167	125.86	100.5	114.099	86.6046	136.491	143.034	112.989	ENSG00000056558	9	120902393	120929173	26780					0.276598	1.86955	1.01337	0.326081	0.57977	-5.58483
ENSG00000056586.15	RC3H2		1586.1	-0.0185941	0.0965602	-0.192565	0.8473	0.932675	1595.55	1575.3	1685.71	1936.07	1678.87	1691.35	1486.27	1457.45	1310.89	1517.77	1679.9	1643.28	1774.88	1748.33	1382.17	1419.21	1379.34	ENSG00000056586	9	122844556	122905341	60785					-0.00928199	5.78615	-0.111265	0.912801	0.959331	-6.69684
ENSG00000056736.9	IL17RB		170.497	-0.171584	0.152004	-1.12881	0.258978	0.546208	179.813	159.849	137.581	185.464	131.865	170.853	226.958	170.22	204.795	210.769	170.905	149.68	170.092	209.552	149.827	154.159	114.728	ENSG00000056736	3	53846580	53865800	19220					-0.161536	2.55639	-1.08841	0.292666	0.550024	-5.61828
ENSG00000056972.18	TRAF3IP2		152.581	-0.947809	0.266973	-3.55021	0.000384928	0.0117378	196.754	102.098	79.2131	93.8631	145.802	192.548	323.365	250.672	272.071	216.497	86.1149	86.6007	117.269	108.256	98.8386	98.5344	119.074	ENSG00000056972	6	111556454	111606278	49824					-0.823254	2.26434	-2.81859	0.01243	0.194441	-2.90598
ENSG00000056998.19	GYG2		571.13	-0.350892	0.254288	-1.3799	0.167617	0.447297	635.098	498.024	382.169	418.426	482.434	472.783	698.95	680.879	877.552	1067.59	476.944	601.929	387.726	313.168	831.499	485.52	389.379	ENSG00000056998	X	2828788	2882820	54032					-0.330419	4.23323	-1.31467	0.2073	0.472934	-5.65506
ENSG00000057019.15	DCBLD2		2628.02	-1.50785	0.434217	-3.47259	0.00051547	0.014367	3768.17	1324.99	1159.01	1170.46	1154.63	1151.67	6587.8	4855.92	7974.15	6091.68	1059.88	1142.92	1225.51	1001.37	1682.61	1670.32	1492.33	ENSG00000057019	3	98795941	98901689	105748					-1.0439	6.06875	-2.14291	0.047971	0.276949	-4.60358
ENSG00000057252.12	SOAT1		588.652	0.0447619	0.103867	0.430955	0.666501	0.838263	579.677	598.909	539.205	690.968	551.047	538.774	584.467	591.959	616.364	524.632	696.868	708.843	549.367	638.709	461.247	532.404	604.928	ENSG00000057252	1	179293714	179358680	64966					0.0326645	4.35559	0.329754	0.745898	0.8718	-6.47533
ENSG00000057294.14	PKP2		203.441	-0.428134	0.145314	-2.94626	0.00321641	0.0481246	230.612	172.388	170.934	188.857	204.767	277.523	229.971	248.978	287.9	235.97	211.975	215.967	145.793	144.599	145.12	158.132	185.129	ENSG00000057294	12	32790745	32896840	106095					-0.441323	2.79963	-2.91235	0.0102415	0.185345	-2.79522
ENSG00000057593.13	F7		72.4536	-0.69707	0.37516	-1.85806	0.0631602	0.278129	88.2218	54.4328	36.1323	38.45	54.6759	54.239	109.462	71.1366	172.147	169.532	52.9938	69.4944	26.4119	30.9302	68.2457	65.1598	67.7937	ENSG00000057593	13	113105788	113120681	14893					-0.540693	1.14006	-1.40606	0.17898	0.446524	-5.03853
ENSG00000057608.16	GDI2		6669.99	0.0861482	0.108906	0.791035	0.428924	0.686841	6484.05	6882.49	8104.75	7299.84	7108.94	6989.6	4715.9	5649.44	5789.67	6214.25	7386.01	7494.71	6269.12	6796.91	7249.73	6300.64	6680.28	ENSG00000057608	10	5765223	5842132	76909					0.111748	7.85439	1.17851	0.255958	0.516649	-6.08344
ENSG00000057657.15	PRDM1		14.3128	-0.497468	0.559371	-0.889335	0.373823	0.646371	16.5565	11.7485	4.16911	2.26176	15.0091	15.3677	21.089	5.92805	29.6805	38.9465	9.27391	18.1755	10.5647	15.4651	1.56887	15.8926	11.2989	ENSG00000057657	6	106086320	106109939	23619					-0.283189	-1.33109	-0.462025	0.650333	0.813292	-5.49913
ENSG00000057663.15	ATG5		777.234	0.264254	0.190986	1.38363	0.166473	0.445516	710.662	853.316	933.881	992.914	805.129	879.576	511.157	508.966	516.44	537.232	1005.56	848.901	892.721	1109.62	655.786	764.436	696.189	ENSG00000057663	6	106045423	106325791	280368					0.309892	4.71907	1.82957	0.0861602	0.339553	-5.00732
ENSG00000057704.12	TMCC3		375.058	0.141938	0.172529	0.822692	0.410683	0.673288	358.161	394.37	483.617	495.326	322.695	316.394	292.233	302.331	335.389	317.299	336.511	408.413	312.716	283.785	558.516	452.146	408.5	ENSG00000057704	12	94567124	94650562	83438					0.163367	3.6827	1.02132	0.322419	0.576478	-5.88983
ENSG00000057757.9	PITHD1		3122.09	0.183682	0.166488	1.10327	0.26991	0.556845	2936.19	3334.55	3753.59	3593.94	3179.78	3207.33	2046.64	2238.26	2386.31	3083.64	3582.38	3482.2	3818.1	4515.04	2496.85	2749.43	2697.84	ENSG00000057757	1	23778405	23788232	9827					0.197084	6.73822	1.34995	0.19597	0.463054	-5.84782
ENSG00000057935.13	MTA3		2004.43	-0.060086	0.104503	-0.574969	0.565312	0.779602	2043.7	1959.56	2405.58	2412.17	1895.43	1829.66	1844.79	1809.75	2026.19	2126.02	2012.44	2140.43	1652.33	1640.85	2388.6	2041.41	1840.86	ENSG00000057935	2	42494569	42756947	262378					-0.0514163	6.12168	-0.546859	0.592081	0.777792	-6.56944
ENSG00000058056.8	USP13		566.413	-0.199044	0.123405	-1.61294	0.106758	0.360612	602.558	525.106	448.874	460.269	548.903	579.453	633.675	709.673	785.543	654.071	461.046	498.222	534.576	519.628	566.361	584.849	511.06	ENSG00000058056	3	179652755	179789401	136646					-0.17275	4.29179	-1.35289	0.195047	0.462657	-5.61914
ENSG00000058063.15	ATP11B		984.769	-0.0589859	0.0721637	-0.81739	0.413706	0.675382	1003.19	963.72	996.418	1137.67	985.238	1030.54	1057.46	1007.77	998.253	812.148	1063.85	953.677	884.269	891.563	979.757	982.96	989.962	ENSG00000058063	3	182793500	182921635	128135					-0.0504849	5.10286	-0.661479	0.517793	0.728721	-6.41336
ENSG00000058085.14	LAMC2		43.3468	-0.0189571	0.340915	-0.0556067	0.955655	0.982513	43.5413	43.1245	61.147	22.6176	80.4057	61.4709	33.1399	47.4244	30.6698	11.4548	47.6944	69.4944	41.2025	36.343	29.8085	37.3477	39.9809	ENSG00000058085	1	183186238	183244900	58662					0.130089	0.481502	0.382322	0.707293	0.849825	-5.79349
ENSG00000058091.16	CDK14		1043.48	0.0791538	0.114924	0.68875	0.490981	0.731541	1016.81	1073.97	808.808	823.281	1140.69	1028.73	950.01	957.804	1225.8	1199.32	898.245	1001.79	1177.97	1125.86	1285.69	1041.76	986.485	ENSG00000058091	7	90466424	91210590	744166					0.0984088	5.17751	0.865596	0.399606	0.64091	-6.26528
ENSG00000058262.9	SEC61A1		10661.8	0.0644425	0.259394	0.248434	0.803798	0.910974	10439.3	10916	14202.8	14807.8	14669.2	14613.8	6411.06	6388.75	6245.76	6175.31	10777.6	9718.53	12919.6	15246.3	6751.61	9959.13	11039.1	ENSG00000058262	3	128051641	128071683	20042					0.159976	8.45908	0.646305	0.527317	0.735347	-6.57695
ENSG00000058272.17	PPP1R12A		1745.11	-0.0565861	0.0540951	-1.04605	0.295539	0.580201	1777.28	1708.35	1860.81	1968.86	1743.2	1757.34	1653.98	1596.34	1765.99	1871.72	1744.82	1740.57	1792.84	1756.84	1628.48	1678.26	1616.62	ENSG00000058272	12	79773563	79935460	161897					-0.0452451	5.93016	-0.812944	0.428276	0.663641	-6.3741
ENSG00000058335.15	RASGRF1		597.7	-0.047568	0.303725	-0.156615	0.875548	0.945795	606.665	587.453	473.889	494.195	909.121	880.48	376.589	374.314	595.588	749.147	919.442	1124.74	572.609	464.726	371.821	352.022	306.81	ENSG00000058335	15	78959947	79090773	130826					-0.164444	4.26971	-0.56374	0.580809	0.77169	-6.35226
ENSG00000058404.19	CAMK2B		1331.91	-0.152839	0.205407	-0.744076	0.456831	0.707272	1397.4	1257.07	1285.48	1148.98	1021.69	931.103	1517.4	1315.18	1651.22	2308.15	1396.39	1777.99	1126.2	1059.36	1554.75	1013.95	870.888	ENSG00000058404	7	44217150	44334577	117427					-0.132591	5.49208	-0.695813	0.496608	0.713343	-6.42923
ENSG00000058453.16	CROCC		2046.69	-0.0521332	0.211149	-0.246902	0.804984	0.911632	2080.91	2007.59	1416.11	1295.99	1488.04	1510.56	2669.27	2544.83	3123.37	2599.1	2368.82	2323.25	2270.36	1882.88	2148.56	1586.88	1472.34	ENSG00000058453	1	16740273	16972979	232706					0.00530113	6.11001	0.0257249	0.979797	0.990405	-6.72382
ENSG00000058600.15	POLR3E		1558.02	-0.317141	0.0989052	-3.20651	0.00134355	0.0272133	1716.34	1377.08	1657.92	1504.07	1744.27	1630.79	1900.02	1921.54	1765	1607.11	1169.84	1080.91	1502.31	1435.94	1272.35	1615.49	1562.73	ENSG00000058600	16	22297375	22335103	37728					-0.314508	5.75122	-3.09996	0.00693228	0.167897	-2.78108
ENSG00000058668.14	ATP2B4		3140.19	-0.0761769	0.176172	-0.432399	0.665451	0.838068	3217.09	3052.31	2087.34	1977.91	3729.75	3407.11	3786.98	3644.06	3597.27	3506.33	3276.34	4074.51	2833.46	2172.07	3593.49	2774.06	2642.22	ENSG00000058668	1	203626561	203744081	117520					-0.0573504	6.74472	-0.315662	0.756372	0.878057	-6.69959
ENSG00000058729.10	RIOK2		902.78	0.24297	0.188753	1.28723	0.198013	0.48263	831.76	983.945	1042.28	1262.06	924.13	1016.08	540.28	600.427	662.863	605.961	1012.18	913.05	998.368	1283.6	802.475	939.255	938.682	ENSG00000058729	5	97160867	97183260	22393					0.309788	4.93688	1.86325	0.0810361	0.331657	-4.98205
ENSG00000058799.14	YIPF1		827.577	0.220625	0.0745081	2.96108	0.00306561	0.0465385	768.915	894.619	851.889	840.245	771.895	769.29	686.899	729.998	737.065	764.038	904.869	882.045	808.203	896.976	1061.34	906.675	802.225	ENSG00000058799	1	53851719	53889834	38115					0.230344	4.8482	3.21908	0.00540304	0.158808	-2.46576
ENSG00000058804.11	NDC1		764.44	-0.118567	0.0563117	-2.10555	0.0352437	0.202648	793.888	730.784	815.756	857.208	791.192	779.234	784.31	770.647	837.978	714.782	698.193	793.306	718.402	753.151	767.175	696.893	688.367	ENSG00000058804	1	53765460	53838860	73400					-0.109453	4.739	-1.82033	0.0876153	0.341223	-5.02385
ENSG00000058866.14	DGKG		52.1693	-0.769274	0.364641	-2.10968	0.0348862	0.201611	64.5846	37.9805	18.0662	32.7956	93.2706	103.958	74.3137	44.8838	105.86	43.5284	29.1466	48.1115	31.6942	20.8779	26.6707	57.2135	52.149	ENSG00000058866	3	186105668	186362237	256569					-0.658148	0.677294	-1.68339	0.111859	0.372585	-4.61379
ENSG00000059122.16	FLYWCH1		3703.35	-0.00629668	0.0928204	-0.0678373	0.945915	0.978668	3710.88	3694.73	4554.06	4205.75	3521.77	3431.52	3731.75	3397.62	3409.29	3435.31	4289.85	4219.91	3407.13	3802.1	3432.68	3263.55	3447.92	ENSG00000059122	16	2911937	2951208	39271					0.00353053	7.00985	0.045849	0.964002	0.983694	-6.75922
ENSG00000059145.18	UNKL		1027.79	-0.24429	0.185121	-1.31963	0.18696	0.470644	1108.32	935.763	801.859	697.754	805.129	896.752	1380.83	1336.35	1477.1	1470.8	861.149	878.837	887.438	798.773	1220.58	944.023	959.541	ENSG00000059145	16	1363205	1414751	51546					-0.188134	5.12562	-1.01846	0.323734	0.577799	-6.11575
ENSG00000059377.16	TBXAS1		13.9933	-0.99088	0.503289	-1.96881	0.0489748	0.242355	18.1752	9.21397	4.16911	6.78529	9.64869	11.7518	35.1483	32.1809	29.6805	16.0368	6.62422	14.968	5.28237	2.31977	10.1976	10.3302	14.7755	ENSG00000059377	7	139777051	140020325	243274					-0.874223	-1.31577	-1.71551	0.105702	0.365862	-4.36731
ENSG00000059378.12	PARP12		41.8584	1.00164	0.317898	3.15083	0.00162809	0.0310457	28.4558	57.1757	27.7941	23.7485	20.3694	28.9275	49.2077	33.0277	29.6805	14.8913	56.9683	82.3242	28.5248	21.6511	77.6589	63.5706	69.532	ENSG00000059378	7	140023744	140063721	39977					0.910389	0.377759	2.71576	0.0153513	0.204184	-2.94304
ENSG00000059573.8	ALDH18A1		3579.21	0.043009	0.220286	0.195242	0.845204	0.93174	3529.52	3636	4313.64	4417.22	4875.8	5145.47	2395.11	2704.04	2301.22	2083.64	2906.71	2893.11	4036.79	4607.06	2983.2	3788.01	4237.1	ENSG00000059573	10	95605929	95656706	50777					0.119366	6.91082	0.576112	0.572618	0.766072	-6.58516
ENSG00000059588.9	TARBP1		1439.82	-0.00309522	0.231573	-0.0133661	0.989336	0.995572	1441.29	1438.15	1032.55	946.547	1433.37	1355.98	2276.61	1682.72	1599.78	1202.76	1248	672.492	1366.02	1185.4	1644.17	2115.31	1835.64	ENSG00000059588	1	234391313	234479103	87790					-0.0191804	5.59094	-0.0804903	0.936853	0.970945	-6.6845
ENSG00000059691.11	GATB		653.737	-0.0266533	0.158573	-0.168082	0.866519	0.942122	659.816	646.789	882.462	885.48	777.255	649.06	496.094	555.543	482.802	549.832	555.11	554.886	565.214	646.441	709.912	739.803	756.16	ENSG00000059691	4	151670504	151761023	90519					0.0304056	4.48991	0.214825	0.832639	0.921202	-6.52956
ENSG00000059728.10	MXD1		1046.36	0.201971	0.310754	0.649938	0.515733	0.748197	977.928	1124.57	1620.39	1629.6	1278.99	1171.56	585.471	481.866	504.568	550.978	1094.32	864.938	1461.1	1739.82	661.277	971.041	1079.48	ENSG00000059728	2	69897688	69942945	45257					0.342898	5.0662	1.15881	0.263673	0.523954	-5.96157
ENSG00000059758.7	CDK17		1541.07	0.208257	0.079518	2.61899	0.00881907	0.0901633	1436.56	1660.5	1492.54	1596.8	1532	1431.91	1384.84	1454.91	1340.57	1258.89	1856.11	1818.62	1714.66	1636.98	1736.73	1491.52	1368.91	ENSG00000059758	12	96278261	96400560	122299					0.211321	5.74402	2.91249	0.0102387	0.185345	-3.1549
ENSG00000059769.19	DNAJC25		575.209	0.225715	0.315521	0.715372	0.474379	0.720859	533.138	623.29	628.146	755.429	771.895	826.241	370.564	301.484	321.538	289.807	572.333	349.61	859.97	1008.32	272.983	607.099	692.712	ENSG00000059769	9	111631352	111654351	22999					0.2513	4.19958	0.786258	0.443297	0.675834	-6.19066
ENSG00000059804.15	SLC2A3		3962.46	0.210134	0.167857	1.25186	0.21062	0.497085	3692.52	4270.96	4595.75	4567.63	5082.71	4355.39	2930.37	2255.2	2755.34	2997.73	4409.08	4019.98	4101.23	4146.97	4351.25	4825.8	4042.42	ENSG00000059804	12	7919230	7936275	17045					0.275386	7.0805	1.77775	0.0946062	0.351266	-5.2528
ENSG00000059915.16	PSD		5818.16	-0.0346655	0.108703	-0.318902	0.7498	0.884288	5883.55	5743.43	7466.88	7165.26	5229.59	4884.22	6057.57	5291.21	4979.39	5994.32	6205.57	6168.97	6185.66	5771.58	5788.33	5115.84	4968.06	ENSG00000059915	10	102402617	102421539	18922					-0.0127517	7.65789	-0.145196	0.886384	0.947686	-6.76631
ENSG00000060069.16	CTDP1		1090.54	-0.0589118	0.103703	-0.568081	0.56998	0.782974	1111.21	1066.93	1136.78	1136.54	1313.29	1237.55	1122.74	1048.42	996.274	898.06	1010.86	1167.51	1177.97	1265.05	902.098	900.318	1044.72	ENSG00000060069	18	79679801	79756623	76822					-0.0533112	5.24423	-0.560545	0.582934	0.772564	-6.492
ENSG00000060138.12	YBX3		1672.33	0.111135	0.248043	0.448047	0.654119	0.831901	1612.23	1741.03	1110.37	1450.92	1511.63	1720.28	1749.38	1974.89	1770.93	1609.41	722.041	985.752	1622.74	1434.39	2054.43	2688.24	2679.59	ENSG00000060138	12	10699089	10723312	24223					0.0121732	5.79471	0.0478472	0.962435	0.983014	-6.70276
ENSG00000060140.8	STYK1		20.5361	-0.0386548	0.554668	-0.0696898	0.944441	0.977984	20.7116	20.3354	6.94852	7.91617	18.2253	12.6558	15.0636	4.23432	44.5207	56.1287	37.0957	39.5584	23.2424	11.5988	12.5509	8.74096	9.56065	ENSG00000060140	12	10618939	10674318	55379					0.163069	-0.811473	0.308965	0.761367	0.880793	-5.62666
ENSG00000060237.16	WNK1		5232.38	-0.13362	0.0820772	-1.62798	0.103528	0.354821	5457.03	4975.64	4751.4	5406.74	5872.83	5920.19	5607.67	5867.93	5521.55	4707.94	4746.92	5521.06	5732.43	5132.1	4241.43	4643.04	4812.48	ENSG00000060237	12	752593	911452	158859					-0.12652	7.50888	-1.52977	0.145758	0.413027	-5.62939
ENSG00000060339.13	CCAR1		2095	0.104288	0.102429	1.01815	0.308608	0.591583	2024.45	2175.62	2340.26	2403.12	2059.46	2147.86	1953.24	1800.43	1779.84	1711.35	2387.37	1652.9	2284.1	2407.92	2177.59	2189.21	2130.29	ENSG00000060339	10	68721012	68792377	71365					0.115807	6.1852	1.26429	0.224375	0.489298	-5.93074
ENSG00000060491.16	OGFR		2954.75	0.089831	0.165742	0.541993	0.587823	0.793518	2869.24	3052.49	4088.51	3635.78	2576.2	2513.98	2720.48	2495.71	2410.05	2513.19	2523.83	2363.88	2498.56	2535.5	3701.74	3950.91	3792.97	ENSG00000060491	20	62804835	62814000	9165					0.0980065	6.6613	0.656478	0.520921	0.73063	-6.52602
ENSG00000060642.10	PIGV		283.28	0.223987	0.0771761	2.90228	0.00370454	0.0525645	262.499	307.03	261.264	261.234	289.461	291.987	225.954	239.663	268.113	262.316	332.536	329.297	285.248	294.61	309.851	309.112	288.558	ENSG00000060642	1	26787472	26798398	10926					0.232548	3.30365	2.67781	0.0165885	0.20781	-3.31201
ENSG00000060656.19	PTPRU		5080.19	0.197691	0.159767	1.23737	0.215951	0.503797	4754.07	5452.9	4451.22	5121.76	4664.6	5140.95	4210.77	3465.37	5076.35	5901.53	7291.95	7620.86	4798.51	4777.17	3697.03	5033.2	4951.55	ENSG00000060656	1	29236516	29326813	90297					0.179517	7.4427	1.19401	0.250013	0.511458	-6.05652
ENSG00000060688.12	SNRNP40		1048.29	0.104818	0.125389	0.83594	0.403189	0.667997	1012.86	1088.79	1131.22	1075.47	1198.58	1218.57	811.425	1030.63	848.861	788.093	961.837	928.018	1251.92	1322.27	1007.21	1037.79	1112.51	ENSG00000060688	1	31259568	31296782	37214					0.12571	5.18094	1.1127	0.282404	0.541249	-6.02544
ENSG00000060709.15	RIMBP2		1329.34	-0.239121	0.432585	-0.552772	0.58042	0.789374	1431.38	1212.73	1766.31	1758.52	1445.16	1336.99	850.59	665.636	1560.2	2067.6	1763.37	1788.68	207.069	176.302	1930.49	1379.48	1243.75	ENSG00000060709	12	130396137	130716281	320144					-0.632699	5.26722	-1.21478	0.242213	0.50357	-5.91353
ENSG00000060718.21	COL11A1		1580.35	-1.30268	0.39454	-3.30176	0.000960816	0.0218632	2187.34	886.649	548.933	495.326	1721.75	2144.25	3184.44	3079.2	3248.03	3076.77	680.97	612.62	678.256	433.796	1012.7	1474.04	1314.15	ENSG00000060718	1	102876467	103108872	232405					-1.11802	5.4339	-2.3588	0.0314963	0.246632	-4.16993
ENSG00000060749.14	QSER1		1219.01	-0.175019	0.096554	-1.81265	0.0698854	0.292375	1287.18	1141.11	1053.4	1061.9	1248.97	1252.92	1485.27	1592.11	1318.8	1284.09	1152.62	1166.44	1198.04	1093.38	1248.82	1131.56	996.915	ENSG00000060749	11	32893178	32993316	100138					-0.1609	5.40402	-1.60815	0.127508	0.390065	-5.41855
ENSG00000060762.18	MPC1		1438.74	0.0532139	0.405696	0.131167	0.895643	0.95439	1414.03	1466.99	2466.72	2510.56	2075.54	2133.4	565.386	588.571	438.281	533.796	1336.77	1180.34	1888.98	2178.26	702.068	1265.05	1717.44	ENSG00000060762	6	166364919	166383013	18094					0.359467	5.4229	0.862002	0.401522	0.642015	-6.29303
ENSG00000060971.17	ACAA1		763.871	-0.0140472	0.0956415	-0.146874	0.883232	0.949422	767.18	760.09	831.043	780.308	765.462	789.178	807.408	762.178	705.405	696.454	858.5	676.769	836.728	927.133	602.445	707.223	711.834	ENSG00000060971	3	38103129	38137242	34113					-0.0209819	4.7331	-0.234204	0.817821	0.913212	-6.56205
ENSG00000060982.14	BCAT1		2479.01	-0.379978	0.257292	-1.47683	0.13972	0.411009	2779.59	2135.49	2070.66	2743.52	1935.1	1908.31	3028.78	2958.1	3251.99	4340.24	975.086	1080.91	2131.96	2390.13	2892.2	2939.34	2538.79	ENSG00000060982	12	24810022	24949459	139437					-0.416207	6.34443	-1.60362	0.128507	0.390844	-5.48643
ENSG00000061273.17	HDAC7		2106.17	-0.516203	0.192663	-2.6793	0.00737759	0.0807064	2450.01	1713.21	1493.93	1423.78	2077.68	2106.28	3282.86	3022.46	3204.5	2988.57	1601.74	1357.81	1801.29	1517.9	1944.61	1783.95	1985.14	ENSG00000061273	12	47782722	47833132	50410					-0.451011	6.13875	-2.2619	0.0381005	0.261162	-4.40494
ENSG00000061337.15	LZTS1		920.19	-0.14997	0.158427	-0.946623	0.343831	0.621343	964.537	869.508	1097.87	880.956	969.157	939.239	1041.4	1422.73	736.075	628.871	873.073	956.885	811.372	722.221	1095.85	870.122	757.029	ENSG00000061337	8	20246165	20303963	57798					-0.121138	4.98098	-0.812824	0.428343	0.663648	-6.28568
ENSG00000061492.11	WNT8A		13.4908	0.125337	0.297737	0.420966	0.67378	0.842665	12.9108	14.1536	12.5073	13.5706	10.7208	12.6558	11.0466	11.8561	21.7657	9.16387	10.5988	13.8989	22.186	15.4651	13.3354	7.94632	15.6447	ENSG00000061492	5	138083892	138092365	8473					0.1081	-1.08104	0.464058	0.648907	0.812345	-5.534
ENSG00000061656.9	SPAG4		291.052	-0.0690657	0.29074	-0.237552	0.812229	0.915232	297.522	283.659	198.728	225.045	169.388	176.277	373.577	320.115	474.887	442.157	323.262	213.829	184.883	153.878	252.587	424.334	432.837	ENSG00000061656	20	35615892	35621049	5157					-0.0636985	3.24601	-0.214024	0.833253	0.921362	-6.30524
ENSG00000061676.14	NCKAP1		5017.54	0.0507155	0.0633383	0.800708	0.4233	0.682899	4934.66	5112.25	5091.88	4961.18	4837.21	5072.25	4927.8	4857.62	4829.01	4900.38	5446.44	5748.79	5211.59	5132.87	5399.25	4534.97	4311.85	ENSG00000061676	2	182909115	183038858	129743					0.0538277	7.45245	0.883377	0.390216	0.633357	-6.37299
ENSG00000061794.12	MRPS35		1133.46	0.0968604	0.14951	0.647852	0.517081	0.749083	1098.33	1173.6	1513.39	1469.01	1169.64	1167.95	824.48	867.19	859.744	915.242	1051.93	1029.59	1137.82	1363.25	1139.78	1249.96	1242.88	ENSG00000061794	12	27710773	27756295	45522					0.150319	5.28576	1.17612	0.256884	0.517106	-5.96644
ENSG00000061918.12	GUCY1B1		966.35	0.0778511	0.253372	0.30726	0.758646	0.888919	941.848	994.351	1053.4	954.464	1342.24	1433.72	644.721	679.186	727.171	699.891	1286.42	1249.83	1246.64	1344.69	655.786	562.6	614.489	ENSG00000061918	4	155758992	155807591	48599					0.0433147	5.00126	0.178697	0.860437	0.935804	-6.61033
ENSG00000061936.9	SFSWAP		2292.77	0.01541	0.0923824	0.166807	0.867522	0.942345	2281.97	2305.12	2748.83	2469.84	2516.16	2260.86	2190.24	2156.12	2056.86	1856.83	2056.16	2038.86	2434.12	2642.21	2205.83	2381.51	2377.12	ENSG00000061936	12	131711081	131799737	88656					0.0317571	6.31834	0.39009	0.701655	0.846477	-6.65542
ENSG00000061938.17	TNK2		3695.11	-0.191949	0.122417	-1.568	0.116881	0.37779	3922.73	3434.97	3261.64	2873.57	3695.45	3487.57	5114.59	4645.05	4207.7	4096.25	3815.55	3337.87	3978.68	3347.42	3435.82	3019.6	3109.82	ENSG00000061938	3	195863364	195911945	48581					-0.168377	6.9964	-1.39402	0.182521	0.450601	-5.79886
ENSG00000061987.15	MON2		1700.21	-0.0153636	0.158133	-0.0971558	0.922603	0.967461	1708.71	1690.5	1910.84	2045.76	2095.91	2199.39	1417.98	1356.68	1383.11	1260.03	1665.33	1523.53	1952.36	2007.37	1172.73	1687.8	1824.35	ENSG00000061987	12	62466817	62600479	133662					0.00827183	5.86803	0.056424	0.955708	0.979766	-6.70745
ENSG00000062038.13	CDH3		769.789	-0.211658	0.0680275	-3.11136	0.00186225	0.0336531	821.919	710.211	899.138	832.328	772.967	890.424	814.437	847.712	809.287	709.055	773.709	667.146	687.765	637.162	708.343	762.052	735.301	ENSG00000062038	16	68636189	68722616	86427					-0.205711	4.74499	-2.71	0.0155331	0.205202	-3.4546
ENSG00000062194.15	GPBP1		3301.56	0.173392	0.121457	1.42761	0.153405	0.430205	3116.04	3513.57	3960.66	3742.09	3360.96	3439.66	2688.35	2709.97	2647.5	2379.17	3692.34	3666.1	3622.65	4101.35	3209.9	3155.48	3147.19	ENSG00000062194	5	57173948	57264679	90731					0.199374	6.83476	1.96339	0.0673671	0.308735	-4.94804
ENSG00000062282.14	DGAT2		371.869	0.277846	0.198048	1.40292	0.160641	0.439399	338.199	410.349	450.264	429.735	287.316	360.689	281.187	267.609	356.165	272.625	602.804	613.689	311.66	345.645	295.731	363.942	338.968	ENSG00000062282	11	75759512	75801535	42023					0.23123	3.65327	1.30043	0.21202	0.477446	-5.57704
ENSG00000062370.16	ZNF112		116.958	0.0591189	0.100108	0.59055	0.554822	0.773089	114.612	119.639	126.463	109.695	131.865	114.806	98.4154	122.795	102.892	109.966	133.809	110.122	125.72	116.762	114.527	119.195	117.335	ENSG00000062370	19	44326555	44367217	40662					0.069206	2.03401	0.669768	0.512632	0.725025	-5.8882
ENSG00000062485.18	CS		5470.54	0.157467	0.0856108	1.83933	0.0658661	0.284293	5191.79	5789.12	6348.17	6279.78	4946.56	4790.21	4647.62	4890.64	4847.81	4783.54	5775	5706.03	5604.6	5822.61	6515.5	5577.52	5522.58	ENSG00000062485	12	56271699	56300392	28693					0.176668	7.57186	2.55099	0.0214552	0.222314	-3.92103
ENSG00000062524.15	LTK		40.6066	-1.2461	0.580909	-2.14509	0.0319459	0.191775	55.6401	23.4255	9.72793	20.3559	16.0811	33.4474	28.1187	24.5591	144.445	168.386	27.8217	5.34572	16.9036	25.5174	25.8863	28.6068	33.8968	ENSG00000062524	15	41503638	41513887	10249					-0.690501	-0.0470433	-1.16352	0.261812	0.522063	-5.1507
ENSG00000062598.17	ELMO2		2518.17	0.145698	0.118513	1.22938	0.218928	0.507205	2399.72	2653.53	3192.15	3013.8	2099.13	1958.03	2161.12	2227.25	2229	2317.31	2662.94	2445.13	2365.45	2335.23	2993.4	2904.38	2868.19	ENSG00000062598	20	46366049	46432985	66936					0.171649	6.44568	1.68221	0.112093	0.372834	-5.37707
ENSG00000062650.18	WAPL		1638.78	0.0510566	0.0767876	0.664907	0.50611	0.741602	1611.77	1669.64	1692.66	1829.77	1778.57	1736.55	1417.98	1587.02	1557.23	1294.4	1644.13	1680.7	1701.98	1775.39	1651.23	1622.64	1611.4	ENSG00000062650	10	86435256	86521815	86559					0.0682685	5.83659	0.951357	0.355686	0.604821	-6.24623
ENSG00000062716.12	VMP1		1980.91	0.150448	0.17143	0.877604	0.380159	0.651789	1884.42	2091.18	2448.66	2380.5	2396.09	2307.87	1353.71	1454.91	1339.58	1394.05	2089.28	2061.31	2208.03	2531.64	1692.02	1987.38	2068.58	ENSG00000062716	17	59707192	59842255	135063					0.206784	6.08092	1.35208	0.1953	0.462958	-5.81665
ENSG00000062725.9	APPBP2		1625.71	-0.0153097	0.0447216	-0.342334	0.7321	0.874692	1634	1616.23	1609.28	1636.38	1595.25	1567.51	1662.01	1656.47	1725.42	1619.71	1526.22	1635.79	1696.7	1657.09	1726.54	1578.93	1492.33	ENSG00000062725	17	60443149	60526219	83070					-0.00709255	5.82909	-0.130596	0.897736	0.95286	-6.69746
ENSG00000062822.13	POLD1		1260.29	-0.199877	0.151904	-1.31581	0.188239	0.471874	1340.92	1168.14	1266.02	1202.13	1205.01	1222.19	1438.07	2129.02	1311.88	953.043	1255.95	1404.86	1070.21	922.494	1252.74	1097.39	1173.35	ENSG00000062822	19	50384204	50418016	33812					-0.177618	5.43542	-1.24104	0.232622	0.496476	-5.90477
ENSG00000063015.19	SEZ6		994.881	-0.262985	0.302834	-0.868412	0.385169	0.655512	1078.52	899.291	771.286	736.204	1046.35	709.627	1408.95	1921.54	951.753	1082.48	1169.84	1516.05	1188.53	961.156	640.882	418.771	399.809	ENSG00000063015	17	28954901	29006440	51539					-0.376072	4.9984	-1.2552	0.22757	0.492718	-5.83972
ENSG00000063046.17	EIF4B		22990	-0.0361107	0.191584	-0.188485	0.850496	0.93469	23258.6	22683.1	33298.7	34247.6	25666.6	26660.3	16126.1	19320.4	15826.6	14922.2	20080.7	21440.6	23698.8	27572	20998.5	21015.6	23975.5	ENSG00000063046	12	53006158	53042209	36051					0.0394821	9.60955	0.233293	0.818516	0.913472	-6.7822
ENSG00000063127.15	SLC6A16		116.969	-0.450416	0.352299	-1.2785	0.201072	0.486267	133.716	97.829	36.1323	47.497	111.496	111.19	237	185.463	184.019	156.931	50.3441	74.8401	101.422	104.389	147.473	88.9988	117.335	ENSG00000063127	19	49289638	49325225	35587					-0.273471	1.86418	-0.715625	0.484618	0.705163	-5.82607
ENSG00000063169.10	BICRA		910.744	-0.200341	0.12014	-1.66755	0.0954041	0.341069	969.336	843.783	821.315	778.046	997.031	897.656	1105.67	1243.2	965.604	946.17	690.244	882.045	919.133	911.668	1021.33	711.991	770.067	ENSG00000063169	19	47608196	47703277	95081					-0.189422	4.97722	-1.63999	0.120671	0.381419	-5.32676
ENSG00000063176.15	SPHK2		754.432	-0.0984346	0.10165	-0.968368	0.332861	0.611536	778.385	727.057	779.624	641.21	754.742	788.274	784.31	945.948	818.191	714.782	645.2	764.439	709.951	681.238	940.535	667.491	680.544	ENSG00000063176	19	48619291	48630717	11426					-0.0928173	4.71314	-0.926993	0.367812	0.615043	-6.15097
ENSG00000063177.12	RPL18		28228.9	0.11965	0.129338	0.9251	0.354914	0.631044	27134.2	29480	33223.7	35410.1	28306	29199.6	20322.8	26183.4	22955.9	21472.1	27948.9	31609.3	28903	34604	25137.9	26761.6	31395.4	ENSG00000063177	19	48615328	48619536	4208					0.148037	9.92951	1.35408	0.194675	0.462511	-5.90435
ENSG00000063180.8	CA11		1621.24	-0.271094	0.0867036	-3.12668	0.00176793	0.0325915	1762.44	1459.87	1913.62	1819.59	1411.92	1558.47	2120.95	1808.9	1677.93	1788.1	1400.36	1359.95	1449.48	1380.26	1437.08	1644.89	1547.09	ENSG00000063180	19	48637942	48646312	8370					-0.253518	5.81339	-2.98438	0.00881992	0.17956	-3.01603
ENSG00000063241.7	ISOC2		1067.91	0.126341	0.197936	0.638293	0.523283	0.752275	1024.16	1117.9	1231.28	1233.79	1365.82	1304.45	737.111	809.603	774.66	736.546	1173.81	1309.7	1271.99	1477.69	690.301	916.211	985.616	ENSG00000063241	19	55452985	55462343	9358					0.14216	5.17819	0.773536	0.450573	0.681464	-6.34103
ENSG00000063244.12	U2AF2		5649.59	-0.168005	0.100715	-1.66813	0.0952902	0.340951	5954.9	5300.66	5749.21	5041.47	5683.08	5412.15	6756.52	7126.37	6309.07	5561.33	5038.39	5150.07	6115.93	6190.68	5533.39	4360.15	4716.01	ENSG00000063244	19	55654146	55674715	20569					-0.16014	7.61504	-1.72938	0.103136	0.362438	-5.34009
ENSG00000063245.14	EPN1		7783.83	0.0839746	0.158182	0.530874	0.595506	0.798061	7572.27	8025.61	10203.2	9640.76	8800.67	8301.28	5807.51	6657.2	5457.25	5710.24	7352.89	8031.42	9362.47	9839.67	7297.58	6688.42	7606.8	ENSG00000063245	19	55675226	55709858	34632					0.122592	8.06159	0.906146	0.378409	0.623998	-6.36597
ENSG00000063322.13	MED29		2256.25	-0.0178746	0.114663	-0.155888	0.876121	0.94594	2269.68	2240.89	2644.61	2828.33	2623.37	2460.64	1679.09	1836	1999.47	2085.93	2150.22	2116.91	2208.03	2416.42	2179.15	2248.81	2366.69	ENSG00000063322	19	39391303	39400637	9334					0.0156644	6.29011	0.154419	0.879225	0.94396	-6.72097
ENSG00000063438.16	AHRR		519.47	-0.297312	0.202981	-1.46473	0.142994	0.416914	568.789	463.106	343.257	434.258	373.082	528.83	916.87	728.304	631.204	594.506	433.224	461.871	420.477	388.947	392.217	617.429	527.574	ENSG00000063438	5	304176	438291	134115					-0.253299	4.13117	-1.24106	0.232613	0.496476	-5.72749
ENSG00000063587.13	ZNF275		1162.46	0.195126	0.148118	1.31737	0.187715	0.47135	1089.08	1246.32	1431.4	1426.04	1226.46	1191.45	885.738	843.477	840.946	867.132	1290.4	1264.8	1372.36	1481.56	1128.8	1098.18	1088.18	ENSG00000063587	X	153334155	153360110	25955					0.235258	5.32022	1.87854	0.0788007	0.327626	-4.99932
ENSG00000063601.16	MTMR1		908.279	-0.178937	0.0878548	-2.03674	0.041676	0.221981	960.339	848.783	924.153	925.061	1062.43	1054.95	955.031	1026.4	919.105	815.585	832.003	909.842	877.93	825.837	1013.49	782.713	699.666	ENSG00000063601	X	150692971	150765103	72132					-0.176194	4.98146	-2.0388	0.0584846	0.297018	-4.69911
ENSG00000063660.8	GPC1		7528.71	-0.137947	0.200543	-0.687869	0.491536	0.731769	7863	7146.67	5796.46	4863.92	7402.69	6985.08	10028.3	12020.4	8277.88	7529.27	7927.87	9774.12	7882.35	6493.03	8041.22	4979.17	4928.95	ENSG00000063660	2	240435671	240468078	32407					-0.120128	7.99302	-0.618568	0.544976	0.748139	-6.58601
ENSG00000063761.15	ADCK1		285.186	-0.285849	0.143359	-1.99394	0.0461582	0.234363	311.098	255.573	243.198	178.679	343.064	311.874	363.534	363.305	362.102	323.027	268.944	242.696	232.424	254.401	283.965	242.363	264.222	ENSG00000063761	14	77800083	77935012	134929					-0.25227	3.29382	-1.61352	0.126332	0.388547	-5.09663
ENSG00000063854.12	HAGH		1456.18	-0.0562843	0.0800783	-0.702866	0.482139	0.726328	1483.53	1424.92	1477.26	1456.57	1624.2	1479.82	1463.18	1364.3	1455.33	1547.55	1134.07	1297.94	1425.18	1448.31	1710.85	1460.53	1497.54	ENSG00000063854	16	1795620	1827194	31574					-0.0495166	5.66565	-0.610698	0.550045	0.751232	-6.50099
ENSG00000063978.15	RNF4		2490.82	0.102545	0.111588	0.918963	0.358115	0.633846	2408.14	2585.3	2847.5	2804.59	2694.13	2589.01	2047.64	2148.5	2099.4	2034.38	2767.6	2507.14	2793.32	3090.7	2111.69	2333.04	2493.59	ENSG00000063978	4	2462220	2625320	163100					0.116426	6.43269	1.21478	0.242214	0.50357	-6.00075
ENSG00000064012.21	CASP8		17.0019	-0.402126	0.442683	-0.908384	0.363676	0.638813	19.0843	14.622	1.3897	10.1779	32.1623	18.9837	19.0805	16.9373	13.8509	40.0919	27.8217	13.8989	8.45179	10.0523	18.042	11.9195	12.1681	ENSG00000064012	2	201233443	201287711	54268					-0.151641	-0.962993	-0.30645	0.763245	0.881711	-5.60425
ENSG00000064042.17	LIMCH1		2576.15	-0.136842	0.161773	-0.845888	0.397615	0.664616	2689.99	2446.04	3064.3	2982.13	2415.39	2264.48	2376.03	2212.86	2709.83	3494.87	2052.18	2378.85	3091.24	3152.56	2941.62	1801.43	1704.4	ENSG00000064042	4	41359607	41700044	340437					-0.146479	6.46424	-1.04549	0.311457	0.565927	-6.18693
ENSG00000064102.14	INTS13		406.012	-0.0191789	0.0808005	-0.237362	0.812376	0.915232	408.948	402.657	434.977	399.201	374.155	379.673	442.869	420.045	432.345	388.319	392.154	384.892	352.862	429.157	486.348	383.807	389.379	ENSG00000064102	12	26905181	26938326	33145					-0.0102584	3.8255	-0.124243	0.902682	0.954844	-6.42943
ENSG00000064115.10	TM7SF3		1458.75	0.144876	0.0908889	1.59399	0.110937	0.367887	1390.66	1536.56	1550.91	1487.11	1413	1394.85	1202.07	1393.09	1303.96	1380.31	1320.87	1628.31	1612.18	1862	1610.44	1251.55	1470.6	ENSG00000064115	12	26973195	27014434	41239					0.149873	5.66487	1.95536	0.0683814	0.310099	-4.90393
ENSG00000064199.6	SPA17		238.769	0.0810237	0.223033	0.363282	0.716395	0.867089	232.167	246.315	161.206	140.229	269.091	261.251	192.814	301.484	270.092	261.17	321.937	383.823	213.408	146.919	266.707	191.506	199.904	ENSG00000064199	11	124673798	124697518	23720					0.0244162	3.00848	0.108446	0.915001	0.959798	-6.27944
ENSG00000064201.15	TSPAN32		63.8973	-0.94812	0.528364	-1.79445	0.0727419	0.296989	82.4431	42.7021	36.1323	40.7117	47.1713	29.8315	181.767	141.426	113.775	68.7291	42.395	31.0052	6.33885	8.50581	98.0541	59.5974	53.0181	ENSG00000064201	11	2301997	2318200	16203					-1.14647	0.715184	-1.93919	0.0704657	0.313974	-4.23945
ENSG00000064218.4	DMRT3		240.528	0.0432885	0.530519	0.0815965	0.934968	0.972874	236.965	244.6	112.566	71.2455	317.335	367.017	297.255	475.938	159.285	95.0752	545.836	639.349	160.584	136.866	71.3834	83.4364	74.7469	ENSG00000064218	9	976964	991731	14767					-0.365113	2.66111	-0.666329	0.51477	0.726644	-5.99475
ENSG00000064225.12	ST3GAL6		276.986	-0.880506	0.359093	-2.45203	0.0142052	0.120305	352.03	191.222	141.75	134.575	157.595	157.293	565.386	441.217	662.863	555.56	145.733	193.515	196.504	169.343	234.545	204.221	194.69	ENSG00000064225	3	98732236	98821201	88965					-0.590303	3.04611	-1.52216	0.14764	0.41495	-5.17604
ENSG00000064270.12	ATP2C2		57.3053	-0.134014	0.357531	-0.374831	0.707786	0.861719	59.8404	54.408	68.0955	58.8058	114.712	88.5904	41.1738	49.965	35.6165	21.7642	45.0447	25.6595	53.8802	41.7558	35.2995	100.124	79.0926	ENSG00000064270	16	84368527	84464187	95660					-0.0904646	0.864506	-0.255621	0.801527	0.904677	-5.89069
ENSG00000064300.8	NGFR		7154.3	0.787324	0.295245	2.66668	0.00766046	0.0828186	5344.23	9222.94	8000.53	10209.6	5502.97	5197.91	2855.05	2440.66	3240.12	5307.03	9786.63	11901.7	6587.12	8641.9	4881.53	11441.9	11319.8	ENSG00000064300	17	49495293	49515017	19724					0.893906	7.80179	3.10643	0.00683919	0.166809	-2.83824
ENSG00000086015.20	MAST2		3912.33	0.271234	0.0517691	5.2393	1.61183e-07	3.29737e-05	3568.36	4305.44	3884.22	3744.35	3686.87	3602.37	3400.35	3384.07	3329.16	3515.49	4312.37	4227.4	4649.54	4183.31	3946.48	4590.59	4228.41	ENSG00000086015	1	45786987	46036124	249137					0.280727	7.08867	4.88129	0.000170155	0.0679343	0.80686
ENSG00000064313.11	TAF2		757.613	0.00601712	0.0909481	0.0661599	0.947251	0.979176	756.173	759.259	721.256	662.696	680.768	704.203	830.505	871.424	783.564	794.966	720.716	751.609	734.25	845.168	909.942	687.357	665.769	ENSG00000064313	8	119730775	119832863	102088					0.0143192	4.72225	0.161656	0.873616	0.941431	-6.57555
ENSG00000064393.15	HIPK2		2488.12	0.0179538	0.190572	0.0942102	0.924942	0.968372	2473.24	2505.13	1874.71	2041.24	2228.85	2229.22	2928.36	3600.02	2632.66	2250.88	2828.54	4019.98	2740.49	2139.6	2237.99	1773.62	1795.66	ENSG00000064393	7	139561570	139777778	216208					-0.00643838	6.4028	-0.0363622	0.971447	0.986805	-6.73788
ENSG00000064419.13	TNPO3		2759.28	0.0935554	0.112695	0.830166	0.406445	0.670394	2675.99	2854.46	3229.67	3208.31	3033.98	2767.09	2211.33	2382.23	2168.65	2406.66	2656.31	2771.22	3214.85	3381.45	2674.92	2681.09	2601.37	ENSG00000064419	7	128954180	129055173	100993					0.115263	6.58018	1.22857	0.237136	0.49917	-5.99045
ENSG00000064490.13	RFXANK		1550.33	0.128717	0.0962808	1.33689	0.18126	0.464309	1485.64	1624.25	1574.53	1444.14	1521.28	1392.13	1568.62	1766.56	1441.48	1176.41	1512.97	1746.98	1485.4	1497.8	1973.63	1449.41	1703.53	ENSG00000064490	19	19192229	19201869	9640					0.137905	5.75193	1.51082	0.150485	0.417819	-5.58537
ENSG00000064545.14	TMEM161A		1071.57	-0.00542937	0.0704634	-0.0770524	0.938582	0.9747	1072.78	1070.19	967.234	978.212	1106.38	1095.63	1163.91	1253.36	1072.45	945.024	1093	1093.74	1014.22	1059.36	1018.98	1056.07	1155.97	ENSG00000064545	19	19119169	19138513	19344					0.00458587	5.22528	0.0571423	0.955145	0.979415	-6.65116
ENSG00000064547.13	LPAR2		1852.77	-0.111673	0.173845	-0.642371	0.520632	0.750963	1919.43	1776.58	1510.61	1241.71	1550.22	1412.93	2633.11	2488.09	2243.84	2274.93	1687.85	1465.8	1898.48	1688.02	2223.08	1847.52	1625.31	ENSG00000064547	19	19623668	19628930	5262					-0.061353	5.98435	-0.358902	0.724398	0.858992	-6.64939
ENSG00000064601.17	CTSA		1086.87	-0.261439	0.246199	-1.0619	0.288281	0.573819	1178.23	982.458	1096.48	1099.22	1060.28	1180.6	1243.25	1350.75	1211.95	1183.29	496.817	588.03	675.087	652.628	1650.45	1335.78	1478.42	ENSG00000064601	20	45890144	45898820	8676					-0.374031	5.17005	-1.55513	0.139626	0.405262	-5.46825
ENSG00000064607.16	SUGP2		5582.87	-0.141984	0.110954	-1.27967	0.200663	0.485828	5837.99	5291.3	5339.24	4779.1	5044.12	4697.1	7521.75	6359.96	6609.84	6352.86	5700.81	4876.37	5825.4	5419.75	5318.46	5241.39	4656.9	ENSG00000064607	19	18990888	19034023	43135					-0.117788	7.59617	-1.09749	0.288799	0.54773	-6.16691
ENSG00000064651.13	SLC12A2		586.399	0.144909	0.102341	1.41595	0.15679	0.43422	559.111	617.585	478.058	512.289	537.11	550.526	642.713	564.859	598.556	588.779	535.237	531.365	533.519	589.994	762.469	687.357	683.152	ENSG00000064651	5	128083766	128189688	105922					0.152127	4.34885	1.40714	0.178666	0.446264	-5.56113
ENSG00000064652.10	SNX24		420.567	-0.0720551	0.153002	-0.470941	0.637683	0.822839	430.314	409.428	350.205	348.311	378.443	354.362	435.84	371.774	582.726	620.852	412.027	460.801	365.54	337.139	385.941	475.19	429.36	ENSG00000064652	5	122843439	123029354	185915					-0.038981	3.85648	-0.258543	0.79931	0.903614	-6.40837
ENSG00000064655.18	EYA2		167.601	0.641977	0.359415	1.78617	0.0740714	0.300203	132.855	207.311	208.456	119.873	132.937	162.717	124.526	153.283	90.0307	71.02	266.294	289.738	129.946	112.122	469.091	77.0793	106.905	ENSG00000064655	20	46894624	47188844	294220					0.418871	2.35649	1.14986	0.267233	0.526409	-5.52485
ENSG00000064666.14	CNN2		3050.43	-0.0567008	0.114723	-0.494242	0.621135	0.813674	3106.91	2985.88	3654.92	3133.67	2825.99	2826.76	2661.23	3346.81	3431.06	2974.82	2354.25	2434.44	2844.03	3618.06	3446.01	2758.17	3446.18	ENSG00000064666	19	1026581	1039068	12487					-0.0543192	6.72481	-0.535511	0.59972	0.782051	-6.60195
ENSG00000064687.12	ABCA7		1839.45	-0.349399	0.154249	-2.26516	0.0235027	0.160683	2044.39	1605.22	1553.69	1455.44	2010.14	1905.6	2849.02	2234.03	2343.77	2003.45	1817.69	1599.44	1476.95	1236.44	1281.76	1955.59	1868.67	ENSG00000064687	19	1040101	1065572	25471					-0.337893	5.97263	-2.12082	0.0500447	0.280987	-4.64417
ENSG00000064692.18	SNCAIP		497.689	0.275165	0.239612	1.14837	0.250815	0.538818	453.071	548.682	441.926	346.05	444.912	426.68	514.17	696.97	362.102	391.756	609.429	717.396	647.619	573.755	752.271	253.488	286.819	ENSG00000064692	5	122311354	122464219	152865					0.183285	4.0491	0.75819	0.459447	0.686777	-6.18624
ENSG00000064703.11	DDX20		551.688	0.11824	0.0786424	1.50351	0.132707	0.401806	530.283	576.15	537.815	540.561	557.48	490.863	498.102	587.724	530.291	499.431	625.327	552.748	615.924	654.947	581.265	502.208	500.63	ENSG00000064703	1	111755245	111768016	12771					0.119513	4.2662	1.57271	0.135504	0.399552	-5.32333
ENSG00000064726.9	BTBD1		2214.63	0.0410992	0.0746035	0.550903	0.5817	0.789717	2185.74	2247.65	2552.89	2454.01	2102.34	2137.02	2058.69	2046.03	2171.62	1963.36	2143.6	2479.35	2110.84	2240.89	2479.59	2256.76	2022.51	ENSG00000064726	15	83016422	83067354	50932					0.053393	6.27132	0.821469	0.423547	0.659759	-6.38635
ENSG00000064763.10	FAR2		409.388	-1.01517	0.352784	-2.87758	0.00400737	0.0548664	535.794	264.924	273.772	312.123	242.289	265.771	547.31	447.145	1024.96	1172.98	161.631	195.654	266.232	263.68	387.51	342.487	237.278	ENSG00000064763	12	29149103	29340980	191877					-0.772577	3.59284	-2.14532	0.0477489	0.276749	-4.30123
ENSG00000064787.13	BCAS1		29.5231	-2.47278	0.786591	-3.14367	0.00166843	0.0314635	47.8643	8.56158	5.55882	3.39264	12.8649	17.1757	104.441	180.382	46.4994	12.6003	1.32484	1.06914	7.39532	6.18604	22.7486	5.56243	15.6447	ENSG00000064787	20	53936777	54070594	133817					-1.85584	-1.20447	-2.05938	0.0562529	0.291782	-3.89395
ENSG00000064932.15	SBNO2		1646.36	-0.356769	0.116091	-3.0732	0.00211779	0.0366758	1833.47	1432.53	1610.67	1433.96	1533.07	1542.2	2151.08	2226.41	2201.3	1969.09	1477.2	1626.17	1467.44	1283.6	1411.98	1353.26	1408.02	ENSG00000064932	19	1107636	1174283	66647					-0.334156	5.82454	-2.87985	0.0109541	0.189014	-3.22286
ENSG00000064933.17	PMS1		806.679	0.0593485	0.0647421	0.916691	0.359304	0.635045	791.639	823.867	858.837	847.03	760.102	773.81	781.298	798.594	767.734	745.71	806.831	825.38	801.864	972.755	826.008	758.079	776.151	ENSG00000064933	2	189784085	189877629	93544					0.0672277	4.81658	1.1171	0.280574	0.539956	-5.9762
ENSG00000064961.18	HMG20B		1703.25	-0.14115	0.13248	-1.06545	0.286673	0.573102	1780.42	1615.05	1542.57	1263.19	1664.93	1829.66	2009.48	2431.35	2000.46	1501.73	1667.98	1596.23	1359.68	1401.14	1663	1808.58	1808.7	ENSG00000064961	19	3572777	3579088	6311					-0.117616	5.87792	-0.868286	0.398176	0.63982	-6.32383
ENSG00000064989.12	CALCRL		31.2111	-0.174042	0.454477	-0.38295	0.701757	0.858744	33.052	29.1072	20.8456	23.7485	22.5136	32.5434	42.178	33.0277	49.4674	40.0919	6.62422	11.7606	11.6212	13.9186	32.1618	65.9545	61.7096	ENSG00000064989	2	187343129	187448460	105331					-0.524594	-0.101563	-1.18597	0.253085	0.514149	-5.12206
ENSG00000064995.16	TAF11		1060.93	0.135909	0.0858651	1.58282	0.113462	0.372044	1014.66	1113.81	1077.02	1197.6	1029.19	1087.49	894.777	890.902	973.519	966.789	1111.54	937.64	1100.85	1310.67	1112.33	1080.7	1142.93	ENSG00000064995	6	34877778	34888089	10311					0.149427	5.20689	1.90238	0.0754248	0.320736	-4.94985
ENSG00000064999.13	ANKS1A		2422.89	-0.100517	0.152459	-0.659309	0.509697	0.744013	2501.32	2333.25	2186	2045.76	2206.33	2007.75	2679.31	2405.94	3400.39	3079.06	2321.13	2758.39	2631.68	2336.78	2809.84	1797.46	1677.46	ENSG00000064999	6	34889265	35091413	202148					-0.0926342	6.38015	-0.653367	0.522872	0.731667	-6.5166
ENSG00000065000.16	AP3D1		8783.82	-0.0499489	0.113189	-0.441286	0.659006	0.83439	8925.58	8621.8	10244.9	10712.8	10202.9	10343.4	7511.7	7432.09	7511.13	7445.65	9088.44	9253.45	9159.63	9261.28	7627.04	7702.37	8260.4	ENSG00000065000	19	2100988	2164468	63480					-0.0254179	8.25089	-0.259486	0.798596	0.903038	-6.75421
ENSG00000065029.14	ZNF76		1166.47	-0.364771	0.199474	-1.82867	0.0674498	0.28706	1302.27	1011.28	894.969	849.292	1123.54	1111.9	1845.79	1676.79	1484.02	1431.86	926.067	574.131	966.674	973.528	1175.87	1200.69	1262.01	ENSG00000065029	6	35258909	35295985	37076					-0.342023	5.29455	-1.67499	0.113521	0.374204	-5.30857
ENSG00000065054.13	SLC9A3R2		1012.22	0.160312	0.175133	0.915373	0.359996	0.635481	959.288	1072.72	1004.76	934.108	931.634	870.536	806.404	920.542	1073.44	1132.88	1474.55	1650.76	1023.72	843.622	1000.15	811.32	704.88	ENSG00000065054	16	2025356	2039026	13670					0.0981431	5.11111	0.616466	0.546327	0.749022	-6.44408
ENSG00000065057.7	NTHL1		490.759	0.0687148	0.127898	0.537262	0.591087	0.795527	479.666	503.437	564.22	467.054	437.407	376.961	500.111	580.102	452.132	459.339	576.308	669.285	419.42	494.883	510.666	417.182	436.313	ENSG00000065057	16	2039815	2047866	8051					0.0617796	4.08707	0.535597	0.599662	0.782051	-6.33782
ENSG00000065060.16	UHRF1BP1		1903.63	0.018586	0.0556106	0.334216	0.738216	0.878364	1892.93	1915.86	1949.75	2200.69	1937.24	1916.44	1769.47	1744.54	1837.22	1788.1	1854.78	1900.94	1840.38	1999.64	1915.59	1976.25	1923.43	ENSG00000065060	6	34792015	34883138	91123					0.0315932	6.05563	0.551214	0.589162	0.775842	-6.56339
ENSG00000065135.10	GNAI3		4422.95	0.259566	0.232444	1.11668	0.264131	0.551478	4050.51	4848.59	6350.95	6112.41	4650.67	4739.59	2436.28	2615.97	2766.22	2731.98	5345.75	4991.84	5160.88	6404.87	3530.73	4090.77	4415.28	ENSG00000065135	1	109548611	109618321	69710					0.349526	7.20293	1.66121	0.116292	0.376114	-5.43292
ENSG00000065150.18	IPO5		7305.76	0.0950013	0.114187	0.831978	0.405421	0.669328	7081.37	7562.21	9081.72	8932.83	6638.3	7004.97	5933.04	7139.07	6402.07	5518.94	6636.15	7447.66	6920.96	7870.19	8395	7711.91	7953.59	ENSG00000065150	13	97953658	98024297	70639					0.122528	7.98426	1.28493	0.21725	0.482651	-5.96065
ENSG00000065154.11	OAT		1940.48	0.146805	0.113744	1.29066	0.196822	0.481634	1848.35	2045.78	2281.89	2235.75	1835.39	2034.87	1522.43	1343.97	1677.93	1854.54	2342.33	2026.03	1898.48	2081.6	1903.03	2024.72	2044.24	ENSG00000065154	10	124397303	124418976	21673					0.175807	6.07106	1.74519	0.100277	0.358578	-5.2641
ENSG00000065183.15	WDR3		1345.06	0.173242	0.139337	1.24333	0.213745	0.500758	1269.74	1431.13	1609.28	1637.52	1399.06	1420.16	1007.25	1032.33	1054.65	997.717	1376.51	1303.29	1615.35	1732.87	1240.97	1364.38	1384.56	ENSG00000065183	1	117929720	117966542	36822					0.2078	5.53432	1.74582	0.100163	0.358509	-5.22627
ENSG00000065243.19	PKN2		960.444	-0.0563584	0.0811526	-0.694474	0.487385	0.729796	977.966	940.419	1021.43	970.296	1061.36	1120.04	934.946	957.804	931.966	825.894	956.538	833.933	967.73	1105.76	869.152	886.81	963.018	ENSG00000065243	1	88684222	88836255	152033					-0.0474535	5.06558	-0.59724	0.558771	0.756433	-6.45018
ENSG00000090857.13	PDPR		2129.22	-0.543475	0.113568	-4.78545	1.70606e-06	0.000213979	2494.63	1711.61	1992.84	2195.04	2367.14	2571.83	2815.88	2659.16	2808.76	2546.41	1454.68	1500.01	2019.98	2114.85	1397.86	1687.8	1806.09	ENSG00000090857	16	70113626	70162537	48911					-0.540502	6.18174	-4.82758	0.000189689	0.0679343	0.724144
ENSG00000065308.4	TRAM2		737.463	-0.698956	0.258038	-2.70874	0.00675401	0.0765951	898.322	553.625	433.588	463.661	614.3	638.212	1432.04	1343.97	1200.08	1060.72	569.683	639.349	475.413	431.476	565.576	568.957	624.919	ENSG00000065308	6	52497402	52576915	79513					-0.585621	4.56795	-2.14841	0.0474665	0.276691	-4.4532
ENSG00000065320.8	NTN1		362.332	0.700688	0.35372	1.98091	0.0476011	0.238531	280.449	455.913	347.426	231.831	235.857	145.541	434.835	332.818	320.549	194.732	525.963	791.167	412.025	302.343	834.637	146.212	179.045	ENSG00000065320	17	9021542	9244000	222458					0.49213	3.45963	1.30349	0.210998	0.47652	-5.53943
ENSG00000065328.16	MCM10		91.4473	-0.945039	0.46796	-2.01949	0.0434365	0.226878	117.854	61.268	47.2499	24.8794	53.6038	78.6466	134.568	383.63	150.381	69.8745	56.9683	42.7658	49.6543	53.3546	117.665	66.7491	41.7192	ENSG00000065328	10	13161554	13211104	49550					-0.581532	1.32211	-1.20935	0.244233	0.505687	-5.29319
ENSG00000065357.19	DGKA		454.069	-0.100663	0.194042	-0.518768	0.603922	0.803971	468.764	437.276	323.801	281.589	471.713	458.32	573.42	409.883	580.748	650.635	484.893	264.079	450.058	371.163	481.642	491.083	518.013	ENSG00000065357	12	55927319	55954027	26708					-0.0746084	3.94821	-0.37263	0.714353	0.854004	-6.38765
ENSG00000065361.15	ERBB3		143.614	1.89199	0.566862	3.33766	0.000844876	0.0198466	63.3801	235.31	37.522	48.6279	137.226	159.101	51.2162	24.5591	24.7337	24.0552	128.51	168.925	44.3719	47.9418	207.875	643.652	405.893	ENSG00000065361	12	56076799	56103505	26706					1.72342	1.5707	2.60155	0.0193703	0.215629	-3.23748
ENSG00000065413.19	ANKRD44		351.392	-0.0772747	0.126198	-0.612329	0.54032	0.763348	359.954	341.607	346.036	392.416	372.01	375.153	422.784	412.423	277.018	281.789	363.008	375.27	309.547	288.424	288.671	429.101	337.23	ENSG00000065413	2	196967017	197311173	344156					-0.0783451	3.60661	-0.608584	0.551411	0.751975	-6.20709
ENSG00000065427.14	KARS		6964.59	0.176062	0.183457	0.959691	0.337211	0.615385	6567.07	7418.91	9306.85	9082.11	7455.22	7569.96	4371.45	5176.88	4630.15	4943.91	7082.62	6962.27	8145.42	9563.62	6608.06	6465.92	7104.43	ENSG00000065427	16	75627474	75648643	21169					0.236081	7.88817	1.47645	0.159387	0.427281	-5.71151
ENSG00000065457.10	ADAT1		487.224	0.179988	0.0921057	1.95415	0.0506834	0.247527	459.264	519.179	515.58	530.383	412.749	405.889	407.721	419.198	422.452	560.142	533.913	504.636	496.543	497.203	510.666	578.492	512.798	ENSG00000065457	16	75596981	75623300	26319					0.203023	4.08298	2.29841	0.0354733	0.256418	-4.12538
ENSG00000065485.19	PDIA5		615.804	0.11136	0.205458	0.542008	0.587813	0.793518	593.641	641.133	564.22	531.514	908.048	905.791	498.102	486.947	428.388	426.12	609.429	486.461	501.825	541.279	856.601	685.768	806.571	ENSG00000065485	3	123067062	123225227	158165					0.157959	4.38142	0.80303	0.433818	0.668268	-6.20753
ENSG00000065491.8	TBC1D22B		641.036	0.064821	0.0822241	0.788345	0.430495	0.687855	627.603	656.388	743.492	623.115	656.111	593.917	566.391	616.518	586.684	634.598	714.091	657.524	739.532	713.715	605.582	588.028	576.246	ENSG00000065491	6	37257772	37332970	75198					0.0700745	4.48249	0.93293	0.364831	0.612978	-6.11152
ENSG00000065518.7	NDUFB4		1792.8	0.304357	0.13759	2.21205	0.026963	0.173473	1615.97	1994.89	2062.32	2068.38	1758.2	1918.25	1258.31	1279.61	1374.2	1208.49	2016.41	1874.21	2028.43	2272.6	1848.12	1943.67	1980.79	ENSG00000065518	3	120596309	120602500	6191					0.34795	5.94377	2.9369	0.00973367	0.184558	-3.11853
ENSG00000065526.10	SPEN		3840.21	-0.042937	0.100079	-0.429031	0.667901	0.839127	3892.84	3780.06	3314.44	3622.21	3759.77	3641.25	4031.01	4767	4260.13	3746.88	3798.33	4507.51	4315.7	3829.16	3551.13	3114.96	3343.62	ENSG00000065526	1	15847864	15940460	92596					-0.0380832	7.06057	-0.402392	0.692762	0.840949	-6.67729
ENSG00000065534.18	MYLK		200.17	0.0457249	0.273917	0.16693	0.867425	0.942345	196.997	203.797	104.228	150.407	164.028	198.876	244.03	270.15	211.721	232.533	254.37	347.472	96.1392	100.523	189.833	229.649	208.596	ENSG00000065534	3	123610049	123884331	274282					-0.0629617	2.72128	-0.220404	0.828366	0.91891	-6.2068
ENSG00000065548.17	ZC3H15		2159.97	0.155706	0.138214	1.12656	0.259931	0.546985	2051.08	2284.41	2508.42	2517.34	2276.02	2436.24	1659	1692.88	1616.6	1702.19	2318.48	2036.72	2540.82	2828.57	1854.4	2149.48	2262.4	ENSG00000065548	2	186486156	186509363	23207					0.181191	6.21824	1.50396	0.152227	0.419292	-5.62289
ENSG00000065559.14	MAP2K4		1555.09	-0.121132	0.116253	-1.04197	0.297426	0.58163	1615.62	1485.9	1485.59	1517.64	1378.69	1356.88	1554.56	1486.25	2011.35	2134.04	1724.95	1596.23	1423.07	1524.09	1527.29	1307.17	1298.51	ENSG00000065559	17	12020824	12143830	123006					-0.101897	5.75179	-0.952247	0.355249	0.604396	-6.23892
ENSG00000065600.12	PACC1		959.249	0.270243	0.140725	1.92037	0.0548118	0.257377	874.988	1055.55	1050.62	1003.09	800.841	746.69	963.065	1067.9	711.342	656.362	1152.62	1336.43	1073.38	1096.48	1044.86	799.4	885.664	ENSG00000065600	1	212363931	212414901	50970					0.277905	5.04278	2.28034	0.0367514	0.259253	-4.28819
ENSG00000065609.14	SNAP91		2746.82	-0.0550203	0.135141	-0.407133	0.683911	0.848036	2795.89	2690.73	3022.61	3070.34	2437.9	2321.43	2342.89	2190.84	2856.25	4124.89	2652.34	2855.69	2747.89	2401.73	3141.65	2743.87	2291.95	ENSG00000065609	6	83552880	83709691	156811					-0.0208975	6.56772	-0.174593	0.863607	0.937089	-6.72931
ENSG00000065613.13	SLK		1970.42	-0.123016	0.106681	-1.15312	0.248859	0.537486	2048.3	1881.41	1691.27	2010.71	1842.9	2007.75	2172.17	2346.66	2337.83	1977.11	1875.98	2029.24	1610.07	1449.85	1913.23	2283.77	2007.74	ENSG00000065613	10	103967201	104029233	62032					-0.122436	6.09552	-1.08988	0.292038	0.549806	-6.12312
ENSG00000065615.13	CYB5R4		240.648	0.112041	0.146811	0.763165	0.445365	0.698713	231.818	250.739	218.184	192.25	214.415	187.125	240.013	273.537	255.252	273.771	300.74	230.935	195.448	185.581	330.246	274.943	237.278	ENSG00000065615	6	83859643	83967424	107781					0.10035	3.05504	0.662392	0.517223	0.72848	-6.07219
ENSG00000065618.18	COL17A1		59.1842	-0.729122	0.861616	-0.846226	0.397427	0.664616	72.6827	43.7572	9.72793	29.4029	258.37	136.502	38.1611	35.5683	33.6378	40.0919	6.62422	1.06914	1.05647	8.50581	200.815	50.8565	37.3734	ENSG00000065618	10	104031286	104086002	54716					-1.72931	-0.155835	-1.80517	0.0900504	0.345431	-4.33436
ENSG00000065621.14	GSTO2		195.863	-0.472884	0.198952	-2.37688	0.0174599	0.135108	225.109	162.439	148.698	156.062	198.334	187.125	223.945	238.816	285.922	361.973	156.332	159.303	215.521	161.61	108.252	170.051	166.008	ENSG00000065621	10	104268873	104304945	36072					-0.444025	2.71916	-2.23121	0.0404475	0.266649	-4.0253
ENSG00000065665.20	SEC61A2		1790.95	0.28316	0.114998	2.4623	0.0138047	0.118244	1626.46	1978.94	1959.48	1808.28	1930.81	1833.28	1421	1380.39	1355.41	1323.03	2144.92	1902.01	2247.12	2155.84	1811.26	1843.55	1747.86	ENSG00000065665	10	12129637	12169961	40324					0.305586	5.95002	3.05857	0.00755772	0.171583	-2.87699
ENSG00000099251.14	HSD17B7P2		118.418	3.27239	0.43333	7.55171	4.29564e-14	8.2285e-11	23.4413	226.962	13.897	7.91617	11.7928	24.4076	30.1272	18.631	32.6485	48.1103	351.084	184.962	279.966	293.837	27.4552	255.872	195.559	ENSG00000099251	10	38356380	38378505	22125					3.10211	1.01613	4.87995	0.000170615	0.0679343	0.957201
ENSG00000065717.14	TLE2		352.951	-0.490299	0.310545	-1.57883	0.114375	0.3737	407.672	290.412	496.124	335.872	494.227	502.615	464.962	524.209	224.582	218.787	315.313	317.536	500.769	313.168	352.995	127.936	105.167	ENSG00000065717	19	2997638	3047635	49997					-0.607475	3.4853	-1.91318	0.0739386	0.319089	-4.67134
ENSG00000065802.11	ASB1		2213.38	0.0769453	0.145585	0.528523	0.597136	0.798898	2158.26	2276.36	2778.02	2789.88	2236.35	2376.57	1798.59	1687.8	1801.6	1797.26	2629.82	2351.05	2473.21	2669.28	1667.7	2082.73	2060.75	ENSG00000065802	2	238426742	238452250	25508					0.0968398	6.25253	0.767918	0.453809	0.683418	-6.42834
ENSG00000065809.13	FAM107B		1038.25	0.101168	0.0940454	1.07573	0.282046	0.569798	1003.79	1077.64	1020.04	1163.68	954.148	973.59	1044.41	1050.11	960.657	863.695	1222.83	1308.63	1006.82	1043.89	1116.25	909.854	935.205	ENSG00000065809	10	14518557	14774897	256340					0.0976803	5.17481	1.16226	0.262306	0.522456	-5.97033
ENSG00000065833.8	ME1		134.59	0.0496849	0.212037	0.234322	0.814735	0.916846	132.515	136.961	111.176	142.491	101.847	79.5505	116.492	93.1551	184.019	231.388	141.758	145.404	122.551	140.732	131	157.337	119.943	ENSG00000065833	6	83210389	83431071	220682					0.147003	2.19278	0.746513	0.466272	0.692522	-5.86169
ENSG00000065882.15	TBC1D1		1113.56	-0.304171	0.217979	-1.39541	0.162892	0.44185	1221.79	989.875	881.072	861.731	901.616	906.695	1549.54	1781.8	1549.32	1342.51	1148.64	1187.82	701.499	605.459	1371.19	994.085	920.43	ENSG00000065882	4	37891087	38139175	248088					-0.300828	5.22102	-1.36941	0.189937	0.457389	-5.72459
ENSG00000065883.15	CDK13		1576.09	0.015915	0.122893	0.129503	0.89696	0.954923	1567.99	1585.36	1606.5	1804.89	1806.45	1713.05	1706.2	1670.02	1207.01	1029.79	1399.04	1674.28	1696.7	1698.07	1463.75	1545.56	1620.1	ENSG00000065883	7	39949646	40099580	149934					0.0463319	5.77043	0.404909	0.690949	0.839522	-6.61687
ENSG00000065911.11	MTHFD2		3288.55	0.0162778	0.146849	0.110847	0.911738	0.96239	3271.52	3308.01	3584.05	4127.72	3005.03	3075.35	3033.8	3120.7	2694	3531.53	2904.06	3230.96	2744.72	3185.04	2306.23	4526.23	4258.83	ENSG00000065911	2	74198562	74217565	19003					0.00360169	6.82365	0.0262231	0.979406	0.990405	-6.75408
ENSG00000065923.9	SLC9A7		1136.29	0.115724	0.131998	0.876711	0.380644	0.652183	1093.64	1185.03	1159.01	1407.95	1139.62	1101.96	832.514	840.09	987.37	1280.65	1369.89	1480.77	1104.02	1173.03	1010.35	1103.74	1053.41	ENSG00000065923	X	46599252	46759172	159920					0.132867	5.29494	1.13138	0.274698	0.533323	-6.01711
ENSG00000065970.8	FOXJ2		991.646	-0.0682343	0.0618111	-1.10392	0.269629	0.556845	1013.02	967.221	971.403	1134.27	1046.35	973.59	999.217	1045.88	973.519	959.916	989.659	1047.76	1016.33	1003.69	959.362	845.489	908.261	ENSG00000065970	12	8032703	8055503	22800					-0.0626362	5.11431	-1.0117	0.326856	0.580658	-6.12204
ENSG00000065978.18	YBX1		39531.4	0.137251	0.135911	1.00986	0.312564	0.594773	37772.4	41541.7	46855.3	47412.2	40448.4	40102.5	31910.7	38489.2	28949.3	28011.7	34400.9	42786.1	46746.9	48214.8	45003.7	35051.2	38588.5	ENSG00000065978	1	42682427	42702349	19922					0.162369	10.4129	1.42117	0.174616	0.442238	-5.82321
ENSG00000065989.15	PDE4A		1032.31	0.3553	0.175546	2.02397	0.0429735	0.225472	913.481	1168.12	1309.1	1231.53	875.886	855.168	651.751	580.949	773.67	1029.79	1388.44	1397.37	1208.61	1077.14	1126.45	1059.24	919.56	ENSG00000065989	19	10416773	10469631	52858					0.408269	5.13038	2.67214	0.0167812	0.20838	-3.5711
ENSG00000066027.11	PPP2R5A		440.451	-0.00542845	0.116965	-0.0464107	0.962983	0.985743	440.693	440.173	432.198	458.007	434.191	461.936	479.022	491.182	418.494	350.518	476.944	584.822	471.188	433.796	366.33	354.406	393.725	ENSG00000066027	1	212285537	212361863	76326					-0.0275423	3.9348	-0.250242	0.80561	0.906598	-6.4251
ENSG00000066032.18	CTNNA2		2578.87	-0.260593	0.231283	-1.12673	0.259857	0.546985	2794.64	2332.27	2741.89	2403.12	1946.89	1907.41	2757.64	2730.29	3444.91	4425.01	1430.83	1744.84	1901.65	1775.39	3629.57	3370.83	2472.73	ENSG00000066032	2	79185231	80648861	1463630					-0.270002	6.4257	-1.21554	0.241929	0.503436	-5.99862
ENSG00000066044.14	ELAVL1		3100.37	0.0934366	0.121718	0.76765	0.442695	0.696369	3006.71	3207.42	3698	3733.04	3112.24	3080.78	2640.14	2751.46	2742.47	2295.55	3162.4	3242.72	3524.4	4000.05	3020.07	2727.97	2774.33	ENSG00000066044	19	7958579	8005659	47080					0.110315	6.74587	1.11041	0.283361	0.541953	-6.12959
ENSG00000066056.13	TIE1		106.398	1.07495	0.61616	1.7446	0.0810539	0.31505	70.2056	147.761	72.2646	121.004	160.811	135.598	10.0424	16.9373	19.787	25.2007	84.7901	69.4944	67.6144	114.442	27.4552	338.513	332.015	ENSG00000066056	1	43300993	43323108	22115					1.25944	1.23926	1.83194	0.0857906	0.339282	-4.47569
ENSG00000066084.12	DIP2B		2397.83	0.043295	0.0981493	0.441114	0.659131	0.834397	2363.58	2436.98	2240.2	2523	2556.9	2607.99	2335.86	2433.04	2317.05	1894.63	2656.31	3057.75	2576.74	2305.85	2195.63	2188.42	2078.14	ENSG00000066084	12	50504985	50748667	243682					0.0438984	6.38167	0.479509	0.638117	0.805804	-6.61805
ENSG00000066117.14	SMARCD1		4153.95	0.15216	0.0779395	1.95228	0.0509048	0.247828	3949.3	4387.85	4529.05	4011.24	4142.5	3902.5	3715.68	4298.69	3568.58	3426.14	4413.06	3908.79	4537.56	4487.2	5104.31	4187.71	4076.31	ENSG00000066117	12	50084972	50100712	15740					0.163165	7.17617	2.31449	0.0343709	0.252722	-4.34913
ENSG00000066135.12	KDM4A		1111.93	-0.0871093	0.110867	-0.785707	0.432039	0.689033	1142.84	1076.59	1045.06	994.044	1035.63	970.878	1365.76	1429.51	1157.54	1144.34	1077.1	1226.31	1149.44	1067.87	1204.89	897.935	912.607	ENSG00000066135	1	43650158	43705515	55357					-0.0792212	5.27022	-0.757079	0.460094	0.687045	-6.36295
ENSG00000066136.20	NFYC		1438.88	-0.0594057	0.0882079	-0.673473	0.500646	0.737825	1466.08	1407.79	1404.99	1371.76	1269.34	1281.85	1585.69	1747.08	1573.06	1494.86	1494.43	1524.6	1401.94	1572.8	1374.33	1253.14	1233.32	ENSG00000066136	1	40691648	40771603	79955					-0.0505696	5.64711	-0.609549	0.550787	0.751757	-6.50026
ENSG00000066185.12	ZMYND12		76.5613	0.902023	0.269225	3.35044	0.00080684	0.019265	54.4655	101.814	61.147	70.1146	58.9642	60.5669	42.178	37.2621	35.6165	69.8745	141.758	165.717	59.1626	51.0349	79.2277	99.329	116.466	ENSG00000066185	1	42430329	42456267	25938					0.81677	1.28448	2.99182	0.00868449	0.178877	-2.50572
ENSG00000066230.11	SLC9A3		1726.92	-0.437501	0.288675	-1.51555	0.129634	0.397513	1967.03	1452.51	1289.65	1173.85	1831.11	1915.54	3135.23	2589.71	2065.76	1735.41	1116.84	1031.72	2110.84	1653.99	2684.33	878.863	690.974	ENSG00000066230	5	470458	524332	53874					-0.512129	5.79491	-1.8106	0.0891715	0.343973	-5.14243
ENSG00000066248.14	NGEF		378.462	0.422193	0.325682	1.29634	0.19486	0.479625	326.427	437.93	298.786	260.103	364.506	392.329	334.411	290.475	307.687	363.118	786.958	870.284	434.211	401.32	198.462	151.775	222.502	ENSG00000066248	2	232878686	233013272	134586					0.09517	3.5773	0.291856	0.774176	0.888248	-6.34876
ENSG00000066279.17	ASPM		303.185	-0.323397	0.393346	-0.822168	0.410981	0.673288	334.42	267.489	179.272	148.145	224.064	273.003	502.119	743.547	374.963	230.242	364.332	299.361	171.149	113.669	597.738	182.765	143.41	ENSG00000066279	1	197084128	197146694	62566					-0.39975	3.19206	-0.998537	0.332999	0.585776	-5.81797
ENSG00000066322.14	ELOVL1		434.81	-0.0434132	0.105001	-0.413455	0.679273	0.845377	441.158	427.555	421.08	389.023	484.578	434.816	443.873	385.324	498.632	471.939	402.753	366.717	422.59	528.907	343.582	462.476	465.864	ENSG00000066322	1	43363397	43368074	4677					-0.0361644	3.91921	-0.331302	0.74475	0.871163	-6.39761
ENSG00000066379.14	ZNRD1		410.297	0.180687	0.147194	1.22754	0.219618	0.507861	386.455	437.545	485.007	524.729	397.74	447.472	295.246	348.061	304.719	288.662	422.626	426.589	471.188	530.453	426.732	403.673	381.557	ENSG00000066379	6	30058899	30064909	6010					0.222859	3.82033	1.76214	0.0972879	0.354662	-4.97185
ENSG00000066382.16	MPPED2		635.147	-0.6509	0.24358	-2.67222	0.00753513	0.0817368	764.538	487.273	518.36	418.426	607.867	593.013	961.056	1343.97	805.33	868.277	518.014	606.205	563.101	470.139	618.133	343.281	292.034	ENSG00000066382	11	30384493	30586872	202379					-0.626568	4.36839	-2.55396	0.0213272	0.222314	-3.69346
ENSG00000066422.4	ZBTB11		1002.06	0.102561	0.156591	0.654963	0.512492	0.745985	968.981	1039.87	1284.09	1368.37	946.643	1050.43	740.124	777.422	765.756	819.021	1067.83	972.922	1137.82	1319.17	867.583	909.059	1004.74	ENSG00000066422	3	101648889	101677495	28606					0.142132	5.10547	1.07857	0.296899	0.553678	-6.05332
ENSG00000066427.22	ATXN3		809.001	0.289537	0.219518	1.31896	0.187181	0.470937	733.164	895.672	968.624	1083.38	931.634	933.815	519.191	476.785	493.685	458.194	838.627	736.641	917.02	1118.13	668.337	985.344	1005.61	ENSG00000066427	14	92044496	92106625	62129					0.380382	4.76016	1.88504	0.077867	0.325866	-4.92463
ENSG00000066455.12	GOLGA5		2191.38	0.30447	0.337939	0.900961	0.367609	0.64111	1974.93	2438.75	3171.3	3316.87	2775.61	2900.88	959.048	908.686	895.36	871.713	2590.07	2141.5	2613.72	3334.28	1422.18	2310.79	2658.73	ENSG00000066455	14	92794231	92839963	45732					0.531801	6.10051	1.59097	0.131333	0.39443	-5.49345
ENSG00000066468.22	FGFR2		2596.44	-0.81538	0.290433	-2.80747	0.00499325	0.0633812	3251.48	1847.82	1164.57	1636.38	4415.88	6676.82	3572.08	3478.92	3029.38	2037.82	1453.35	2188.54	1704.09	1749.88	2106.2	1773.62	1959.06	ENSG00000066468	10	121478334	121598458	120124					-0.630578	6.3418	-2.06821	0.0553197	0.290539	-4.75123
ENSG00000103175.10	WFDC1		45.6532	-1.77404	0.338457	-5.24153	1.59247e-07	3.28971e-05	68.2117	19.8722	34.7426	47.497	36.4506	72.3187	102.432	107.552	70.2437	74.4565	9.27391	13.8989	24.2989	14.6919	12.5509	27.0175	37.3734	ENSG00000103175	16	84294646	84329851	35205					-1.79095	0.320685	-5.16252	9.68345e-05	0.0679343	1.3347
ENSG00000066583.11	ISOC1		486.525	0.0349044	0.10599	0.329318	0.741916	0.879884	481.194	492.618	533.646	532.645	451.344	461.032	368.556	392.945	526.333	583.051	533.913	535.642	461.679	514.988	474.582	443.405	484.116	ENSG00000066583	5	129094751	129114028	19277					0.0590753	4.08056	0.598437	0.557992	0.756084	-6.30031
ENSG00000104497.13	SNX16		232.884	0.564158	0.118771	4.74996	2.03454e-06	0.000243578	190.444	281.387	201.507	242.009	173.676	163.621	235.996	170.22	161.264	175.259	313.988	272.632	276.796	231.203	265.923	316.264	292.903	ENSG00000104497	8	81799581	81842866	43285					0.576673	2.98984	4.8447	0.000183222	0.0679343	0.958711
ENSG00000066651.18	TRMT11		929.287	0.233884	0.215751	1.08404	0.278345	0.566011	858.882	1009.75	1186.81	1208.91	1090.3	1086.59	609.573	629.221	485.77	573.888	1045.3	899.151	1183.25	1273.55	820.517	894.756	951.719	ENSG00000066651	6	125986430	126039276	52846					0.321701	4.96457	1.64931	0.11873	0.379393	-5.31271
ENSG00000066654.13	THUMPD1		1469.51	0.219668	0.161859	1.35716	0.174732	0.455609	1364.89	1589.07	1675.98	1686.14	1545.93	1755.54	1021.31	1122.94	1204.04	907.223	1577.89	1480.77	1643.87	1991.91	1191.55	1622.64	1614.88	ENSG00000066654	16	20702816	20742084	39268					0.25732	5.65208	1.75568	0.0984183	0.356045	-5.22047
ENSG00000066697.14	MSANTD3		495.714	0.0104685	0.0895954	0.116842	0.906986	0.959537	494.584	497.006	573.948	530.383	479.218	440.24	498.102	475.091	487.749	471.939	478.269	484.323	469.075	620.924	523.217	424.334	478.902	ENSG00000066697	9	100427156	100451711	24555					0.0218346	4.11139	0.27401	0.78761	0.895808	-6.45047
ENSG00000066735.14	KIF26A		2368.68	-0.286084	0.118624	-2.41168	0.0158793	0.128	2585.18	2121.25	2444.49	2204.09	2496.87	2345.84	2834.97	2456.75	2959.14	2939.31	2575.5	2701.73	2170	1729.77	2121.89	1804.61	1745.25	ENSG00000066735	14	104138723	104180894	42171					-0.294473	6.35225	-2.59795	0.0195124	0.216157	-3.79567
ENSG00000066739.11	ATG2B		1076.35	0.0339462	0.0792618	0.42828	0.668447	0.839434	1064.06	1090.4	963.065	990.652	1044.2	1002.52	1185	1195.77	1120.93	1010.32	1111.54	1059.52	1201.21	1263.5	1009.57	1004.42	983.008	ENSG00000066739	14	96279202	96363870	84668					0.0385651	5.23033	0.487426	0.63262	0.802399	-6.53023
ENSG00000066777.8	ARFGEF1		1713.66	-0.255038	0.129915	-1.9631	0.0496341	0.244412	1853.95	1553.32	1599.55	1604.72	1506.27	1476.21	1938.18	1979.12	2365.53	2361.99	1397.71	1575.92	1396.66	1350.1	1889.7	1701.31	1561.86	ENSG00000066777	8	67173511	67343677	170166					-0.229277	5.88363	-1.80567	0.0899687	0.345431	-5.15842
ENSG00000066827.15	ZFAT		201.498	-0.223778	0.141525	-1.58118	0.113836	0.372517	215.722	185.241	179.272	147.015	218.704	199.78	261.102	230.347	273.06	216.497	173.555	232.004	195.448	153.878	205.521	167.667	168.615	ENSG00000066827	8	134477788	134713049	235261					-0.21346	2.79814	-1.44477	0.167975	0.435511	-5.24227
ENSG00000066855.15	MTFR1		662.398	0.145212	0.130068	1.11643	0.264236	0.551642	631.536	697.669	721.256	651.387	707.57	708.723	581.454	663.942	575.801	442.157	547.161	519.604	763.831	745.418	774.235	757.285	776.151	ENSG00000066855	8	65644734	65771261	126527					0.162718	4.51685	1.3152	0.207127	0.472862	-5.70382
ENSG00000066923.17	STAG3		1418.47	0.168199	0.148739	1.13083	0.258125	0.545258	1340.83	1507.2	1329.95	897.92	1479.47	1280.04	1554.56	1483.71	1285.16	1415.82	1747.47	1707.42	1621.69	1375.62	1898.33	1139.5	1060.36	ENSG00000066923	7	100177563	100221488	43925					0.158423	5.60785	1.09868	0.288292	0.547212	-6.08091
ENSG00000066926.10	FECH		663.891	-0.109182	0.10654	-1.0248	0.305457	0.588703	687.693	636.688	617.029	626.508	757.958	753.018	685.895	703.745	667.81	689.581	510.065	529.227	557.818	614.738	751.487	747.749	745.73	ENSG00000066926	18	57548283	57586772	38489					-0.10506	4.52733	-0.945164	0.358742	0.607315	-6.10609
ENSG00000066933.15	MYO9A		1304.83	0.00363843	0.0672749	0.054083	0.956869	0.982993	1303.71	1306.1	1282.7	1420.39	1232.89	1149.87	1454.14	1211.02	1346.5	1332.2	1248	1310.77	1279.39	1191.59	1358.64	1464.51	1289.82	ENSG00000066933	15	71822289	72118577	296288					0.0152522	5.50972	0.209617	0.836633	0.923259	-6.65795
ENSG00000067048.16	DDX3Y		3340.87	0.0926819	0.116767	0.793733	0.427351	0.686167	3240.67	3455.38	3368.64	3531.74	3419.92	3761.48	3121.17	2709.97	3231.21	2781.24	3484.34	2541.36	3851.91	4155.47	2764.34	3662.46	3727.78	ENSG00000067048	Y	12904108	12920478	16370					0.0916185	6.85502	0.828911	0.419446	0.65603	-6.40294
ENSG00000067057.16	PFKP		4181.49	-0.268519	0.142875	-1.8794	0.0601904	0.271346	4541.24	3770.35	3834.19	3987.49	3969.9	4047.13	4317.22	3578.85	5984.57	6610.59	4209.03	4495.75	3662.8	3573.21	3363.65	3687.89	3400.11	ENSG00000067057	10	3066333	3137712	71379					-0.233731	7.16535	-1.74534	0.10025	0.358578	-5.30447
ENSG00000067064.11	IDI1		6863.85	0.422175	0.395047	1.06867	0.285217	0.571941	5924.15	7937.79	12155.7	11568.9	6660.81	7210.17	2275.6	2283.15	2790.95	2447.9	9499.14	7133.33	10177	12260	3807.64	6492.15	6195.3	ENSG00000067064	10	1039152	1049170	10018					0.67941	7.67389	1.72313	0.104285	0.363802	-5.35128
ENSG00000067082.14	KLF6		1572.86	0.306971	0.197337	1.55557	0.11981	0.382765	1416.12	1752	1814.95	1657.87	1917.94	1966.16	980.137	1092.46	956.7	942.733	2163.47	2018.55	1831.93	1781.58	1438.65	1567.01	1462.78	ENSG00000067082	10	3775996	3785281	9285					0.36824	5.72979	2.05062	0.057193	0.294002	-4.74934
ENSG00000067113.16	PLPP1		621.692	-0.0391186	0.101235	-0.386413	0.699191	0.857525	630.089	612.095	711.528	625.377	568.2	633.692	547.31	511.506	705.405	737.692	561.734	553.817	593.739	654.947	543.612	684.973	691.843	ENSG00000067113	5	55424854	55535050	110196					-0.0160918	4.43491	-0.161464	0.873765	0.941492	-6.53085
ENSG00000067141.16	NEO1		4446.25	-0.201943	0.13511	-1.49465	0.135005	0.404714	4734.47	4116.84	3711.9	4027.07	3884.13	4001.03	6015.39	6341.32	5188.14	4706.79	4328.27	4982.22	3841.34	3474.24	4353.6	4038.32	3799.92	ENSG00000067141	15	73051710	73305206	253496					-0.175543	7.25917	-1.33906	0.199412	0.466238	-5.87661
ENSG00000067167.7	TRAM1		2762	0.00514744	0.168388	0.0305689	0.975613	0.990489	2757.52	2767.12	2990.64	3358.72	3443.51	3723.51	2236.44	2155.27	2201.3	1950.76	2556.95	2337.15	2976.09	3587.13	2111.69	2686.65	3114.16	ENSG00000067167	8	70573442	70608387	34945					0.0371552	6.56359	0.240942	0.812685	0.910439	-6.71483
ENSG00000067177.14	PHKA1		341.55	-0.506676	0.204536	-2.4772	0.0132417	0.115122	396.178	279.117	200.117	239.747	352.713	376.961	497.098	552.156	523.365	427.266	275.568	250.18	264.119	226.564	308.282	335.335	293.773	ENSG00000067177	X	72578814	72714319	135505					-0.451601	3.51237	-2.06275	0.0558951	0.291507	-4.43428
ENSG00000067182.7	TNFRSF1A		1198.87	-0.0724081	0.139477	-0.51914	0.603663	0.803727	1226.88	1166.86	967.234	894.527	1496.62	1498.8	1284.42	1264.37	1225.8	1183.29	1005.56	1085.18	1006.82	994.406	1149.19	1413.65	1513.19	ENSG00000067182	12	6328757	6342114	13357					-0.0619733	5.37056	-0.427811	0.674537	0.828997	-6.5724
ENSG00000067191.15	CACNB1		2525.95	0.22402	0.105185	2.12978	0.0331902	0.195385	2342.54	2735.55	2957.29	2521.86	2302.82	2061.08	2203.3	1993.52	2116.22	2584.21	3067.02	2765.88	3175.76	2837.85	2631.77	2421.24	2249.36	ENSG00000067191	17	39173456	39197703	24247					0.236703	6.45099	2.70138	0.0158094	0.205775	-3.60253
ENSG00000067208.14	EVI5		468.171	0.156757	0.185888	0.843289	0.399067	0.665617	444.47	495.258	528.088	591.451	602.507	538.774	359.517	294.709	331.432	309.281	482.244	526.019	548.31	574.529	352.21	504.592	478.902	ENSG00000067208	1	92508696	92792404	283708					0.21372	3.99525	1.23937	0.233222	0.496566	-5.70958
ENSG00000067221.13	STOML1		1003.8	0.108514	0.119539	0.907773	0.363998	0.639044	968.816	1043.79	1210.43	1145.58	897.328	941.951	753.179	789.278	840.946	1171.83	1049.28	1242.35	989.916	1053.17	949.948	1026.66	995.176	ENSG00000067221	15	73978923	73994622	15699					0.139932	5.11993	1.36034	0.192728	0.460271	-5.72742
ENSG00000067225.17	PKM		18895.2	-0.10711	0.0779782	-1.37359	0.16957	0.449265	19547.6	18149.5	17722.9	17742.4	18172.8	17484.8	19087.6	20252.8	22617.5	23300.3	18942.6	19046.8	17539.6	19438.9	17009.6	17876	17192.7	ENSG00000067225	15	72199029	72231822	32793					-0.0908591	9.36244	-1.15127	0.266668	0.526317	-6.13903
ENSG00000067248.9	DHX29		930.557	0.244807	0.168063	1.45663	0.145217	0.419448	856.777	1014.88	924.153	923.93	855.517	937.431	821.467	808.756	828.085	754.874	858.5	681.045	1376.59	1597.55	812.673	904.292	873.495	ENSG00000067248	5	55256245	55307722	51477					0.204096	4.99015	1.35491	0.194416	0.462207	-5.71917
ENSG00000067334.13	DNTTIP2		1622.03	0.18913	0.166708	1.1345	0.256587	0.543808	1522.76	1735.48	2051.2	2155.46	1730.33	1666.04	1118.72	1189	1118.95	1152.36	1691.83	1633.65	1877.35	2090.88	1486.5	1656.81	1711.36	ENSG00000067334	1	93866283	93879918	13635					0.246523	5.79354	1.72004	0.104858	0.36477	-5.28511
ENSG00000067365.14	METTL22		1095.59	0.244304	0.128082	1.9074	0.0564684	0.261975	1008.97	1194.59	1146.51	1016.66	1058.14	1045.91	1132.78	938.326	796.425	937.006	1197.66	739.848	1369.19	1183.85	1182.92	1339.75	1348.92	ENSG00000067365	16	8621683	8649654	27971					0.24164	5.23952	1.90129	0.0755759	0.320931	-4.95482
ENSG00000067369.13	TP53BP1		5240.94	-0.173075	0.0597927	-2.89459	0.00379651	0.0533493	5533.02	4907.14	4912.6	5186.22	6234.12	5979.85	5519.3	5397.92	5416.68	5617.45	4570.72	4574.87	4935.85	4881.56	4992.92	5320.86	5073.23	ENSG00000067369	15	43403061	43510728	107667					-0.161281	7.51333	-2.20488	0.0425677	0.269507	-4.55273
ENSG00000067445.20	TRO		5240.69	-0.024761	0.0990033	-0.250103	0.802508	0.910263	5283.05	5192.27	5244.74	5399.96	4959.42	4896.88	5442.97	4634.89	5389.97	6295.58	5033.09	3932.32	5355.27	5642.44	4566.97	5971.66	5844.16	ENSG00000067445	X	54920462	54931431	10969					-0.0217415	7.50939	-0.22286	0.826487	0.917782	-6.74784
ENSG00000067533.5	RRP15		537.405	0.030904	0.072564	0.425886	0.670191	0.840458	532.325	543.211	557.271	576.749	509.236	499.903	482.035	541.147	555.024	537.232	510.065	553.817	570.496	602.366	573.421	456.914	535.396	ENSG00000067533	1	218285287	218337983	52696					0.038471	4.23047	0.551297	0.589107	0.775842	-6.35385
ENSG00000067560.10	RHOA		8792.92	0.133442	0.0715476	1.86508	0.0621708	0.275384	8412.85	9227.27	9508.35	9602.31	8621.64	8704.46	6942.3	7969.85	8385.72	7568.21	9562.73	9249.17	8648.3	9361.03	9282.2	9261.44	9226.02	ENSG00000067560	3	49359145	49412998	53853					0.150482	8.2593	2.3003	0.0353421	0.255645	-4.39744
ENSG00000067596.10	DHX8		1609.18	-0.0125643	0.137165	-0.0915998	0.927016	0.969129	1615.84	1601.56	1927.52	2170.16	1871.84	1801.64	1291.45	1383.78	1216.9	1263.47	1636.18	1598.37	1765.37	1750.65	1408.06	1559.07	1493.2	ENSG00000067596	17	43483865	43544463	60598					0.0265704	5.79613	0.223694	0.825849	0.917218	-6.67795
ENSG00000067601.7	PMS2P4		396.239	0.125834	0.135618	0.927854	0.353483	0.629664	380.372	414.372	482.227	517.944	396.668	406.793	300.267	308.259	278.007	352.809	418.651	425.52	412.025	450.035	425.163	379.834	389.379	ENSG00000067601	7	67295608	67302907	7299					0.173149	3.77544	1.47637	0.159406	0.427281	-5.37335
ENSG00000067606.16	PRKCZ		3119.95	0.0243336	0.120143	0.202539	0.839495	0.928644	3095.15	3148.29	3433.96	3416.39	2849.58	2881	2775.72	2731.99	2968.05	3704.5	3827.48	4069.17	3130.33	2925.23	2973	2515.81	2597.02	ENSG00000067606	1	2050470	2185395	134925					0.0200168	6.7561	0.192604	0.849712	0.930237	-6.73278
ENSG00000067646.11	ZFY		238.157	0.0879851	0.0825963	1.06524	0.286767	0.573179	231.06	246.268	197.338	255.579	203.694	237.748	230.975	231.194	243.38	248.57	260.994	261.941	225.029	255.948	258.078	218.524	243.362	ENSG00000067646	Y	2935281	2982506	47225					0.095956	3.05668	1.06576	0.302474	0.558706	-5.73177
ENSG00000067704.9	IARS2		2387.79	-0.0595164	0.0658588	-0.903696	0.366157	0.640166	2434.05	2334.93	2495.91	2264.02	2517.23	2493.19	2346.91	2493.17	2638.59	2223.38	2129.03	2338.22	2246.06	2122.59	2739.24	2415.68	2353.66	ENSG00000067704	1	220094102	220148041	53939					-0.0520434	6.381	-0.718019	0.483181	0.704136	-6.47161
ENSG00000067715.13	SYT1		6429.16	-0.00948845	0.140937	-0.067324	0.946324	0.978794	6449.29	6406.14	7426.58	8206.8	4567.04	4610.32	5979.24	5629.11	6932.36	8242.9	5589.52	6469.4	5989.15	6126.5	6753.18	7329.69	6585.55	ENSG00000067715	12	78863993	79452008	588015					0.0324374	7.79267	0.25674	0.800677	0.904381	-6.74589
ENSG00000067798.15	NAV3		801.731	-0.0126328	0.0924226	-0.136686	0.891279	0.953375	805.648	797.255	785.183	848.161	827.643	746.69	816.446	763.025	758.83	899.205	616.053	735.572	840.953	716.808	861.307	958.327	851.767	ENSG00000067798	12	77324641	78213008	888367					-0.00528615	4.80328	-0.0557141	0.956265	0.980034	-6.599
ENSG00000067829.18	IDH3G		1796.98	0.169541	0.185707	0.912947	0.361271	0.636537	1698.37	1909.68	1928.91	1790.18	1893.29	1790.79	1456.15	1582.79	1637.37	1507.46	1633.53	1587.68	1925.95	1782.35	3604.47	1432.72	1401.07	ENSG00000067829	X	153785766	153794523	8757					0.116312	5.93361	0.722326	0.480602	0.702325	-6.44476
ENSG00000067836.12	ROGDI		1855.35	-0.0103453	0.120514	-0.0858433	0.931591	0.971375	1861.53	1848.28	1568.98	1642.04	1664.93	1519.6	2020.53	2167.13	1932.2	2376.88	1768.67	1975.78	1570.98	1493.93	2121.11	2031.08	1976.45	ENSG00000067836	16	4796968	4802950	5982					0.0046913	6.00647	0.0387142	0.969601	0.985985	-6.71729
ENSG00000067840.12	PDZD4		10237.5	0.392229	0.216077	1.81523	0.0694881	0.291873	8934.92	11726.2	11021.7	9190.67	9208.06	8358.23	9011.03	8992.86	7315.24	8381.51	11450.6	12402.1	12871	11755	20956.1	6419.83	6228.33	ENSG00000067840	X	153802166	153830565	28399					0.302521	8.41607	1.52404	0.147174	0.414605	-5.65578
ENSG00000067842.17	ATP2B3		943.408	-0.0379666	0.176333	-0.215311	0.829525	0.923833	954.854	930.326	751.83	689.837	884.463	839.801	1051.44	827.387	1106.09	1487.98	969.787	1260.52	874.761	672.732	1084.09	872.506	777.889	ENSG00000067842	X	153517676	153582939	65263					-0.0225022	5.01112	-0.132753	0.896057	0.952182	-6.61879
ENSG00000067900.7	ROCK1		1120.23	-0.1107	0.0661012	-1.6747	0.0939927	0.33855	1159.74	1075.07	1122.88	1117.31	1119.25	1127.27	1221.15	1314.33	1246.58	1009.17	1083.72	1032.79	1163.18	1150.6	1039.37	1063.22	992.569	ENSG00000067900	18	20946906	21111851	164945					-0.10147	5.2889	-1.44712	0.167323	0.435003	-5.63152
ENSG00000067955.13	CBFB		1561.83	0.115463	0.210167	0.549387	0.58274	0.790352	1503.68	1628.28	1724.62	2094.39	1227.53	1275.52	1047.42	982.363	1549.32	2128.31	1323.52	1404.86	1236.07	1316.85	1533.57	2473.69	2109.43	ENSG00000067955	16	67029116	67101058	71942					0.147443	5.71991	0.744241	0.467607	0.693283	-6.41353
ENSG00000067992.12	PDK3		119.33	0.235127	0.172456	1.36341	0.172754	0.453185	110.11	129.868	109.787	134.575	134.01	140.117	84.356	101.624	108.828	67.5836	145.733	133.643	119.382	123.721	89.4254	139.855	157.316	ENSG00000067992	X	24465221	24539837	74616					0.248729	2.03372	1.42995	0.17212	0.439405	-5.14303
ENSG00000068001.13	HYAL2		843.413	-0.093697	0.117679	-0.796209	0.42591	0.685379	868.714	814.497	719.867	763.345	838.364	780.138	972.103	952.723	958.679	964.498	802.856	952.608	714.177	595.407	987.601	833.569	815.262	ENSG00000068001	3	50317790	50322906	5116					-0.09917	4.86988	-0.807362	0.431391	0.666141	-6.27597
ENSG00000068024.16	HDAC4		1039.72	0.292912	0.104104	2.81366	0.00489808	0.0627491	940.774	1152.8	1092.31	1024.58	1027.05	964.55	809.416	861.262	862.712	884.314	1259.93	1416.62	1255.09	1131.27	1065.26	1021.9	919.56	ENSG00000068024	2	239048168	239401654	353486					0.292834	5.16817	3.2075	0.00553577	0.158808	-2.52118
ENSG00000068028.17	RASSF1		1165.28	0.1841	0.244566	0.752762	0.451593	0.703342	1095.78	1244.71	1714.89	1726.86	1275.77	1282.75	685.895	632.608	699.469	748.001	1548.74	1269.08	1311.08	1428.98	816.595	1144.27	1194.21	ENSG00000068028	3	50329782	50340980	11198					0.287801	5.27451	1.28258	0.218055	0.483036	-5.84038
ENSG00000068078.18	FGFR3		7981.77	0.18462	0.240218	0.768551	0.44216	0.696369	7503.92	8527.89	11601.2	8167.22	6576.11	6044.03	7506.68	7210.21	7249.95	5675.87	5760.43	6319.72	13813.4	10224.8	12849.8	5031.61	5695.54	ENSG00000068078	4	1793293	1808872	15579					0.116738	8.05232	0.542789	0.594815	0.779292	-6.63263
ENSG00000068079.7	IFI35		56.9675	-1.15354	0.401384	-2.8739	0.00405443	0.0553667	76.639	34.4858	26.4044	26.0103	49.3155	46.1032	96.4069	103.318	146.424	119.13	38.4205	31.0052	20.073	14.6919	56.4792	38.1424	42.5883	ENSG00000068079	17	43006725	43014456	7731					-1.01951	0.70573	-2.32916	0.0333928	0.250488	-3.61987
ENSG00000068097.14	HEATR6		850.817	0.0534735	0.0846476	0.63172	0.52757	0.755175	836.26	867.453	882.462	987.259	914.481	903.983	820.463	736.772	739.043	705.618	890.296	831.795	834.615	876.872	814.241	852.64	971.709	ENSG00000068097	17	60043194	60078931	35737					0.0698263	4.89022	0.847576	0.409273	0.648698	-6.24605
ENSG00000068120.14	COASY		3073.95	0.110407	0.171463	0.643907	0.519636	0.750366	2964.15	3199.44	3966.22	3904.93	3488.54	3308.58	2322.8	2286.54	2168.65	2266.91	3129.28	2911.28	3824.44	4199.55	2788.66	2628.64	2914.26	ENSG00000068120	17	42561467	42566277	4810					0.147058	6.71553	0.993437	0.335401	0.587761	-6.24909
ENSG00000068137.14	PLEKHH3		2187	-0.0997641	0.105652	-0.944274	0.34503	0.622245	2257.63	2106.27	2655.72	2406.51	2340.34	2391.94	2234.43	2081.59	2034.1	1916.4	1915.73	1951.19	2527.09	2588.09	1708.5	1969.1	2084.22	ENSG00000068137	17	42667914	42676994	9080					-0.0961388	6.24658	-1.0512	0.308907	0.563597	-6.17148
ENSG00000068305.17	MEF2A		1482.31	-0.015911	0.0860912	-0.184815	0.853374	0.936089	1490.24	1473.25	1443.9	1773.22	1438.73	1359.59	1405.93	1296.55	1494.91	1709.06	1475.88	1540.64	1322.71	1423.56	1313.93	1694.16	1541.87	ENSG00000068305	15	99565417	99716466	151049					-0.00288076	5.69062	-0.0339793	0.973317	0.987617	-6.69545
ENSG00000068308.13	OTUD5		3546.31	0.0698087	0.119128	0.585997	0.557877	0.774785	3466.6	3637.42	4167.72	4234.02	3774.78	3655.71	2813.88	2742.15	2977.94	3366.58	3216.72	3203.16	4104.4	4250.58	3193.43	3699.81	3793.84	ENSG00000068308	X	48922028	48958386	36358					0.0911829	6.94076	0.881509	0.391196	0.634376	-6.36056
ENSG00000068323.16	TFE3		2743.42	0.121844	0.162966	0.74766	0.454665	0.705643	2635.26	2867.03	3825.86	3435.62	2793.83	2757.15	2029.57	1794.51	2192.4	2253.17	3149.16	2932.66	3178.93	3375.26	2372.91	2511.04	2549.22	ENSG00000068323	X	49028726	49043486	14760					0.165981	6.55478	1.19188	0.250824	0.512359	-6.0321
ENSG00000068354.15	TBC1D25		964.309	0.109866	0.128765	0.853228	0.393533	0.662268	930.411	1003.05	1307.71	1211.17	928.418	852.456	716.022	778.269	785.543	863.695	1008.21	1015.69	1012.1	1023.02	1029.96	1007.59	924.775	ENSG00000068354	X	48539457	48562609	23152					0.156827	5.05935	1.49986	0.153278	0.42071	-5.53631
ENSG00000068366.19	ACSL4		3342.2	0.474526	0.232657	2.0396	0.0413907	0.221412	2828.38	3929.42	4438.71	4785.89	2526.88	2488.67	1705.2	1413.42	2292.32	2975.97	4719.1	4512.86	3971.29	3881.74	3246.77	3769.74	3404.46	ENSG00000068366	X	109624244	109733403	109159					0.589058	6.78502	2.80368	0.0128177	0.195562	-3.41503
ENSG00000068383.18	INPP5A		1410.3	-0.112604	0.218696	-0.514888	0.606631	0.805541	1461.15	1352.2	1400.82	1358.19	1316.51	1373.15	1479.24	1478.63	1642.32	1640.33	2123.73	2203.51	1239.24	1176.89	634.606	1050.5	1036.9	ENSG00000068383	10	132537820	132783480	245660					-0.237773	5.56788	-1.14405	0.269565	0.528028	-6.02715
ENSG00000068394.10	GPKOW		786.767	0.0361308	0.0835756	0.432312	0.665514	0.838098	777.816	796.998	890.8	853.815	757.958	737.651	735.103	775.728	649.013	822.458	821.404	848.901	806.09	801.093	897.391	718.348	685.759	ENSG00000068394	X	49113389	49123801	10412					0.0471317	4.77776	0.632626	0.535985	0.741757	-6.39109
ENSG00000068400.13	GRIPAP1		2739.03	-0.187712	0.153348	-1.22409	0.220918	0.509552	2904.56	2549.86	2604.31	2227.84	2385.37	2293.41	3563.04	3200.3	3295.52	3666.69	2151.55	1853.9	2776.41	2201.46	3196.56	2950.47	2718.7	ENSG00000068400	X	48973720	49002264	28544					-0.172775	6.55451	-1.14265	0.270128	0.528591	-6.08694
ENSG00000068438.14	FTSJ1		1097.54	0.0535923	0.13833	0.387425	0.698442	0.857097	1078.69	1119.08	1293.81	1306.17	1298.28	1136.31	924.904	893.442	835.01	941.588	1119.49	982.544	1340.67	1420.47	942.104	1004.42	1023.86	ENSG00000068438	X	48476021	48486364	10343					0.0729264	5.24386	0.608269	0.551615	0.752108	-6.46385
ENSG00000068489.12	PRR11		380.14	0.44612	0.273703	1.62994	0.103114	0.354036	325.231	442.893	425.249	435.389	354.857	376.057	205.869	423.432	242.39	138.604	418.651	420.174	259.893	275.279	767.175	505.386	453.696	ENSG00000068489	17	59155499	59204705	49206					0.470387	3.6261	1.71376	0.106031	0.366006	-5.01213
ENSG00000068615.18	REEP1		3491.17	0.291665	0.127369	2.28992	0.022026	0.154858	3161.04	3868.47	3806.4	4169.56	2924.62	2752.63	2747.6	2514.34	2694.99	3678.15	4006.33	4536.38	3506.44	3458.77	4317.52	3893.7	3360.13	ENSG00000068615	2	86213993	86338083	124090					0.318165	6.90887	2.9277	0.00992094	0.18495	-3.17483
ENSG00000068650.18	ATP11A		2801.12	-0.058589	0.147544	-0.397096	0.691296	0.852429	2853.52	2741.22	2167.94	2575.02	3289.13	3343.83	3303.94	2914.91	2782.05	2451.34	3573.11	3566.67	2614.77	2040.62	2098.36	2769.29	2525.75	ENSG00000068650	13	112690329	112887168	196839					-0.0720322	6.59169	-0.490108	0.630763	0.800954	-6.62112
ENSG00000068654.15	POLR1A		1517.7	-0.0853134	0.125022	-0.682385	0.494996	0.734459	1559.05	1470.44	1195.15	1362.71	1455.88	1314.39	1948.22	1954.56	1721.47	1520.06	1403.01	1689.25	1730.5	1445.21	1209.6	1396.17	1419.32	ENSG00000068654	2	86020216	86106155	85939					-0.0710889	5.71491	-0.582331	0.568524	0.763124	-6.52214
ENSG00000068697.6	LAPTM4A		5439.29	-0.224411	0.131631	-1.70485	0.0882217	0.328431	5830.99	4991.63	5178.04	6028.73	6686.54	7236.39	5278.28	5403	5584.87	5252.04	5596.15	5149	5492.61	6227.03	3296.97	4182.94	4996.74	ENSG00000068697	2	20032650	20052028	19378					-0.232853	7.55022	-1.87339	0.0795478	0.329254	-5.11312
ENSG00000068724.15	TTC7A		724.33	-0.0534295	0.111845	-0.477711	0.632856	0.820358	736.773	710.109	671.227	707.932	891.967	941.047	623.632	665.636	690.565	702.182	679.645	658.593	762.774	829.703	596.954	654.777	788.319	ENSG00000068724	2	46916157	47076137	159980					-0.0401551	4.65263	-0.368194	0.717593	0.85559	-6.50827
ENSG00000068745.14	IP6K2		4043.63	0.0969876	0.0912917	1.06239	0.288058	0.573819	3916.89	4188.49	4743.06	4387.82	3958.11	3991.09	3523.87	3617.81	3332.13	3781.24	4228.91	3970.8	4728.78	4838.26	3930.79	3750.66	3871.19	ENSG00000068745	3	48688003	48740353	52350					0.109654	7.13617	1.47282	0.16035	0.428339	-5.69854
ENSG00000068784.12	SRBD1		590.254	0.0269217	0.086456	0.311392	0.755503	0.887326	584.827	596.457	575.337	661.565	636.813	659.908	518.187	541.994	544.142	540.669	631.951	707.774	544.084	585.354	542.828	553.064	610.143	ENSG00000068784	2	45388680	45612165	223485					0.0307858	4.36319	0.359204	0.724176	0.8589	-6.46606
ENSG00000068796.16	KIF2A		2702.56	0.137264	0.106728	1.28612	0.198402	0.48313	2582.7	2839.53	3238.01	3286.34	2753.09	2573.64	2108.9	2283.15	2182.5	2235.99	2790.12	2810.78	2949.68	2936.05	2824.74	2852.73	2712.62	ENSG00000068796	5	62306162	62537249	231087					0.168013	6.55078	1.90192	0.0754885	0.320754	-5.03892
ENSG00000068831.18	RASGRP2		309.383	-0.104894	0.243419	-0.430917	0.666529	0.838263	319.854	297.416	259.875	196.773	190.83	244.076	361.526	343.827	437.292	524.632	290.141	263.01	296.869	177.075	469.091	306.728	278.997	ENSG00000068831	11	64726911	64745456	18545					-0.0666495	3.36825	-0.273846	0.787735	0.895853	-6.31308
ENSG00000068878.14	PSME4		1494.81	-0.10627	0.117281	-0.906115	0.364875	0.639571	1546.11	1436.18	1420.28	1717.81	1811.81	1793.5	1369.78	1503.19	1474.13	1278.36	1291.72	1206	1688.25	1814.83	1192.34	1439.08	1421.06	ENSG00000068878	2	53864067	53970840	106773					-0.101656	5.69482	-0.939053	0.361774	0.610178	-6.24697
ENSG00000068885.14	IFT80		398.591	-0.0288476	0.097776	-0.295037	0.767965	0.893334	401.982	394.716	391.897	323.432	403.101	435.72	375.585	449.685	419.484	416.956	410.702	459.732	344.411	331.727	451.049	374.272	391.117	ENSG00000068885	3	160256986	160399880	142894					-0.0307188	3.79552	-0.289514	0.775935	0.889116	-6.38856
ENSG00000068903.19	SIRT2		2634.81	0.227219	0.123793	1.83547	0.0664363	0.285224	2440.53	2856.85	3044.84	2806.85	2242.78	2296.12	2288.66	2326.34	2164.69	2353.97	3142.53	3477.93	3170.48	3253.09	2483.51	2136.77	2333.67	ENSG00000068903	19	38878555	38899862	21307					0.223586	6.50692	2.19028	0.0437874	0.271028	-4.54987
ENSG00000068912.13	ERLEC1		2620.57	0.0797354	0.183855	0.433686	0.664516	0.837523	2553.02	2697.78	3107.38	3278.42	3277.34	3419.77	1837.76	1808.9	1797.65	1896.92	2582.12	2495.38	2813.39	3110.03	2008.93	2845.58	3028.99	ENSG00000068912	2	53787044	53818819	31775					0.138523	6.48028	0.815063	0.427097	0.662506	-6.40091
ENSG00000068971.13	PPP2R5B		5344.64	0.092789	0.15833	0.586048	0.557844	0.774785	5184.13	5528.08	6617.77	6636.01	5868.54	5435.65	3703.63	3207.08	4081.06	5923.3	6001.55	6205.32	5700.73	5314.58	5467.5	5149.22	4857.68	ENSG00000068971	11	64917553	64934473	16920					0.146359	7.51907	1.02252	0.321868	0.575875	-6.24321
ENSG00000068976.13	PYGM		483.291	-0.81762	0.388908	-2.10235	0.0355227	0.203278	605.654	343.448	334.919	322.301	284.1	326.338	1011.27	918.001	878.541	769.765	168.255	177.478	216.577	194.087	727.169	526.841	393.725	ENSG00000068976	11	64746389	64760297	13908					-0.812116	3.81888	-1.99185	0.0638809	0.304977	-4.59376
ENSG00000069020.18	MAST4		495.317	-0.240641	0.231688	-1.03864	0.298971	0.583028	533.691	451.461	359.933	408.248	417.038	397.753	586.475	459.848	893.382	746.856	268.944	332.504	584.23	435.343	600.091	523.663	415.454	ENSG00000069020	5	66596361	67169595	573234					-0.188205	4.04848	-0.847035	0.409565	0.648829	-6.11178
ENSG00000069188.16	SDK2		5496.97	0.131965	0.105593	1.24976	0.211387	0.498281	5261.47	5766.1	4690.25	5245.03	5045.19	5091.23	6062.59	6735.12	5080.3	4142.07	4872.78	6424.49	6296.59	5153.75	5614.97	5813.53	6186.61	ENSG00000069188	17	73334384	73644089	309705					0.148251	7.57532	1.44743	0.167239	0.434994	-5.74389
ENSG00000069248.11	NUP133		1751.21	0.0646897	0.0975141	0.663388	0.507082	0.742077	1714.21	1793.5	1438.34	1447.53	1520.2	1544.91	1936.17	2027.39	1948.03	1851.1	1841.53	1658.24	1791.78	1684.92	2069.33	1771.24	1737.43	ENSG00000069248	1	229440260	229508341	68081					0.081757	5.92839	0.816744	0.426164	0.662036	-6.37109
ENSG00000069275.12	NUCKS1		11874.3	0.232993	0.130014	1.79206	0.0731235	0.298024	10976.5	12900.5	13523.2	13787.7	11201.1	11184.1	8876.46	10348.7	9746.07	9144.4	15503.3	15338	12876.3	14047	11436.2	10766.5	10335.9	ENSG00000069275	1	205712819	205750276	37457					0.242663	8.67657	2.24238	0.0395784	0.264748	-4.50805
ENSG00000069329.16	VPS35		4502.61	0.108203	0.0954829	1.13322	0.257122	0.544285	4344.96	4682.78	5094.65	5539.06	4363.35	4492.8	3600.2	3707.57	3920.79	4041.27	5047.66	4744.87	4570.31	4641.85	4378.71	4748.72	4647.34	ENSG00000069329	16	46656132	46689518	33386					0.131926	7.2902	1.61316	0.126412	0.388623	-5.50555
ENSG00000069345.11	DNAJA2		3211.92	0.214562	0.133539	1.60674	0.108112	0.362591	2988.6	3467.15	3830.02	3973.92	3060.78	3246.2	2414.19	2373.76	2492.17	2517.77	3494.94	3425.54	3636.38	4187.95	3027.13	3258.79	3239.32	ENSG00000069345	16	46955362	46973788	18426					0.247387	6.7901	2.23005	0.0405393	0.266772	-4.48941
ENSG00000069399.14	BCL3		303.012	0.261216	0.150829	1.73187	0.0832967	0.319091	277.695	331.945	368.272	357.358	269.091	286.563	251.06	184.617	228.539	276.062	310.014	391.307	273.627	296.93	406.336	309.907	335.492	ENSG00000069399	19	44747705	44760044	12339					0.302484	3.37987	2.18105	0.0445749	0.272458	-4.21922
ENSG00000069424.14	KCNAB2		1730.32	-0.139718	0.107913	-1.29473	0.195413	0.480214	1808.26	1641.25	1678.76	1763.04	1569.52	1515.98	1943.2	1843.62	1926.26	2225.68	1637.51	1787.61	1492.8	1442.89	2102.28	1601.98	1423.67	ENSG00000069424	1	5991466	6101193	109727					-0.13227	5.90749	-1.29216	0.214799	0.480387	-5.88046
ENSG00000069431.11	ABCC9		121.517	0.0655759	0.437195	0.149992	0.880771	0.94789	119.069	124.315	113.956	124.397	159.739	139.213	115.487	86.3802	106.85	106.53	30.4714	41.6967	57.0496	40.9825	312.989	182.765	204.25	ENSG00000069431	12	21797401	21942529	145128					-0.362388	1.83679	-0.810707	0.429523	0.664638	-5.74925
ENSG00000069482.6	GAL		26.7068	-1.64641	0.557322	-2.95414	0.0031354	0.0472853	39.0737	12.5732	9.72793	10.1779	20.3694	22.5996	57.2416	30.4871	62.329	99.6571	22.5224	7.48401	16.9036	20.8779	12.5509	1.58926	6.08405	ENSG00000069482	11	68683779	68691175	7396					-1.57756	-0.663516	-2.60142	0.0193757	0.215629	-3.08272
ENSG00000069493.14	CLEC2D		79.2646	-0.677503	0.270299	-2.50649	0.0121936	0.110531	95.877	60.279	37.522	55.4132	80.4057	97.6302	173.733	121.949	116.743	83.6203	74.1913	63.0796	55.9931	54.1279	75.3056	44.4994	54.7564	ENSG00000069493	12	9664969	9699555	34586					-0.584493	1.36229	-2.08063	0.0540305	0.287744	-4.09957
ENSG00000069509.5	FUNDC1		417.997	0.102412	0.111321	0.919972	0.357588	0.63349	404.071	433.912	478.058	420.688	419.182	509.847	355.5	339.593	344.293	365.409	492.842	464.009	429.985	438.436	458.893	374.272	378.949	ENSG00000069509	X	44523639	44543001	19362					0.116865	3.85993	1.13771	0.272124	0.530718	-5.80037
ENSG00000069535.13	MAOB		179.758	-1.23546	0.500138	-2.47023	0.0135027	0.116605	245.841	104.236	59.7573	99.5175	278.74	328.146	248.047	196.473	413.548	342.5	18.5478	38.4892	50.7108	47.9418	125.509	259.845	188.605	ENSG00000069535	X	43766611	43882447	115836					-1.46617	2.17159	-2.64399	0.0177714	0.212641	-3.20753
ENSG00000069667.15	RORA		329.026	0.0131	0.173088	0.0756842	0.93967	0.975164	327.32	330.976	270.992	355.097	328.055	358.881	307.297	264.222	357.155	376.864	430.575	367.786	412.025	385.081	182.773	271.764	266.829	ENSG00000069667	15	60488284	61229319	741035					-0.0461137	3.49556	-0.267976	0.792169	0.899246	-6.33899
ENSG00000108384.14	RAD51C		323.981	0.701199	0.153081	4.58057	4.63703e-06	0.000456574	250.571	407.877	296.007	263.495	276.596	316.394	241.017	242.203	174.125	194.732	529.938	487.53	390.895	435.343	337.306	346.46	327.669	ENSG00000108384	17	58692573	58735611	43038					0.69566	3.43854	4.9272	0.000155101	0.0679343	1.09717
ENSG00000069702.10	TGFBR3		373.092	-1.09672	0.546524	-2.00671	0.0447801	0.230925	496.495	232.06	111.176	140.229	399.884	505.327	1255.3	537.759	715.299	306.99	87.4398	112.26	69.7273	69.593	178.066	564.984	542.349	ENSG00000069702	1	91680343	91906335	225992					-1.26542	3.15855	-2.08066	0.0540267	0.287744	-4.33073
ENSG00000069764.9	PLA2G10		13.089	0.566796	0.352295	1.60887	0.107646	0.361721	10.6332	15.8956	6.94852	15.8323	12.8649	17.1757	11.0466	6.77492	2.96805	11.4548	18.5478	26.7286	11.6212	16.2384	14.1198	12.7141	11.2989	ENSG00000069764	16	14672545	14694669	22124					0.644187	-1.20863	2.00204	0.0626729	0.302369	-3.98968
ENSG00000069812.11	HES2		45.0661	0.445867	0.471675	0.945284	0.344514	0.621991	38.5774	52.4817	55.5882	58.8058	83.6219	51.5271	18.0763	23.7122	13.8509	3.43645	64.9174	60.9413	43.3154	74.2325	66.6768	28.6068	28.6819	ENSG00000069812	1	6412418	6424670	12252					0.833369	0.35615	1.66775	0.11497	0.37568	-4.60435
ENSG00000069849.10	ATP1B3		2344.92	0.106961	0.125294	0.85368	0.393282	0.66211	2263.19	2438.33	2088.73	1914.58	1810.74	1942.66	2748.6	2953.86	2451.61	2194.75	2692.09	2646.13	2668.65	2712.58	1991.68	2148.69	2208.51	ENSG00000069849	3	141876124	141926514	50390					0.122628	6.34186	1.04953	0.309653	0.564534	-6.17803
ENSG00000111275.12	ALDH2		1337.68	-0.485695	0.102752	-4.72686	2.28014e-06	0.000263982	1543.8	1102.11	1500.88	1435.09	1475.18	1536.77	1646.95	1655.62	1653.2	1446.75	1049.28	981.475	992.029	942.598	1540.63	1081.49	1127.29	ENSG00000111275	12	111766887	111817529	50642					-0.49016	5.51916	-4.86776	0.00017487	0.0679343	0.834808
ENSG00000069943.9	PIGB		263.678	0.152588	0.0860062	1.77415	0.0760379	0.304934	250.918	278.26	276.551	286.113	253.01	252.211	252.064	213.41	248.326	225.66	294.116	277.978	240.876	266	264.354	301.166	303.333	ENSG00000069943	15	55318960	55355648	36688					0.162069	3.20137	1.74615	0.100106	0.358509	-4.89093
ENSG00000069956.11	MAPK6		4765.39	0.288693	0.154986	1.8627	0.0625043	0.27628	4319.13	5275.39	5946.54	6242.46	4180.02	4230.64	3324.03	3268.9	3566.6	3793.84	6051.89	5362.83	5258.07	6136.55	4690.91	4858.38	4569.12	ENSG00000069956	15	51952106	52067372	115266					0.331947	7.34842	2.59383	0.0196758	0.216495	-3.83488
ENSG00000069966.18	GNB5		2436.56	0.0768536	0.0999351	0.769035	0.441872	0.696369	2375.66	2506.17	2454.22	2449.49	2211.69	2227.42	2099.86	2138.33	2530.75	2893.49	2877.56	3104.8	2390.8	2301.98	2469.4	2197.95	2200.69	ENSG00000069966	15	52115105	52191369	76264					0.0809872	6.40405	0.89506	0.384127	0.627704	-6.32918
ENSG00000121966.6	CXCR4		1984.09	1.14116	0.264913	4.3077	1.64963e-05	0.00123143	1269.91	2800.29	1878.88	1724.59	1738.91	1575.64	729.077	982.363	794.447	735.401	1893.2	2699.59	3679.7	3964.48	3419.34	1865	2080.74	ENSG00000121966	2	136114349	136118165	3816					1.20416	5.9188	4.92635	0.000155366	0.0679343	0.935308
ENSG00000069998.12	HDHD5		1311.47	-0.017754	0.0847717	-0.209433	0.834111	0.925808	1318.84	1303.04	1259.07	1198.73	1225.38	1135.4	1487.28	1531.98	1340.57	1372.29	1253.3	1451.9	1220.23	1190.81	1485.72	1208.64	1310.68	ENSG00000069998	22	17137511	17165287	27776					-0.00772121	5.51432	-0.0898269	0.929548	0.967331	-6.67704
ENSG00000070010.18	UFD1		1512.83	0.131102	0.151657	0.864464	0.387333	0.657025	1448.58	1586.25	1659.31	1720.07	1741.05	1787.18	1247.26	1200.85	1129.84	1103.1	1703.75	1213.48	1891.09	1913.81	1265.29	1487.55	1628.79	ENSG00000070010	22	19449910	19479215	29305					0.149327	5.70062	1.08304	0.294971	0.552081	-6.10487
ENSG00000070018.8	LRP6		2022.84	0.0110902	0.107031	0.103616	0.917474	0.964771	2015.39	2031.35	2183.22	2190.52	2173.1	2139.73	2109.91	2056.19	1799.62	1470.8	2078.68	2047.41	2503.84	2073.87	2061.49	1777.59	1676.59	ENSG00000070018	12	12116025	12267012	150987					0.019881	6.13452	0.208359	0.837599	0.923937	-6.7028
ENSG00000070031.3	SCT		10.9031	0.301822	0.387959	0.777974	0.436585	0.69256	9.89693	12.053	8.33822	13.5706	19.2974	14.4637	9.03815	5.92805	3.95739	4.58194	6.62422	9.6223	13.7342	14.6919	10.1976	19.0712	10.4298	ENSG00000070031	11	626431	627143	712					0.412588	-1.45479	1.24155	0.232437	0.496441	-4.91519
ENSG00000070047.11	PHRF1		2165.73	-0.0465681	0.071977	-0.646986	0.517641	0.749454	2197.89	2128.97	2198.51	2206.35	2129.14	2166.85	2162.13	2449.98	2258.68	2011.47	2007.14	2377.78	2420.38	2270.28	1997.17	1847.52	1982.53	ENSG00000070047	11	576486	612222	35736					-0.0427439	6.23951	-0.634381	0.534869	0.741024	-6.52262
ENSG00000070061.14	ELP1		2405.74	-0.0669278	0.098616	-0.678671	0.497347	0.735632	2458.18	2345.8	2487.57	2405.38	2390.73	2298.83	2627.09	2348.36	2512.95	2594.52	2156.85	1598.37	2634.85	2620.56	2433.31	2540.44	2436.23	ENSG00000070061	9	108867517	108934116	66599					-0.071116	6.38604	-0.72675	0.477961	0.700795	-6.46539
ENSG00000070081.16	NUCB2		1560.29	-0.0196368	0.128607	-0.152688	0.878644	0.947179	1570.04	1549.15	1603.72	1548.18	2063.75	2112.61	1280.4	1223.72	1411.8	1316.16	1735.55	1657.17	1509.7	1540.32	1472.38	1428.75	1500.15	ENSG00000070081	11	17208153	17349980	141827					0.013041	5.75438	0.109186	0.914423	0.959723	-6.69478
ENSG00000136158.11	SPRY2		889.559	0.466739	0.104308	4.47465	7.65381e-06	0.000674784	755.171	1043.14	765.727	678.529	634.669	721.379	697.946	712.213	897.339	933.57	977.736	1072.35	1041.68	1129.73	1241.76	884.426	954.326	ENSG00000136158	13	80335976	80340951	4975					0.482938	4.93194	5.05812	0.000119246	0.0679343	1.2475
ENSG00000070159.13	PTPN3		1026.45	0.417513	0.292665	1.42659	0.153699	0.4304	887.68	1185.04	1455.02	1657.87	744.021	773.81	536.263	383.63	690.565	860.259	1067.83	1258.38	783.904	787.174	1004.86	1742.63	1650.52	ENSG00000070159	9	109375466	109498313	122847					0.536108	5.04304	1.91837	0.0732335	0.317576	-4.90474
ENSG00000070182.20	SPTB		499.668	-0.220896	0.318672	-0.693175	0.4882	0.730221	534.968	459.324	307.125	283.851	353.785	371.537	576.433	564.859	822.149	1000.01	557.76	851.039	422.59	251.308	527.923	327.389	277.259	ENSG00000070182	14	64746283	64879907	133624					-0.233386	3.99431	-0.74478	0.467289	0.693057	-6.18359
ENSG00000070214.15	SLC44A1		847.034	0.0394435	0.08082	0.488041	0.625521	0.816551	836.176	859.443	818.536	816.496	869.454	849.744	810.421	780.809	824.127	919.824	854.525	967.576	853.631	777.122	1037.8	768.409	757.029	ENSG00000070214	9	105244622	105439171	194549					0.0400081	4.88476	0.492629	0.62902	0.799836	-6.4862
ENSG00000070269.13	TMEM260		521.235	-0.150539	0.125283	-1.2016	0.229519	0.518195	546.618	492.226	464.161	486.279	523.173	500.807	680.874	566.553	588.662	562.433	479.594	359.233	428.929	456.994	514.588	576.108	630.134	ENSG00000070269	14	56488354	56650606	162252					-0.150025	4.17302	-1.15356	0.265756	0.525351	-5.83521
ENSG00000070366.13	SMG6		2119	-0.0764139	0.0715298	-1.06828	0.285394	0.572064	2171.88	2058.56	2231.86	2348.84	1901.86	1959.84	2018.52	2171.36	2414.01	2328.77	1883.93	1930.88	2097.1	2305.07	2119.54	1940.49	2132.89	ENSG00000070366	17	2059839	2303771	243932					-0.0634807	6.20777	-0.952647	0.355052	0.604305	-6.26689
ENSG00000070367.15	EXOC5		2636.1	0.157214	0.117749	1.33516	0.181825	0.464843	2501.92	2789.44	3007.32	3168.73	2660.89	2589.91	2189.24	2394.09	2079.61	1925.56	2767.6	2614.06	3073.28	3345.1	2649.81	2516.6	2559.65	ENSG00000070367	14	57200507	57269008	68501					0.18016	6.51159	1.84945	0.0831027	0.335258	-5.12167
ENSG00000070371.15	CLTCL1		543.779	0.064452	0.131701	0.489382	0.624571	0.81603	532.392	556.794	473.889	514.551	425.614	418.544	576.433	466.623	698.48	685	627.977	568.785	461.679	498.75	556.947	606.304	577.115	ENSG00000070371	22	19179473	19291716	112243					0.090779	4.23369	0.706072	0.490378	0.709525	-6.25609
ENSG00000070388.11	FGF22		28.4324	0.173076	0.276725	0.625444	0.53168	0.757831	26.7228	30.3862	19.4559	16.9632	17.1532	18.9837	31.1314	23.7122	40.5633	45.8194	46.3696	24.5903	29.5813	20.1046	32.1618	28.6068	31.2894	ENSG00000070388	19	639879	644371	4492					0.224086	-0.0565342	0.872674	0.39585	0.637883	-5.42423
ENSG00000070404.9	FSTL3		1181.09	-0.355181	0.161021	-2.20581	0.0273976	0.175256	1315.06	1027.97	1090.92	1130.88	1051.71	1106.48	1635.9	1289.78	1418.73	1796.12	1028.08	999.65	758.548	748.511	1100.56	1288.89	1271.57	ENSG00000070404	19	676365	683399	7034					-0.348428	5.33086	-2.15343	0.0470107	0.276351	-4.53846
ENSG00000070413.19	DGCR2		5068.43	-0.131963	0.104058	-1.26816	0.204741	0.49015	5283.77	4822.32	5355.92	4955.52	4613.14	4386.13	5558.46	5556.28	5731.3	6113.45	5158.95	5750.93	4705.54	4750.88	5451.02	3928.66	4010.26	ENSG00000070413	22	19036282	19122454	86172					-0.127678	7.45862	-1.35632	0.193977	0.461869	-5.85989
ENSG00000070423.17	RNF126		1883.26	0.146515	0.134307	1.0909	0.275317	0.562296	1794.03	1985.25	2380.56	2193.91	2014.43	1802.54	1515.4	1642.92	1331.66	1470.8	1956.8	2026.03	2228.1	2355.34	1720.26	1717.2	1893.01	ENSG00000070423	19	647526	663277	15751					0.176086	6.02201	1.56942	0.136268	0.400908	-5.52084
ENSG00000070444.14	MNT		2494.76	0.150598	0.198677	0.758001	0.44845	0.701038	2373.13	2633.76	3372.81	3320.27	2890.32	2593.53	1605.78	1653.08	1818.42	1730.83	2368.82	2311.49	3429.32	3360.57	2150.92	2334.63	2480.55	ENSG00000070444	17	2384060	2401118	17058					0.206529	6.40053	1.17646	0.256755	0.517043	-6.04341
ENSG00000070476.14	ZXDC		1211.04	0.150775	0.127003	1.18718	0.235159	0.523748	1151.81	1278.72	1306.32	1502.94	1209.3	1241.17	1035.37	963.732	1035.85	919.824	1340.74	1389.89	1450.54	1370.21	913.864	1232.47	1253.31	ENSG00000070476	3	126437601	126475919	38318					0.161864	5.38751	1.42095	0.174679	0.442238	-5.6765
ENSG00000070495.14	JMJD6		1951.47	0.327607	0.30519	1.07345	0.283069	0.570709	1744.09	2188.47	2765.51	2908.63	2235.28	2239.17	1000.22	940.867	904.264	958.77	2360.87	2083.76	2697.18	3397.68	1339.03	1679.85	1760.9	ENSG00000070495	17	76712832	76726799	13967					0.454454	5.96371	1.56825	0.136541	0.401247	-5.51827
ENSG00000070501.11	POLB		780.759	0.218291	0.090845	2.4029	0.0162656	0.129777	725.259	844.188	796.3	767.868	720.435	785.562	672.84	733.385	650.991	674.69	952.564	939.778	811.372	971.982	751.487	794.632	687.497	ENSG00000070501	8	42338454	42371808	33354					0.215814	4.76143	2.61799	0.0187352	0.214316	-3.6334
ENSG00000070540.12	WIPI1		1250.56	0.157435	0.239358	0.65774	0.510705	0.744608	1186.87	1323.36	1534.23	1665.79	1474.1	1631.69	824.48	737.619	897.339	729.673	1128.77	915.188	1539.28	1714.31	833.068	1551.92	1580.98	ENSG00000070540	17	68420948	68457513	36565					0.212549	5.38068	0.925065	0.368783	0.615999	-6.23328
ENSG00000070601.9	FRMPD1		178.847	-0.00510177	0.451648	-0.0112959	0.990987	0.996283	179.316	178.31	252.926	248.794	116.856	144.637	144.61	120.255	189.955	216.497	50.3441	51.319	65.5014	68.8197	437.714	315.469	259.007	ENSG00000070601	9	37651000	37746904	95904					-0.379744	2.36697	-0.825475	0.421336	0.657676	-5.82348
ENSG00000070610.14	GBA2		2786.96	-0.182676	0.10085	-1.81135	0.0700863	0.292607	2950.79	2599.72	2748.83	2450.62	2502.23	2575.45	3586.14	3198.61	3228.24	3316.18	2541.05	2280.49	2595.76	2437.3	2918.88	2889.28	2535.31	ENSG00000070610	9	35736866	35749228	12362					-0.163935	6.5953	-1.6019	0.128889	0.391216	-5.50021
ENSG00000070614.14	NDST1		2732.93	-0.286023	0.165863	-1.72445	0.0846261	0.321442	2983.24	2446.87	2263.83	2434.79	2311.4	2129.79	3455.58	3557.68	3837.68	3875.17	2260.19	2640.79	2492.22	1925.41	3160.48	2512.63	2136.37	ENSG00000070614	5	150485818	150558211	72393					-0.25104	6.5424	-1.55272	0.140199	0.406012	-5.56813
ENSG00000070669.16	ASNS		131.243	-0.113165	0.151934	-0.744833	0.456373	0.706946	135.742	126.102	144.529	124.397	146.874	131.982	175.742	164.292	101.903	96.2207	153.682	116.537	147.906	107.482	109.821	134.293	112.989	ENSG00000070669	7	97852118	97872542	20424					-0.103469	2.18239	-0.679594	0.506552	0.720505	-5.90476
ENSG00000070718.11	AP3M2		1133.33	0.0630679	0.0971212	0.649374	0.516097	0.748197	1109.57	1160.49	1102.04	1055.11	1124.61	1033.25	1184	1308.41	977.476	1091.65	1364.59	1412.34	1117.75	1124.31	1117.03	1023.49	963.887	ENSG00000070718	8	42152946	42171673	18727					0.0575429	5.30108	0.633852	0.535206	0.741225	-6.45359
ENSG00000070729.13	CNGB1		566.653	-0.316902	0.176227	-1.79826	0.0721364	0.296177	624.367	500.695	749.05	640.079	567.128	636.404	625.641	399.72	587.673	789.239	475.619	423.381	469.075	388.174	831.499	461.681	455.434	ENSG00000070729	16	57882340	57971116	88776					-0.306739	4.26846	-1.8443	0.0838851	0.336035	-4.91391
ENSG00000070748.18	CHAT		349.884	-0.16434	0.189708	-0.866281	0.386336	0.656275	368.595	328.501	493.345	584.666	264.803	286.563	432.827	289.628	362.102	234.824	317.963	270.494	351.806	312.395	321.618	357.585	367.65	ENSG00000070748	10	49609095	49665104	56009					-0.0834857	3.57395	-0.49129	0.629945	0.800173	-6.2661
ENSG00000070756.15	PABPC1		24565.3	-0.0213317	0.0849565	-0.25109	0.801744	0.909952	24735	24371.3	28957.3	28646.3	23706.8	24446.4	21505.8	26716	23505.9	20395.3	23521.3	26400.4	22050.7	25118.4	25222.7	23441.7	24843.8	ENSG00000070756	8	100685816	100722809	36993					-0.00320759	9.7408	-0.044482	0.965075	0.984131	-6.81144
ENSG00000070759.16	TESK2		100.706	0.069609	0.170086	0.409259	0.68235	0.847462	98.2862	103.472	93.1102	94.994	86.8382	75.9346	128.543	88.0739	130.594	88.2023	136.459	99.4305	90.8568	78.0988	109.821	127.936	81.7001	ENSG00000070759	1	45343883	45491166	147283					0.0665248	1.79753	0.394609	0.698383	0.844728	-5.99461
ENSG00000070761.7	CFAP20		1838.63	0.10219	0.164453	0.621395	0.53434	0.759414	1777.9	1908.03	2281.89	2360.15	1890.07	2068.31	1167.93	1371.92	1565.15	1517.77	1987.27	1814.34	2067.52	2521.59	1478.66	1725.94	1760.9	ENSG00000070761	16	58113588	58129450	15862					0.136204	5.97746	0.943814	0.35941	0.607878	-6.26255
ENSG00000070770.8	CSNK2A2		2500.49	0.118143	0.117155	1.00844	0.313245	0.595559	2405.15	2609.46	3083.75	3178.91	2334.98	2554.66	2000.44	2098.53	2052.9	1937.01	2496.01	2562.74	2551.39	2772.89	2634.13	2583.35	2665.68	ENSG00000070770	16	58157907	58197920	40013					0.15397	6.43649	1.59244	0.131003	0.394054	-5.50821
ENSG00000070778.12	PTPN21		603.579	-0.27608	0.205425	-1.34394	0.178967	0.461356	656.932	542.604	403.014	374.322	540.326	528.83	762.217	767.26	916.137	963.352	490.193	555.955	504.995	484.058	708.343	561.01	493.677	ENSG00000070778	14	88465778	88554733	88955					-0.204244	4.34686	-0.990301	0.336884	0.589338	-6.03329
ENSG00000070785.16	EIF2B3		1027.88	0.272949	0.128262	2.12806	0.0333321	0.1958	937.257	1131.45	1204.87	1210.04	965.941	982.63	697.946	727.457	812.255	896.914	1124.79	1092.67	1029.01	1156.02	1021.33	1222.14	1274.17	ENSG00000070785	1	44850522	44986722	136200					0.312857	5.1462	2.76431	0.0138977	0.198453	-3.3958
ENSG00000070808.15	CAMK2A		1367.76	0.0275222	0.189875	0.144949	0.884751	0.95028	1355.9	1381.33	1602.33	1420.39	1542.72	1501.52	1247.26	1067.9	1139.73	1325.33	1014.83	1040.28	1417.79	1036.16	2522.74	1403.32	1234.19	ENSG00000070808	5	150219491	150290291	70800					-0.00835459	5.54045	-0.0483685	0.962026	0.982819	-6.68229
ENSG00000070814.18	TCOF1		1740.6	-0.0533549	0.103535	-0.515331	0.606322	0.805384	1770.56	1706.37	1588.43	1490.5	1646.71	1441.85	2035.59	2133.25	1952.97	1875.16	1505.02	1715.98	1779.1	1538	1990.89	1660.78	1754.81	ENSG00000070814	5	150357639	150400308	42669					-0.035552	5.91847	-0.342649	0.736358	0.866659	-6.65115
ENSG00000070831.15	CDC42		7987.3	0.0869826	0.109307	0.795761	0.426171	0.685589	7762.29	8244.44	9363.83	9161.27	8170.29	8065.34	6045.52	6483.6	6991.73	7816.78	9166.6	8940.19	8660.98	8969.76	7628.61	7270.09	7074.88	ENSG00000070831	1	22052627	22092946	40319					0.104852	8.11429	1.14365	0.269725	0.528146	-6.12769
ENSG00000070882.12	OSBPL3		186.606	0.0408075	0.188034	0.217022	0.828191	0.923275	184.15	189.412	113.956	143.622	167.244	185.317	167.708	174.454	284.932	235.97	165.606	140.058	206.012	214.192	243.174	198.658	158.185	ENSG00000070882	7	24796539	24981634	185095					0.0827847	2.67301	0.449946	0.658833	0.8184	-6.12089
ENSG00000070886.11	EPHA8		1323.17	0.886664	0.290709	3.05	0.0022884	0.038606	947.727	1752.25	1306.32	1262.06	912.337	896.752	612.586	524.209	813.244	1254.31	2772.9	3184.98	1733.67	1461.45	1219.79	982.96	910	ENSG00000070886	1	22563564	22603594	40030					0.812467	5.35814	2.91363	0.0102145	0.185345	-3.11984
ENSG00000070950.9	RAD18		306.93	0.305343	0.136533	2.23641	0.0253251	0.167648	276.467	341.744	332.139	304.207	338.776	302.834	225.954	310.799	198.859	198.169	366.982	365.648	344.411	345.645	294.947	313.88	360.697	ENSG00000070950	3	8775402	8963773	188371					0.332332	3.40042	2.59469	0.0196416	0.216423	-3.48163
ENSG00000070961.15	ATP2B1		1881.04	0.0464705	0.122641	0.378915	0.704751	0.859961	1852.27	1913.92	1552.3	1813.93	1573.81	1730.22	1879.93	1825.84	2148.86	2293.26	2213.82	2555.26	1847.77	1797.82	1638.68	1625.82	1718.31	ENSG00000070961	12	89588049	89709300	121251					0.0437586	6.0255	0.382625	0.707073	0.849705	-6.64294
ENSG00000071051.13	NCK2		2618.41	-0.147734	0.148574	-0.994346	0.320054	0.601647	2742.62	2476.46	2205.46	1998.27	2477.57	2569.12	2697.38	3188.45	3458.76	3345.96	2665.59	3380.64	2532.37	2414.88	2400.37	1985.79	1955.59	ENSG00000071051	2	105744897	105894274	149377					-0.139604	6.49247	-0.986029	0.338912	0.590915	-6.24754
ENSG00000071054.16	MAP4K4		7011.97	-0.0274163	0.120196	-0.228096	0.819571	0.91916	7074.14	6940.93	6937.4	6659.76	7137.88	6729.25	8160.44	9332.45	6328.86	5307.03	5767.05	6612.66	7511.53	7058.27	8621.7	6462.74	6552.52	ENSG00000071054	2	101696850	101894689	197839					-0.00968523	7.92418	-0.0880138	0.930967	0.968137	-6.77908
ENSG00000071073.12	MGAT4A		1352.77	0.0809819	0.163373	0.495688	0.620114	0.813044	1317.7	1392.86	1674.59	1785.66	1071	1198.68	1028.34	857.027	1280.22	1646.06	1246.68	1358.88	1259.32	1220.2	1764.19	1562.25	1338.49	ENSG00000071073	2	98619106	98731126	112020					0.134483	5.53577	0.915598	0.373579	0.619893	-6.25605
ENSG00000071082.10	RPL31		19410.7	0.0690405	0.124719	0.553567	0.579875	0.789108	18976.8	19906.6	22353.4	24205.4	18700.2	23080.5	14803.5	16987.3	16125.4	15559.1	18938.7	20864.4	17886.1	22095.8	17130.4	20080.4	22350.2	ENSG00000071082	2	101001715	101024032	22317					0.0968353	9.3914	0.891126	0.38617	0.629671	-6.40096
ENSG00000071127.16	WDR1		3458.08	-0.118818	0.144888	-0.820071	0.412176	0.674088	3590.3	3306.97	2855.84	2774.05	3066.14	3129.59	3621.28	3930.3	4490.65	4854.56	3604.9	4266.96	2671.82	2888.88	3426.4	3172.17	3117.64	ENSG00000071127	4	10074339	10116949	42610					-0.0977006	6.8956	-0.694732	0.497268	0.713817	-6.5073
ENSG00000071189.21	SNX13		1151.43	0.0010166	0.0922039	0.0110255	0.991203	0.99638	1150.72	1152.23	1154.84	1195.34	1314.37	1370.44	1081.56	1122.1	1057.61	909.514	1233.43	1140.78	1224.45	1255.77	1009.57	1046.53	1155.1	ENSG00000071189	7	17790761	17940501	149740					0.0122301	5.32524	0.138534	0.891561	0.949651	-6.65334
ENSG00000071205.11	ARHGAP10		133.553	-0.94722	0.349153	-2.71291	0.00666958	0.0758827	172.378	89.1831	81.9925	113.088	139.37	150.061	223.945	196.473	240.412	233.679	52.9938	53.4572	32.7507	51.8081	130.216	160.516	142.541	ENSG00000071205	4	147732063	148072780	340717					-1.06343	2.00011	-2.95385	0.00939719	0.183304	-2.62392
ENSG00000071242.11	RPS6KA2		3407.08	0.206623	0.119283	1.73221	0.0832364	0.31906	3178.82	3667.94	3682.72	3939.99	2790.61	2636.02	3016.73	2818.37	2890.88	3655.24	3655.25	4825.05	3470.52	3140.19	3208.33	3644.98	3731.26	ENSG00000071242	6	166409364	166906451	497087					0.21862	6.87969	2.09825	0.0522477	0.284326	-4.72221
ENSG00000071243.15	ING3		284.332	0.107931	0.0841767	1.28219	0.199776	0.484901	274.095	296.032	258.485	277.066	288.388	229.612	309.305	280.312	291.858	257.734	303.39	299.361	339.128	279.145	296.516	294.809	259.876	ENSG00000071243	7	120950749	120977216	26467					0.114145	3.31114	1.25439	0.22786	0.492862	-5.57048
ENSG00000071246.10	VASH1		3137	-0.125191	0.0896161	-1.39697	0.162422	0.441542	3263.93	2991.93	3675.77	3154.03	3627.91	3458.64	3190.47	3338.34	3072.92	2593.38	2632.47	2803.3	3253.94	2733.46	3532.3	3090.33	2897.75	ENSG00000071246	14	76762189	76783015	20826					-0.113811	6.76974	-1.32662	0.203406	0.469953	-5.87781
ENSG00000071282.11	LMCD1		309.083	0.0807396	0.123748	0.652449	0.514111	0.746793	301.111	318.193	283.5	272.542	311.974	370.633	286.208	249.825	379.91	254.297	264.969	291.877	320.112	271.413	360.055	359.968	358.959	ENSG00000071282	3	8501707	8574673	72966					0.0982296	3.42266	0.763232	0.45652	0.68543	-6.06821
ENSG00000071462.11	BUD23		2389.71	-0.0478368	0.0616941	-0.775387	0.438111	0.693832	2426.41	2347.75	2418.08	2164.51	2442.19	2362.11	2524.66	2540.59	2421.92	2537.25	2325.1	2375.64	2507.01	2670.05	2084.24	2201.13	2271.09	ENSG00000071462	7	73683025	73705161	22136					-0.0408883	6.38279	-0.622794	0.542265	0.746324	-6.53677
ENSG00000071537.13	SEL1L		3569.02	0.0236978	0.105658	0.224288	0.822533	0.920656	3541.95	3599.95	3903.68	4624.17	3600.03	3773.23	3411.4	3185.91	2817.66	3019.5	3412.8	3365.67	3763.16	3857.77	3102.43	3895.29	3802.53	ENSG00000071537	14	81471549	81533861	62312					0.0456079	6.95376	0.49041	0.630553	0.800771	-6.63349
ENSG00000071539.13	TRIP13		297.284	0.0220748	0.112008	0.197081	0.843764	0.930936	295.173	299.698	323.801	323.432	288.388	304.642	234.992	372.621	259.209	254.297	315.313	295.084	264.119	292.291	337.306	332.156	261.614	ENSG00000071539	5	892643	919357	26714					0.0367938	3.37026	0.337317	0.740298	0.869063	-6.29452
ENSG00000071553.16	ATP6AP1		7407.43	0.130374	0.137239	0.949975	0.342125	0.620335	7094.69	7764.85	8696.77	8262.22	6854.85	6582.81	6300.59	5866.23	6820.57	7373.48	7298.57	7338.61	7994.34	7999.33	11416.6	5976.43	6330.02	ENSG00000071553	X	154428632	154436516	7884					0.124383	7.9968	1.08786	0.2929	0.550209	-6.18597
ENSG00000071564.14	TCF3		5463.04	-0.081676	0.153493	-0.532116	0.594646	0.797821	5606.86	5298.68	5721.41	4637.74	5972.54	5576.67	5923	7827.57	5327.64	3868.3	5202.67	5926.27	5782.08	5081.83	6893.6	3749.08	4455.26	ENSG00000071564	19	1609290	1652605	43315					-0.0714056	7.55275	-0.50396	0.621212	0.795524	-6.64265
ENSG00000071575.11	TRIB2		3616.18	-0.0607105	0.153394	-0.395782	0.692266	0.85289	3686.75	3535.52	3111.55	2629.3	4142.5	3784.98	4341.32	3728.75	3675.43	4080.21	3778.46	4259.47	4463.6	3997.73	3263.24	2476.87	2509.24	ENSG00000071575	2	12716889	12742734	25845					-0.0723758	6.9579	-0.493241	0.628596	0.799587	-6.632
ENSG00000071626.16	DAZAP1		2319.41	-0.087878	0.0747343	-1.17587	0.239646	0.527403	2384.94	2244.52	2515.36	2355.63	2238.49	2258.15	2566.83	2825.14	2342.78	1977.11	2297.28	2184.26	2337.98	2395.55	2307.02	2092.27	2097.26	ENSG00000071626	19	1407569	1435687	28118					-0.0737086	6.33749	-1.04707	0.310749	0.565336	-6.18008
ENSG00000071655.17	MBD3		1273.36	-0.314312	0.172925	-1.81762	0.0691215	0.291176	1401.21	1127.25	1115.93	932.977	1173.92	1133.6	1838.76	2062.12	1550.31	1402.07	1077.1	1232.72	1168.46	1060.91	1469.24	920.184	962.149	ENSG00000071655	19	1573596	1592801	19205					-0.279815	5.43678	-1.67631	0.113259	0.374042	-5.32086
ENSG00000071794.15	HLTF		2340.2	0.0358181	0.126853	0.282359	0.777668	0.898204	2313.29	2370.96	2080.39	2389.55	2953.57	2926.19	2021.53	1988.44	2242.85	1903.79	2004.49	1951.19	2197.47	2366.16	2525.09	2759.76	2792.58	ENSG00000071794	3	149030127	149086554	56427					0.0540215	6.33937	0.437603	0.66757	0.824814	-6.63602
ENSG00000071859.14	FAM50A		2316.93	0.027719	0.199887	0.138673	0.889708	0.952968	2296.42	2340.38	2343.04	2141.89	2225.63	2233.74	2305.73	2305.17	2399.17	2416.97	1575.24	1587.68	2167.89	1872.05	4688.56	2276.62	2214.59	ENSG00000071859	X	154444126	154450654	6528					-0.0514111	6.29528	-0.286598	0.778127	0.890273	-6.69061
ENSG00000071889.16	FAM3A		1335.26	0.0205616	0.160653	0.127987	0.898159	0.955393	1326.8	1344.92	1581.48	1418.12	1326.16	1275.52	1201.07	1171.21	1230.75	1410.09	1096.97	1120.46	1137.82	1298.3	2351.73	1206.25	1202.9	ENSG00000071889	X	154506159	154516242	10083					-0.00240279	5.51879	-0.0173495	0.986374	0.993779	-6.68147
ENSG00000071894.16	CPSF1		5304.19	-0.0032358	0.119792	-0.0270119	0.97845	0.99141	5309.99	5297.55	5946.54	5890.76	5385.04	5409.44	5431.93	5773.92	4611.35	4030.96	4738.97	5193.91	4282.95	4459.36	5440.04	6155.22	6812.4	ENSG00000071894	8	144393229	144409349	16120					2.47113e-05	7.52171	0.000215546	0.999831	0.999968	-6.77418
ENSG00000071909.18	MYO3B		13.8215	-1.24849	0.561452	-2.22369	0.0261696	0.170722	18.9956	7.90827	11.1176	1.13088	21.4415	22.5996	34.1441	11.8561	33.6378	16.0368	1.32484	1.06914	13.7342	8.50581	10.9821	11.9195	7.82235	ENSG00000071909	2	170178145	170655171	477026					-1.14747	-1.50212	-1.70821	0.107076	0.366217	-4.35925
ENSG00000071967.11	CYBRD1		936.326	-0.725361	0.247018	-2.93648	0.00331965	0.0492247	1148.02	694.388	485.007	701.146	919.841	1109.19	1450.12	1454.07	1592.85	1471.95	574.983	663.939	490.204	569.889	652.648	922.568	986.485	ENSG00000071967	2	171522247	171558133	35886					-0.663241	4.91619	-2.50868	0.023363	0.227441	-3.84936
ENSG00000071991.8	CDH19		99.7257	3.13689	1.25895	2.49167	0.0127144	0.112992	21.4888	189.139	5.55882	6.78529	43.9551	53.335	21.089	16.0904	7.91479	17.1823	0	2.13829	0	3.09302	119.234	712.785	486.724	ENSG00000071991	18	66501083	66604138	103055					0.000904934	-0.873156	0.000611525	0.99952	0.999961	-5.6596
ENSG00000071994.10	PDCD2		1090.71	0.0341786	0.071884	0.475468	0.634453	0.821451	1078.52	1104.63	989.469	996.306	1024.9	988.054	1240.23	1159.36	1156.55	1073.32	1085.05	1058.45	1095.56	1197	1219.79	999.647	1076.88	ENSG00000071994	6	170575295	170584692	9397					0.0448366	5.25055	0.596538	0.559228	0.756711	-6.47173
ENSG00000072041.16	SLC6A15		2417.63	-0.629743	0.183246	-3.4366	0.00058906	0.0156324	2895.55	1871.43	2072.05	2495.85	1912.58	2247.3	4151.52	4327.48	3447.88	2509.76	1616.31	1615.48	1893.2	1855.04	1978.34	2139.15	2002.52	ENSG00000072041	12	84859488	84913615	54127					-0.562728	6.33138	-3.16657	0.00603111	0.162094	-2.67573
ENSG00000072042.12	RDH11		1847.75	0.126881	0.142715	0.889049	0.373977	0.646371	1771.83	1934.52	2309.69	1979.04	1803.23	1849.55	1541.51	1442.21	1700.69	1548.69	2115.78	2035.65	2218.6	2561.79	1435.51	1592.44	1581.85	ENSG00000072042	14	67676801	67695814	19013					0.123783	5.99232	1.01451	0.325554	0.579152	-6.19512
ENSG00000072062.13	PRKACA		4998.45	0.161645	0.145325	1.1123	0.26601	0.55345	4736.72	5297.57	6003.52	6420.01	4434.11	4457.54	3381.27	3169.82	4522.31	5505.2	5539.18	5472.95	5066.85	5435.99	4688.56	5585.47	5293.99	ENSG00000072062	19	14091688	14118084	26396					0.210762	7.4258	1.64125	0.120408	0.381064	-5.46798
ENSG00000072071.16	ADGRL1		8328.51	0.0630962	0.115685	0.545413	0.58547	0.791761	8157.97	8523.42	7828.2	7170.92	8075.95	7407.24	8119.27	8485.59	8441.12	9735.47	8909.58	11119.1	9543.13	7971.49	8814.67	6736.89	6569.03	ENSG00000072071	19	14147743	14206187	58444					0.0556923	8.17333	0.526296	0.605959	0.785733	-6.64399
ENSG00000072110.13	ACTN1		1760.61	-0.272072	0.127914	-2.127	0.0334203	0.195992	1913.74	1585.59	1413.33	1307.3	1952.25	1879.38	2132	2396.63	2257.69	1971.38	1640.16	1653.97	1610.07	1773.07	1455.91	1431.93	1534.05	ENSG00000072110	14	68874143	68979440	105297					-0.24348	5.9224	-1.86111	0.0813545	0.33202	-5.07328
ENSG00000072121.15	ZFYVE26		676.202	-0.246753	0.105991	-2.32805	0.0199094	0.146631	729.982	614.739	598.962	677.398	662.543	787.37	810.421	796.9	791.479	714.782	480.919	543.126	583.174	584.581	697.361	723.91	690.105	ENSG00000072121	14	67727374	67816590	89216					-0.23894	4.54962	-2.14826	0.04748	0.276691	-4.45562
ENSG00000072133.10	RPS6KA6		364.848	-0.117072	0.187243	-0.625242	0.531812	0.757881	378.6	349.131	259.875	286.113	287.316	279.331	442.869	425.973	520.397	526.923	319.288	318.605	361.314	319.354	488.702	328.978	307.679	ENSG00000072133	X	84058346	84187907	129561					-0.0704567	3.63674	-0.388034	0.703146	0.847451	-6.32441
ENSG00000072134.15	EPN2		2186.72	0.101507	0.0728171	1.394	0.163317	0.442099	2114.37	2269.41	2008.12	2243.67	2016.58	1942.66	2090.82	2109.54	2158.76	2344.81	2494.68	2676.07	2009.41	2068.46	2240.34	2253.58	2143.32	ENSG00000072134	17	19215615	19336715	121100					0.1056	6.25255	1.41852	0.175375	0.443297	-5.73968
ENSG00000072135.12	PTPN18		899.392	-0.234882	0.110274	-2.12998	0.0331729	0.195383	967.349	821.728	910.256	808.58	913.409	909.407	980.137	1125.48	1038.82	1052.7	733.964	785.822	741.645	636.389	988.386	975.014	890.878	ENSG00000072135	2	130356007	130375409	19402					-0.233775	4.96046	-2.01059	0.0616747	0.300914	-4.74329
ENSG00000072163.19	LIMS2		206.519	-0.876067	0.420918	-2.08132	0.0374044	0.209669	262.247	142.83	76.4337	106.303	141.514	157.293	592.501	329.43	368.038	326.463	80.8155	126.159	95.0827	57.2209	163.946	247.131	229.456	ENSG00000072163	2	127638381	127681786	43405					-0.760401	2.55192	-1.65479	0.117602	0.377594	-4.90743
ENSG00000072182.12	ASIC4		534.358	0.2549	0.153791	1.65744	0.097431	0.344415	490.219	584.802	422.47	384.5	435.263	372.441	550.323	425.973	654.949	675.836	529.938	504.636	722.628	644.895	603.229	592.001	496.284	ENSG00000072182	2	219514170	219538772	24602					0.294681	4.19574	2.05606	0.056607	0.292598	-4.56224
ENSG00000072195.14	SPEG		3903.09	-0.461429	0.214828	-2.1479	0.0317219	0.191177	4474.54	3250	2933.67	2552.4	3292.35	3005.75	6413.07	5591	6060.75	5947.35	3468.44	3079.14	3821.27	2757.43	3702.52	3015.63	2905.57	ENSG00000072195	2	219434846	219498287	63441					-0.371218	7.02101	-1.72361	0.104198	0.363802	-5.33322
ENSG00000072201.13	LNX1		870.322	0.052861	0.14069	0.375728	0.707119	0.861449	855.364	887.417	872.734	975.95	992.742	859.688	876.7	924.776	725.192	615.125	903.544	820.034	1046.97	1223.29	729.523	716.758	771.805	ENSG00000072201	4	53459301	53701405	242104					0.048158	4.90878	0.384066	0.706026	0.849228	-6.5385
ENSG00000072210.18	ALDH3A2		1624.66	-0.29836	0.135366	-2.2041	0.0275175	0.175597	1779.39	1447.83	1321.61	1324.26	1530.92	1644.35	2079.78	2018.93	2233.95	2081.34	1653.41	1711.7	1389.26	1377.94	1393.15	1369.95	1239.41	ENSG00000072210	17	19648136	19677598	29462					-0.276941	5.80295	-2.05375	0.0568556	0.29338	-4.74834
ENSG00000072274.12	TFRC		1957.89	-0.195275	0.218632	-0.893169	0.371767	0.644929	2080.59	1817.66	1178.47	1272.24	2750.95	3134.11	2510.6	2267.06	2295.29	1235.98	1717	1877.42	2122.46	1938.55	1437.08	1531.26	2099.87	ENSG00000072274	3	196027183	196082189	55006					-0.115904	6.03867	-0.520759	0.609723	0.787839	-6.5789
ENSG00000072310.16	SREBF1		1742.09	-0.143535	0.13648	-1.05169	0.29294	0.57739	1822	1650.76	1486.98	1407.95	1883.64	1741.07	2064.71	2073.13	2178.55	1739.99	2077.36	1944.77	1879.47	1619.2	1419.82	1312.73	1301.99	ENSG00000072310	17	17810399	17837002	26603					-0.152312	5.90906	-1.15759	0.264154	0.524414	-6.03803
ENSG00000072364.12	AFF4		5523.56	-0.0527844	0.110475	-0.477797	0.632795	0.820358	5617.64	5416.03	5572.71	6308.05	6534.3	6759.08	5346.57	5159.1	4840.88	4420.42	5197.37	5360.69	6455.06	6157.43	4588.93	4910.03	5242.71	ENSG00000072364	5	132875379	132963634	88255					-0.038194	7.58238	-0.384058	0.706031	0.849228	-6.69855
ENSG00000072401.14	UBE2D1		758.018	0.105694	0.0879225	1.20212	0.229316	0.518178	732.202	787.521	779.624	796.14	782.616	706.011	690.916	741.854	597.566	762.892	828.028	764.439	828.276	854.447	872.29	735.035	630.134	ENSG00000072401	10	58334975	58370753	35778					0.113592	4.72253	1.4081	0.178387	0.445723	-5.61599
ENSG00000072415.8	MPP5		1080.96	-0.0340908	0.11041	-0.308765	0.7575	0.887872	1092.65	1067.61	1220.16	1189.69	1131.04	1361.4	1031.35	1053.5	992.316	761.747	1218.86	1109.77	1015.27	1009.87	1126.45	963.094	1029.94	ENSG00000072415	14	67241109	67335819	94710					-0.0160621	5.22996	-0.156754	0.877415	0.943338	-6.64046
ENSG00000137500.9	CCDC90B		1563.42	0.444576	0.099917	4.44945	8.60898e-06	0.000749586	1337.88	1821.19	1345.23	1402.29	1533.07	1561.18	1165.92	1131.41	1253.5	1310.43	2049.54	2059.17	1774.88	2047.58	1684.96	1550.33	1581.85	ENSG00000137500	11	83259097	83286407	27310					0.451233	5.74762	4.97224	0.000141659	0.0679343	1.02958
ENSG00000072501.17	SMC1A		3694.71	-0.0861503	0.0546778	-1.5756	0.115118	0.37492	3797.38	3577.37	3981.5	4063.26	3686.87	3627.69	3466.63	4281.75	3768.43	3502.89	3471.09	3590.19	3806.48	3517.54	3578.58	3463.8	3613.92	ENSG00000072501	X	53374149	53422728	48579					-0.073733	7.01155	-1.30778	0.209574	0.475378	-5.90892
ENSG00000072506.12	HSD17B10		726.524	-0.291651	0.133672	-2.18184	0.0291214	0.181115	794.666	648.648	783.793	704.539	667.903	608.381	881.721	1048.42	838.967	823.603	516.69	559.163	588.456	634.069	835.421	708.812	697.927	ENSG00000072506	X	53431258	53434373	3115					-0.269631	4.64371	-2.08604	0.0534767	0.286776	-4.57498
ENSG00000072518.20	MARK2		1529.9	-0.0162189	0.0985139	-0.164636	0.869231	0.942867	1538.06	1520.57	1430.01	1302.77	1429.08	1306.26	1724.28	1645.46	1797.65	1668.97	1381.81	1370.64	1591.05	1424.34	1856.75	1575.76	1443.66	ENSG00000072518	11	63838928	63911019	72091					-0.00260106	5.73374	-0.0262769	0.979364	0.990405	-6.69903
ENSG00000072571.19	HMMR		184.337	0.284307	0.224208	1.26805	0.204779	0.49015	167.31	203.797	229.301	236.354	165.1	199.78	135.572	174.454	117.732	80.1839	257.02	271.563	134.172	201.046	210.228	179.587	172.961	ENSG00000072571	5	163460203	163491945	31742					0.323101	2.62853	1.54131	0.142939	0.410019	-5.0899
ENSG00000072609.17	CHFR		1203.37	-0.0622713	0.0891824	-0.698247	0.485023	0.727966	1227.98	1175.23	1250.73	1094.69	1235.03	1145.35	1329.61	1343.97	1244.6	1179.85	997.608	920.534	1298.41	1192.36	1273.13	1235.65	1308.94	ENSG00000072609	12	132822187	132956304	134117					-0.0573286	5.38902	-0.625233	0.540703	0.745382	-6.46741
ENSG00000072657.8	TRHDE		61.3978	-0.298838	0.310821	-0.961448	0.336327	0.615008	67.4405	54.4918	59.7573	66.722	54.6759	38.8713	59.2501	51.6588	100.914	107.676	21.1975	39.5584	57.0496	46.3953	37.6528	96.1505	83.4384	ENSG00000072657	12	72087266	72670757	583491					-0.33132	0.996531	-1.09186	0.29119	0.549544	-5.37233
ENSG00000072682.18	P4HA2		1570.65	0.00838478	0.166991	0.0502108	0.959954	0.984185	1566.47	1575.42	1584.26	1914.58	1631.7	1783.56	1357.73	981.516	1596.81	1681.57	1690.5	1615.48	1289.96	1551.92	960.93	2000.09	1919.08	ENSG00000072682	5	132191838	132295315	103477					0.00708235	5.75021	0.0423902	0.966716	0.984804	-6.69974
ENSG00000072736.18	NFATC3		440.163	-0.130606	0.0857564	-1.52298	0.127763	0.394749	458.669	419.013	453.043	419.557	432.047	443.856	454.92	562.318	494.674	408.938	413.352	373.132	410.968	465.5	459.678	421.95	388.51	ENSG00000072736	16	68084751	68229259	144508					-0.119246	3.93952	-1.34756	0.19672	0.463614	-5.56671
ENSG00000072756.16	TRNT1		658.744	0.0670421	0.0833926	0.803934	0.421435	0.681811	644.759	674.726	679.565	758.821	627.165	626.461	633.675	664.789	585.694	581.906	676.996	595.514	627.546	634.069	645.588	781.124	762.244	ENSG00000072756	3	3126916	3150879	23963					0.0747772	4.52165	0.871604	0.396417	0.638336	-6.17243
ENSG00000072778.19	ACADVL		6297.42	-0.466742	0.138307	-3.37468	0.000739027	0.0182556	7229.94	5231.69	5239.18	5230.32	6429.24	6778.07	9327.37	8322.99	8585.57	7926.75	4859.53	4274.44	5417.6	4895.48	5491.03	5749.16	5934.55	ENSG00000072778	17	7217125	7225273	8148					-0.434897	7.74513	-3.05433	0.00762478	0.171583	-2.9411
ENSG00000072786.12	STK10		477.87	0.124298	0.0933543	1.33146	0.183038	0.46634	458.594	499.9	443.316	417.295	517.813	481.823	526.221	492.028	414.537	375.719	453.097	485.392	516.616	504.936	451.049	592.796	495.415	ENSG00000072786	5	172042073	172188386	146313					0.135195	4.05632	1.36187	0.192254	0.459556	-5.57071
ENSG00000072803.17	FBXW11		3948.3	0.235026	0.117612	1.99833	0.0456814	0.233459	3647.41	4292.19	4570.74	4556.32	3758.7	4047.13	2816.89	3080.89	3235.17	3113.43	4525.67	4377.08	4466.77	4717.63	4046.11	4205.99	3706.05	ENSG00000072803	5	171861549	172006873	145324					0.263662	7.09168	2.67975	0.0165228	0.207357	-3.66412
ENSG00000072818.11	ACAP1		213.889	-0.333047	0.181107	-1.83895	0.0659218	0.284382	236.66	187.865	175.103	174.156	329.127	280.235	265.119	220.185	215.678	233.679	178.854	149.68	159.528	168.57	145.905	243.952	268.567	ENSG00000072818	17	7336529	7351478	14949					-0.33378	2.86359	-1.796	0.0915524	0.347461	-4.75511
ENSG00000072832.14	CRMP1		22988.2	0.0722739	0.188083	0.384265	0.700782	0.858306	22449.9	23603.5	29774.4	25897.2	22091.2	19268.4	19373.8	21568.8	17950.7	23674.9	32650.8	35875.2	16794.8	16573.2	25568.6	18827.2	18934.4	ENSG00000072832	4	5748084	5893058	144974					0.0340414	9.61083	0.201569	0.842814	0.927021	-6.78944
ENSG00000072840.12	EVC		470.519	-0.838946	0.345496	-2.42824	0.0151724	0.124735	592.347	331.288	280.72	222.784	299.109	364.305	972.103	873.965	953.732	772.056	344.46	392.376	259.893	145.372	335.737	418.771	422.407	ENSG00000072840	4	5711197	5814305	103108					-0.719732	3.82672	-1.86936	0.0801366	0.330348	-4.79589
ENSG00000072849.10	DERL2		966.477	0.168942	0.150112	1.12544	0.260402	0.547258	913.625	1026.88	1052.01	1193.08	1035.63	1092.92	692.925	771.494	753.884	717.073	1033.38	949.401	1179.03	1315.31	812.673	962.3	936.074	ENSG00000072849	17	5471251	5486811	15560					0.194122	5.05424	1.46976	0.161169	0.429275	-5.57659
ENSG00000072858.10	SIDT1		54.4406	0.217314	0.241279	0.900674	0.367762	0.641217	50.5586	58.8771	47.2499	50.8896	48.2434	44.2952	41.1738	38.9558	60.3503	73.311	68.8919	50.2498	88.7438	84.2848	32.1618	46.0887	41.7192	ENSG00000072858	3	113532296	113629578	97282					0.15855	0.883383	0.698836	0.494767	0.712058	-5.69025
ENSG00000072864.14	NDE1		639.458	0.232829	0.183534	1.26859	0.204588	0.490067	591.215	694.593	715.698	661.565	685.057	738.555	432.827	686.807	497.642	311.572	643.875	651.109	618.037	541.279	922.493	750.928	734.432	ENSG00000072864	16	15643267	15726353	83086					0.276271	4.44264	1.5609	0.138263	0.4034	-5.36788
ENSG00000072952.18	MRVI1		190.457	0.406905	0.167698	2.42642	0.0152485	0.125025	165.371	219.126	166.764	149.276	107.208	116.614	177.75	166.832	189.955	248.57	243.771	239.488	169.036	190.994	234.545	234.417	221.633	ENSG00000072952	11	10573091	10693988	120897					0.448151	2.69681	2.76672	0.0138293	0.198453	-3.06322
ENSG00000072954.6	TMEM38A		437.931	-0.403239	0.183486	-2.19766	0.0279737	0.177206	494.288	373.524	416.911	431.997	351.641	383.289	497.098	440.37	711.342	721.655	336.511	337.85	333.846	276.825	480.857	448.967	399.809	ENSG00000072954	19	16661127	16690029	28902					-0.361621	3.88885	-2.00202	0.0626748	0.302369	-4.59767
ENSG00000072958.8	AP1M1		4913.04	0.186655	0.154252	1.21007	0.226253	0.515727	4615.69	5252.88	6182.79	5788.98	5144.89	4891.45	3488.72	3511.95	3721.93	4194.76	5798.85	5686.78	5795.82	6446.63	4254.76	4307.7	4479.6	ENSG00000072958	19	16197578	16245907	48329					0.211356	7.39694	1.60392	0.128442	0.390815	-5.52167
ENSG00000138363.14	ATIC		1552.08	0.39601	0.0909047	4.35632	1.32267e-05	0.00104774	1353.25	1779.31	1488.37	1518.77	1469.82	1384	1233.2	1291.47	1252.52	1187.87	1599.09	1521.39	1884.75	2175.17	1884.21	1723.56	1667.03	ENSG00000138363	2	215311817	215349773	37956					0.405374	5.74258	5.13235	0.000102825	0.0679343	1.34686
ENSG00000073050.11	XRCC1		1950.1	-0.0849947	0.105683	-0.804241	0.421258	0.681715	2003.62	1888.93	2412.53	2331.88	1772.14	1663.33	1748.38	2131.56	1930.22	2038.96	2123.73	2052.76	1881.58	2059.95	1938.33	1586.88	1579.25	ENSG00000073050	19	43543040	43580473	37433					-0.0732659	6.08144	-0.847616	0.409252	0.648698	-6.35429
ENSG00000073060.15	SCARB1		1150.96	-0.361101	0.191729	-1.88339	0.0596479	0.269937	1283.29	999.733	919.984	836.852	1023.83	1026.93	1845.79	2029.94	1415.76	1167.25	1074.45	1199.58	1079.72	1002.14	886.409	906.675	849.159	ENSG00000073060	12	124776856	124882668	105812					-0.308826	5.27967	-1.66579	0.115365	0.375709	-5.32127
ENSG00000073067.13	CYP2W1		169.707	-2.99663	0.58058	-5.16143	2.45068e-07	4.56977e-05	286.692	36.0092	48.6396	23.7485	67.5408	78.6466	692.925	513.2	526.333	342.5	56.9683	53.4572	21.1295	30.9302	33.7306	25.4282	30.4202	ENSG00000073067	7	983199	989640	6441					-2.27729	1.44751	-2.77145	0.0136955	0.198116	-2.89605
ENSG00000073111.13	MCM2		1485.44	-0.38097	0.239851	-1.58836	0.112205	0.370213	1665.71	1279.41	1165.96	1432.83	1168.56	1298.12	1683.1	3713.5	1713.55	1150.07	1171.16	1444.41	1131.48	1385.67	1632.41	1042.56	1148.15	ENSG00000073111	3	127598223	127622436	24213					-0.280473	5.61846	-1.29596	0.213519	0.479425	-5.85389
ENSG00000073146.15	MOV10L1		12.6753	-0.192973	0.414209	-0.465882	0.6413	0.824607	13.4285	11.8144	4.16911	10.1779	6.43246	11.7518	15.0636	6.77492	26.7124	26.3461	11.9236	10.6914	15.8471	13.1453	5.49103	14.3034	11.2989	ENSG00000073146	22	50089879	50161690	71811					-0.00416053	-1.2795	-0.0109652	0.991388	0.996128	-5.60571
ENSG00000073150.13	PANX2		802.197	-0.100975	0.113137	-0.892499	0.372125	0.645248	827.723	773.025	735.153	741.858	793.336	781.946	813.433	825.693	978.466	951.897	919.442	1005	747.984	672.732	648.726	688.946	728.347	ENSG00000073150	22	50170731	50180294	9563					-0.116904	4.79869	-1.05862	0.305619	0.560851	-6.03471
ENSG00000073169.13	SELENOO		997.599	-0.227975	0.0788614	-2.89083	0.00384226	0.0535674	1071.09	913.609	1152.06	981.605	1028.12	948.279	1267.35	1085.68	1109.06	996.571	870.423	809.343	871.591	876.098	977.404	1000.44	989.962	ENSG00000073169	22	50200979	50217616	16637					-0.214124	5.11641	-2.56456	0.0208754	0.221269	-3.77295
ENSG00000073331.17	ALPK1		174.677	-1.14218	0.333648	-3.42331	0.00061864	0.0161078	234.444	106.372	80.6028	79.1617	222.992	182.605	362.53	429.36	286.911	231.388	121.886	87.6699	96.1392	61.0872	103.545	143.034	131.242	ENSG00000073331	4	112285509	112442620	157111					-1.00706	2.36962	-2.62651	0.0184139	0.213716	-3.27027
ENSG00000073350.13	LLGL2		355.179	-0.982882	0.363125	-2.70673	0.00679489	0.0768932	461.362	233.827	133.412	175.287	428.83	477.303	701.963	659.708	647.034	467.358	414.676	366.717	127.833	145.372	130.216	212.961	239.016	ENSG00000073350	17	75525080	75575208	50128					-1.00448	3.38185	-2.47994	0.0247492	0.231568	-3.67524
ENSG00000073417.14	PDE8A		402.635	-0.519695	0.200332	-2.59417	0.00948206	0.0946454	468.812	327.003	301.566	284.982	393.452	496.287	641.708	536.912	606.471	489.122	290.141	241.627	285.248	267.546	345.151	438.637	420.668	ENSG00000073417	15	84980440	85139145	158705					-0.494065	3.75031	-2.35629	0.0316531	0.246634	-3.96331
ENSG00000073464.11	CLCN4		2872.19	-0.100914	0.0813543	-1.24043	0.214818	0.502458	2966.17	2764.78	2975.36	3163.07	3084.36	2955.12	2749.61	2535.51	2805.79	3460.51	2407.24	2741.29	3226.47	2785.27	2957.31	2714.46	2521.4	ENSG00000073464	X	10156945	10237660	80715					-0.089923	6.64449	-1.18528	0.25335	0.514389	-6.0426
ENSG00000073536.17	NLE1		1089.27	-0.0428821	0.0928738	-0.461724	0.644279	0.826823	1105.04	1071.25	1282.7	1326.52	1171.78	1105.57	953.022	1032.33	904.264	1064.15	960.513	972.922	1099.79	1176.12	1058.2	1110.9	1120.33	ENSG00000073536	17	35128753	35142315	13562					-0.0193999	5.24488	-0.23635	0.816184	0.912206	-6.62568
ENSG00000073578.16	SDHA		5352.96	0.11854	0.189437	0.625749	0.53148	0.757765	5147.37	5587.93	6482.97	6788.68	6550.39	6638.85	3435.5	3554.29	3754.58	3973.68	5702.13	5754.14	6233.2	7147.2	4530.89	4731.24	5016.73	ENSG00000073578	5	218241	256700	38459					0.175461	7.50712	1.02957	0.318646	0.573256	-6.23583
ENSG00000073584.19	SMARCE1		314.163	0.0403561	0.115229	0.350224	0.72617	0.871928	309.894	319.043	341.867	374.322	246.578	265.771	298.259	308.259	302.741	341.354	413.352	336.781	276.796	292.291	284.749	332.951	296.38	ENSG00000073584	17	40624962	40648864	23902					0.0404877	3.44832	0.3711	0.71547	0.854872	-6.29697
ENSG00000073598.5	FNDC8		214.321	0.120723	0.122868	0.982542	0.325833	0.60646	206.261	223.531	239.029	252.186	230.496	216.052	184.78	171.914	156.317	199.314	225.224	189.239	232.424	271.413	200.03	216.935	229.456	ENSG00000073598	17	35121579	35130732	9153					0.145312	2.89554	1.24779	0.230201	0.494126	-5.50484
ENSG00000073605.18	GSDMB		1134.54	-0.124414	0.193784	-0.642025	0.520857	0.751093	1179.95	1082.63	882.462	809.711	1125.68	1141.73	1597.74	1087.37	1502.82	1292.11	1232.11	595.514	1186.42	1239.53	770.313	1287.3	1267.22	ENSG00000073605	17	39904595	39919854	15259					-0.135999	5.26746	-0.685306	0.503037	0.717738	-6.4147
ENSG00000073614.12	KDM5A		1606.06	-0.0212215	0.115654	-0.183491	0.854413	0.936555	1616.96	1593.59	1698.22	1751.73	1915.8	1980.63	1430.04	1509.11	1447.42	1202.76	1587.16	1624.03	1836.15	1778.49	1312.36	1546.35	1470.6	ENSG00000073614	12	280129	389454	109325					-0.00419922	5.79966	-0.0396911	0.968834	0.985532	-6.70349
ENSG00000073670.13	ADAM11		2595.65	0.0644945	0.253552	0.254364	0.799214	0.908515	2541.59	2657.44	1962.26	2058.2	1964.04	1820.62	3295.91	2435.58	3230.22	3565.89	1773.97	1753.4	1988.28	1573.57	4320.66	4031.96	3160.23	ENSG00000073670	17	44759031	44781846	22815					0.0129821	6.42561	0.0514843	0.959582	0.981941	-6.73818
ENSG00000073711.10	PPP2R3A		863.82	0.0885549	0.109297	0.810225	0.417811	0.67914	838.804	892.41	790.742	693.23	885.535	806.353	930.929	953.57	809.287	840.785	843.926	983.613	1039.57	835.116	1060.55	820.061	664.03	ENSG00000073711	3	135965673	136147891	182218					0.0833575	4.90657	0.781765	0.445858	0.677875	-6.30194
ENSG00000073712.14	FERMT2		1280.46	-0.137247	0.0910538	-1.50732	0.131729	0.400339	1337.52	1215.26	1215.99	1316.35	1275.77	1231.23	1465.18	1518.43	1319.79	1357.4	1001.58	1003.93	1207.55	1244.94	1266.07	1402.53	1380.21	ENSG00000073712	14	52857268	52952435	95167					-0.131124	5.47693	-1.39587	0.181975	0.450188	-5.71656
ENSG00000073792.15	IGF2BP2		4536.87	0.0904768	0.0745617	1.21345	0.224958	0.514277	4404.29	4688.39	4794.48	4416.09	4281.87	3920.58	4365.43	4689.09	4562.87	4203.93	4553.49	4615.5	4239.63	4068.1	5628.31	4920.36	4793.36	ENSG00000073792	3	185643739	185825056	181317					0.0961702	7.30521	1.27871	0.21938	0.484447	-5.9529
ENSG00000073803.13	MAP3K13		1158.77	0.143869	0.0799982	1.7984	0.0721138	0.296177	1105.62	1219.5	1284.09	1147.84	1171.78	1098.34	978.128	946.795	1057.61	1160.38	1144.67	1087.32	1209.66	1242.62	1416.69	1239.63	1195.95	ENSG00000073803	3	185282941	185489097	206156					0.160885	5.33487	2.13	0.0491726	0.279813	-4.58197
ENSG00000073849.14	ST6GAL1		1171.65	-0.166498	0.188506	-0.88325	0.377101	0.649021	1234.64	1099.66	1220.16	1303.91	720.435	780.138	1371.79	1176.3	1598.79	1705.63	951.239	949.401	971.956	907.802	1273.92	1434.31	1208.99	ENSG00000073849	3	186930485	187078553	148068					-0.111421	5.31552	-0.605741	0.553251	0.752682	-6.47203
ENSG00000073861.2	TBX21		11.4807	-0.82653	0.500978	-1.64983	0.0989769	0.346666	14.328	8.2267	12.5073	6.78529	10.7208	18.0797	11.0466	5.08119	21.7657	28.6371	11.9236	16.0372	10.5647	4.63953	2.3533	10.3302	1.7383	ENSG00000073861	17	47733244	47746119	12875					-0.94918	-1.56068	-1.94719	0.0694278	0.311911	-4.03983
ENSG00000073905.8	VDAC1P1		34.7007	0.207037	0.243451	0.850426	0.395088	0.662969	32.3603	37.3754	25.0147	52.0205	32.1623	20.7916	36.1526	35.5683	29.6805	27.4916	33.1211	50.2498	39.0895	44.0756	47.066	25.4282	22.5979	ENSG00000073905	X	80929500	80930347	847					0.203415	0.245907	0.928564	0.367021	0.614355	-5.42075
ENSG00000073910.21	FRY		1972.81	-0.0910107	0.136359	-0.667433	0.504495	0.740111	2031.13	1906.15	2388.9	2499.25	1662.79	1510.56	1930.15	1675.1	2037.07	2545.27	1709.05	2021.75	1797.06	1486.2	2103.85	2231.33	1993.83	ENSG00000073910	13	31846713	32299122	452409					-0.0630829	6.08952	-0.502645	0.622116	0.796052	-6.59149
ENSG00000073921.17	PICALM		3191.14	0.0985134	0.0713887	1.37996	0.167599	0.447297	3089.71	3307.06	3618.79	3543.05	3127.25	3090.72	2784.75	2773.48	2783.04	2996.59	3422.07	3396.67	3389.17	3352.06	3334.62	3109.4	3145.45	ENSG00000073921	11	85957684	86069882	112198					0.114743	6.79795	1.87023	0.0800083	0.330142	-5.0984
ENSG00000073969.18	NSF		2287.23	0.138327	0.152653	0.906149	0.364857	0.639571	2184.9	2404.18	2677.96	2845.3	2115.21	2201.2	1530.46	1424.43	1954.95	2729.69	2464.21	2703.87	2421.44	2680.1	2264.66	2218.61	2076.4	ENSG00000073969	17	46590669	46757464	166795					0.187184	6.29614	1.39062	0.18353	0.451719	-5.7782
ENSG00000074047.21	GLI2		587.075	-0.217132	0.226054	-0.960531	0.336788	0.615298	627.869	540.453	380.779	405.986	572.489	515.271	866.658	1053.5	731.128	497.14	500.791	644.694	454.284	469.366	796.2	463.271	454.565	ENSG00000074047	2	120735623	120992653	257030					-0.175344	4.2979	-0.794106	0.438845	0.672063	-6.19877
ENSG00000074054.18	CLASP1		3561.79	0.00152612	0.0633426	0.0240931	0.980778	0.992126	3560.05	3563.78	3356.14	3190.22	3371.68	3330.28	3774.93	3804.96	3735.78	3916.41	3437.97	3510	3560.32	3511.35	4070.42	3470.16	3386.21	ENSG00000074054	2	121337776	121649587	311811					0.0127721	6.95838	0.182352	0.857615	0.933699	-6.74135
ENSG00000074071.14	MRPS34		1489.1	0.0683878	0.142615	0.479529	0.631563	0.819819	1456.46	1526.4	1834.41	1774.35	1582.38	1574.74	1173.95	1418.5	1131.81	1161.52	1275.83	1238.07	1735.79	1950.15	1356.28	1458.15	1670.51	ENSG00000074071	16	1771890	1773155	1265					0.0896064	5.6821	0.722773	0.480335	0.702325	-6.42651
ENSG00000074181.8	NOTCH3		5637.66	0.0954509	0.153811	0.620574	0.53488	0.759875	5463.38	5836.84	5019.61	5065.22	5900.71	6325.17	5113.58	6486.14	5404.81	4391.79	4326.94	5531.76	5160.88	4192.59	8701.72	6156.81	6787.19	ENSG00000074181	19	15159038	15200981	41943					0.0749755	7.59778	0.503214	0.621725	0.795872	-6.64427
ENSG00000074201.8	CLNS1A		2822.15	0.182186	0.121907	1.49447	0.135054	0.404714	2655.63	3012.46	3457.58	3185.69	2665.18	2884.61	2132	2540.59	2307.16	2072.18	3048.47	3014.99	2944.39	3475.78	3227.16	2448.26	2928.17	ENSG00000074201	11	77514936	77637805	122869					0.207696	6.60807	2.06353	0.0558127	0.291507	-4.77267
ENSG00000074211.13	PPP2R2C		2343.72	0.162728	0.202357	0.804161	0.421304	0.681715	2219.96	2485.17	2964.24	2769.53	1866.48	1930.91	1645.95	1570.93	2111.27	2900.37	3571.78	3650.06	2219.65	1971.03	2150.13	1930.96	1902.57	ENSG00000074211	4	6320578	6563600	243022					0.157584	6.3082	0.87317	0.395588	0.637622	-6.34423
ENSG00000074219.13	TEAD2		903.645	-0.464006	0.316913	-1.46414	0.143155	0.416952	1036.7	751.583	511.411	408.248	798.697	691.547	1336.64	1708.13	1586.91	1252.01	551.136	775.13	583.174	546.692	1473.95	673.054	657.946	ENSG00000074219	19	49340595	49362457	21862					-0.376812	4.83463	-1.1502	0.267097	0.526409	-5.93882
ENSG00000074266.19	EED		557.929	0.0142574	0.0740183	0.19262	0.847256	0.932675	555.548	560.651	623.977	593.713	556.408	603.861	493.081	510.66	560.961	501.722	565.709	543.126	602.19	622.471	525.57	529.225	536.265	ENSG00000074266	11	86244544	86278813	34269					0.0254876	4.28416	0.354034	0.727972	0.861457	-6.45461
ENSG00000074276.10	CDHR2		296.592	0.198525	0.138929	1.42897	0.153014	0.429836	277.27	318.674	309.904	270.281	249.794	241.364	290.225	285.393	271.081	300.117	397.453	375.27	347.58	292.291	355.348	264.613	198.166	ENSG00000074276	5	176542511	176595974	53463					0.165336	3.35569	1.2402	0.232923	0.496566	-5.59536
ENSG00000074317.10	SNCB		1080.68	0.0889431	0.196032	0.453718	0.650032	0.829786	1049.65	1116.13	1242.4	1510.86	809.417	726.803	731.086	876.505	997.263	1502.88	1270.53	1463.66	858.914	984.354	1316.28	999.647	919.56	ENSG00000074317	5	176620084	176630556	10472					0.136763	5.19694	0.785819	0.443547	0.675922	-6.33345
ENSG00000074319.12	TSG101		2270.29	0.221959	0.126999	1.74772	0.0805122	0.314179	2107.01	2456.9	2639.05	2700.54	2259.94	2369.34	1642.93	1720.83	1757.08	1766.34	2633.79	2506.08	2363.33	2820.06	2254.46	2268.68	2351.92	ENSG00000074319	11	18468336	18527232	58896					0.255482	6.29138	2.382	0.0300831	0.243555	-4.19703
ENSG00000074356.16	NCBP3		2085.87	-0.149799	0.124152	-1.20658	0.227595	0.516884	2186.3	1971.1	1787.16	1644.3	1934.03	1799.83	2703.41	2558.38	2582.2	2481.12	2097.23	1711.7	1983	1958.66	1870.09	2197.95	1979.05	ENSG00000074356	17	3802165	3846251	44086					-0.1208	6.1724	-0.959243	0.351821	0.60168	-6.2587
ENSG00000148053.15	NTRK2		10063.6	1.15328	0.251409	4.58724	4.49135e-06	0.000446402	6404.77	14245	10108.7	8362.87	7925.86	6402.01	5182.88	5005.82	3765.46	4484.57	17851	20774.6	15775.3	14267.3	15184.3	8044.86	7818	ENSG00000148053	9	84668551	85027070	358519					1.15419	8.26816	4.90717	0.000161493	0.0679343	0.840435
ENSG00000074410.13	CA12		911.078	-0.349013	0.299682	-1.16461	0.244177	0.531834	1012.39	795.299	589.234	510.027	925.202	974.494	1336.64	1453.22	1227.78	1082.48	931.366	1574.85	745.871	487.924	961.715	448.173	417.192	ENSG00000074410	15	63321378	63382161	60783					-0.453826	4.86989	-1.50993	0.15071	0.417941	-5.49519
ENSG00000152661.7	GJA1		6878.37	-2.787	0.401648	-6.93892	3.95103e-12	4.16261e-09	11445.9	1658.38	1798.28	4641.14	4644.23	7296.05	15732.4	24070.4	17149.4	16234.9	1547.42	1743.78	1579.43	1287.47	1550.82	1845.93	2053.8	ENSG00000152661	6	121435692	121449727	14035					-2.38413	7.11842	-4.98981	0.000136744	0.0679343	1.03519
ENSG00000074527.11	NTN4		102.813	-0.175859	0.353173	-0.497942	0.618525	0.812325	108.464	96.3555	36.1323	48.6279	129.721	131.078	176.746	200.707	92.0094	52.6923	87.4398	117.606	143.68	69.593	122.372	74.6954	59.1022	ENSG00000074527	12	95657807	95791152	133345					-0.0523377	1.69548	-0.144124	0.887217	0.947937	-6.04496
ENSG00000074582.13	BCS1L		1186.89	-0.0021827	0.105286	-0.0207311	0.98346	0.993217	1188.29	1185.29	1424.45	1453.18	1315.44	1227.61	1036.37	930.704	1005.18	1113.41	1145.99	1074.49	1148.39	1283.6	1165.67	1231.68	1247.23	ENSG00000074582	2	218658764	218663443	4679					0.028856	5.36614	0.308744	0.761532	0.880839	-6.61773
ENSG00000074590.13	NUAK1		883.518	-0.239329	0.128434	-1.86343	0.0624014	0.27602	950.971	806.428	878.293	762.214	955.22	964.55	940.972	1072.13	950.764	1083.63	896.92	910.911	990.973	882.284	759.331	658.75	545.826	ENSG00000074590	12	106063340	106140033	76693					-0.260241	4.92959	-2.13648	0.0485663	0.278141	-4.52604
ENSG00000074603.18	DPP8		1114.75	0.0479615	0.0942998	0.508607	0.611028	0.80799	1097.72	1134.22	1092.31	1156.89	1205.01	1201.39	913.857	893.442	1108.07	1210.78	1131.42	960.092	1188.53	1167.62	1004.86	1284.13	1202.9	ENSG00000074603	15	65442463	65517704	75241					0.0625104	5.27801	0.654378	0.522238	0.731265	-6.43775
ENSG00000074621.13	SLC24A1		291.049	-0.156214	0.208037	-0.750897	0.452715	0.704454	305.532	274.497	191.779	202.428	376.299	321.818	356.505	309.106	347.261	339.063	311.339	315.398	172.205	186.355	214.15	363.942	358.09	ENSG00000074621	15	65611366	65660995	49629					-0.189386	3.29985	-0.862753	0.401121	0.641877	-5.96308
ENSG00000074657.13	ZNF532		4813.8	0.0373838	0.13193	0.28336	0.776901	0.897729	4755.02	4880.98	3917.58	3701.37	4539.17	4404.21	5357.61	5823.04	5230.69	5066.48	5757.78	6299.4	4480.51	4132.28	5290.22	4196.45	4010.26	ENSG00000074657	18	58862600	58986480	123880					0.039373	7.37809	0.307255	0.762644	0.881447	-6.72127
ENSG00000074660.15	SCARF1		147.787	-0.107441	0.166369	-0.645797	0.518411	0.749876	153.056	141.765	150.088	145.884	146.874	194.356	161.682	138.039	152.36	135.167	131.16	125.09	85.5744	125.267	138.845	189.122	197.297	ENSG00000074660	17	1633858	1645747	11889					-0.132324	2.34744	-0.775461	0.449467	0.680895	-5.8635
ENSG00000074695.5	LMAN1		3795.33	-0.078169	0.17482	-0.447141	0.654773	0.832297	3891.22	3685.73	3734.13	4645.66	4793.25	5347.06	3258.75	2577.01	3820.86	2953.06	3334.63	2995.74	3406.07	3746.42	2819.25	4625.55	4872.45	ENSG00000074695	18	59327823	59359962	32139					-0.0541406	7.01867	-0.321544	0.751994	0.875319	-6.70645
ENSG00000074696.12	HACD3		5791.6	0.0836489	0.0633071	1.32132	0.186395	0.469688	5634.6	5971.04	5275.32	5363.77	5365.74	5417.57	5474.1	5609.63	6139.9	6430.75	5792.22	6471.53	5835.96	5965.67	6615.12	5613.28	5503.46	ENSG00000074696	15	65530418	65578352	47934					0.0938799	7.65902	1.40602	0.178993	0.446524	-5.8006
ENSG00000074706.13	IPCEF1		55.3547	-1.02741	0.303097	-3.3897	0.000699681	0.0175931	72.5538	35.6987	43.0808	28.272	97.5589	119.326	98.4154	91.4614	48.4781	53.8378	31.7963	32.0743	45.4284	27.0639	46.2815	42.9101	24.3362	ENSG00000074706	6	154154496	154356792	202296					-0.920883	0.783757	-2.88084	0.0109315	0.189014	-2.66937
ENSG00000074755.14	ZZEF1		2595.5	0.0130486	0.137615	0.0948199	0.924458	0.968154	2584.5	2608.07	2769.68	2902.97	2923.55	3004.84	2623.07	2252.66	2330.9	1868.28	2635.12	2376.71	3191.61	3154.11	1769.68	2507.06	2622.22	ENSG00000074755	17	4004445	4143020	138575					0.0148728	6.48544	0.116309	0.908867	0.958353	-6.73499
ENSG00000074800.14	ENO1		18548.6	-0.211165	0.10414	-2.02771	0.0425899	0.22443	19807.2	17110.1	16570.8	16488.2	18401.1	16824.9	20230.4	21219.9	24994.9	23727.6	15478.2	16709.7	16429.2	17017	18994.3	17766.4	17376	ENSG00000074800	1	8861000	8879250	18250					-0.186334	9.3278	-1.78459	0.0934505	0.349685	-5.28423
ENSG00000074842.7	MYDGF		2579.17	0.0264172	0.243184	0.108631	0.913495	0.963184	2557.22	2604.25	3442.3	3590.55	3514.27	3631.3	1475.23	1639.53	1548.33	1616.28	2400.62	2459.03	3057.44	3299.48	1889.7	2402.17	2721.31	ENSG00000074842	19	4641374	4670370	28996					0.136103	6.42382	0.593844	0.560985	0.758021	-6.5568
ENSG00000074855.10	ANO8		2983.77	-0.205371	0.0974956	-2.10646	0.0351641	0.202499	3180.49	2758.95	2659.89	2590.85	3127.25	2881	3814.1	3280.75	3523.07	3567.04	2629.82	2572.36	3285.63	2658.45	2810.62	2733.54	2622.22	ENSG00000074855	19	17323223	17334829	11606					-0.188176	6.69367	-1.87587	0.0791872	0.328608	-5.08539
ENSG00000074935.13	TUBE1		529.081	0.197286	0.114908	1.71691	0.0859964	0.324464	495.185	567.819	430.808	478.363	512.452	468.263	525.217	453.92	495.664	596.797	629.301	425.52	607.473	671.959	443.205	597.563	599.713	ENSG00000074935	6	112070777	112087529	16752					0.193246	4.19603	1.64924	0.118746	0.379393	-5.2024
ENSG00000074964.16	ARHGEF10L		2031.25	-0.128405	0.184894	-0.694478	0.487383	0.729796	2115.22	1935.27	1416.11	1437.35	1643.49	1672.37	2604.99	2200.15	2714.77	3232.56	1971.37	1987.54	1784.38	1553.47	2320.35	2072.4	1857.37	ENSG00000074964	1	17539835	17697874	158039					-0.0675213	6.11154	-0.369788	0.716428	0.855241	-6.65272
ENSG00000075035.9	WSCD2		268.116	-0.476244	0.278065	-1.71271	0.086766	0.325785	308.692	221.743	184.831	205.82	234.785	235.94	241.017	219.338	457.079	690.727	173.555	215.967	206.012	180.168	312.204	239.184	225.11	ENSG00000075035	12	108129471	108250537	121066					-0.322964	3.1199	-1.24103	0.232624	0.496476	-5.54711
ENSG00000075043.18	KCNQ2		12190.6	0.286896	0.217476	1.31921	0.187099	0.470787	11055.8	13487.5	18282.9	16868.2	9464.29	8318.46	8578.21	8726.94	8193.78	10013.8	11542	15248.1	11496.6	9616.98	20247.8	13621.6	12639.2	ENSG00000075043	20	63400210	63472677	72467					0.334889	8.67329	1.76574	0.0966639	0.354242	-5.30433
ENSG00000075073.14	TACR2		8.84445	0.145611	0.402605	0.361673	0.717596	0.867563	8.48108	9.25972	12.5073	14.7015	2.14415	13.5598	9.03815	4.23432	5.93609	5.72742	5.29938	11.7606	11.6212	7.73255	11.7665	7.94632	8.6915	ENSG00000075073	10	69403903	69416867	12964					0.301217	-1.74543	0.866504	0.399123	0.640701	-5.21569
ENSG00000075089.9	ACTR6		1043.73	0.294395	0.137646	2.13878	0.0324536	0.193281	944.249	1157.42	1259.07	1137.67	945.571	1058.56	771.255	724.916	852.818	804.13	1220.18	1132.22	1257.2	1460.68	1040.16	970.246	1021.25	ENSG00000075089	12	100199122	100241865	42743					0.320337	5.16434	2.77698	0.0135409	0.197711	-3.37299
ENSG00000075131.9	TIPIN		178.98	0.0876564	0.146155	0.599749	0.548674	0.768946	174.04	184.625	194.559	219.391	198.334	175.373	149.632	134.652	169.179	151.204	194.752	209.552	152.132	235.07	189.048	131.909	179.914	ENSG00000075131	15	66336206	66386746	50540					0.0959257	2.63033	0.70435	0.491421	0.70986	-5.96669
ENSG00000075142.13	SRI		2432.32	0.23143	0.110697	2.09066	0.036559	0.206524	2250.05	2640.62	2700.19	2692.63	2328.55	2620.65	1653.98	1949.48	2098.41	1956.49	2456.26	2602.3	2568.29	2921.36	2495.28	2789.95	2650.91	ENSG00000075142	7	88205118	88226993	21875					0.261006	6.39488	2.69093	0.0161504	0.206007	-3.62048
ENSG00000075151.20	EIF4G3		3658.88	-0.362047	0.147152	-2.46035	0.01388	0.118596	4081.53	3175.86	2898.92	2909.76	3616.11	3464.97	5114.59	4612.03	4977.41	5058.46	2874.91	3410.57	3033.14	2685.52	3638.98	3385.93	3201.95	ENSG00000075151	1	20806292	21176888	370596					-0.323168	6.96623	-2.16252	0.0461961	0.275521	-4.61264
ENSG00000075188.8	NUP37		369.698	0.0495212	0.154637	0.320243	0.748784	0.883802	363.76	376.485	368.272	443.305	434.191	480.015	322.361	376.855	265.145	219.933	364.332	367.786	350.749	397.453	336.522	400.495	418.061	ENSG00000075188	12	102073103	102120124	47021					0.0934696	3.6701	0.630684	0.537222	0.742721	-6.20634
ENSG00000075213.10	SEMA3A		747.21	-1.60529	0.409571	-3.91944	8.8754e-05	0.00421202	1088.12	357.601	366.882	327.956	466.353	396.849	1766.46	1481.17	2206.25	1693.03	323.262	308.983	268.344	255.948	482.426	515.716	348.529	ENSG00000075213	7	83955777	84492724	536947					-1.25447	4.26935	-2.58946	0.0198504	0.217056	-3.59639
ENSG00000075218.18	GTSE1		317.02	0.0447853	0.28399	0.1577	0.874693	0.945711	312.37	322.334	354.375	208.082	298.037	301.027	294.242	582.643	289.879	170.677	335.186	345.334	209.182	172.436	627.546	259.845	306.81	ENSG00000075218	22	46296741	46330810	34069					0.00575064	3.37493	0.0204819	0.983914	0.992556	-6.35355
ENSG00000075223.13	SEMA3C		2033.07	-0.0248619	0.413923	-0.0600639	0.952105	0.980963	2049.55	2014.24	1924.74	2441.57	2100.2	2572.74	1961.28	1443.06	1910.43	2042.4	825.378	808.274	543.028	620.151	3858.63	3753.84	3690.41	ENSG00000075223	7	80742538	80922359	179821					-0.466988	5.91042	-1.06273	0.303808	0.559463	-6.13793
ENSG00000075234.16	TTC38		520.945	-0.178397	0.106	-1.683	0.0923757	0.335867	550.487	487.184	425.249	520.205	606.795	604.765	494.085	640.23	578.769	533.796	470.32	586.961	408.856	425.29	503.606	490.288	524.966	ENSG00000075234	22	46267961	46294008	26047					-0.177617	4.17641	-1.57455	0.13508	0.399196	-5.30396
ENSG00000075239.13	ACAT1		1022.75	0.300734	0.140773	2.13631	0.0326541	0.193885	923.441	1136.24	1120.1	1215.7	918.769	922.967	681.878	653.78	883.488	990.844	1013.51	953.677	1027.95	1087.2	1253.52	1288.89	1328.93	ENSG00000075239	11	108121516	108147776	26260					0.341902	5.13372	2.64994	0.0175575	0.212216	-3.61419
ENSG00000075240.16	GRAMD4		1412.28	-0.0149675	0.135284	-0.110637	0.911904	0.962399	1418.74	1404.89	1361.91	1165.94	1369.04	1326.14	1751.39	1708.13	1512.71	1154.65	1538.15	1767.3	1418.84	1449.85	1527.29	1113.28	1019.51	ENSG00000075240	22	46576012	46679790	103778					-0.019948	5.60859	-0.15861	0.875977	0.942778	-6.67626
ENSG00000075275.16	CELSR1		2016.59	-0.847866	0.264573	-3.20466	0.00135224	0.0273184	2544.16	1413.65	1231.28	1438.48	2160.23	2381.09	3489.73	4658.6	2985.85	2008.03	1112.87	1563.09	1176.91	903.162	2063.06	1495.5	1580.98	ENSG00000075275	22	46360834	46537170	176336					-0.766224	5.99367	-2.80952	0.0126644	0.195233	-3.36668
ENSG00000075290.7	WNT8B		248.842	1.23025	0.484723	2.53806	0.011147	0.104166	152.678	358.744	102.838	88.2087	168.316	265.771	93.3942	270.15	114.764	117.985	547.161	1105.5	343.354	186.355	127.078	91.3827	110.382	ENSG00000075290	10	100463041	100483744	20703					0.686258	2.66152	1.35494	0.194408	0.462207	-5.33854
ENSG00000075292.18	ZNF638		2600.64	-0.227957	0.155406	-1.46684	0.142419	0.415811	2790.92	2383.19	1934.47	1931.54	2395.02	2412.73	3651.41	3338.34	3458.76	3205.06	2252.24	2054.9	2387.63	2239.35	2918.09	2490.38	2339.75	ENSG00000075292	2	71276561	71435069	158508					-0.185061	6.47752	-1.18333	0.2541	0.514925	-6.0382
ENSG00000075303.12	SLC25A40		609.263	0.164282	0.125199	1.31217	0.189462	0.473059	577.173	645.937	728.205	715.848	631.453	649.964	488.06	478.479	451.143	474.23	645.2	593.375	581.061	679.691	620.487	678.616	723.133	ENSG00000075303	7	87833568	87876357	42789					0.203207	4.39737	1.80942	0.0893626	0.344448	-4.99264
ENSG00000075336.11	TIMM21		871.14	0.10491	0.154907	0.67725	0.498248	0.73607	841.754	904.724	1085.36	1017.79	980.95	974.494	645.725	676.645	637.14	715.928	847.901	853.178	1034.29	1176.12	701.283	868.533	851.767	ENSG00000075336	18	74148511	74160530	12019					0.136982	4.90428	1.00261	0.331088	0.583746	-6.10607
ENSG00000075340.22	ADD2		6713.61	0.0441262	0.138438	0.318742	0.749922	0.884288	6617.81	6823.09	8500.82	8132.17	6672.6	6094.66	5745.25	6558.12	5142.63	6096.27	7237.63	7926.64	7030.84	6651.54	8461.68	5356.62	5096.69	ENSG00000075340	2	70607618	70768225	160607					0.0509784	7.85581	0.439679	0.666097	0.823428	-6.68094
ENSG00000075391.16	RASAL2		1852.63	0.0331488	0.0814937	0.406765	0.68418	0.848171	1833.01	1875.06	1719.06	1932.68	1912.58	1823.33	1773.49	1659.01	1809.52	2034.38	1744.82	1829.31	1981.95	1596	2329.77	1843.55	1800.01	ENSG00000075391	1	178094141	178484147	390006					0.0374189	6.01298	0.454096	0.655907	0.816542	-6.61119
ENSG00000075399.13	VPS9D1		929.96	-0.308624	0.186009	-1.65919	0.0970775	0.343854	1021.7	825.116	707.359	572.226	921.985	819.009	1374.8	1266.91	1173.37	1337.93	767.085	852.108	791.299	653.401	997.799	823.239	890.878	ENSG00000075399	16	89707134	89720986	13852					-0.253399	4.97794	-1.32249	0.204746	0.470719	-5.75637
ENSG00000075407.18	ZNF37A		212.419	-0.230516	0.259512	-0.888268	0.374396	0.646738	228.243	194.335	120.904	176.417	154.379	161.813	353.492	276.078	298.783	284.08	107.312	152.888	166.923	177.849	296.516	241.568	217.287	ENSG00000075407	10	38094334	38150293	55959					-0.176874	2.81282	-0.682479	0.504775	0.719045	-6.01147
ENSG00000075413.17	MARK3		2857.89	0.0481335	0.0805316	0.597697	0.550042	0.770045	2813.14	2909.04	2936.44	2794.41	3032.9	2814.1	2789.77	2986.89	2631.67	2518.92	2971.63	3139.01	3090.19	3389.95	2848.28	2432.37	2491.85	ENSG00000075413	14	103385392	103503831	118439					0.0506764	6.63817	0.71117	0.487299	0.707496	-6.48705
ENSG00000075415.12	SLC25A3		10260	0.148341	0.118416	1.25271	0.210312	0.496804	9766.57	10823.9	12082.1	11546.3	9778.41	10387.7	7976.67	8804.85	9132.68	8423.89	11285	11121.2	11594.8	13667.3	8785.65	9373.48	9939.6	ENSG00000075415	12	98593591	98606379	12788					0.158691	8.47191	1.62517	0.123813	0.38548	-5.51232
ENSG00000075420.12	FNDC3B		946.456	0.0333063	0.183091	0.181911	0.855653	0.937082	936.258	958.111	751.83	1020.05	1243.61	1361.4	801.382	840.937	718.267	752.583	779.009	846.763	994.142	983.581	650.295	1146.65	1306.33	ENSG00000075420	3	172039628	172401665	362037					0.0474059	5.01284	0.266648	0.793173	0.899658	-6.59135
ENSG00000075426.11	FOSL2		875.57	-0.28032	0.185132	-1.51416	0.129985	0.398152	954.019	785.915	694.852	930.715	1225.38	1173.37	723.052	718.141	867.659	1298.98	941.965	962.23	679.313	772.482	473.013	795.427	876.972	ENSG00000075426	2	28392448	28417312	24864					-0.276843	4.89296	-1.49946	0.153379	0.42071	-5.51442
ENSG00000075429.8	CACNG5		141.017	-0.103925	0.273962	-0.379342	0.704434	0.859961	145.582	135.801	158.426	153.8	212.271	169.045	143.606	165.986	87.0627	74.4565	181.504	219.175	120.438	83.5116	176.497	83.4364	86.0458	ENSG00000075429	17	66835117	66885486	50369					-0.16291	2.21907	-0.606385	0.552833	0.752627	-5.95694
ENSG00000075461.5	CACNG4		4185.69	0.065197	0.133962	0.486681	0.626484	0.816829	4097.38	4286.62	4702.76	3984.09	4192.89	3659.33	4011.93	4379.14	3585.4	4263.49	4148.09	4823.98	4692.86	4095.16	5972.67	3178.53	3095.04	ENSG00000075461	17	66964910	67033398	68488					0.0467867	7.17558	0.400167	0.694367	0.84234	-6.68164
ENSG00000075539.14	FRYL		1100.51	-0.186283	0.120935	-1.54036	0.123473	0.388488	1166.03	1025.64	800.469	1007.62	1099.95	1110.09	1432.04	1452.37	1389.05	1036.66	1016.16	1030.66	1069.15	979.715	1063.69	1008.39	1011.69	ENSG00000075539	4	48497361	48780322	282961					-0.159984	5.25021	-1.29521	0.21377	0.479645	-5.8216
ENSG00000075568.16	TMEM131		1726.21	-0.114008	0.129484	-0.880476	0.378601	0.650605	1789.53	1653.85	1507.83	1464.49	1803.23	1733.84	2217.36	2472.85	1677.93	1438.73	1453.35	1466.87	1829.81	1688.79	1933.63	1650.45	1554.04	ENSG00000075568	2	97756333	97995891	239558					-0.0879222	5.89876	-0.708639	0.488826	0.708346	-6.45207
ENSG00000075618.17	FSCN1		19019.8	0.0523413	0.109738	0.476968	0.633385	0.820589	18697.5	19388.2	21878.1	20785.6	21753.5	19724	15310.6	17691	15312.1	17125	19415.6	21763.5	21719	21749.4	17861.5	16390.9	16817.2	ENSG00000075618	7	5592823	5606655	13832					0.0661572	9.36625	0.718118	0.483122	0.704098	-6.54093
ENSG00000075624.14	ACTB		38021.7	-0.224323	0.120813	-1.85678	0.0633421	0.278517	40760.8	34891.3	34054.7	30662.7	37617	34063	41464	49329	48669	50227.2	33881.6	35822.8	32696.8	33692.3	41494.2	34052.4	32599.2	ENSG00000075624	7	5527147	5563784	36637					-0.195575	10.3586	-1.6477	0.119065	0.379532	-5.50504
ENSG00000075643.5	MOCOS		31.6701	-0.55425	0.378832	-1.46305	0.143453	0.416982	37.2768	25.2624	29.1838	32.7956	40.7389	39.7753	39.1653	71.9835	29.6805	14.8913	15.8981	5.34572	19.0165	23.1977	32.9462	41.3209	39.1117	ENSG00000075643	18	36187519	36272157	84638					-0.64016	-0.0228099	-1.61143	0.126789	0.388987	-4.628
ENSG00000075651.15	PLD1		312.907	-3.04017	0.692721	-4.38874	1.14009e-05	0.000927524	530.37	64.3778	43.0808	116.481	142.586	146.445	872.683	912.073	1027.93	981.68	9.27391	29.9361	36.9766	47.1686	65.1079	142.239	119.943	ENSG00000075651	3	171600405	171810950	210545					-2.65399	2.18804	-2.9557	0.00936116	0.183304	-2.61127
ENSG00000075673.11	ATP12A		25.2305	0.852421	0.488147	1.74624	0.0807695	0.314807	18.2554	33.202	2.77941	10.1779	27.874	25.3115	10.0424	8.46865	24.7337	36.6555	49.0193	70.5636	22.186	11.5988	14.9042	38.937	25.2053	ENSG00000075673	13	24680411	24712493	32082					0.869292	-0.506912	1.71599	0.105613	0.365835	-4.44565
ENSG00000075702.17	WDR62		216.404	-0.211294	0.260417	-0.811368	0.417154	0.678658	231.005	199.717	176.492	137.967	254.082	258.539	269.136	451.379	193.912	106.53	174.88	158.233	184.883	160.837	268.276	205.81	245.1	ENSG00000075702	19	36054881	36105106	50225					-0.122199	2.84053	-0.46908	0.645391	0.809797	-6.14072
ENSG00000075711.20	DLG1		1172.05	-0.312977	0.141905	-2.20554	0.0274164	0.175324	1289.12	1038.25	901.918	961.249	1109.6	1203.2	1602.76	1658.16	1562.18	1313.87	988.334	1192.1	962.448	897.749	1120.95	1072.75	1033.42	ENSG00000075711	3	197042560	197299300	256740					-0.283209	5.32923	-1.95891	0.0679316	0.3092	-4.86784
ENSG00000075785.12	RAB7A		8710.54	0.038644	0.101437	0.380967	0.703228	0.859297	8602.04	8834.54	10893.9	10429	8634.5	8447.73	7019.63	7341.47	7928.64	8121.48	8763.85	8629.07	9432.2	9957.98	8558.16	8214.91	8285.6	ENSG00000075785	3	128726122	128814796	88674					0.0618578	8.2417	0.762046	0.457207	0.685659	-6.49009
ENSG00000075790.10	BCAP29		863.583	0.0744794	0.0815728	0.913043	0.36122	0.636537	843.219	886.856	986.69	983.867	810.49	826.241	770.251	865.496	777.628	725.091	875.723	879.906	787.073	859.087	896.607	935.282	974.317	ENSG00000075790	7	107579977	107629170	49193					0.0904847	4.91191	1.17274	0.2582	0.518031	-5.92747
ENSG00000075826.16	SEC31B		628.484	-0.442763	0.251238	-1.76232	0.0780148	0.30876	716.811	527.539	377.999	338.133	579.993	646.348	1148.85	918.001	1001.22	723.946	498.142	332.504	679.313	649.534	517.726	514.922	500.63	ENSG00000075826	10	100486642	100519864	33222					-0.362103	4.36669	-1.39553	0.182075	0.450188	-5.57467
ENSG00000075856.11	SART3		2889.79	0.0519388	0.113428	0.4579	0.647024	0.828529	2841.42	2945.07	3446.47	3401.69	3056.49	3130.49	2479.47	2593.95	2390.27	2232.55	2912.01	2795.81	3188.44	3508.26	2561.96	2804.26	2844.73	ENSG00000075856	12	108522580	108561400	38820					0.0736341	6.64716	0.764813	0.455604	0.684739	-6.44729
ENSG00000075884.13	ARHGAP15		13.0226	-0.641121	0.677696	-0.946029	0.344134	0.621658	15.6756	9.99066	1.3897	7.91617	12.8649	4.51992	17.0721	41.4964	28.6911	11.4548	1.32484	3.20743	6.33885	13.9186	30.5929	2.3839	12.1681	ENSG00000075884	2	143091362	143768352	676990					-0.686681	-1.65171	-1.00355	0.330652	0.583222	-5.10936
ENSG00000075891.21	PAX2		142.954	2.31296	0.688442	3.35971	0.000780254	0.018854	50.1666	248.997	62.5367	56.5441	54.6759	39.7753	21.089	15.2436	56.3929	95.0752	55.6435	52.3881	859.97	667.319	33.7306	36.5531	37.3734	ENSG00000075891	10	100735603	100829941	94338					1.18971	1.16034	1.51953	0.148296	0.41569	-4.90344
ENSG00000075914.12	EXOSC7		856.672	0.125083	0.105611	1.18437	0.236265	0.524549	822.266	895.993	975.572	860.6	895.184	914.831	777.281	780.809	701.448	672.399	820.079	810.412	940.262	1059.36	742.074	901.113	998.653	ENSG00000075914	3	44975241	45036066	60825					0.139194	4.89474	1.42837	0.172567	0.439854	-5.61243
ENSG00000075945.12	KIFAP3		2861.62	0.184107	0.123925	1.48562	0.137378	0.407613	2691.23	3056.34	3474.26	3333.84	2643.74	2631.5	2009.48	2084.98	2291.33	3060.73	3029.92	3018.2	2838.75	3307.21	3264.03	3068.08	2868.19	ENSG00000075945	1	169921326	170085208	163882					0.222151	6.62747	2.11386	0.0507148	0.282129	-4.6872
ENSG00000075975.15	MKRN2		2362.19	0.234837	0.144564	1.62445	0.10428	0.356301	2182.34	2567.72	2919.77	2771.79	2299.6	2353.07	1810.64	1689.5	1884.71	1729.68	2815.3	2568.09	2776.41	3120.09	2027.76	2234.51	2431.88	ENSG00000075975	3	12557014	12583713	26699					0.261936	6.34246	2.13215	0.048971	0.279653	-4.64457
ENSG00000076003.4	MCM6		1813.98	0.130023	0.153796	0.845424	0.397874	0.664739	1737.69	1901.17	2087.34	2414.43	1600.61	1676.89	1409.95	2125.63	1406.85	1179.85	1722.3	1751.26	1899.54	2430.34	1644.17	1938.9	1921.69	ENSG00000076003	2	135839626	135876426	36800					0.169031	5.9616	1.27688	0.220008	0.485115	-5.90294
ENSG00000076043.9	REXO2		250.739	0.00224297	0.112412	0.0199531	0.984081	0.993348	250.528	250.981	223.742	191.119	278.74	229.612	281.187	255.753	297.794	246.279	253.045	224.52	220.803	221.151	279.258	267.791	290.296	ENSG00000076043	11	114439386	114450279	10893					0.0147031	3.12507	0.118054	0.907506	0.957731	-6.29961
ENSG00000076053.10	RBM7		704.014	0.197529	0.0844246	2.33971	0.0192987	0.143336	659.056	755.395	742.102	762.214	692.561	690.643	605.556	561.471	615.375	602.525	871.748	720.604	682.482	742.325	712.265	788.275	770.067	ENSG00000076053	11	114400030	114414203	14173					0.209706	4.61409	2.5448	0.0217249	0.222924	-3.75234
ENSG00000076067.12	RBMS2		598.066	-0.097053	0.0752644	-1.28949	0.197226	0.481714	615.969	577.606	621.198	525.86	616.444	655.388	676.857	653.78	627.247	550.978	638.575	640.418	571.553	531.226	528.708	562.6	570.162	ENSG00000076067	12	56521929	56596196	74267					-0.0959988	4.38327	-1.12723	0.2764	0.535129	-5.8997
ENSG00000076108.11	BAZ2A		6159.45	0.0979487	0.147239	0.665235	0.5059	0.74145	5964.08	6382.74	7059.7	7892.42	6879.51	6991.41	5119.61	4851.69	4756.79	4161.54	6188.35	5809.73	7264.32	7134.05	5123.13	6369.77	6789.8	ENSG00000076108	12	56595596	56636816	41220					0.13425	7.72784	1.02119	0.322477	0.576524	-6.24929
ENSG00000076201.14	PTPN23		4560.43	0.0242982	0.120085	0.202342	0.839649	0.928678	4524.69	4601.27	5289.21	5209.97	5230.66	4971.01	3913.52	3915.06	3896.05	3772.08	4533.62	4218.85	5667.98	5415.88	3873.53	4026.4	4472.64	ENSG00000076201	3	47381011	47413441	32430					0.0366075	7.30366	0.354316	0.727765	0.861457	-6.7031
ENSG00000076242.14	MLH1		1383.71	0.174956	0.190882	0.916569	0.359368	0.635096	1305.27	1473.36	1673.2	1790.18	1638.13	1647.96	853.603	973.048	914.158	951.897	1593.79	1604.79	1398.77	1651.67	1065.26	1447.82	1551.43	ENSG00000076242	3	36993332	37050918	57586					0.238725	5.55386	1.36688	0.19071	0.458101	-5.76129
ENSG00000076248.10	UNG		1450.58	0.0986988	0.135569	0.728035	0.466592	0.715689	1404.28	1503.5	1866.37	1726.86	1371.19	1280.04	1109.68	1631.06	1100.16	1148.92	1609.69	1620.82	1561.47	1682.6	1510.82	1238.83	1300.25	ENSG00000076248	12	109097574	109110992	13418					0.127673	5.64618	1.14192	0.27042	0.528925	-6.03707
ENSG00000076258.9	FMO4		19.9443	-0.346649	0.385499	-0.899221	0.368535	0.641822	22.0182	17.5741	8.33822	12.4397	23.5857	25.3115	30.1272	26.2528	23.7444	26.3461	18.5478	33.1435	14.7906	4.63953	7.84433	21.4551	22.5979	ENSG00000076258	1	171314208	171342084	27876					-0.511848	-0.650294	-1.25904	0.226217	0.491202	-4.97933
ENSG00000076321.10	KLHL20		804.079	-0.0325337	0.0698938	-0.465474	0.641592	0.824836	813.435	793.386	831.043	848.161	748.309	737.651	844.565	781.656	840.946	875.15	720.716	678.907	784.96	850.581	818.948	866.944	832.645	ENSG00000076321	1	173714941	173786702	71761					-0.020525	4.81126	-0.276913	0.785421	0.894526	-6.56175
ENSG00000076344.15	RGS11		1241	-0.466508	0.345256	-1.35119	0.176633	0.458016	1424.75	1031	730.984	753.167	738.66	736.747	2046.64	1468.46	2228.01	2695.32	857.175	655.386	740.588	576.075	1410.41	1634.56	1342.84	ENSG00000076344	16	268301	275980	7679					-0.350943	5.26311	-0.980399	0.341597	0.593191	-6.16644
ENSG00000076351.12	SLC46A1		1642.46	-0.175197	0.134224	-1.30526	0.191805	0.47564	1735.07	1536.62	1293.81	1506.33	1581.31	1530.44	2150.07	1858.87	1888.67	2071.04	1430.83	1440.14	1376.59	1262.73	2087.38	1648.07	1510.58	ENSG00000076351	17	28394756	28407197	12441					-0.163466	5.82402	-1.22059	0.240066	0.502078	-5.96025
ENSG00000076356.6	PLXNA2		2304.82	-0.0467387	0.211648	-0.220832	0.825223	0.921971	2339.59	2265.09	1751.03	1707.63	2957.86	2212.95	2821.91	3163.89	1890.64	2210.78	1577.89	2201.37	3219.08	3060.54	2754.93	1559.07	1482.77	ENSG00000076356	1	208022242	208244320	222078					-0.0692665	6.2811	-0.3459	0.73396	0.865045	-6.67037
ENSG00000076382.16	SPAG5		420.944	-0.0305617	0.187132	-0.163316	0.87027	0.943392	425.032	416.271	447.485	338.133	426.686	469.167	474.001	580.949	424.43	239.406	443.823	354.956	348.636	306.209	628.331	433.869	398.071	ENSG00000076382	17	28577565	28599279	21714					-0.0270931	3.84375	-0.14513	0.886435	0.947693	-6.42988
ENSG00000153790.11	C7orf31		296.225	0.488975	0.106619	4.58618	4.51423e-06	0.000446569	250.035	349.013	293.228	300.814	254.082	225.996	201.852	206.635	247.337	270.334	303.39	337.85	309.547	365.75	371.821	376.656	378.08	ENSG00000153790	7	25134697	25180356	45659					0.519118	3.34599	5.06003	0.000118793	0.0679343	1.35587
ENSG00000076554.15	TPD52		1195.81	0.325963	0.291255	1.11917	0.263069	0.550569	1069.6	1340.04	1564.81	1901.01	822.282	781.042	762.217	589.418	952.743	1183.29	920.767	785.822	886.382	948.011	2048.15	1965.92	1825.21	ENSG00000076554	8	80034745	80231232	196487					0.358596	5.27025	1.28084	0.21865	0.483794	-5.84194
ENSG00000076555.15	ACACB		627.642	-0.210127	0.125033	-1.68057	0.0928462	0.336376	669.531	579.768	533.646	567.702	616.444	739.458	803.391	738.466	742.011	615.125	669.047	634.003	502.882	414.465	591.462	600.742	645.778	ENSG00000076555	12	109116595	109268226	151631					-0.223382	4.43896	-1.67072	0.114373	0.37512	-5.20689
ENSG00000076604.14	TRAF4		3172.22	0.0642817	0.0693622	0.926754	0.354054	0.63032	3106.97	3246.78	3525.68	3524.96	3001.81	3031.96	3134.23	2990.28	2840.42	2806.44	2901.41	3068.45	3521.23	3488.15	3256.97	3183.3	3307.98	ENSG00000076604	17	28743984	28750958	6974					0.0769175	6.79013	1.25691	0.226967	0.492096	-5.96415
ENSG00000076641.4	PAG1		1080.76	-0.263051	0.179202	-1.4679	0.14213	0.415428	1171.98	976.5	946.388	1101.48	849.084	949.183	1516.4	1239.81	1420.7	1352.82	805.506	944.055	830.389	688.197	869.152	1404.91	1293.29	ENSG00000076641	8	80967810	81112068	144258					-0.267765	5.20004	-1.49887	0.153531	0.420901	-5.55107
ENSG00000076650.6	GPATCH1		475.079	0.0632837	0.114503	0.55268	0.580483	0.789374	465.448	486.086	454.433	390.154	561.768	536.966	416.759	465.776	473.898	423.829	434.549	369.924	569.44	572.209	450.265	512.538	493.677	ENSG00000076650	19	33080880	33130542	49662					0.0716692	4.04402	0.624526	0.541156	0.745795	-6.27774
ENSG00000076662.9	ICAM3		323.032	0.0780881	0.177053	0.441043	0.659182	0.834412	315.178	332.007	418.301	395.808	404.173	355.266	235.996	246.438	222.603	242.843	283.517	253.387	345.467	389.721	295.731	360.763	395.463	ENSG00000076662	19	10333776	10339823	6047					0.137136	3.46665	0.841876	0.412362	0.650837	-6.0139
ENSG00000076685.18	NT5C2		1883.06	-0.130437	0.0910362	-1.4328	0.151915	0.428523	1961.75	1793.13	1646.8	1706.5	2096.98	2333.18	2201.29	1953.72	1919.34	1836.21	2005.82	1576.99	1743.18	1966.39	1606.52	1881.69	1771.33	ENSG00000076685	10	103088017	103193306	105289					-0.119794	6.0333	-1.24152	0.232447	0.496441	-5.94924
ENSG00000076706.16	MCAM		4831.33	0.0696092	0.160601	0.433429	0.664703	0.837577	4722.87	4955.29	6487.14	5648.75	4314.03	4357.2	3604.21	3209.62	4417.44	5744.6	4328.27	4462.61	4827.03	4245.17	6783.78	5471.04	4569.12	ENSG00000076706	11	119308529	119321521	12992					0.10145	7.37288	0.7094	0.488367	0.708216	-6.5107
ENSG00000076716.8	GPC4		2661.73	-0.477248	0.248108	-1.92355	0.054411	0.256178	3064.55	2201.37	2789.14	1955.29	3547.5	3653	3254.74	4966.02	2481.29	1869.43	1579.22	2207.78	1975.61	1367.89	4110.43	2157.43	2011.21	ENSG00000076716	X	133300103	133415490	115387					-0.47998	6.44665	-1.99463	0.0635493	0.304329	-4.88065
ENSG00000076770.14	MBNL3		30.412	-0.198981	0.418526	-0.475432	0.634479	0.821451	32.3814	28.1612	11.1176	7.91617	41.811	29.8315	33.1399	58.4337	28.6911	48.1103	21.1975	19.2446	12.6777	27.0639	60.4013	36.5531	19.9904	ENSG00000076770	X	132369317	132489968	120651					-0.105492	-0.0944755	-0.243797	0.810511	0.909289	-5.74493
ENSG00000076826.9	CAMSAP3		2886.47	0.0107108	0.121136	0.0884199	0.929543	0.970478	2876.04	2898.38	3172.69	2934.64	2727.36	2621.55	2947.44	2922.53	2827.56	2854.55	3532.04	3987.91	2908.47	2752.79	2547.84	2260.73	2298.9	ENSG00000076826	19	7595902	7618304	22402					-0.00964355	6.64369	-0.0915631	0.928191	0.966679	-6.74377
ENSG00000076864.19	RAP1GAP		2248.28	0.118292	0.145861	0.81099	0.417372	0.678688	2161.91	2346.98	2501.47	2637.21	1890.07	1664.23	2057.68	1947.79	2155.79	2441.03	2999.45	3258.75	2136.19	2073.1	2056	2017.57	1887.79	ENSG00000076864	1	21596215	21669363	73148					0.110798	6.2743	0.874861	0.394695	0.637162	-6.34113
ENSG00000076924.11	XAB2		4866.56	0.148861	0.222847	0.667997	0.504136	0.740056	4631.82	5134.83	7176.43	6989.98	5050.55	4804.67	3087.03	3414.56	3231.21	3300.14	4797.26	5079.51	6220.52	7495.16	3994.33	3853.97	4503.06	ENSG00000076924	19	7619525	7629565	10040					0.203107	7.35069	1.04143	0.31328	0.567649	-6.21991
ENSG00000076928.17	ARHGEF1		1600.38	-0.39824	0.179756	-2.21545	0.0267294	0.172401	1803.47	1368.29	1409.16	1281.29	2060.53	2098.15	2328.83	1887.66	1719.49	1642.62	1120.82	873.491	1387.15	1178.44	1264.51	1856.26	1897.35	ENSG00000076928	19	41883161	41930150	46989					-0.407594	5.75803	-2.23124	0.0404457	0.266649	-4.43663
ENSG00000076944.15	STXBP2		368.745	-0.762389	0.225378	-3.38272	0.000717729	0.0179186	455.991	269.034	287.669	244.27	358.073	370.633	652.755	551.309	595.588	587.633	315.313	215.967	254.61	291.517	176.497	305.139	324.193	ENSG00000076944	19	7636881	7647873	10992					-0.719239	3.58422	-3.00856	0.00838737	0.17744	-2.70879
ENSG00000076984.17	MAP2K7		2198.21	0.0278743	0.0623836	0.446822	0.655004	0.832374	2179.28	2219.85	2562.61	2251.58	2075.54	1953.51	2028.56	1997.75	2272.53	2292.11	2219.12	2172.5	2220.71	2175.94	2287.41	2296.49	2166.79	ENSG00000076984	19	7903843	7914478	10635					0.0432982	6.2623	0.713795	0.485718	0.706011	-6.46938
ENSG00000156381.8	ANKRD9		1729.34	0.513594	0.12166	4.22155	2.42633e-05	0.00161208	1441.58	2058.21	1468.92	1670.31	1270.41	1361.4	1744.36	1475.24	1291.1	1250.87	1999.19	2664.31	1984.06	1977.21	2436.45	1594.03	1752.21	ENSG00000156381	14	102501760	102509799	8039					0.511603	5.88198	4.82498	0.000190691	0.0679343	0.729477
ENSG00000077044.10	DGKD		2732.2	-0.195507	0.149285	-1.30963	0.190322	0.473565	2903.94	2535.93	2354.16	2260.63	2357.5	2165.04	3605.22	3263.82	3509.22	3715.95	2397.97	2580.92	2231.27	2053.77	2997.32	2809.82	2680.46	ENSG00000077044	2	233354507	233472104	117597					-0.161855	6.55218	-1.09029	0.291862	0.549806	-6.14366
ENSG00000077063.10	CTTNBP2		325.359	0.0996437	0.150863	0.660489	0.50894	0.743408	314.565	337.694	290.448	261.234	292.677	254.923	402.7	472.551	281.964	260.025	351.084	341.057	387.726	381.215	287.102	321.031	294.642	ENSG00000077063	7	117710651	117874139	163488					0.12009	3.48766	0.847083	0.40954	0.648829	-6.01356
ENSG00000077080.9	ACTL6B		776.39	0.00230998	0.120893	0.0191077	0.984755	0.993668	775.854	777.002	779.624	649.126	829.787	678.892	755.187	856.18	715.299	942.733	732.639	866.007	814.542	769.389	1007.21	646.036	603.19	ENSG00000077080	7	100643097	100656461	13364					0.00375157	4.75049	0.0332586	0.973883	0.987901	-6.59264
ENSG00000077092.18	RARB		44.4605	-0.418167	0.240687	-1.73739	0.0823181	0.317511	50.5058	37.5515	33.3529	53.1514	60.0363	76.8386	44.1865	38.9558	42.542	54.9832	23.8472	24.5903	40.146	49.4883	28.2396	54.8296	41.7192	ENSG00000077092	3	25174332	25597932	423600					-0.418294	0.583689	-1.79563	0.0916137	0.347552	-4.44618
ENSG00000077097.15	TOP2B		7029.71	0.0155179	0.0969857	0.160002	0.872879	0.944753	6994.06	7070.45	6906.83	6531.97	7207.57	6970.62	7287.76	8621.93	6440.66	5985.15	6987.23	7512.88	8007.02	7158.8	7996.51	6100.39	5730.3	ENSG00000077097	3	25597905	25664907	67002					0.0220568	7.93352	0.249481	0.806189	0.906806	-6.75077
ENSG00000077147.14	TM9SF3		6263.2	0.103533	0.139984	0.739607	0.459538	0.709684	6053.06	6503.36	6927.67	7550.89	7002.8	7402.72	5079.44	4647.59	5175.28	4638.07	7015.05	6697.12	6864.97	7430.98	4864.27	6286.34	6364.78	ENSG00000077147	10	96518109	96587452	69343					0.130935	7.75436	1.04203	0.313009	0.567514	-6.22874
ENSG00000077150.18	NFKB2		1021.32	-0.0418901	0.107617	-0.389253	0.697089	0.856464	1035.29	1005.37	1182.64	1119.57	1197.51	1158.91	955.031	963.732	984.402	720.51	998.933	957.954	964.561	1034.62	899.745	1026.66	1155.1	ENSG00000077150	10	102394110	102402529	8419					-0.0191695	5.14876	-0.186633	0.854313	0.93203	-6.62613
ENSG00000077152.10	UBE2T		563.505	0.289805	0.175284	1.65335	0.0982604	0.345304	510.293	624.319	587.845	651.387	531.75	539.678	377.594	688.501	363.091	342.5	853.2	701.359	541.971	583.808	596.169	561.805	531.92	ENSG00000077152	1	202331657	202341980	10323					0.306535	4.26165	1.95306	0.0686738	0.310797	-4.74286
ENSG00000077157.21	PPP1R12B		1492.51	0.0854054	0.0906264	0.942389	0.345994	0.623236	1451.75	1539.1	1666.26	1666.92	1444.09	1276.42	1413.97	1198.31	1360.35	1587.64	1467.93	1645.41	1563.58	1326.91	1760.27	1522.52	1487.12	ENSG00000077157	1	202348699	202592706	244007					0.102326	5.69906	1.23255	0.235688	0.498212	-5.93783
ENSG00000077232.17	DNAJC10		3447.42	-0.136551	0.101764	-1.34184	0.179648	0.461855	3599.34	3273.79	3643.8	4020.28	3818.74	3899.78	3457.59	3330.72	3450.85	3172.99	3025.95	2691.04	3612.09	3878.65	2556.47	3557.57	3594.8	ENSG00000077232	2	182716041	182794464	78423					-0.137718	6.90311	-1.43146	0.171694	0.439405	-5.74687
ENSG00000077235.17	GTF3C1		4675.98	-0.0580496	0.0845169	-0.686841	0.492183	0.732329	4763.72	4575.71	4545.72	4891.06	5239.24	5151.8	4839.43	4698.41	4612.34	4131.76	4076.55	4230.61	5267.58	5377.99	3912.75	4446.76	4717.74	ENSG00000077235	16	27459555	27549913	90358					-0.0540128	7.34754	-0.666688	0.514546	0.726384	-6.5398
ENSG00000077238.13	IL4R		125.946	-1.03392	0.393538	-2.62724	0.00860801	0.0886507	165.349	80.9145	40.3014	57.6749	165.1	112.998	220.932	149.895	306.698	269.189	115.262	106.914	46.4849	34.7965	76.8744	110.454	75.616	ENSG00000077238	16	27313668	27364778	51110					-0.909136	1.85559	-2.03674	0.0587123	0.297376	-4.22556
ENSG00000077254.14	USP33		2082.03	-0.0275551	0.0808456	-0.340836	0.733227	0.875096	2100.18	2061.28	1934.47	1833.16	1912.58	1958.93	2397.12	2299.24	2251.76	2214.22	2081.33	2209.92	2102.38	1961.75	2339.18	1903.94	1830.43	ENSG00000077254	1	77695987	77759852	63865					-0.0174093	6.18141	-0.210893	0.835654	0.922903	-6.70467
ENSG00000077264.14	PAK3		2157.51	-0.209233	0.164777	-1.2698	0.204157	0.489455	2302.41	1991.91	2127.64	2067.25	2074.47	2091.82	2240.46	1847.01	2676.19	3294.41	2264.16	2341.43	2456.3	2097.84	2036.39	1521.72	1225.5	ENSG00000077264	X	110944285	111227361	283076					-0.217476	6.20511	-1.428	0.172672	0.439993	-5.72411
ENSG00000160097.16	FNDC5		1235.04	0.514473	0.128551	4.0021	6.27829e-05	0.00326728	1029.54	1469.91	1329.95	1343.49	1081.72	1127.27	857.62	862.108	757.841	876.295	1563.32	1585.54	1345.95	1437.48	1452.77	1440.67	1463.65	ENSG00000160097	1	32862268	32872482	10214					0.554937	5.3943	5.08075	0.000113973	0.0679343	1.26313
ENSG00000077279.18	DCX		11156.2	0.141714	0.123136	1.15087	0.249785	0.537996	10644	11741.5	13059	14150.7	10848.3	9568.67	9609.56	9203.73	7968.21	10743.5	10410.6	11786.3	13105.6	11859.4	13495.4	11239.3	10294.2	ENSG00000077279	X	111293779	111412429	118650					0.168985	8.59156	1.66643	0.115235	0.375709	-5.45351
ENSG00000077312.8	SNRPA		1988.53	0.142653	0.0893348	1.59683	0.110303	0.366652	1896.6	2093.6	2127.64	1992.61	1959.76	1921.87	1767.46	2189.99	1667.05	1546.4	2076.03	2150.05	2100.27	2274.14	2343.1	1841.16	1870.41	ENSG00000077312	19	40750637	40765389	14752					0.155808	6.11193	2.00851	0.0619164	0.301322	-4.84408
ENSG00000077327.15	SPAG6		140.191	-0.638623	0.543947	-1.17405	0.240373	0.527924	168.305	108.06	37.522	49.7588	329.127	425.776	126.534	83.8396	191.934	101.948	49.0193	63.0796	49.6543	37.1163	65.8924	243.952	247.708	ENSG00000077327	10	22345445	22454224	108779					-0.612081	1.83667	-1.05152	0.308767	0.563439	-5.53346
ENSG00000077348.8	EXOSC5		585.434	0.165757	0.270929	0.611808	0.540665	0.763613	554.178	621.154	839.381	1027.97	573.561	627.365	314.327	430.207	313.623	306.99	439.849	500.36	650.788	856.767	535.768	639.679	724.871	ENSG00000077348	19	41386374	41397479	11105					0.314391	4.2644	1.29334	0.2144	0.480137	-5.69067
ENSG00000162039.15	MEIOB		40.2782	1.63866	0.50167	3.26642	0.00108918	0.0238122	20.4337	62.9577	45.8602	59.9367	17.1532	6.32788	14.0593	8.46865	5.93609	5.72742	78.1659	38.4892	41.2025	41.7558	94.132	82.6418	64.3171	ENSG00000162039	16	1833987	1884294	50307					2.11409	-0.0340472	4.79266	0.000203608	0.0679343	0.696589
ENSG00000077454.15	LRCH4		707.09	-0.18057	0.156641	-1.15276	0.249007	0.537504	748.06	660.267	714.308	591.451	665.759	766.578	1052.44	791.819	740.033	662.09	702.168	472.562	752.21	790.267	446.342	677.821	780.496	ENSG00000077454	7	100574011	100586153	12142					-0.191975	4.60113	-1.23962	0.233131	0.496566	-5.80572
ENSG00000077458.12	FAM76B		669.738	0.0571353	0.119275	0.479022	0.631923	0.819854	657.274	683.983	646.212	662.696	696.849	725.899	709.997	682.573	595.588	538.378	711.442	495.014	803.977	828.156	541.259	713.58	694.451	ENSG00000077458	11	95768942	95790409	21467					0.0472294	4.53759	0.403894	0.69168	0.840153	-6.47677
ENSG00000077463.14	SIRT6		1210.34	0.0703819	0.138315	0.508852	0.610856	0.807922	1182.8	1241.82	1354.96	1256.41	1331.52	1344.22	957.039	1059.43	982.423	1176.41	1188.39	1274.42	1562.53	1613.01	971.912	945.612	1136.85	ENSG00000077463	19	4174109	4182604	8495					0.0654654	5.3848	0.537102	0.598646	0.78154	-6.51985
ENSG00000077498.8	TYR		299.418	-6.08709	0.989674	-6.1506	7.71901e-10	4.17045e-07	554.326	8.09411	2.77941	42.9735	86.8382	156.389	1528.45	1689.5	647.034	280.644	1.32484	1.06914	1.05647	5.41279	6.27546	20.6604	20.8596	ENSG00000077498	11	89177452	89295759	118307					-5.17916	0.241397	-2.80045	0.0129031	0.195562	-2.7543
ENSG00000077514.8	POLD3		685.107	0.0583884	0.124809	0.467822	0.639912	0.824079	672.136	699.931	718.477	802.926	746.165	751.21	534.255	735.079	554.035	534.941	752.512	653.248	688.821	883.831	567.929	668.286	684.89	ENSG00000077514	11	74493851	74669117	175266					0.070964	4.56875	0.625913	0.540269	0.745059	-6.36465
ENSG00000077522.12	ACTN2		158.721	-0.765588	0.259127	-2.95449	0.00313185	0.0472716	196.42	115.637	88.9411	110.826	146.874	160.005	331.399	254.906	227.55	250.861	131.16	72.7019	101.422	132.227	121.587	119.989	130.372	ENSG00000077522	1	236686454	236764631	78177					-0.671778	2.35136	-2.4611	0.0257001	0.233517	-3.57024
ENSG00000077549.17	CAPZB		4935.27	-0.0454339	0.0468294	-0.970201	0.331946	0.611005	5006.96	4853.35	5190.54	4896.71	4892.96	4801.06	4937.84	5208.22	5131.75	4996.6	5096.68	5259.12	4954.86	4911.72	4840.74	4358.56	4551.74	ENSG00000077549	1	19338776	19485539	146763					-0.0378137	7.43033	-0.722914	0.48025	0.702325	-6.50217
ENSG00000077585.13	GPR137B		735.807	-0.163411	0.166337	-0.982414	0.325896	0.60646	774.226	691.899	490.566	593.713	687.201	695.163	1000.22	1020.47	996.274	710.2	661.098	809.343	717.346	712.941	794.631	549.091	598.844	ENSG00000077585	1	236142505	236221865	79360					-0.137828	4.65505	-0.849402	0.408287	0.648305	-6.21065
[truncated: 19,814 more rows]
