# Supplementary material for: Modeling antisense oligonucleotide therapy in MECP2 duplication syndrome human iPSC-derived neurons reveals gene expression programs responsive to MeCP2 levels
Source: Hum Mol Genet. 2024 Sep 15;33(22):1986–2001. doi: 10.1093/hmg/ddae135 (PMC11555823; doi:10.1093/hmg/ddae135)
Supplement: SupplementalTable2_ddae135 [file supplementaltable2_ddae135.xlsx]

## Sheet: Sheet1
Gene_ID	Gene_symbol	baseMean	grp.mean.Control.Ctrl_ASO.20uM	grp.mean.Control.MECP2_ASO_1.20uM	grp.mean.Control.MECP2_ASO_1.6uM	grp.mean.Control.MECP2_ASO_2.20uM	grp.mean.Control.MECP2_ASO_2.6uM	129	131	137	139	145	147	153	155	Gene_ID_without_ver	chromosome_name	start_position	end_position	gene_length		ASO1 6 uM unaffected control comparisons	log2FoldChange	lfcSE	stat	pvalue	padj	ASO2 6 uM unaffected control comparisons	log2FoldChange	lfcSE	stat	pvalue	padj	ASO1 20 uM unaffected control comparisons	log2FoldChange	lfcSE	stat	pvalue	padj	ASO2 20 uM unaffected control comparisons	log2FoldChange	lfcSE	stat	pvalue	padj
ENSG00000000003.14	TSPAN6	1097.75	1097.73	1081.38	1178.69	1003.73	1127.24	810.229	862.693	1031.44	1209.67	1237.93	1294.66	1311.3	1347.73	ENSG00000000003	X	100627109	100639991	12882			0.101673	0.106959	0.950583	0.341816	0.767589		0.0286215	0.107196	0.267002	0.789468	0.926175		-0.0477499	0.107173	-0.445539	0.65593	0.999973		-0.143346	0.107482	-1.33367	0.182311	0.689252
ENSG00000000419.12	DPM1	1011.17	957.019	975.327	1072.42	985.65	1065.44	1685.43	2034.26	996.081	1007.08	556.886	600.196	589.681	648.135	ENSG00000000419	20	50934867	50958555	23688			0.136324	0.0771867	1.76616	0.0773685	0.500707		0.120899	0.0776028	1.55793	0.119251	0.4087		0.0256873	0.0776723	0.330714	0.740861	0.999973		0.0394045	0.0778031	0.506465	0.61253	0.905973
ENSG00000000457.13	SCYL3	261.151	261.273	272.457	264.654	240.072	267.301	225.488	257.941	218.077	234.888	276.617	286.743	324.908	279.045	ENSG00000000457	1	169849631	169894267	44636			0.0245103	0.100821	0.243107	0.807923	0.954029		0.0381649	0.101378	0.376461	0.706575	0.891763		0.063551	0.100764	0.630689	0.528244	0.999973		-0.118008	0.102507	-1.15123	0.249639	0.73939
ENSG00000000460.16	C1orf112	200.732	211.943	201.443	211.456	181.175	197.642	216.571	204.835	207.271	201.612	177.108	228.609	246.822	210.768	ENSG00000000460	1	169662007	169854080	192073			-0.000978147	0.118629	-0.00824542	0.993421	0.998306		-0.0988559	0.120065	-0.823356	0.410306	0.722064		-0.075803	0.119382	-0.634964	0.525452	0.999973		-0.226555	0.121108	-1.87069	0.0613884	0.538545
ENSG00000000971.15	CFH	20.9774	19.053	20.0856	29.3962	18.3261	18.0259	3.82183	17.3406	45.1871	43.0627	16.4327	27.4959	10.7704	29.6856	ENSG00000000971	1	196651878	196747504	95626			0.79578	0.421871	1.88631	0.0592531	NA		-0.0435174	0.441387	-0.0985924	0.921462	NA		0.207982	0.432925	0.480411	0.630935	0.999973		0.161195	0.436108	0.369623	0.711664	NA
ENSG00000001036.13	FUCA2	884.072	936.001	921.17	866.465	849.657	847.069	537.605	480.117	693.524	669.43	1264.4	1182.32	1248.47	1133.99	ENSG00000001036	6	143494811	143511690	16879			-0.11303	0.087368	-1.29372	0.195761	0.652514		-0.127756	0.0875537	-1.45918	0.144516	0.448761		-0.0239823	0.0871159	-0.275291	0.783092	0.999973		-0.106401	0.0875112	-1.21585	0.224041	0.722268
ENSG00000001084.11	GCLC	683.974	673.491	685.391	671.87	712.319	676.8	636.972	614.506	602.167	627.346	740.384	705.466	714.439	740.161	ENSG00000001084	6	53497341	53616970	119629			-0.00348629	0.0886531	-0.039325	0.968631	0.993353		0.00196892	0.0889271	0.0221408	0.982336	0.993837		0.0286021	0.0886216	0.322745	0.746889	0.999973		0.0821615	0.0886814	0.926479	0.354197	0.802669
ENSG00000001167.14	NFYA	1151.42	1143.54	1224.21	1120.56	1167.65	1101.15	1234.45	1079.45	1258.36	1244.9	1061.73	1117.91	1019.6	1039.99	ENSG00000001167	6	41072945	41099976	27031			-0.0249568	0.066352	-0.376127	0.706823	0.926611		-0.0551436	0.0666897	-0.826868	0.408312	0.72032		0.10117	0.0661423	1.52957	0.126122	0.923065		0.0280294	0.0664781	0.421634	0.673292	0.924388
ENSG00000001460.17	STPG1	534.451	501.621	553.816	520.932	572.926	522.958	642.068	529.971	552.068	602.878	324.089	316.596	488.26	634.282	ENSG00000001460	1	24356999	24416934	59935			0.0457377	0.111202	0.411301	0.680851	0.91981		0.0530949	0.111687	0.47539	0.634509	0.856438		0.159531	0.111025	1.43689	0.150749	0.939753		0.176216	0.111234	1.5842	0.113149	0.621994
ENSG00000001461.16	NIPAL3	1681.34	1692.74	1629.69	1605.79	1795.94	1682.55	1966.97	1846.77	1794.71	1691.19	1268.06	1167.4	1741.22	1717.81	ENSG00000001461	1	24415794	24472976	57182			-0.0794901	0.0775049	-1.02561	0.305074	0.744165		-0.00909216	0.0776158	-0.117143	0.906747	0.969647		-0.0637907	0.0775587	-0.822482	0.410803	0.999973		0.0655434	0.0774861	0.845873	0.397623	0.823009
ENSG00000001497.16	LAS1L	1226.47	1254.77	1223.13	1244.55	1177.99	1231.92	918.514	1124.97	1110.03	947.38	1540.11	1598.69	1450.42	1307.16	ENSG00000001497	X	65512582	65534775	22193			-0.00548901	0.0956851	-0.0573654	0.954254	0.989921		-0.0118908	0.0958137	-0.124103	0.901233	0.967431		-0.0134157	0.0957062	-0.140176	0.888521	0.999973		-0.0923806	0.0959456	-0.962844	0.335626	0.792792
ENSG00000001561.6	ENPP4	485.09	443.301	494.204	478.431	498.795	510.72	467.538	481.2	453.836	539.263	429.989	397.512	421.842	495.749	ENSG00000001561	6	46129993	46146699	16706			0.103339	0.0959336	1.07719	0.281393	0.728687		0.199557	0.0960129	2.07844	0.037669	0.230048		0.148607	0.0959085	1.54947	0.121269	0.92143		0.162564	0.0961358	1.69098	0.0908399	0.591872
ENSG00000001617.11	SEMA3F	2093.21	2386.8	2164.12	1892.47	2146.75	1875.9	1113.43	992.747	1620.84	1380.94	3285.63	2709.53	3527.32	2486.66	ENSG00000001617	3	50155045	50189075	34030			-0.30096	0.0931845	-3.22972	0.00123912	0.0795441		-0.313524	0.0932553	-3.362	0.000773792	0.0307164		-0.104395	0.0929288	-1.12338	0.261275	0.982844		-0.0843723	0.0930009	-0.90722	0.36429	0.807242
ENSG00000001626.14	CFTR	15.4086	14.7467	19.0291	13.8398	15.8379	13.5893	5.09578	5.41892	15.7172	12.7231	28.3007	24.3535	9.87289	12.8638	ENSG00000001626	7	117465784	117715971	250187			-0.0703584	0.374217	-0.188015	0.850865	NA		-0.0912932	0.378522	-0.241183	0.809413	NA		0.448311	0.360002	1.2453	0.213021	0.973816		0.185039	0.369255	0.501115	0.61629	NA
ENSG00000001629.9	ANKIB1	1529.21	1436.19	1518.53	1548.36	1622.85	1520.14	1352.93	1587.74	1582.53	1655.96	1438.77	1448.64	1370.54	1501.1	ENSG00000001629	7	92246234	92401384	155150			0.107996	0.0773005	1.39709	0.162386	0.622945		0.0811264	0.0775066	1.0467	0.295237	0.630467		0.0794511	0.077385	1.0267	0.304562	0.991844		0.177547	0.0773517	2.29532	0.0217145	0.425843
ENSG00000001630.15	CYP51A1	259.271	238.21	229.826	262.327	292.805	273.189	391.101	421.592	254.423	332.758	127.81	144.55	179.507	150.407	ENSG00000001630	7	92112151	92142952	30801			0.127989	0.161697	0.791535	0.428632	0.811345		0.224175	0.161966	1.38409	0.166332	0.482434		0.034804	0.162488	0.214194	0.830396	0.999973		0.306571	0.16154	1.8978	0.0577221	0.529387
ENSG00000001631.15	KRIT1	910.679	863.375	926.224	946.677	845.797	971.323	943.993	1134.72	1001.97	1062.87	725.777	781.669	781.754	807.448	ENSG00000001631	7	92198969	92246166	47197			0.123702	0.08104	1.52644	0.126901	0.579272		0.152507	0.0812719	1.8765	0.0605862	0.290237		0.0872185	0.0812314	1.0737	0.282955	0.986649		-0.0399993	0.0817503	-0.489287	0.624639	0.910188
ENSG00000002016.17	RAD52	758.346	833.732	896.959	684.642	686.786	689.611	677.739	833.431	939.106	616.58	1023.39	696.825	694.693	591.733	ENSG00000002016	12	912077	990053	77976			-0.294438	0.138952	-2.11899	0.0340914	0.377886		-0.28179	0.139122	-2.02548	0.0428178	0.244828		0.0906842	0.13838	0.65533	0.512256	0.999973		-0.285136	0.139125	-2.04949	0.0404143	0.486834
ENSG00000002079.14	MYH16	8.7612	10.5421	8.84121	9.74872	7.50633	7.16765	5.09578	10.8378	9.82328	0.978699	19.1715	17.2831	8.07782	9.8952	ENSG00000002079	7	99238829	99311130	72301			-0.0725965	0.579968	-0.125173	0.900386	NA		-0.493346	0.598414	-0.824422	0.4097	NA		-0.131848	0.582275	-0.226435	0.820863	NA		-0.528935	0.60022	-0.881235	0.378191	NA
ENSG00000002330.13	BAD	994.208	967.02	978.547	965.361	1049.3	1010.81	1006.42	855.106	830.067	997.294	933.012	1043.27	1098.58	965.771	ENSG00000002330	11	64269830	64284704	14874			0.00463997	0.0940548	0.0493327	0.960654	0.99202		0.0647651	0.0941263	0.688066	0.491411	0.776847		0.018778	0.0940705	0.199617	0.84178	0.999973		0.117255	0.0940194	1.24713	0.212349	0.714801
ENSG00000002549.12	LAP3	904.613	868.806	877.16	948.586	873.792	954.722	1052.28	1082.7	859.537	965.975	739.471	883.797	823.938	861.872	ENSG00000002549	4	17577192	17607972	30780			0.129658	0.0793596	1.6338	0.102302	0.543734		0.128817	0.0796246	1.61781	0.105704	0.386312		0.0179573	0.0797271	0.225234	0.821797	0.999973		0.00457363	0.0799377	0.0572149	0.954374	0.99283
ENSG00000002587.9	HS3ST1	96.2306	102.666	92.0972	84.9608	105.278	96.1511	33.1226	17.3406	33.3992	45.9988	182.585	150.835	161.556	125.669	ENSG00000002587	4	11393150	11429765	36615			-0.250368	0.194249	-1.2889	0.197432	0.654137		-0.137783	0.1935	-0.712055	0.476431	0.768805		-0.174807	0.193538	-0.903218	0.36641	0.999973		-0.021256	0.192286	-0.110544	0.911978	0.98488
ENSG00000002746.14	HECW1	858.469	814.469	804.592	768.683	1038.63	865.974	622.959	493.122	683.7	624.41	956.748	964.714	994.47	992.488	ENSG00000002746	7	43112599	43566001	453402			-0.11132	0.0998998	-1.11431	0.265145	0.715813		0.0204255	0.0997375	0.204793	0.837734	0.946397		-0.0412859	0.0997214	-0.414012	0.678865	0.999973		0.310302	0.0991316	3.1302	0.00174688	0.166102
ENSG00000002822.15	MAD1L1	1017.45	1053.21	908.039	996.536	1053.21	1076.26	1007.69	916.882	1038.32	1055.04	1074.52	1038.56	1092.3	975.666	ENSG00000002822	7	1815793	2233243	417450			-0.0805663	0.0758428	-1.06228	0.288109	0.73347		0.0310401	0.0758188	0.409399	0.682247	0.88127		-0.216547	0.0762352	-2.84051	0.00450415	0.243493		9.10593e-05	0.0758846	0.00119997	0.999043	0.999841
ENSG00000002834.17	LASP1	7547.03	7417.55	7211.06	7685.56	7701.82	7719.18	8275.55	8023.26	8774.15	9444.44	6135.78	6750.64	6484.7	6523.9	ENSG00000002834	17	38869859	38921770	51911			0.0537351	0.0653549	0.822204	0.410961	0.804272		0.0636645	0.0654007	0.973454	0.330328	0.661098		-0.0291051	0.065401	-0.445026	0.656301	0.999973		0.0573808	0.0653985	0.877404	0.380267	0.816142
ENSG00000002919.14	SNX11	674.796	657.867	677.73	668.087	682.389	687.907	811.503	727.22	664.054	700.748	578.796	573.486	577.116	670.894	ENSG00000002919	17	48103357	48123074	19717			0.0291744	0.0796674	0.366202	0.714214	0.927242		0.0705106	0.0799154	0.882317	0.377606	0.696369		0.048725	0.0797366	0.611074	0.541151	0.999973		0.0582654	0.0799421	0.728845	0.466096	0.855459
ENSG00000002933.7	TMEM176A	260.339	304.969	265.712	240.959	262.26	227.798	87.9022	106.211	111.985	127.231	342.348	293.028	677.64	437.368	ENSG00000002933	7	150800403	150805120	4717			-0.151281	0.18565	-0.814871	0.415146	0.805916		-0.317258	0.186825	-1.69816	0.089478	0.354746		-0.0939459	0.185201	-0.507264	0.611969	0.999973		-0.0111484	0.185204	-0.0601956	0.952	0.991965
ENSG00000003056.7	M6PR	2006.82	1905.76	1955.16	2044.49	2006.43	2122.25	2481.64	2791.83	2181.75	2298.96	1466.16	1464.35	1493.5	1622.81	ENSG00000003056	12	8940363	8949955	9592			0.0908264	0.0510888	1.77781	0.0754343	0.495163		0.140602	0.0512379	2.7441	0.00606767	0.0920876		0.0279527	0.0513017	0.54487	0.585843	0.999973		0.066514	0.0513602	1.29505	0.195303	0.701859
ENSG00000003096.14	KLHL13	689.242	712.603	663.506	656.935	737.848	675.318	600.028	535.39	589.397	516.753	618.052	505.925	1042.94	1069.67	ENSG00000003096	X	117897813	118117340	219527			-0.148649	0.0896349	-1.65838	0.0972404	0.537052		-0.141355	0.0899675	-1.57118	0.11614	0.403355		-0.115536	0.0896103	-1.28932	0.197287	0.969331		0.0261102	0.0894125	0.292019	0.770272	0.952287
ENSG00000003137.8	CYP26B1	160.634	164.965	163.167	159.531	167.791	147.717	212.749	135.473	308.451	342.544	79.4247	76.9885	59.2374	83.1196	ENSG00000003137	2	72129238	72148038	18800			-0.0241733	0.219391	-0.110184	0.912264	0.980056		0.0523521	0.21999	0.237975	0.811901	0.934928		0.128229	0.218881	0.585838	0.557985	0.999973		0.162624	0.219217	0.741843	0.458182	0.852008
ENSG00000003147.17	ICA1	456.773	419.974	413.507	483.267	452.707	514.411	532.509	658.941	392.931	411.053	350.564	307.954	403.891	555.121	ENSG00000003147	7	8113184	8262687	149503			0.158256	0.120544	1.31284	0.189237	0.651819		0.264083	0.12062	2.18937	0.0285696	0.200431		-0.0622535	0.121467	-0.512515	0.608291	0.999973		0.0681034	0.121234	0.561753	0.574284	0.895242
ENSG00000003249.13	DBNDD1	1333.64	1355.02	1359.04	1214.14	1537.26	1202.73	1626.83	1169.4	1230.86	1137.25	1273.53	1250.67	1288.86	1299.24	ENSG00000003249	16	90004865	90020128	15263			-0.157653	0.118989	-1.32494	0.185189	0.649155		-0.202461	0.11918	-1.69878	0.0893599	0.354456		-0.0071357	0.118851	-0.0600389	0.952125	0.999973		0.152074	0.118755	1.28057	0.200344	0.706763
ENSG00000003393.14	ALS2	1283.07	1237.41	1310.4	1273.63	1333.37	1260.54	1221.71	1197.58	1245.59	1327.12	1157.59	1311.16	1324.76	1258.67	ENSG00000003393	2	201700554	201781189	80635			0.0416277	0.0623008	0.668173	0.504023	0.849764		0.0260209	0.0625663	0.415892	0.677489	0.878717		0.0816659	0.0622739	1.3114	0.189723	0.966854		0.107173	0.0623765	1.71816	0.0857683	0.582533
ENSG00000003402.19	CFLAR	322.78	380.073	296.241	287.041	370.12	280.424	229.31	207.003	248.529	174.208	556.886	403.797	485.567	363.154	ENSG00000003402	2	201116104	201176687	60583			-0.392758	0.111147	-3.53367	0.000409831	0.0403617		-0.457687	0.111913	-4.08967	4.3199e-05	0.00581753		-0.350345	0.110935	-3.15811	0.00158794	0.118761		0.0112539	0.109383	0.102885	0.918054	0.986117
ENSG00000003436.15	TFPI	103.66	93.0739	107.062	108.344	108.158	101.66	33.1226	71.5298	129.667	132.124	75.773	83.2733	133.733	146.449	ENSG00000003436	2	187464230	187565760	101530			0.268161	0.188928	1.41938	0.155787	0.614344		0.169259	0.19107	0.885847	0.3757	0.695696		0.229061	0.189507	1.20872	0.226771	0.976436		0.254443	0.190145	1.33815	0.180847	0.688689
ENSG00000003509.15	NDUFAF7	423.65	447.921	409.753	440.402	389.901	430.273	374.54	472.53	419.454	363.097	510.326	492.57	487.362	433.41	ENSG00000003509	2	37231631	37253403	21772			-0.0312849	0.0931564	-0.335832	0.736998	0.934347		-0.06065	0.0937004	-0.647276	0.517454	0.793949		-0.130221	0.0937174	-1.38951	0.164679	0.950985		-0.20281	0.0943872	-2.1487	0.0316578	0.463355
ENSG00000003756.16	RBM5	4532.38	5003.97	4616.39	4560.59	4177.89	4303.05	3299.52	3963.4	3929.31	2874.44	7019.5	6624.16	5767.57	4780.37	ENSG00000003756	3	50088908	50119021	30113			-0.136474	0.1065	-1.28144	0.200038	0.655974		-0.201208	0.106543	-1.88852	0.0589568	0.286319		-0.0651883	0.106471	-0.612266	0.540362	0.999973		-0.252605	0.106569	-2.37035	0.0177713	0.397426
ENSG00000003987.13	MTMR7	766.16	731.497	807.311	711.653	823.138	757.202	822.968	752.147	707.276	616.58	696.563	550.704	699.18	927.18	ENSG00000003987	8	17298030	17413528	115498			-0.0799394	0.115034	-0.694917	0.487108	0.842162		-0.000771287	0.115121	-0.00669977	0.994654	0.997622		0.100818	0.114744	0.878637	0.379598	0.999973		0.12298	0.114839	1.0709	0.284216	0.763107
ENSG00000003989.17	SLC7A2	833.206	950.058	880.703	793.124	841.895	700.25	286.638	257.941	308.451	254.462	1918.97	1722.03	1286.17	938.065	ENSG00000003989	8	17497088	17570573	73485			-0.278902	0.174781	-1.59572	0.11055	0.555996		-0.46417	0.175094	-2.65097	0.0080261	0.105197		-0.139907	0.174359	-0.802405	0.422319	0.999973		-0.110787	0.174389	-0.635288	0.525241	0.876551
ENSG00000004059.10	ARF5	2672.32	2517.02	2589.33	2753.68	2663.78	2837.77	3104.6	3088.79	2701.4	3141.62	2163.64	2508.41	2098.44	2275.9	ENSG00000004059	7	127588345	127591705	3360			0.136077	0.0824022	1.65137	0.0986625	0.539707		0.183345	0.0824646	2.22332	0.026194	0.191238		0.0542889	0.0825019	0.658033	0.510517	0.999973		0.0939501	0.0825307	1.13836	0.254968	0.742234
ENSG00000004139.13	SARM1	1887.18	1941.03	1981.25	1831.27	1940.41	1741.91	1568.23	1498.87	1792.75	1633.45	2278.67	2252.31	2124.47	1940.45	ENSG00000004139	17	28364356	28404049	39693			-0.085966	0.0610397	-1.40836	0.159024	0.618101		-0.151037	0.0612805	-2.46468	0.0137135	0.140099		0.02901	0.060881	0.476504	0.633715	0.999973		-0.0057071	0.0610415	-0.0934954	0.92551	0.987449
ENSG00000004142.11	POLDIP2	2903.35	2799.44	2915.18	2871.46	2913.42	3017.27	3035.81	2921.88	3205.34	3500.8	2526.07	2665.53	2430.53	2397.61	ENSG00000004142	17	28347177	28357522	10345			0.0330078	0.05399	0.611369	0.540955	0.866285		0.103451	0.0540483	1.91404	0.0556145	0.277833		0.0562543	0.0540042	1.04166	0.297568	0.990857		0.0571214	0.054095	1.05595	0.290993	0.768431
ENSG00000004399.12	PLXND1	3920.83	3941.94	3930.76	3818.54	4205.48	3707.42	2294.37	2296.54	3325.18	3649.57	5841.82	5859.77	4306.38	3468.27	ENSG00000004399	3	129555175	129606818	51643			-0.0514621	0.100206	-0.513562	0.607558	0.894396		-0.114525	0.10026	-1.14229	0.253334	0.588693		-0.031621	0.100178	-0.315647	0.752271	0.999973		0.0793825	0.100164	0.792525	0.428055	0.836167
ENSG00000004455.16	AK2	2103.05	2036.28	2076.56	2232.46	1942.89	2227.03	2182.27	2498.12	2110.04	2468.28	1897.98	2011.13	1954.83	1952.32	ENSG00000004455	1	33007940	33080996	73056			0.125554	0.0529949	2.36917	0.0178283	0.290487		0.124128	0.0531738	2.33439	0.0195755	0.166186		0.0243685	0.0532073	0.457992	0.646959	0.999973		-0.069572	0.0534911	-1.30063	0.193386	0.700451
ENSG00000004478.7	FKBP4	6181.55	5835.16	5597.75	6518.7	5913.3	7042.84	8622.06	9490.7	5782.97	6580.77	4404.87	4821.21	4530.76	5182.11	ENSG00000004478	12	2794953	2805423	10470			0.162503	0.0609471	2.6663	0.00766909	0.20117		0.262471	0.0609644	4.30531	1.66754e-05	0.00337763		-0.0420463	0.0610822	-0.688356	0.491229	0.999973		0.0342962	0.0610741	0.561551	0.574422	0.895347
ENSG00000004487.16	KDM1A	5702.85	5803.51	5515.9	5508.05	5843.67	5843.1	6567.19	5615.09	6254.48	5951.47	5418.22	5334.99	4974.14	5130.66	ENSG00000004487	1	23019443	23083689	64246			-0.0691537	0.0498443	-1.38739	0.165322	0.626292		0.0142979	0.049863	0.286744	0.774308	0.921072		-0.0712571	0.049867	-1.42894	0.153021	0.940574		0.014844	0.0498592	0.297718	0.765918	0.950329
ENSG00000004534.14	RBM6	3924.78	4308.46	3842.42	3742.93	3899.75	3830.32	3607.81	3800.83	3918.51	2949.8	4672.36	4162.1	5035.18	4059.01	ENSG00000004534	3	49940007	50100045	160038			-0.207001	0.0852634	-2.42779	0.0151913	0.273562		-0.165096	0.08529	-1.9357	0.052905	0.271291		-0.160604	0.0852499	-1.88392	0.0595763	0.810123		-0.145412	0.0852776	-1.70516	0.0881638	0.58608
ENSG00000004660.14	CAMKK1	625.216	634.134	679.155	595.438	666.552	550.803	713.409	676.282	562.874	467.818	645.44	599.411	614.812	638.24	ENSG00000004660	17	3860315	3894891	34576			-0.0988244	0.0845576	-1.16872	0.242515	0.692824		-0.217929	0.0853684	-2.55281	0.0106858	0.122871		0.0851605	0.084076	1.0129	0.311109	0.991844		0.0645449	0.0843416	0.765279	0.444105	0.844862
ENSG00000004700.15	RECQL	745.39	717.95	689.427	762.93	734.658	821.985	853.543	935.306	887.042	963.039	551.408	569.558	579.808	583.817	ENSG00000004700	12	21468911	21501669	32758			0.0767922	0.0862585	0.890257	0.373328	0.785631		0.179278	0.0863419	2.07637	0.0378597	0.23041		-0.052836	0.0867682	-0.608933	0.542569	0.999973		0.0216362	0.0867757	0.249335	0.803102	0.959176
ENSG00000004766.15	VPS50	513.224	514.188	521.903	519.748	509.006	501.276	482.825	560.317	525.546	488.371	535.888	540.491	512.493	489.812	ENSG00000004766	7	93232340	93361121	128781			0.013242	0.0814675	0.162543	0.870878	0.970684		-0.0388307	0.0821147	-0.472884	0.636296	0.857265		0.0201068	0.0815649	0.246512	0.805286	0.999973		-0.0198036	0.0820317	-0.241414	0.809234	0.9613
ENSG00000004776.12	HSPB6	123.435	133.692	120.255	121.647	113.06	128.523	82.8064	62.8595	71.7099	86.1255	88.5539	106.056	291.699	231.548	ENSG00000004776	19	35754569	35758079	3510			-0.0567329	0.201085	-0.282134	0.77784	0.945443		-0.0505774	0.201872	-0.250542	0.802168	0.930443		0.00348006	0.200766	0.0173339	0.98617	0.999973		-0.112144	0.202351	-0.554207	0.579437	0.896345
ENSG00000004777.18	ARHGAP33	3898.95	3918.07	3782.42	3835.75	4193.47	3765.01	3933.94	3469.2	3541.29	3200.34	4410.35	5045.89	3786.7	3627.58	ENSG00000004777	19	35774532	35788822	14290			-0.0452423	0.10698	-0.422905	0.672365	0.918127		-0.0775866	0.107026	-0.724934	0.468493	0.762042		-0.0539656	0.10699	-0.5044	0.61398	0.999973		0.0775264	0.106959	0.724826	0.468559	0.856474
ENSG00000004779.9	NDUFAB1	1222.04	1165.61	1175.26	1222.71	1250.68	1295.93	1732.57	1600.75	1246.57	1462.18	822.547	845.303	860.737	982.593	ENSG00000004779	16	23581002	23596356	15354			0.0829759	0.0775825	1.06952	0.284836	0.730676		0.176102	0.0776766	2.26712	0.0233829	0.179804		0.046202	0.0777679	0.594101	0.552444	0.999973		0.125022	0.0777571	1.60786	0.107866	0.616211
ENSG00000004799.7	PDK4	91.2063	92.6438	92.975	106.373	67.6348	96.4048	39.4923	43.3514	117.879	137.996	82.1635	138.265	131.04	105.879	ENSG00000004799	7	95583499	95596491	12992			0.178968	0.201185	0.889566	0.373699	0.785681		0.0266233	0.20364	0.130737	0.895983	0.96622		-0.0175472	0.203107	-0.0863935	0.931154	0.999973		-0.502991	0.209916	-2.39615	0.0165682	0.383885
ENSG00000004838.13	ZMYND10	312.89	271.395	304.521	346.653	289.73	352.154	155.421	213.506	504.917	713.471	201.757	219.182	223.486	240.453	ENSG00000004838	3	50341110	50346852	5742			0.294863	0.126524	2.33049	0.0197804	0.303284		0.215688	0.127733	1.68858	0.0913006	0.358244		0.149453	0.127395	1.17315	0.240736	0.980751		0.0309917	0.128686	0.240833	0.809685	0.9613
ENSG00000004848.7	ARX	605.011	511.377	600.35	627.116	638.397	647.818	357.979	307.795	847.749	802.533	566.928	911.293	272.851	486.844	ENSG00000004848	X	25003694	25016420	12726			0.294482	0.150028	1.96285	0.0496641	0.43333		0.30105	0.150188	2.00449	0.0450171	0.250696		0.209364	0.150163	1.39425	0.163243	0.950854		0.280323	0.150241	1.86583	0.0620656	0.538545
ENSG00000004864.13	SLC25A13	595.835	615.292	615.62	591.155	596.27	560.836	379.636	387.995	422.401	443.35	774.162	760.458	884.97	772.815	ENSG00000004864	7	96120220	96322147	201927			-0.0347071	0.10519	-0.329946	0.741441	0.934855		-0.0798603	0.10555	-0.756614	0.449281	0.750576		0.00659352	0.105053	0.062764	0.949954	0.999973		-0.0484512	0.105452	-0.459462	0.645902	0.916455
ENSG00000004866.20	ST7	704.966	688.013	727.258	715.194	686.324	708.042	812.777	695.79	735.764	772.193	580.622	626.907	622.89	765.888	ENSG00000004866	7	116953238	117230103	276865			0.0631821	0.079997	0.789806	0.429641	0.811746		0.0484618	0.0804138	0.602656	0.546738	0.810009		0.0843979	0.0800446	1.05439	0.291706	0.990789		0.00560558	0.0805374	0.0696022	0.94451	0.99055
ENSG00000004897.11	CDC27	1077.97	1058.22	1086.99	1049.61	1118.7	1076.32	1094.32	1050.19	1029.48	1100.06	1003.31	945.859	1105.76	1102.32	ENSG00000004897	17	47117703	47189422	71719			-0.0125758	0.0753144	-0.166977	0.867388	0.969858		0.0258725	0.0754722	0.342808	0.731743	0.901974		0.0379032	0.0752755	0.503526	0.614594	0.999973		0.0801962	0.0753407	1.06445	0.287126	0.765189
ENSG00000004948.13	CALCR	16.9619	19.5699	15.1737	19.7256	11.0848	19.2552	14.0134	21.6757	45.1871	22.5101	13.6939	14.9264	5.38522	19.7904	ENSG00000004948	7	93424487	93574730	150243			0.259897	0.431252	0.602657	0.546737	NA		0.0648196	0.438849	0.147704	0.882577	NA		-0.243409	0.444436	-0.547682	0.58391	0.999973		-0.817869	0.466548	-1.75302	0.0795982	NA
ENSG00000004961.14	HCCS	419.977	397.724	405.517	423.679	411.966	461	485.373	567.903	431.242	464.882	333.218	343.306	341.064	318.625	ENSG00000004961	X	11111301	11123078	11777			0.0744922	0.0842794	0.883872	0.376765	0.786426		0.196348	0.0842359	2.33093	0.0197568	0.166919		0.0225662	0.0847633	0.266226	0.790065	0.999973		0.0496689	0.084978	0.584491	0.55889	0.889923
ENSG00000004975.11	DVL2	1819.74	1945.53	1789.39	1808.23	1786.01	1769.51	1919.84	1912.88	1618.88	1474.9	2067.78	2211.46	2175.63	1633.7	ENSG00000004975	17	7225341	7234545	9204			-0.116358	0.0787346	-1.47785	0.139448	0.59404		-0.137895	0.0788618	-1.74856	0.0803665	0.335497		-0.13027	0.0787822	-1.65355	0.098219	0.895552		-0.126213	0.0788512	-1.60065	0.109454	0.620343
ENSG00000005007.12	UPF1	4151.47	4098.77	3995.65	4169.57	4165.97	4327.38	4479.19	4364.4	4029.51	4145.77	3923.76	4286.22	3962.62	3881.89	ENSG00000005007	19	18831938	18868236	36298			0.0259663	0.0531684	0.488379	0.625281	0.899574		0.0753132	0.0532134	1.4153	0.156979	0.468459		-0.0367289	0.0532466	-0.689789	0.490327	0.999973		0.0205866	0.0532555	0.386562	0.69908	0.931712
ENSG00000005020.12	SKAP2	218.496	209.391	218.359	212.8	234.56	217.371	278.994	243.852	187.625	197.697	175.282	156.334	195.663	253.317	ENSG00000005020	7	26667062	26995239	328177			0.012259	0.140014	0.0875554	0.93023	0.983814		0.0360407	0.140621	0.256297	0.797722	0.928481		0.0251024	0.140216	0.179027	0.857916	0.999973		0.130639	0.140007	0.933091	0.350773	0.801447
ENSG00000005022.5	SLC25A5	4431.93	4401.97	4167.99	4489.22	4440.47	4660.02	5091.96	5193.5	4547.2	4938.51	4123.69	4037.97	3845.04	3786.89	ENSG00000005022	X	119468400	119471319	2919			0.0247812	0.0656664	0.37738	0.705891	0.926187		0.0777401	0.0657001	1.18326	0.236708	0.570174		-0.0760889	0.0657521	-1.15721	0.247187	0.980996		0.0104656	0.0657404	0.159196	0.873515	0.975153
ENSG00000005059.15	MCUB	260.759	238.926	266.005	262.464	257.417	278.983	131.216	137.641	193.519	216.292	319.525	349.591	311.445	346.332	ENSG00000005059	4	109560205	109688726	128521			0.131155	0.133991	0.978837	0.32766	0.757174		0.266012	0.133662	1.99018	0.0465709	0.254691		0.134418	0.133954	1.00347	0.315636	0.992483		0.0920483	0.134618	0.683772	0.494119	0.866385
ENSG00000005075.15	POLR2J	597.351	566.457	567.857	626.411	588.119	637.911	586.015	667.612	612.973	746.747	566.015	614.337	500.825	476.948	ENSG00000005075	7	102473118	102478907	5789			0.133755	0.0880781	1.5186	0.128864	0.581323		0.170451	0.0882953	1.93047	0.0535491	0.272529		-0.00318153	0.0886466	-0.03589	0.97137	0.999973		0.0483777	0.0887122	0.545333	0.585525	0.898553
ENSG00000005100.12	DHX33	782.648	770.061	803.986	819.731	754.39	765.074	787.298	818.258	786.845	796.661	800.637	874.37	705.463	789.637	ENSG00000005100	17	5440912	5469060	28148			0.0916327	0.0730527	1.25434	0.20972	0.663585		-0.00943755	0.0736646	-0.128115	0.898058	0.966478		0.0627651	0.0732235	0.857173	0.391349	0.999973		-0.0334417	0.073746	-0.453472	0.650209	0.917693
ENSG00000005102.12	MEOX1	40.4863	35.2619	42.8516	44.7454	38.8719	40.7007	5.09578	23.8433	95.2858	135.06	16.4327	14.1408	24.2335	5.93712	ENSG00000005102	17	43640388	43661954	21566			-0.0546301	0.400583	-0.136376	0.891524	0.97619		-0.145998	0.40608	-0.35953	0.719198	NA		-0.0354022	0.401026	-0.0882791	0.929655	0.999973		0.0857265	0.401046	0.213757	0.830736	0.966775
ENSG00000005108.15	THSD7A	1096.29	1041.32	1090.54	1061.05	1245.31	1043.2	763.093	637.266	990.187	1081.46	1351.13	1238.1	1060.89	1287.37	ENSG00000005108	7	11370357	11832198	461841			0.0122054	0.0824055	0.148114	0.882253	0.97356		-0.0212831	0.0826425	-0.257532	0.796768	0.928458		0.0590499	0.0823004	0.717493	0.47307	0.999973		0.256864	0.082074	3.12966	0.00175009	0.166102
ENSG00000005156.11	LIG3	1884.84	1888.54	1900.07	1957.92	1784.89	1892.77	1980.98	1992	2242.65	2293.09	1796.64	1840.65	1533.89	1705.93	ENSG00000005156	17	34980494	35009743	29249			0.0574835	0.0627502	0.916069	0.359631	0.777865		-0.00198668	0.0630127	-0.0315282	0.974848	0.992092		0.00987958	0.0628719	0.157138	0.875136	0.999973		-0.0878928	0.0631464	-1.39189	0.163956	0.677048
ENSG00000005175.9	RPAP3	775.813	725.529	845.306	803.924	740.73	763.579	752.901	862.693	680.753	784.916	697.476	736.89	770.983	831.196	ENSG00000005175	12	47661249	47706061	44812			0.145995	0.0776373	1.88047	0.0600435	0.458313		0.0718435	0.0781865	0.918874	0.358162	0.681184		0.218643	0.0775373	2.81985	0.00480463	0.254917		0.0269282	0.0783139	0.34385	0.730959	0.940905
ENSG00000005187.11	ACSM3	70.9014	71.9497	72.4753	75.6198	64.1576	70.3048	77.7106	84.5352	91.3565	54.8071	68.4695	69.1326	50.262	94.0044	ENSG00000005187	16	20610243	20797581	187338			0.0916201	0.221527	0.413584	0.679179	0.919683		-0.00907783	0.22375	-0.0405713	0.967638	0.990094		0.0201699	0.222648	0.090591	0.927818	0.999973		-0.167493	0.225695	-0.742123	0.458013	0.851959
ENSG00000005189.19	REXO5	219.945	210.483	212.732	236.779	211.509	228.223	267.528	266.611	224.953	281.865	178.021	198.756	171.429	199.883	ENSG00000005189	16	20806429	20849668	43239			0.176007	0.114453	1.53781	0.124096	0.574924		0.128799	0.11553	1.11485	0.264914	0.601174		0.0203682	0.115782	0.175918	0.860358	0.999973		0.0243259	0.11628	0.209202	0.834291	0.967096
ENSG00000005194.14	CIAPIN1	1776.25	1731.84	1751.74	1769.41	1839.86	1788.39	2107.1	2127.47	1642.45	1767.53	1467.99	1531.13	1709.81	1651.51	ENSG00000005194	16	57428169	57447528	19359			0.033253	0.0615704	0.540081	0.589141	0.886868		0.05076	0.0617291	0.822303	0.410905	0.72246		0.0249276	0.0616509	0.404334	0.685967	0.999973		0.0949066	0.0616471	1.53951	0.123679	0.634334
ENSG00000005206.16	SPPL2B	2152.8	2312.27	2116.3	2184.66	2024.49	2126.28	1551.66	1996.33	2319.28	1989.69	3145.95	3026.91	2232.17	1725.72	ENSG00000005206	19	2328615	2354806	26191			-0.0775356	0.114464	-0.67738	0.498165	0.846784		-0.0890326	0.114529	-0.777382	0.436933	0.740597		-0.101156	0.114485	-0.883574	0.376926	0.999973		-0.171258	0.114596	-1.49446	0.135056	0.643936
ENSG00000005238.19	FAM214B	906.879	950.982	870.437	912.533	855.243	945.199	1030.62	1149.9	975.452	901.381	857.239	828.02	940.618	770.836	ENSG00000005238	9	35104112	35116341	12229			-0.072926	0.0753064	-0.968392	0.332849	0.761151		-0.021057	0.0754799	-0.278975	0.780264	0.923193		-0.144695	0.075613	-1.91362	0.0556683	0.788092		-0.167248	0.0758685	-2.20444	0.0274934	0.451323
ENSG00000005243.9	COPZ2	110.412	107.444	100.219	114.96	102.824	126.612	53.5057	61.7757	102.162	124.295	127.81	146.121	146.298	127.648	ENSG00000005243	17	48026167	48038030	11863			0.103668	0.16963	0.611144	0.541104	0.866291		0.228003	0.169462	1.34545	0.178479	0.498021		-0.108075	0.17192	-0.628638	0.529586	0.999973		-0.0487449	0.172128	-0.28319	0.777031	0.953847
ENSG00000005249.12	PRKAR2B	1887.85	1817.03	1913.18	1699.51	2183.02	1826.49	1986.08	1517.3	1630.66	1564.94	1716.3	1505.2	1935.09	2210.59	ENSG00000005249	7	107044649	107161811	117162			-0.120782	0.105564	-1.14416	0.252559	0.704246		-0.0300737	0.105578	-0.284849	0.77576	0.921727		0.0464349	0.105426	0.440449	0.659612	0.999973		0.230596	0.105333	2.18921	0.0285818	0.453996
ENSG00000005302.17	MSL3	625.223	616.723	650.855	605.892	631.996	620.649	580.919	609.087	624.761	629.303	649.091	603.339	612.119	581.838	ENSG00000005302	X	11758159	11775753	17594			-0.0290287	0.0790381	-0.367275	0.713414	0.927206		0.00488652	0.0793004	0.0616204	0.950865	0.984903		0.0734826	0.078793	0.932603	0.351025	0.998596		0.0314124	0.0791964	0.396639	0.691634	0.930406
ENSG00000005339.14	CREBBP	2692.05	2582.1	2800.53	2773.83	2734.78	2569	2370.81	2575.07	2393.93	2942.95	2757.95	2975.84	2805.7	2601.45	ENSG00000005339	16	3725054	3880726	155672			0.10298	0.065713	1.56712	0.117087	0.563587		-0.00730816	0.0659212	-0.110862	0.911726	0.971389		0.11539	0.0657217	1.75574	0.0791323	0.860523		0.0826666	0.0658244	1.25587	0.209164	0.712942
ENSG00000005379.15	TSPOAP1	3029.28	3405.71	3026.54	2971.56	3037.66	2704.93	2155.51	2145.89	2314.36	1993.61	4731.7	4213.16	4421.26	3533.57	ENSG00000005379	17	58301228	58328760	27532			-0.17812	0.0888473	-2.00479	0.0449853	0.418347		-0.329305	0.088999	-3.7001	0.000215517	0.0143669		-0.113722	0.0887899	-1.2808	0.200265	0.970058		-0.148669	0.0888621	-1.67303	0.0943216	0.596691
ENSG00000005436.13	GCFC2	431.005	440.02	446.434	440.023	413.715	414.835	328.678	436.765	409.631	382.671	448.247	462.717	573.525	477.938	ENSG00000005436	2	75652000	75710989	58989			0.00734272	0.115066	0.0638133	0.949119	0.988133		-0.0768402	0.115721	-0.664013	0.506682	0.787278		0.0252336	0.115074	0.219281	0.826431	0.999973		-0.0777744	0.115718	-0.672104	0.501518	0.867488
ENSG00000005448.16	WDR54	1596.23	1528.08	1643.17	1635.26	1584.75	1589.89	1578.42	1687.45	1738.72	1983.82	1399.52	1505.2	1395.67	1364.55	ENSG00000005448	2	74421678	74425755	4077			0.0934336	0.0645181	1.44818	0.147568	0.603691		0.0572961	0.0647905	0.884329	0.376519	0.69577		0.106736	0.0645505	1.65353	0.0982228	0.895552		0.0535629	0.0647841	0.82679	0.408356	0.82862
ENSG00000005469.11	CROT	440.127	434.364	435.6	460.193	434.166	436.311	322.308	348.979	323.186	356.246	512.152	520.065	579.808	615.481	ENSG00000005469	7	87345681	87399795	54114			0.08521	0.084076	1.01349	0.310827	0.7477		0.0218724	0.0847946	0.257945	0.796449	0.928458		0.0116127	0.0845257	0.137386	0.890726	0.999973		0.00495572	0.0848946	0.058375	0.95345	0.992723
ENSG00000005471.16	ABCB4	23.2912	21.5801	29.4329	19.8666	23.9461	21.6304	10.1916	5.41892	13.7526	11.7444	26.4749	30.6383	35.9014	31.6646	ENSG00000005471	7	87401697	87480435	78738			-0.153532	0.339258	-0.452551	0.650872	NA		-0.0979253	0.340671	-0.287448	0.773769	NA		0.366526	0.327995	1.11748	0.263791	0.9836		0.105891	0.335316	0.315794	0.752159	NA
ENSG00000005483.20	KMT2E	3184.88	3144.51	3141.51	3194.61	3191.91	3251.82	3197.6	3237.27	3080.58	3164.13	3145.03	3074.04	3154.84	3303.02	ENSG00000005483	7	105014179	105114361	100182			0.0224085	0.0489975	0.45734	0.647427	0.907618		0.0484728	0.0490867	0.987494	0.3234	0.655601		-0.00181385	0.0490584	-0.0369734	0.970506	0.999973		0.0208669	0.0491148	0.42486	0.670939	0.923815
ENSG00000005486.16	RHBDD2	5303.63	4942.96	5211.92	5345.52	5441.48	5576.26	4382.37	4622.34	5443.08	6662	4571.94	4690.02	5374.44	5407.72	ENSG00000005486	7	75842602	75888926	46324			0.107868	0.074521	1.44749	0.147761	0.603691		0.171092	0.0745508	2.29497	0.0217349	0.174739		0.0774031	0.0745449	1.03834	0.299111	0.990857		0.13119	0.0745625	1.75947	0.0784979	0.565409
ENSG00000005513.9	SOX8	1399.34	1500.74	1282.27	1381.68	1384.35	1447.67	1916.01	1561.73	1252.47	1351.58	1706.26	1692.18	1128.2	921.243	ENSG00000005513	16	981808	986979	5171			-0.124865	0.0980017	-1.27411	0.202626	0.658207		-0.0923968	0.0980572	-0.942274	0.346052	0.67332		-0.235082	0.0982085	-2.3937	0.0166793	0.529634		-0.155396	0.0981619	-1.58305	0.113409	0.622193
ENSG00000005700.14	IBTK	1635.02	1611.45	1655.26	1701.36	1533.34	1673.72	1328.72	1492.37	1617.89	1757.74	1685.26	1707.89	1813.92	1847.43	ENSG00000005700	6	82169983	82247754	77771			0.0803004	0.0910391	0.882043	0.377754	0.787205		0.0487211	0.0911955	0.534249	0.593169	0.835471		0.0343886	0.0911069	0.377454	0.705836	0.999973		-0.0738529	0.0913468	-0.808489	0.418809	0.834532
ENSG00000005801.16	ZNF195	725.317	697.96	712.865	742.97	722.783	750.009	801.311	747.812	667.983	663.558	720.3	769.885	602.247	790.626	ENSG00000005801	11	3339261	3379222	39961			0.0984304	0.0997419	0.986851	0.323716	0.755837		0.101394	0.0999511	1.01444	0.310374	0.643939		0.0374297	0.0999544	0.374468	0.708056	0.999973		0.046273	0.100094	0.462295	0.64387	0.916455
ENSG00000005810.17	MYCBP2	2470.37	2319.58	2697.62	2435.85	2713.57	2185.23	2076.53	2283.53	2069.77	2214.79	2495.94	2242.88	2636.06	3002.2	ENSG00000005810	13	77044655	77327050	282395			0.064615	0.0797405	0.810316	0.417759	0.806504		-0.0852346	0.0799845	-1.06564	0.286587	0.622145		0.206284	0.0796381	2.59026	0.00959025	0.386884		0.21126	0.0796933	2.65092	0.00802733	0.291297
ENSG00000005812.10	FBXL3	1261.44	1222.38	1231.89	1300.39	1239.57	1312.96	1462.49	1492.37	1185.67	1105.93	971.355	1052.7	1270.01	1550.58	ENSG00000005812	13	76992598	77027195	34597			0.0858937	0.0786776	1.09172	0.274958	0.724897		0.102093	0.078858	1.29465	0.195442	0.521498		0.0171836	0.0788783	0.21785	0.827546	0.999973		0.023633	0.0789908	0.299186	0.764798	0.949863
ENSG00000005844.17	ITGAL	17.0127	14.9347	18.0915	14.698	16.489	20.8501	12.7394	10.8378	10.8056	21.5314	17.3456	12.5696	18.8483	13.8533	ENSG00000005844	16	30472658	30523185	50527			-0.00606613	0.410812	-0.0147662	0.988219	NA		0.373928	0.403956	0.925665	0.35462	NA		0.217389	0.405779	0.535732	0.592144	0.999973		-0.0196755	0.414338	-0.0474866	0.962125	NA
ENSG00000005882.11	PDK2	1721.44	1850.65	1701.54	1630.37	1776.76	1647.88	1774.61	1297.29	1761.31	1651.06	1762.86	1784.09	2103.82	1789.05	ENSG00000005882	17	50094737	50112152	17415			-0.184929	0.0784959	-2.35591	0.0184776	0.294643		-0.170716	0.0786135	-2.17159	0.0298867	0.205117		-0.122593	0.0784376	-1.56294	0.118068	0.920753		-0.0612216	0.0784556	-0.780333	0.435195	0.838985
ENSG00000005884.17	ITGA3	1185.75	1248.01	1126.45	1079.47	1278.91	1195.89	1076.48	1000.33	1094.31	1028.61	1402.26	1165.83	1419	1123.1	ENSG00000005884	17	50055968	50090481	34513			-0.199705	0.0857679	-2.32843	0.0198892	0.30441		-0.0710472	0.0857084	-0.828942	0.407137	0.719954		-0.146301	0.0857069	-1.707	0.0878227	0.875115		0.0321172	0.085519	0.375556	0.707247	0.934442
ENSG00000005889.15	ZFX	423.966	454.111	431.074	413.364	416.5	404.78	425.498	394.498	464.641	404.202	482.026	412.439	444.28	442.315	ENSG00000005889	X	24149173	24216255	67082			-0.134585	0.103798	-1.29661	0.194766	0.652411		-0.172568	0.104371	-1.65341	0.0982484	0.371134		-0.0764394	0.103677	-0.737287	0.460948	0.999973		-0.128647	0.104181	-1.23485	0.216887	0.718157
ENSG00000005893.15	LAMP2	3094.22	3020.4	3162.13	3063.37	3052.14	3173.08	3505.9	3387.91	3338.93	3465.57	2480.42	2431.42	2756.33	2968.56	ENSG00000005893	X	120427827	120469365	41538			0.0221214	0.0814533	0.271584	0.785942	0.947729		0.0664795	0.0815224	0.815475	0.4148	0.725418		0.0683407	0.0814541	0.839008	0.401465	0.999973		0.00299113	0.0815609	0.0366736	0.970745	0.995238
ENSG00000005961.17	ITGA2B	266.532	314.052	278.172	257.517	265.026	217.892	165.613	177.741	212.183	158.549	462.854	422.651	415.559	271.128	ENSG00000005961	17	44372180	44389505	17325			-0.278286	0.144481	-1.9261	0.0540915	0.44362		-0.469337	0.145817	-3.21868	0.00128784	0.0398951		-0.101748	0.143601	-0.708546	0.478606	0.999973		-0.237256	0.144571	-1.64111	0.100775	0.605072
ENSG00000006007.11	GDE1	1445.44	1424.48	1439.82	1435.34	1485.86	1441.7	1391.15	1443.6	1253.45	1283.07	1592.15	1549.2	1461.19	1465.48	ENSG00000006007	16	19501689	19522145	20456			0.0118953	0.0695097	0.171131	0.864121	0.968723		0.0189604	0.0696562	0.272199	0.785469	0.924731		0.0145028	0.069546	0.208535	0.834811	0.999973		0.0649093	0.0695743	0.932949	0.350846	0.801447
ENSG00000006015.17	REX1BD	591.105	582.67	583.959	626.993	561.357	600.545	323.582	451.938	555.015	601.9	737.645	783.241	714.439	670.894	ENSG00000006015	19	18588685	18592336	3651			0.13154	0.0905936	1.45198	0.146508	0.6032		0.0629641	0.0910949	0.691191	0.489445	0.77582		0.0147257	0.0909916	0.161836	0.871435	0.999973		-0.034566	0.0914438	-0.378003	0.705428	0.933833
ENSG00000006016.10	CRLF1	582.793	554.216	585.806	542.558	628.336	603.051	713.409	721.801	611.99	643.005	385.255	289.885	506.21	515.54	ENSG00000006016	19	18572220	18607741	35521			-0.0697261	0.123447	-0.564827	0.572191	0.879009		0.085486	0.123495	0.692221	0.488799	0.775744		0.0476278	0.123322	0.386207	0.699344	0.999973		0.149148	0.123269	1.20994	0.226301	0.724973
ENSG00000006025.11	OSBPL7	929.793	986.045	977.909	915.875	879.918	889.217	759.271	1036.1	1013.76	790.788	1278.1	1128.12	893.048	708.496	ENSG00000006025	17	47807372	47821834	14462			-0.114613	0.13648	-0.839782	0.401031	0.799811		-0.140141	0.136636	-1.02565	0.305058	0.639371		-0.0066887	0.13636	-0.0490518	0.960878	0.999973		-0.155988	0.136665	-1.14139	0.253707	0.740781
ENSG00000006042.11	TMEM98	5067.35	5650.68	5209.52	4945.93	4951.88	4578.76	1150.37	1245.27	2186.66	2338.11	11662.6	11634.7	7603.03	4565.64	ENSG00000006042	17	32927910	32945106	17196			-0.182089	0.239697	-0.759666	0.447454	0.822884		-0.30398	0.23973	-1.26801	0.204793	0.533206		-0.222567	0.239673	-0.928629	0.353081	0.998775		-0.144726	0.239685	-0.603816	0.545966	0.884288
ENSG00000006047.12	YBX2	258.581	315.347	251.207	225.288	271.665	229.396	216.571	187.495	169.943	144.847	412.643	305.597	462.231	263.212	ENSG00000006047	17	7288252	7294615	6363			-0.43382	0.150597	-2.88067	0.00396835	0.151439		-0.430368	0.150922	-2.85158	0.00435024	0.0777319		-0.286752	0.149906	-1.91287	0.0557644	0.788092		-0.196333	0.149728	-1.31127	0.189767	0.697079
ENSG00000006062.14	MAP3K14	394.862	382.625	398.399	401.98	384.031	407.277	428.045	481.2	334.974	346.459	377.952	371.588	389.531	408.672	ENSG00000006062	17	45263121	45317040	53919			0.0631595	0.0895207	0.70553	0.480481	0.838246		0.0750525	0.0899692	0.834203	0.404167	0.71778		0.0463815	0.089797	0.516515	0.605495	0.999973		-0.0020467	0.090376	-0.0226465	0.981932	0.997442
ENSG00000006071.13	ABCC8	344.477	332.939	350.605	311.727	384.192	342.922	149.052	176.657	251.476	209.441	454.638	396.727	476.592	464.085	ENSG00000006071	11	17392498	17476879	84381			-0.0827049	0.176109	-0.469623	0.638625	0.904372		-0.0482587	0.176145	-0.273972	0.784106	0.924521		0.0458758	0.175554	0.26132	0.793846	0.999973		0.0432475	0.175824	0.24597	0.805705	0.95949
ENSG00000006116.3	CACNG3	258.393	239.897	275.448	256.402	269.004	251.216	174.53	162.568	229.865	238.802	296.701	252.177	258.49	372.059	ENSG00000006116	16	24255553	24362801	107248			0.0427448	0.16858	0.253557	0.799837	0.95205		-0.0760907	0.169523	-0.448853	0.653538	0.865486		0.104452	0.168282	0.620697	0.534799	0.999973		0.0336452	0.168978	0.19911	0.842176	0.968799
ENSG00000006118.14	TMEM132A	11881.8	12827.6	12123.2	10891.9	12826.1	10740.4	10473.1	8282.28	13389.1	12161.3	15159.2	13018.9	12289.1	10105	ENSG00000006118	11	60924463	60937159	12696			-0.242812	0.0737293	-3.29329	0.000990226	0.0706863		-0.259738	0.0737535	-3.52171	0.000428772	0.0203016		-0.0834555	0.0736951	-1.13244	0.257448	0.982844		-0.00267954	0.0736963	-0.0363593	0.970996	0.99537
ENSG00000006125.17	AP2B1	14603.5	13813.8	13691.8	14451.4	15696.7	15364.1	17775.4	17156.3	15404.9	16168.1	10701.3	10645.6	11373.6	13835.5	ENSG00000006125	17	35578046	35726409	148363			0.0705729	0.0719078	0.981437	0.326378	0.756728		0.162467	0.0719185	2.25904	0.0238809	0.180744		-0.00457813	0.0719316	-0.0636456	0.949252	0.999973		0.186801	0.0719112	2.59767	0.00938599	0.305105
ENSG00000006128.11	TAC1	172.338	169.971	137.664	129.361	234.281	190.412	70.067	45.519	153.243	89.0616	90.3798	87.9869	366.195	294.877	ENSG00000006128	7	97731908	97740472	8564			-0.446677	0.234162	-1.90755	0.056449	0.450935		-0.163727	0.233008	-0.702666	0.482264	0.772567		-0.24725	0.232712	-1.06247	0.288022	0.987387		0.264717	0.230207	1.14991	0.250181	0.73939
ENSG00000006194.9	ZNF263	2076.22	2085.23	2064.38	2102.68	1995.99	2132.83	2867.65	2862.28	2027.53	2118.88	1656.05	1670.18	1789.69	1759.37	ENSG00000006194	16	3263800	3301401	37601			0.011979	0.0490611	0.244164	0.807104	0.953564		0.02787	0.0492546	0.565835	0.571506	0.823383		-0.0107372	0.0491957	-0.218255	0.827231	0.999973		-0.0691215	0.0494274	-1.39845	0.161979	0.676226
ENSG00000006210.6	CX3CL1	661.468	615.931	700.383	689.498	655.29	646.238	343.965	378.241	819.262	992.4	690.173	743.175	610.324	644.177	ENSG00000006210	16	57372458	57385048	12590			0.151381	0.0738263	2.0505	0.0403157	0.403603		0.0718002	0.0745422	0.963215	0.335439	0.664278		0.179814	0.0737928	2.43675	0.0148201	0.493029		0.0969987	0.0744272	1.30327	0.192483	0.700124
ENSG00000006282.20	SPATA20	1740.62	1770.06	1792.02	1728.98	1754.06	1657.99	1396.24	1553.06	1772.12	1767.53	1939.97	1809.23	1971.89	1786.08	ENSG00000006282	17	50543058	50555852	12794			-0.0279497	0.0649127	-0.430574	0.666778	0.915893		-0.0908173	0.065184	-1.39324	0.163546	0.478759		0.0230154	0.0648632	0.354831	0.722716	0.999973		-0.00980246	0.0650402	-0.150714	0.880201	0.977174
ENSG00000006283.17	CACNA1G	634.287	670.061	666.791	560.922	701.753	571.907	507.03	356.565	815.332	717.386	633.572	552.275	724.311	617.46	ENSG00000006283	17	50561068	50627474	66406			-0.268214	0.130094	-2.0617	0.0392359	0.39961		-0.250615	0.130372	-1.9223	0.054568	0.275191		-0.0131855	0.129555	-0.101776	0.918935	0.999973		0.0612772	0.129604	0.472803	0.636354	0.914509
ENSG00000006327.13	TNFRSF12A	270.764	247.93	256.764	285.154	291.765	272.207	194.914	287.203	333.992	298.503	194.454	260.033	268.363	294.877	ENSG00000006327	16	3018445	3022383	3938			0.242216	0.173783	1.39378	0.163383	0.623552		0.141884	0.174688	0.812215	0.416668	0.72613		0.0586974	0.174574	0.336231	0.736696	0.999973		0.224331	0.174301	1.28703	0.198083	0.704372
ENSG00000006377.10	DLX6	21.7617	27.8988	19.4586	20.266	22.3977	18.7872	26.7528	15.173	26.5229	6.85089	52.0369	43.2079	6.28275	15.8323	ENSG00000006377	7	97005548	97011039	5491			-0.422872	0.404424	-1.04561	0.295739	NA		-0.562411	0.409321	-1.37401	0.169439	NA		-0.43576	0.404903	-1.07621	0.281834	0.986649		-0.160338	0.399954	-0.400891	0.6885	NA
ENSG00000006432.15	MAP3K9	1019.47	997.844	949.865	964.678	1176.31	1008.65	1136.36	1052.36	1097.26	1108.87	927.534	920.72	830.221	776.773	ENSG00000006432	14	70722526	70809534	87008			-0.0475385	0.0753585	-0.630831	0.528151	0.860118		0.0191782	0.0754742	0.254103	0.799416	0.9297		-0.0594348	0.0754792	-0.787434	0.431028	0.999973		0.243599	0.0749529	3.25003	0.00115395	0.142692
ENSG00000006451.7	RALA	2361.25	2226.95	2369.66	2397.52	2368.53	2443.58	3197.6	3296.87	2538.34	2858.78	1595.8	1525.63	1576.07	1908.78	ENSG00000006451	7	39623483	39708124	84641			0.105055	0.0754078	1.39315	0.163573	0.624011		0.15324	0.0755256	2.02898	0.0424604	0.243585		0.116995	0.0754647	1.55032	0.121064	0.92143		0.111473	0.0755532	1.47543	0.140098	0.649535
ENSG00000006453.13	BAIAP2L1	413.834	429.593	412.738	399.726	412.959	414.152	422.95	447.603	317.292	327.864	468.332	418.723	509.8	404.714	ENSG00000006453	7	98291651	98401068	109417			-0.100238	0.10939	-0.916336	0.359491	0.777865		-0.0348421	0.109498	-0.318199	0.750334	0.910067		-0.0564247	0.109334	-0.516076	0.605801	0.999973		-0.0471424	0.109551	-0.430325	0.666959	0.922965
ENSG00000006459.10	KDM7A	386.531	382.979	376.677	408.409	374.707	389.88	462.442	560.317	403.737	399.309	358.78	342.52	306.957	331.489	ENSG00000006459	7	140084746	140177035	92289			0.0753785	0.10044	0.750482	0.452965	0.826741		-0.000772259	0.101295	-0.00762388	0.993917	0.997189		-0.0486291	0.101211	-0.480472	0.630892	0.999973		-0.0601603	0.101585	-0.592216	0.553706	0.888328
ENSG00000006468.13	ETV1	734.444	683.517	807.684	689.925	818.364	672.731	304.473	318.633	485.27	463.903	1027.04	967.856	917.282	1009.31	ENSG00000006468	7	13891228	13991425	100197			0.0103695	0.121387	0.085425	0.931923	0.984224		-0.0432969	0.1216	-0.35606	0.721795	0.89736		0.118025	0.121009	0.975337	0.329393	0.995223		0.149309	0.121127	1.23267	0.217699	0.718803
ENSG00000006530.15	AGK	1069.53	1025.57	1055.9	1055.63	1085.46	1125.07	988.581	1066.44	1142.45	1126.48	974.093	998.494	997.162	1031.08	ENSG00000006530	7	141551189	141655244	104055			0.0420057	0.0670526	0.626459	0.531014	0.86095		0.132855	0.0671012	1.97991	0.0477134	0.257542		0.0435074	0.067126	0.648146	0.516891	0.999973		0.0823932	0.0672173	1.22577	0.220284	0.720526
ENSG00000006534.15	ALDH3B1	204.517	210.994	198.73	207.735	196.974	208.152	185.996	119.216	274.07	286.759	199.018	249.82	184.892	175.145	ENSG00000006534	11	68008578	68029282	20704			-0.0412548	0.145709	-0.283131	0.777077	0.945443		-0.0371959	0.14638	-0.254105	0.799415	0.9297		-0.0995944	0.146215	-0.681153	0.495775	0.999973		-0.115054	0.146856	-0.783445	0.433366	0.83791
ENSG00000006576.16	PHTF2	808.114	828.497	805.523	771.306	839.877	795.365	1108.33	1058.86	705.312	611.687	778.727	637.905	721.619	776.773	ENSG00000006576	7	77798792	77957503	158711			-0.111602	0.0745602	-1.4968	0.134446	0.58908		-0.0598112	0.0747224	-0.800445	0.423453	0.731722		-0.0363312	0.0744711	-0.487856	0.625652	0.999973		0.0146315	0.0744921	0.196416	0.844284	0.968799
ENSG00000006607.13	FARP2	681.146	684.699	704.898	671.095	686.035	659.003	606.398	622.093	663.071	646.92	695.651	677.185	773.676	738.182	ENSG00000006607	2	241356243	241494841	138598			-0.0289268	0.0706999	-0.409149	0.68243	0.91981		-0.0503679	0.0711646	-0.707766	0.479091	0.770319		0.0435233	0.0705454	0.616954	0.537265	0.999973		-0.000390458	0.0709689	-0.00550182	0.99561	0.999391
ENSG00000006611.15	USH1C	37.4512	42.8913	38.9218	33.5213	34.3192	37.6025	5.09578	7.58649	56.975	32.2971	52.9498	25.9247	56.5448	68.2769	ENSG00000006611	11	17493895	17544416	50521			-0.423018	0.288671	-1.4654	0.142812	0.596777		-0.20315	0.286765	-0.70842	0.478684	NA		-0.130106	0.28396	-0.458186	0.646819	0.999973		-0.294723	0.288409	-1.02189	0.306832	0.778167
ENSG00000006625.17	GGCT	115.176	120.021	110.777	109.527	125.654	109.901	113.381	107.295	138.508	113.529	119.593	131.195	108.602	86.0882	ENSG00000006625	7	30496621	30504844	8223			-0.139646	0.141731	-0.985286	0.324483	0.756177		-0.142015	0.142876	-0.993975	0.320235	0.653078		-0.118144	0.141861	-0.832816	0.404949	0.999973		0.0577608	0.140686	0.410565	0.681392	0.92773
ENSG00000006634.7	DBF4	318.047	329.921	323.553	321.075	302.992	312.696	403.841	427.011	360.514	319.056	304.918	267.103	250.413	271.128	ENSG00000006634	7	87876216	87909541	33325			-0.0405684	0.116049	-0.34958	0.726654	0.931339		-0.0785127	0.116744	-0.672518	0.501254	0.783977		-0.017293	0.116128	-0.148913	0.881622	0.999973		-0.133968	0.11704	-1.14463	0.252363	0.740478
ENSG00000006652.13	IFRD1	2456.79	2408.84	2511.47	2496.14	2325.13	2542.36	3015.43	3462.69	3009.85	2849.97	1820.38	1708.67	1789.69	1963.21	ENSG00000006652	7	112422968	112481017	58049			0.0416529	0.0713868	0.583482	0.559569	0.874743		0.0633814	0.071528	0.886106	0.37556	0.695681		0.0666512	0.0714266	0.933143	0.350746	0.998596		-0.0516168	0.0716438	-0.720464	0.471239	0.857
ENSG00000006695.10	COX10	540.102	527.559	525.737	562.068	534.477	550.668	666.273	678.449	500.987	570.581	459.202	461.931	483.772	537.309	ENSG00000006695	17	14069496	14208677	139181			0.0944226	0.0874435	1.07981	0.280225	0.728111		0.0484291	0.0880358	0.550107	0.582246	0.830451		-0.00242607	0.08797	-0.0275784	0.977998	0.999973		0.0161923	0.0881514	0.183687	0.854259	0.970655
ENSG00000006704.10	GTF2IRD1	2089.41	2107.59	2177.79	2029.03	2115.36	2017.3	2154.24	2002.83	1858.56	1857.57	2174.59	2276.66	2242.94	1979.04	ENSG00000006704	7	74453790	74602604	148814			-0.0543065	0.0551711	-0.984329	0.324954	0.756177		-0.0608928	0.0553309	-1.10052	0.271105	0.607097		0.0490852	0.0550548	0.891571	0.372623	0.999973		0.00608888	0.0552223	0.110261	0.912202	0.98488
ENSG00000006712.14	PAF1	1733.34	1802.65	1701.39	1738.01	1782.22	1642.45	2240.87	1819.67	2051.1	2141.39	1533.72	1644.26	1384.9	1346.74	ENSG00000006712	19	39385852	39391195	5343			-0.0432337	0.0713463	-0.60597	0.544535	0.867984		-0.130914	0.0716625	-1.82681	0.0677289	0.307618		-0.0678038	0.0714429	-0.949063	0.342588	0.995386		-0.00324797	0.0714562	-0.045454	0.963745	0.993387
ENSG00000006715.15	VPS41	1861.04	1907.04	1738.17	1856.22	1903.79	1899.96	1540.2	1638.68	1639.51	1551.24	2144.47	2165.89	2303.97	2069.09	ENSG00000006715	7	38722963	38932394	209431			-0.0362813	0.0696577	-0.520852	0.60247	0.892996		0.00525656	0.0697139	0.0754019	0.939895	0.981368		-0.120705	0.0697935	-1.72946	0.083726	0.867405		0.00109239	0.0697202	0.0156682	0.987499	0.997757
ENSG00000006740.16	ARHGAP44	1012.54	1050.89	973.745	974.189	1068.1	995.758	1112.15	1030.68	978.399	965.975	969.529	849.231	1143.46	1050.87	ENSG00000006740	17	12789539	12991643	202104			-0.110883	0.0822207	-1.34861	0.177463	0.639326		-0.0927453	0.0824585	-1.12475	0.260694	0.59631		-0.118395	0.0823211	-1.43821	0.150374	0.939753		0.0100054	0.0822082	0.121708	0.90313	0.9827
ENSG00000006744.18	ELAC2	2080.92	2090.47	2068.48	2116.64	2049.5	2079.51	1890.53	2085.2	2323.21	2501.55	2272.28	2180.82	1875.85	1699.01	ENSG00000006744	17	12992391	13018187	25796			0.0105402	0.0653189	0.161366	0.871805	0.97092		-0.00976049	0.065483	-0.149054	0.881511	0.960859		-0.0166541	0.0653874	-0.254699	0.798955	0.999973		-0.0284082	0.0655054	-0.433677	0.664523	0.92208
ENSG00000006747.14	SCIN	23.5598	21.442	16.2457	20.846	28.4249	30.8403	2.54789	5.41892	3.92931	7.82959	18.2585	15.7119	61.0324	54.4236	ENSG00000006747	7	12570577	12660179	89602			0.124943	0.43555	0.286863	0.774217	NA		0.371103	0.43244	0.85816	0.390804	NA		-0.248683	0.447874	-0.555251	0.578723	0.999973		0.621029	0.426584	1.45582	0.145442	NA
ENSG00000006756.15	ARSD	381.587	396.602	395.143	383.61	373.813	358.765	221.666	163.652	257.37	212.378	521.281	557.774	586.091	600.638	ENSG00000006756	X	2903970	2929351	25381			-0.106448	0.108828	-0.978131	0.32801	0.757454		-0.181153	0.109512	-1.65419	0.0980887	0.37105		0.023601	0.108205	0.218114	0.82734	0.999973		-0.103116	0.109137	-0.944831	0.344745	0.797243
ENSG00000006757.11	PNPLA4	475.902	446.494	464.519	501.965	457.256	509.274	545.248	612.338	517.687	590.155	350.564	400.655	372.477	404.714	ENSG00000006757	X	7898247	7927739	29492			0.169128	0.0973084	1.73806	0.0821997	0.510462		0.203812	0.0976304	2.08759	0.036835	0.228039		0.0759084	0.0978146	0.776043	0.437724	0.999973		0.0540281	0.0982008	0.55018	0.582196	0.897084
ENSG00000006831.9	ADIPOR2	2158.26	2087.22	2251.15	2125.44	2183.04	2144.45	2607.77	2468.86	2150.32	2441.85	1794.81	1718.89	1795.97	1872.17	ENSG00000006831	12	1688574	1788678	100104			0.0267664	0.0609229	0.439349	0.660408	0.91304		0.0418856	0.0610736	0.68582	0.492826	0.778109		0.117785	0.0608626	1.93526	0.0529587	0.778499		0.0682374	0.0610268	1.11816	0.2635	0.747418
ENSG00000006837.11	CDKL3	41.3268	38.0036	41.3125	42.9527	36.3564	48.0089	50.9578	63.9433	40.2755	53.8284	38.3429	24.3535	22.4384	29.6856	ENSG00000006837	5	134286350	134371047	84697			0.14468	0.27449	0.527086	0.598134	0.891323		0.350205	0.273104	1.28231	0.199733	NA		0.134057	0.275356	0.48685	0.626365	0.999973		-0.0583781	0.27979	-0.20865	0.834722	0.967096
ENSG00000007001.12	UPP2	11.2645	6.62934	16.5223	11.6588	11.0546	10.4574	5.09578	13.0054	6.8763	8.80829	10.9551	14.9264	3.59014	9.8952	ENSG00000007001	2	157876702	158136154	259452			0.843327	0.504272	1.67237	0.0944522	NA		0.638484	0.514011	1.24216	0.214177	NA		1.27597	0.494178	2.58201	0.00982272	NA		0.740235	0.51064	1.44962	0.147164	NA
ENSG00000007047.14	MARK4	4415.27	4584.15	4330.45	4235.4	4548.35	4377.99	5876.71	5105.71	4537.37	4371.85	3777.69	3601.96	4144.82	3862.1	ENSG00000007047	19	45079288	45305283	225995			-0.10662	0.0603394	-1.76701	0.077227	0.500615		-0.0592077	0.0603956	-0.980332	0.326923	0.658807		-0.0721119	0.06035	-1.19489	0.232128	0.976436		-0.00868871	0.0603534	-0.143964	0.885529	0.97915
ENSG00000007062.11	PROM1	298.398	319.802	325.986	284.269	295.689	266.245	52.2317	66.1109	331.045	351.353	437.292	357.447	458.641	362.164	ENSG00000007062	4	15963076	16084378	121302			-0.123168	0.149456	-0.82411	0.409877	0.80386		-0.181991	0.150178	-1.21184	0.225574	0.557461		0.0756089	0.148338	0.509708	0.610256	0.999973		-0.0566073	0.149505	-0.37863	0.704962	0.933791
ENSG00000007080.10	CCDC124	2362.42	2338.72	2309.4	2329.55	2458.17	2376.28	2633.24	2494.87	2478.41	2602.36	2268.62	2364.65	1974.58	1856.34	ENSG00000007080	19	17933016	17943991	10975			-0.00743673	0.0691157	-0.107598	0.914314	0.980056		0.0264546	0.0691945	0.382323	0.702222	0.890473		-0.0143485	0.0691596	-0.207469	0.835643	0.999973		0.0758056	0.0691369	1.09646	0.272879	0.75521
ENSG00000007129.17	CEACAM21	54.2018	48.2535	38.3524	64.7153	56.2057	63.4821	90.4501	59.6082	51.0811	100.806	19.1715	40.0655	32.3113	58.3817	ENSG00000007129	19	41549518	41586844	37326			0.564076	0.286127	1.97142	0.048676	0.430888		0.483359	0.288654	1.67453	0.0940272	NA		-0.291977	0.297911	-0.980083	0.327045	0.995223		0.252028	0.291148	0.865635	0.38669	0.817949
ENSG00000007168.12	PAFAH1B1	7946.15	8031.93	8090.4	7610.71	8284.71	7712.99	7686.98	7090.12	7554.1	6960.5	8220.91	7720.07	8665.71	8672.15	ENSG00000007168	17	2593210	2685615	92405			-0.081879	0.0559943	-1.46228	0.143666	0.597634		-0.068042	0.0560275	-1.21444	0.22458	0.556191		0.00704959	0.0559652	0.125964	0.899761	0.999973		0.0325827	0.0559837	0.582003	0.560565	0.890063
ENSG00000007171.17	NOS2	84.6342	80.9477	85.4697	91.8055	88.8281	76.1201	59.8754	87.7866	126.72	107.657	45.6464	77.7741	91.5487	94.0044	ENSG00000007171	17	27756766	27800499	43733			0.232346	0.174742	1.32965	0.183633	0.646885		-0.0675116	0.179779	-0.375526	0.70727	0.8921		0.094973	0.176715	0.537434	0.590968	0.999973		0.170125	0.176746	0.96254	0.335779	0.792792
ENSG00000007174.17	DNAH9	122.158	110.427	119.851	129.131	110.865	140.517	56.0536	63.9433	222.988	301.439	65.7308	84.8445	96.9339	66.2978	ENSG00000007174	17	11598431	11969748	371317			0.130804	0.197655	0.66178	0.508112	0.851745		0.197697	0.198454	0.996184	0.319161	0.652651		0.100784	0.198139	0.508652	0.610996	0.999973		-0.0333278	0.200524	-0.166204	0.867997	0.97343
ENSG00000007202.14	KIAA0100	3383.63	3515.73	3419.34	3394.68	3451.55	3136.85	3049.82	3120.22	3320.27	3121.07	3888.16	3982.98	3804.65	3354.47	ENSG00000007202	17	28614440	28645454	31014			-0.0535833	0.0621198	-0.86258	0.388369	0.793409		-0.163032	0.0622922	-2.61722	0.00886488	0.111117		-0.0400227	0.0621227	-0.644253	0.519412	0.999973		-0.0266514	0.0621694	-0.42869	0.668149	0.923325
ENSG00000007237.18	GAS7	2307.46	2196.7	2350.01	2302.65	2468.39	2219.55	2091.82	2039.68	1883.12	2326.37	2511.46	2577.55	2300.38	2266.99	ENSG00000007237	17	9910609	10198551	287942			0.0698093	0.0737713	0.946293	0.343999	0.76978		0.0131939	0.07392	0.178488	0.858339	0.953382		0.0939088	0.0737609	1.27315	0.202964	0.970293		0.167166	0.0737563	2.26646	0.023423	0.436116
ENSG00000007255.10	TRAPPC6A	761.068	709.543	722.228	835.649	708.326	829.593	742.71	882.201	834.979	1078.53	659.133	787.169	601.349	594.701	ENSG00000007255	19	45162928	45178237	15309			0.219288	0.0943116	2.32515	0.0200642	0.305061		0.212426	0.09459	2.24576	0.0247196	0.184917		0.034581	0.0948311	0.364659	0.715366	0.999973		-0.00805908	0.0951556	-0.0846937	0.932505	0.988799
ENSG00000007264.14	MATK	297.18	324.518	299.588	262.289	309.441	290.066	531.235	348.979	193.519	179.102	253.794	207.398	319.523	313.678	ENSG00000007264	19	3777970	3802129	24159			-0.27577	0.133948	-2.05879	0.0395147	0.399647		-0.161655	0.13391	-1.20719	0.227358	0.559434		-0.0895128	0.133289	-0.67157	0.501857	0.999973		-0.0750318	0.133465	-0.562183	0.573992	0.895229
ENSG00000007314.12	SCN4A	88.8771	97.8444	96.5704	93.5785	83.3802	73.0122	7.64367	15.173	78.5862	112.55	158.849	128.838	146.298	117.753	ENSG00000007314	17	63938554	63972918	34364			0.0164133	0.210259	0.0780624	0.937778	0.985908		-0.376659	0.215532	-1.74758	0.0805368	0.335637		0.0364919	0.210279	0.17354	0.862227	0.999973		-0.153934	0.212938	-0.722902	0.46974	0.856533
ENSG00000007341.18	ST7L	465.543	455.651	439.682	512.957	433.174	486.253	439.511	514.798	443.03	467.818	499.371	550.704	440.69	518.508	ENSG00000007341	1	112523518	112620825	97307			0.1719	0.0814032	2.11171	0.0347109	0.380092		0.0968552	0.082164	1.1788	0.238476	0.571744		-0.0493453	0.0825274	-0.597926	0.549889	0.999973		-0.0721502	0.0829886	-0.869398	0.38463	0.81722
ENSG00000007350.16	TKTL1	48.1857	33.4043	52.2879	49.4134	55.7836	50.0395	36.9444	34.6811	31.4345	38.1692	36.5171	87.2013	28.7211	37.6017	ENSG00000007350	X	154295671	154330350	34679			0.444026	0.289332	1.53466	0.124867	0.57551		0.378789	0.290848	1.30236	0.192792	NA		0.485328	0.288876	1.68006	0.0929464	0.885997		0.486489	0.289566	1.68006	0.0929453	0.594436
ENSG00000007372.22	PAX6	6863.85	9028.33	6638.26	7039.82	5524.08	6088.77	1705.81	1857.61	2413.58	2209.9	11786.8	11116.2	20207.1	12975.6	ENSG00000007372	11	31784779	31818062	33283			-0.205216	0.134994	-1.52018	0.128465	0.580697		-0.316982	0.135028	-2.34752	0.0188988	0.163517		-0.260505	0.134979	-1.92996	0.0536118	0.781861		-0.420678	0.135078	-3.11434	0.0018436	0.166102
ENSG00000007376.7	RPUSD1	620.815	639.182	602.347	630.67	592.894	638.983	642.068	655.69	655.213	681.174	650.917	726.678	608.529	459.137	ENSG00000007376	16	784974	788397	3423			-0.0313425	0.0970552	-0.322935	0.746744	0.936084		-0.00450462	0.0972583	-0.046316	0.963058	0.988702		-0.0906271	0.0973155	-0.931271	0.351713	0.998713		-0.112653	0.0975938	-1.15431	0.248374	0.738625
ENSG00000007384.15	RHBDF1	955.609	1083.47	948.409	957.143	818.092	970.93	693.026	907.128	875.254	730.109	1401.34	1221.6	1364.25	969.729	ENSG00000007384	16	58059	76355	18296			-0.154458	0.123108	-1.25465	0.209606	0.663585		-0.129013	0.123179	-1.04737	0.294931	0.63038		-0.169486	0.123141	-1.37635	0.168713	0.95569		-0.368601	0.123589	-2.98248	0.00285923	0.198218
ENSG00000007392.16	LUC7L	2040.15	2225.09	2141.27	2000.92	1945.5	1888	1454.85	1667.94	1474.47	1172.48	3124.04	2851.72	2846.98	2311.52	ENSG00000007392	16	188969	229463	40494			-0.144253	0.106698	-1.35197	0.176384	0.63849		-0.20975	0.106792	-1.9641	0.049518	0.261717		0.00941318	0.106561	0.0883363	0.929609	0.999973		-0.200702	0.106793	-1.87936	0.0601955	0.533948
ENSG00000007402.11	CACNA2D2	2168.57	2226.4	2176.24	2076.21	2281.53	2082.47	1848.49	1789.33	1891.96	1830.17	2331.62	2123.47	2833.52	2561.87	ENSG00000007402	3	50362799	50504244	141445			-0.0939636	0.088303	-1.0641	0.287282	0.732838		-0.122586	0.0884306	-1.38624	0.165674	0.481244		-0.0366564	0.0882657	-0.415297	0.677925	0.999973		0.00913128	0.0882913	0.103422	0.917628	0.986089
ENSG00000007516.13	BAIAP3	4442.55	4290.53	4441.25	4518.96	4457.82	4504.19	4912.33	5328.97	5263.31	5297.7	3837.03	4097.68	3149.45	3351.5	ENSG00000007516	16	1333601	1349441	15840			0.0771719	0.100502	0.767862	0.442569	0.820079		0.0806821	0.10056	0.80233	0.422362	0.731277		0.0339143	0.100541	0.337318	0.735877	0.999973		0.0621569	0.100562	0.618095	0.536513	0.88089
ENSG00000007520.3	TSR3	1559.36	1522.82	1522.29	1479.03	1628.09	1644.57	1598.8	1485.87	1593.34	1480.77	1497.2	1613.62	1401.95	1335.85	ENSG00000007520	16	1349240	1351911	2671			-0.0395991	0.0752015	-0.526573	0.59849	0.891464		0.112561	0.0751351	1.49812	0.134103	0.433948		0.000390484	0.0751863	0.00519354	0.995856	0.999973		0.0981554	0.0751501	1.30612	0.19151	0.699057
ENSG00000007541.16	PIGQ	1537.78	1788.88	1512.38	1597.1	1371.22	1419.34	788.572	806.336	1320.25	1189.12	2652.05	2704.81	2394.63	1688.12	ENSG00000007541	16	566995	584136	17141			-0.15154	0.112894	-1.34232	0.179493	0.641491		-0.250573	0.113064	-2.21621	0.0266773	0.19329		-0.183256	0.112885	-1.6234	0.104505	0.906052		-0.31613	0.113156	-2.79376	0.00520986	0.249694
ENSG00000007545.15	CRAMP1	586.175	594.162	564.704	589.188	613.451	569.368	490.469	527.803	485.27	480.541	736.732	763.601	664.177	584.806	ENSG00000007545	16	1612325	1677908	65583			-0.0130963	0.0927841	-0.141148	0.887753	0.975004		-0.0467871	0.0931676	-0.502182	0.61554	0.847088		-0.0589374	0.0929962	-0.633762	0.526236	0.999973		0.04955	0.0928539	0.533634	0.593595	0.901209
ENSG00000007866.19	TEAD3	864.272	1003.06	897.524	870.559	790.398	759.824	685.382	641.601	781.933	766.321	1247.97	1203.54	1296.94	870.777	ENSG00000007866	6	35473597	35497076	23479			-0.197364	0.110732	-1.78236	0.074691	0.493132		-0.375076	0.111237	-3.37185	0.000746645	0.0302164		-0.157864	0.110652	-1.42667	0.153676	0.94207		-0.302097	0.111085	-2.7195	0.00653799	0.267601
ENSG00000007923.15	DNAJC11	1401.92	1427.5	1390.2	1381.91	1409.77	1400.22	1128.72	1043.68	1393.92	1381.92	1663.35	1666.25	1524.02	1435.79	ENSG00000007923	1	6634168	6701924	67756			-0.0487345	0.0579364	-0.841173	0.400251	0.799005		-0.030876	0.0581002	-0.531427	0.595123	0.836282		-0.0341731	0.0579357	-0.589846	0.555294	0.999973		-0.0193099	0.058073	-0.332512	0.739503	0.943261
ENSG00000007944.14	MYLIP	266.989	276.769	252.063	269.824	246.99	289.297	203.831	214.589	279.964	239.781	289.398	291.457	333.883	333.468	ENSG00000007944	6	16129125	16148248	19123			-0.0344696	0.121622	-0.283417	0.776857	0.945431		0.0623449	0.121651	0.512492	0.608307	0.842847		-0.113155	0.12217	-0.926207	0.354339	0.998775		-0.162533	0.12292	-1.32226	0.18608	0.693037
ENSG00000007952.17	NOX1	9.08539	7.85453	7.90255	8.35011	12.6054	8.71431	3.82183	1.08378	4.91164	3.91479	14.6068	12.5696	8.07782	15.8323	ENSG00000007952	X	100843324	100874345	31021			0.0574933	0.564777	0.101798	0.918917	NA		0.112467	0.565956	0.19872	0.842482	NA		0.0937378	0.564403	0.166083	0.868091	NA		0.765581	0.544672	1.40558	0.159849	NA
ENSG00000007968.6	E2F2	81.1051	85.8998	88.8497	87.8358	77.5848	65.3554	34.3965	21.6757	49.1164	36.2118	147.894	211.326	112.192	82.1301	ENSG00000007968	1	23506430	23531220	24790			-0.209935	0.246611	-0.851282	0.394613	0.796259		-0.465749	0.249915	-1.86363	0.0623741	0.294126		-0.296439	0.247333	-1.19854	0.230706	0.976436		-0.362146	0.248831	-1.45539	0.145562	0.656599
ENSG00000008018.8	PSMB1	2284.78	2166.91	2191.31	2318.39	2240.38	2506.92	2828.16	2877.45	2358.57	2804.95	1666.09	1783.31	1814.82	1807.85	ENSG00000008018	6	170535117	170553341	18224			0.0918792	0.0711012	1.29223	0.196277	0.653144		0.202972	0.0711323	2.85345	0.0043248	0.0777319		0.0344716	0.0712256	0.483978	0.628402	0.999973		0.0534884	0.0712916	0.750276	0.453088	0.850065
ENSG00000008056.13	SYN1	2671.71	2527.31	2625.39	2441.45	3015.65	2748.73	3654.95	3145.14	2358.57	2377.26	1772.9	1607.33	2322.82	2636.08	ENSG00000008056	X	47571898	47619943	48045			-0.0520023	0.123806	-0.42003	0.674463	0.918604		0.0621538	0.123841	0.501883	0.61575	0.847185		0.0460732	0.123791	0.372184	0.709756	0.999973		0.210588	0.12374	1.70185	0.088783	0.587737
ENSG00000008083.13	JARID2	2313.36	2222.74	2391.4	2311.44	2355.67	2285.53	2484.19	2536.06	2555.04	2656.19	1834.98	1854.8	2016.76	2198.71	ENSG00000008083	6	15246296	15522040	275744			0.056149	0.0573245	0.979493	0.327336	0.757079		0.0430466	0.0575272	0.748282	0.45429	0.752905		0.105435	0.0573182	1.83947	0.0658456	0.826456		0.0902878	0.057445	1.57172	0.116014	0.624494
ENSG00000008086.11	CDKL5	653.356	599.505	692.707	609.124	743.8	621.645	675.191	674.114	643.425	631.261	566.015	529.493	513.391	601.628	ENSG00000008086	X	18425583	18653629	228046			0.0225226	0.0907019	0.248315	0.803891	0.952858		0.049661	0.090961	0.545959	0.585094	0.831791		0.208739	0.0902582	2.31269	0.0207398	0.582462		0.313928	0.0901549	3.48209	0.000497511	0.0984522
ENSG00000008118.9	CAMK1G	390.186	397.542	388.221	361.352	400.274	403.541	543.974	428.095	348.726	333.736	271.139	256.105	426.33	427.472	ENSG00000008118	1	209583717	209613938	30221			-0.127094	0.124993	-1.01681	0.309245	0.747279		-0.00289366	0.125026	-0.0231445	0.981535	0.993737		-0.0279989	0.124813	-0.224327	0.822503	0.999973		-0.0225961	0.125057	-0.180686	0.856614	0.970721
ENSG00000008128.22	CDK11A	46.3623	52.0061	42.5769	46.5285	46.8911	43.8089	68.793	99.7082	46.1694	20.5527	36.5171	32.2095	56.5448	33.6437	ENSG00000008128	1	1702730	1724324	21594			-0.341537	0.2693	-1.26824	0.204711	0.660197		-0.341329	0.271017	-1.25944	0.207872	NA		-0.432753	0.271713	-1.59268	0.111231	0.915693		-0.169449	0.268323	-0.631513	0.527705	0.877708
ENSG00000008130.15	NADK	2088.68	2201.5	2105.92	2046.32	2059.18	2030.46	2229.4	2075.45	1802.57	1595.28	2451.21	2484.06	2322.82	2030.49	ENSG00000008130	1	1751232	1780457	29225			-0.11111	0.0512198	-2.16929	0.030061	0.361807		-0.118899	0.0513693	-2.3146	0.0206347	0.17069		-0.0679029	0.0511867	-1.32657	0.184649	0.962861		-0.0939381	0.0513325	-1.82999	0.0672513	0.548856
ENSG00000008196.12	TFAP2B	150.811	176.034	138.358	138.001	166.37	135.292	256.063	182.076	369.355	270.121	37.43	69.1326	41.2866	30.6751	ENSG00000008196	6	50818723	50847613	28890			-0.10765	0.251949	-0.427268	0.669184	0.916726		-0.315014	0.255525	-1.23281	0.217647	0.54845		-0.223757	0.253755	-0.881783	0.377894	0.999973		-0.0307214	0.252908	-0.121472	0.903317	0.982724
ENSG00000008226.19	DLEC1	238.191	234.717	214.688	242.455	236.174	262.921	192.366	160.4	236.741	270.121	263.836	308.74	245.925	230.558	ENSG00000008226	3	38039205	38124025	84820			0.0342751	0.125679	0.272721	0.785068	0.947284		0.17358	0.125444	1.38372	0.166443	0.482434		-0.131391	0.126823	-1.03602	0.300194	0.991376		0.00924391	0.12641	0.0731266	0.941705	0.990148
ENSG00000008256.15	CYTH3	1165.55	1164.83	1189.91	1165.98	1181.83	1125.21	1030.62	1024.18	1143.43	1164.65	1171.29	1172.9	1313.99	1302.21	ENSG00000008256	7	6161776	6272644	110868			0.00170249	0.056522	0.0301208	0.975971	0.994553		-0.050564	0.0569451	-0.887943	0.374572	0.69489		0.0303401	0.0565181	0.536821	0.591391	0.999973		0.0176315	0.0567483	0.310697	0.756031	0.948573
ENSG00000008277.14	ADAM22	1147.99	1096.34	1199	1082.53	1253.46	1108.63	1039.54	971.071	1029.48	920.955	1052.61	915.221	1263.73	1522.87	ENSG00000008277	7	87934143	88202889	268746			-0.0513212	0.0894922	-0.573471	0.566326	0.876695		-0.0114865	0.0896306	-0.128153	0.898028	0.966478		0.102452	0.0892674	1.1477	0.251092	0.980996		0.144318	0.0893283	1.61559	0.106183	0.613884
ENSG00000008282.8	SYPL1	596.385	601.749	608.693	593.073	572.126	606.285	470.086	483.368	545.192	593.091	723.951	703.11	667.767	592.722	ENSG00000008282	7	106090503	106112576	22073			-0.0229151	0.102394	-0.223794	0.822918	0.957727		0.00562807	0.102554	0.0548792	0.956235	0.986068		0.013722	0.102322	0.134106	0.893319	0.999973		-0.0801744	0.102827	-0.779705	0.435564	0.83924
ENSG00000008283.15	CYB561	858.073	822.747	914.039	842.166	928.512	782.904	828.064	774.906	690.577	791.767	781.466	739.247	990.88	1062.74	ENSG00000008283	17	63432304	63446378	14074			0.0314049	0.0869289	0.361271	0.717897	0.928445		-0.0905587	0.0875218	-1.0347	0.30081	0.635648		0.143428	0.0867336	1.65367	0.0981954	0.895552		0.148288	0.0868922	1.70657	0.0879017	0.585552
ENSG00000008294.20	SPAG9	5661.92	5546.92	5965.13	5755.27	5494.87	5547.38	6504.76	7063.03	5968.63	5324.12	4913.37	5018.4	4800.92	5615.52	ENSG00000008294	17	50962174	51120865	158691			0.0513727	0.0656001	0.783119	0.433557	0.814593		0.0039973	0.0656832	0.0608572	0.951473	0.985133		0.0953912	0.0656016	1.4541	0.145919	0.934593		-0.0137852	0.0656882	-0.209859	0.833778	0.967096
ENSG00000008300.16	CELSR3	3425.89	3081.98	3634.22	3399.75	3869.73	3143.79	2930.07	3336.97	3448.95	3543.87	3514.77	4092.96	2434.12	2625.2	ENSG00000008300	3	48636469	48662915	26446			0.137971	0.0855798	1.61219	0.10692	0.549884		0.0358737	0.0857029	0.418582	0.675521	0.877606		0.246947	0.0855296	2.88726	0.00388608	0.217774		0.331579	0.0855191	3.87725	0.000105645	0.0483423
ENSG00000008311.14	AASS	402.054	463.227	417.209	417.589	349.161	363.084	301.925	358.733	384.09	287.737	644.527	603.339	522.366	420.546	ENSG00000008311	7	122075647	122144280	68633			-0.157473	0.142209	-1.10733	0.26815	0.718746		-0.320826	0.142934	-2.24458	0.024795	0.185218		-0.140903	0.142168	-0.991103	0.321635	0.995223		-0.426156	0.14336	-2.97264	0.00295251	0.199182
ENSG00000008323.15	PLEKHG6	87.6774	101.584	89.3527	77.0148	97.9772	72.4583	19.1092	22.7595	80.5509	48.9349	196.279	172.046	110.397	64.3188	ENSG00000008323	12	6310436	6328506	18070			-0.428487	0.267066	-1.60442	0.108621	0.553393		-0.456531	0.267709	-1.70532	0.088134	0.351446		-0.100399	0.263408	-0.381156	0.703088	0.999973		0.0733839	0.262577	0.279476	0.779879	0.954107
ENSG00000008324.11	SS18L2	653.845	637.624	673.923	619.366	663.413	674.9	932.528	803.085	721.029	758.491	443.683	466.645	453.256	449.242	ENSG00000008324	3	42581840	42595114	13274			-0.0230599	0.0865594	-0.266405	0.789927	0.94893		0.0940368	0.0865988	1.08589	0.277528	0.613272		0.107221	0.0863168	1.24218	0.21417	0.974884		0.0738609	0.0866491	0.852414	0.393984	0.821384
ENSG00000008382.15	MPND	599.948	619.546	585.552	630.409	589.158	575.074	447.155	461.692	410.613	567.645	766.859	864.943	853.557	627.355	ENSG00000008382	19	4343527	4360086	16559			0.054261	0.121387	0.447009	0.654868	0.910966		-0.0844476	0.1219	-0.692763	0.488458	0.775744		-0.0863698	0.121711	-0.709628	0.477935	0.999973		-0.0806915	0.121899	-0.661954	0.508001	0.870204
ENSG00000008394.12	MGST1	246.2	264.863	242.182	257.885	231.059	235.013	179.626	186.411	229.865	226.079	274.791	283.601	375.17	335.447	ENSG00000008394	12	16347142	16609259	262117			-0.030798	0.133253	-0.231124	0.817218	0.956314		-0.179321	0.134575	-1.3325	0.182697	0.503916		-0.136176	0.133878	-1.01717	0.309074	0.991844		-0.15223	0.134411	-1.13257	0.257393	0.743725
ENSG00000008405.11	CRY1	1315.86	1218.82	1345.05	1298.08	1323.49	1393.86	1624.28	1656.02	1448.93	1579.62	1000.57	1035.42	801.5	921.243	ENSG00000008405	12	106991364	107093829	102465			0.0994509	0.0653203	1.52251	0.127881	0.58023		0.185949	0.065406	2.843	0.00446914	0.0788915		0.153177	0.0653171	2.34513	0.0190203	0.560696		0.109925	0.0655648	1.67659	0.0936222	0.594584
ENSG00000008441.16	NFIX	267.794	259.455	304.457	223.666	309.928	241.462	84.0804	35.7649	251.476	239.781	449.16	351.948	253.105	267.17	ENSG00000008441	19	12995608	13098796	103188			-0.299957	0.16523	-1.81539	0.0694641	0.48176		-0.211078	0.165024	-1.27908	0.200869	0.528417		0.138029	0.16266	0.84857	0.396121	0.999973		0.291202	0.16245	1.79256	0.073044	0.558064
ENSG00000008513.14	ST3GAL1	780.172	745.732	754.543	774.797	841.769	784.021	564.358	601.501	807.474	929.764	799.724	809.951	811.372	757.972	ENSG00000008513	8	133454848	133571940	117092			0.0544562	0.0846578	0.643251	0.520061	0.856958		0.0757291	0.0848677	0.89232	0.372221	0.69291		0.0185493	0.0847985	0.218746	0.826848	0.999973		0.182408	0.0845722	2.15684	0.0310183	0.463101
ENSG00000008516.16	MMP25	126.144	154.3	123.374	119.219	130.469	103.358	86.6283	60.692	89.3919	79.2746	241.926	196.399	199.253	140.512	ENSG00000008516	16	3046681	3060726	14045			-0.362805	0.160248	-2.26402	0.0235729	0.319934		-0.547898	0.162958	-3.3622	0.000773228	0.0307164		-0.268619	0.159452	-1.68464	0.0920582	0.885997		-0.244219	0.15983	-1.52799	0.126514	0.634566
ENSG00000008517.16	IL32	22.3546	21.8317	22.0223	21.3206	31.848	14.7502	8.91761	13.0054	16.6996	5.87219	40.1688	37.7087	21.5409	28.6961	ENSG00000008517	16	3065297	3082192	16895			0.0263637	0.817702	0.0322412	0.97428	NA		-0.516012	0.826551	-0.624295	0.532434	NA		-0.295044	0.821147	-0.359307	0.719365	0.999973		0.658905	0.811954	0.811505	0.417076	NA
ENSG00000008710.19	PKD1	12709.4	12034.3	13476.5	12865.3	13530.9	11640	9367.32	13104	9155.3	9004.03	16574.2	18011.4	13040.3	11341.9	ENSG00000008710	16	2088710	2135898	47188			0.0894985	0.120025	0.745662	0.455871	0.827506		-0.0430227	0.120048	-0.35838	0.720059	0.896815		0.174208	0.120017	1.45153	0.146633	0.934593		0.165514	0.120023	1.37902	0.167889	0.677863
ENSG00000008735.13	MAPK8IP2	5152.69	5114.36	4941.61	4558.96	5995.49	5153.02	6878.03	5619.42	4645.43	4272.02	4201.29	3542.26	4732.71	4802.14	ENSG00000008735	22	50600685	50613981	13296			-0.167347	0.103294	-1.62011	0.105209	0.546558		-0.0162076	0.10329	-0.156913	0.875313	0.959031		-0.0672212	0.103278	-0.650875	0.515127	0.999973		0.20279	0.10321	1.96483	0.0494336	0.508159
ENSG00000008838.19	MED24	3239.42	3423.25	3262.56	3230.28	3102.34	3178.66	3220.53	3120.22	3328.13	2830.4	3352.27	3498.27	3792.09	3472.22	ENSG00000008838	17	40019097	40061215	42118			-0.0849138	0.0736715	-1.1526	0.249074	0.700202		-0.108907	0.0737682	-1.47634	0.139854	0.442734		-0.0661856	0.0736778	-0.898311	0.36902	0.999973		-0.144763	0.0737927	-1.96175	0.0497912	0.510024
ENSG00000008853.16	RHOBTB2	1711.57	1799.46	1794.59	1652.82	1757.23	1553.77	1276.49	982.993	1573.69	1518.94	2076	2135.25	2271.66	1974.09	ENSG00000008853	8	22987417	23020199	32782			-0.141116	0.0714623	-1.97469	0.0483035	0.429043		-0.224934	0.0717278	-3.13594	0.00171306	0.0467439		-0.0193342	0.0712649	-0.271301	0.78616	0.999973		-0.0431923	0.0714275	-0.604701	0.545378	0.884256
ENSG00000008869.11	HEATR5B	1304.39	1253.79	1292.2	1308.13	1355.28	1312.55	1577.14	1528.14	1220.05	1246.86	1074.52	1091.98	1143.46	1365.54	ENSG00000008869	2	36968383	37084342	115959			0.0650379	0.0695824	0.934689	0.349948	0.772709		0.0732714	0.0698035	1.04968	0.293865	0.629242		0.0378177	0.0697249	0.542383	0.587554	0.999973		0.116934	0.0697026	1.67761	0.0934224	0.594584
ENSG00000008952.16	SEC62	4120.83	4033.64	4053.26	4090.57	4079.57	4347.09	4732.71	4842.35	4363.5	4643.92	3398.83	3069.33	3639.51	3806.68	ENSG00000008952	3	169966635	169998373	31738			0.0115655	0.0599373	0.192959	0.846991	0.96469		0.102944	0.0599722	1.71652	0.0860665	0.347855		0.00713343	0.0599777	0.118935	0.905327	0.999973		0.00795984	0.0600348	0.132587	0.89452	0.980546
ENSG00000008988.9	RPS20	13223.1	12731.8	12161.2	14148.6	12162.3	14911.5	14875.9	16637.2	13317.4	15965.5	10813.6	12344.1	11920.2	11647.6	ENSG00000008988	8	56067295	56074581	7286			0.141346	0.0909141	1.55472	0.120013	0.569488		0.218619	0.0909193	2.40454	0.0161928	0.152461		-0.0652737	0.0909507	-0.717682	0.472953	0.999973		-0.0796018	0.0909648	-0.875084	0.381528	0.816844
ENSG00000009307.15	CSDE1	19400	19583.5	18684.7	19212.5	19820	19699.4	26957.9	24797	19527.7	19276.4	15031.3	14296.3	16817.1	18480.3	ENSG00000009307	1	114716913	114758676	41763			-0.0190497	0.0587168	-0.324433	0.74561	0.936084		0.0266468	0.0587322	0.4537	0.650045	0.864046		-0.0502618	0.0587313	-0.855792	0.392113	0.999973		0.0288177	0.0587296	0.490684	0.62365	0.909508
ENSG00000009335.17	UBE3C	1515.74	1537.76	1481.82	1476.32	1605.6	1477.2	1443.38	1364.49	1397.85	1469.03	1579.36	1409.36	1730.45	1662.39	ENSG00000009335	7	157138913	157269372	130459			-0.0583296	0.0593845	-0.982235	0.325984	0.756503		-0.0553159	0.0595832	-0.92838	0.35321	0.677385		-0.0541204	0.0594291	-0.910673	0.362468	0.999973		0.0635647	0.0593379	1.07123	0.284064	0.763107
ENSG00000009413.15	REV3L	1470.73	1397.18	1550.32	1491.01	1527.93	1387.22	1150.37	1270.2	1314.35	1385.84	1523.68	1516.99	1600.31	1791.03	ENSG00000009413	6	111299028	111483715	184687			0.0915131	0.0571086	1.60244	0.109059	0.553916		-0.0106599	0.0575408	-0.185259	0.853026	0.951871		0.150683	0.0570329	2.64204	0.00824087	0.351811		0.128329	0.0572283	2.24241	0.024935	0.442264
ENSG00000009694.13	TENM1	457.11	552.223	409.536	409.335	503.09	411.367	170.709	197.249	277.017	187.91	863.629	562.488	897.536	689.695	ENSG00000009694	X	124375903	124963817	587914			-0.382909	0.138085	-2.77299	0.00555445	0.173521		-0.355009	0.138084	-2.57097	0.0101414	0.120201		-0.30841	0.137692	-2.23985	0.0251005	0.638467		-0.099684	0.13718	-0.726668	0.46743	0.856085
ENSG00000009709.11	PAX7	87.6921	85.9027	74.1551	95.7612	85.2187	97.4226	166.887	158.233	129.667	131.146	22.8232	69.9182	24.2335	23.7485	ENSG00000009709	1	18631006	18748866	117860			0.331792	0.257584	1.28809	0.197715	0.654137		0.190203	0.260515	0.730102	0.465328	0.760811		-0.0442589	0.262249	-0.168767	0.86598	0.999973		0.0689767	0.26174	0.263531	0.792141	0.956162
ENSG00000009724.16	MASP2	196.405	201.876	201.285	199.107	182.492	197.267	127.394	198.333	150.296	148.762	282.095	220.753	247.72	228.579	ENSG00000009724	1	11026523	11047233	20710			-0.00468348	0.162868	-0.0287563	0.977059	0.994553		-0.0231913	0.163374	-0.141953	0.887117	0.962291		0.0225168	0.16282	0.138293	0.890009	0.999973		-0.160927	0.164243	-0.979811	0.327179	0.787593
ENSG00000009780.15	FAM76A	293.537	291.388	305.499	291.218	285.386	294.196	382.183	412.922	370.338	353.31	222.754	198.756	190.278	199.883	ENSG00000009780	1	27725979	27763122	37143			-0.012047	0.099973	-0.120502	0.904085	0.978962		0.0156371	0.100534	0.15554	0.876395	0.959234		0.069031	0.0997639	0.691943	0.488973	0.999973		-0.0116189	0.100705	-0.115375	0.908148	0.984199
ENSG00000009790.14	TRAF3IP3	55.9148	50.9621	58.2521	61.2745	54.1576	54.9277	61.1494	68.2784	64.8337	87.1042	40.1688	43.2079	37.6965	46.5074	ENSG00000009790	1	209756032	209782320	26288			0.257645	0.188096	1.36975	0.170763	0.632765		0.0996977	0.192276	0.518514	0.6041	NA		0.189076	0.189737	0.996516	0.318999	0.994486		0.0929342	0.192493	0.482793	0.629243	0.910744
ENSG00000009830.11	POMT2	1220.11	1201.51	1267.11	1249.43	1190.05	1192.45	1375.86	1442.52	1416.52	1469.03	986.874	1077.84	1026.78	1008.32	ENSG00000009830	14	77274956	77320884	45928			0.0568363	0.0642682	0.884362	0.376501	0.786426		-0.0176362	0.0647404	-0.272414	0.785304	0.924731		0.0738098	0.0643351	1.14727	0.251269	0.981035		-0.0190392	0.0647269	-0.294147	0.768646	0.95153
ENSG00000009844.15	VTA1	2359.74	2249.25	2349.69	2355.05	2369.29	2475.42	3117.34	2903.46	2518.69	2599.42	1686.18	1678.04	1674.8	2239.28	ENSG00000009844	6	142147162	142224689	77527			0.0853713	0.0806845	1.05809	0.290015	0.733493		0.160655	0.0807509	1.98951	0.0466451	0.254822		0.0907831	0.080733	1.12449	0.260807	0.982844		0.104195	0.0807934	1.28965	0.197171	0.703674
ENSG00000009950.15	MLXIPL	336.575	289.306	329.197	323.361	315.533	425.475	317.212	460.609	324.168	370.927	251.968	206.612	263.876	255.296	ENSG00000009950	7	73593194	73624543	31349			0.104566	0.184305	0.567355	0.570473	0.878207		0.516153	0.183629	2.81084	0.00494126	0.0831384		0.156138	0.184336	0.847031	0.396978	0.999973		0.068493	0.184878	0.370476	0.711028	0.935178
ENSG00000009954.10	BAZ1B	3476.25	3367.66	3476.44	3616.16	3515.85	3405.11	3358.12	3651.27	3399.84	3596.72	3302.06	3579.18	3410.64	3637.47	ENSG00000009954	7	73440398	73522278	81880			0.102301	0.0619812	1.65052	0.0988376	0.539707		0.0130345	0.0621413	0.209756	0.833858	0.945815		0.0446068	0.062049	0.718897	0.472205	0.999973		0.0599947	0.0620971	0.966143	0.333972	0.791931
ENSG00000010017.12	RANBP9	1995.23	2035.16	1911.98	1964.52	2034.82	2029.69	2652.35	2416.84	2078.61	1956.42	1541.02	1480.07	1868.67	2004.77	ENSG00000010017	6	13621498	13711564	90066			-0.0451608	0.0643085	-0.702252	0.482522	0.839622		0.0130388	0.0644124	0.202427	0.839583	0.946775		-0.0786862	0.0644275	-1.22131	0.221967	0.976436		0.01455	0.0643961	0.225946	0.821244	0.963977
ENSG00000010072.15	SPRTN	446.872	445.118	445.966	461.477	430.806	450.991	512.126	520.217	474.464	514.795	399.862	402.226	394.018	408.672	ENSG00000010072	1	231337104	231355023	17919			0.0504345	0.0801767	0.629042	0.529321	0.860421		0.0192922	0.0808586	0.238592	0.811422	0.934786		-0.0012841	0.0806144	-0.015929	0.987291	0.999973		-0.0528407	0.0812334	-0.650479	0.515383	0.872547
ENSG00000010165.19	EEF1AKNMT	1137.92	1099.29	1131.14	1147.48	1116.54	1195.15	1295.6	1323.3	1193.53	1295.8	897.407	1022.85	1010.63	947.96	ENSG00000010165	1	171781664	171814023	32359			0.0611237	0.0640118	0.954881	0.339638	0.766336		0.112771	0.0641783	1.75715	0.0788927	0.332525		0.039549	0.0641725	0.616292	0.537702	0.999973		0.0135749	0.0644187	0.210729	0.833099	0.966951
ENSG00000010219.13	DYRK4	346.502	337.754	320.512	373.415	304.478	396.349	405.114	486.619	367.391	438.457	295.788	283.601	282.724	284.982	ENSG00000010219	12	4562204	4615302	53098			0.121656	0.0975414	1.24722	0.212316	0.66601		0.216798	0.0976497	2.22016	0.0264077	0.191823		-0.0878569	0.0988707	-0.888603	0.374216	0.999973		-0.158515	0.0997036	-1.58986	0.111866	0.62057
ENSG00000010244.18	ZNF207	2265.65	2361.42	2264.99	2325.97	2144.58	2231.27	2076.53	2434.18	2277.04	1952.5	2684.92	2701.67	2407.19	2215.53	ENSG00000010244	17	32350117	32381886	31769			-0.0256788	0.0788455	-0.325685	0.744663	0.935929		-0.0808709	0.078988	-1.02384	0.305912	0.640039		-0.0564212	0.0788949	-0.715143	0.47452	0.999973		-0.140171	0.0790519	-1.77315	0.0762037	0.561943
ENSG00000010256.10	UQCRC1	4050.61	3989.67	3968.08	4089.73	3947.39	4258.17	4874.11	4725.3	4211.24	4653.71	3459.99	3561.11	3413.33	3418.79	ENSG00000010256	3	48599002	48610976	11974			0.0351696	0.0524984	0.669917	0.502911	0.849257		0.0914847	0.0525538	1.74078	0.0817218	0.338433		-0.00493224	0.0525684	-0.0938251	0.925248	0.999973		-0.00984167	0.0526369	-0.186973	0.851682	0.970136
ENSG00000010270.13	STARD3NL	2406.92	2299.21	2423.9	2407.97	2420.56	2482.94	3151.74	3101.79	2820.26	2944.9	1595.8	1657.61	1629.03	1927.58	ENSG00000010270	7	38178222	38230671	52449			0.0806984	0.0725761	1.11191	0.266175	0.71668		0.130859	0.0726904	1.80023	0.0718247	0.31731		0.109419	0.072612	1.50689	0.131838	0.931331		0.104865	0.0727022	1.44239	0.149193	0.659337
ENSG00000010278.13	CD9	371.432	330.988	365.272	340.185	455.916	364.799	143.956	150.646	476.429	528.497	419.947	385.728	283.621	295.866	ENSG00000010278	12	6199715	6238271	38556			0.0376258	0.125113	0.300735	0.763617	0.941093		0.148827	0.125044	1.1902	0.233969	0.566598		0.159963	0.124538	1.28445	0.198984	0.970058		0.430149	0.123868	3.47266	0.000515336	0.0984522
ENSG00000010282.14	HHATL	38.8913	43.1196	45.5776	32.9305	40.2695	32.5595	58.6015	62.8595	45.1871	28.3823	28.3007	11.784	40.3891	28.6961	ENSG00000010282	3	42692663	42702827	10164			-0.495931	0.251937	-1.96847	0.0490138	0.431792		-0.393165	0.251744	-1.56177	0.118343	NA		0.0341496	0.242353	0.140908	0.887942	0.999973		-0.147641	0.246768	-0.598297	0.549642	0.886401
ENSG00000010292.12	NCAPD2	2159.37	2238.41	2211.15	2320.46	1998.83	2028	2556.81	2588.08	2332.05	2258.84	2013	2417.28	2051.77	2017.63	ENSG00000010292	12	6493356	6531955	38599			0.0497143	0.0808696	0.614747	0.538722	0.865389		-0.148557	0.081177	-1.83004	0.0672433	0.306691		-0.023656	0.0809749	-0.29214	0.77018	0.999973		-0.170654	0.0812011	-2.10162	0.0355863	0.475138
ENSG00000010295.19	IFFO1	824.184	875.575	819.744	811.258	801.97	812.373	907.049	898.458	759.34	691.94	985.048	883.797	850.864	770.836	ENSG00000010295	12	6538375	6556083	17708			-0.113328	0.0823263	-1.37657	0.168646	0.630036		-0.107696	0.0825672	-1.30434	0.192116	0.516725		-0.100663	0.0823798	-1.22194	0.22173	0.976436		-0.122323	0.0826086	-1.48075	0.138672	0.647965
ENSG00000010310.8	GIPR	615.625	668.018	663.856	558.525	595.494	592.234	635.699	735.89	752.463	494.243	664.611	413.224	619.3	590.743	ENSG00000010310	19	45668244	45683724	15480			-0.304804	0.24655	-1.23627	0.216357	0.669053		-0.228536	0.24666	-0.926523	0.354174	0.678008		-0.0890841	0.246353	-0.361611	0.717643	0.999973		-0.221567	0.246621	-0.89841	0.368967	0.809179
ENSG00000010318.20	PHF7	322.092	298.615	328.838	320.756	325.177	337.072	328.678	416.173	294.698	298.503	281.182	288.314	289.904	280.034	ENSG00000010318	3	52410657	52423641	12984			0.0902687	0.0962965	0.937404	0.348551	0.771788		0.170606	0.0964559	1.76875	0.0769363	0.328943		0.128515	0.0963071	1.33443	0.182063	0.962364		0.112632	0.0967891	1.16369	0.24455	0.735884
ENSG00000010319.6	SEMA3G	86.1841	122.186	90.0035	87.863	64.3841	66.4836	6.36972	22.7595	61.8867	72.4237	239.187	183.044	181.302	73.2245	ENSG00000010319	3	52433053	52445085	12032			-0.190624	0.306356	-0.622228	0.533792	0.863364		-0.668677	0.311451	-2.14697	0.0317957	0.212675		-0.379759	0.307516	-1.23493	0.216858	0.975655		-0.898255	0.314493	-2.8562	0.00428747	0.231605
ENSG00000010322.15	NISCH	9165.36	9435.17	9017.89	8947.62	9456.76	8969.34	8354.53	8380.91	8213.25	8207.37	10489.5	10130.3	10683.4	9071.92	ENSG00000010322	3	52455118	52493071	37953			-0.0690935	0.0683827	-1.01039	0.312306	0.748499		-0.0708749	0.0684091	-1.03605	0.300181	0.635163		-0.0619048	0.0683857	-0.905231	0.365343	0.999973		0.00287855	0.0683865	0.0420924	0.966425	0.994276
ENSG00000010327.10	STAB1	282.666	291.075	284.131	283.543	276.886	277.695	373.266	339.225	352.656	377.778	235.535	234.108	202.843	183.061	ENSG00000010327	3	52495338	52524495	29157			-0.0428561	0.108759	-0.394046	0.693547	0.922527		-0.0681321	0.109648	-0.621369	0.534357	0.804258		-0.0341995	0.108965	-0.313857	0.75363	0.999973		-0.0552488	0.109547	-0.504338	0.614024	0.906433
ENSG00000010361.13	FUZ	1211.11	1212.52	1186.47	1257.17	1179.01	1220.4	1180.95	1113.05	1370.35	1520.9	1129.29	1253.81	1169.49	1140.92	ENSG00000010361	19	49806869	49817376	10507			0.0484327	0.0735924	0.658121	0.51046	0.85267		0.00593815	0.0739022	0.0803515	0.935958	0.979998		-0.0303593	0.0738062	-0.411338	0.680825	0.999973		-0.0446715	0.0739979	-0.603686	0.546052	0.884288
ENSG00000010379.15	SLC6A13	17.3632	19.2493	20.4493	14.4176	18.4967	14.2031	6.36972	7.58649	8.84095	12.7231	44.7334	31.4239	17.0532	5.93712	ENSG00000010379	12	220621	262873	42252			-0.292834	0.46765	-0.626182	0.531195	NA		-0.281061	0.46838	-0.60007	0.54846	NA		0.124012	0.456622	0.271586	0.78594	0.999973		-0.22737	0.467326	-0.486534	0.626589	NA
ENSG00000010404.17	IDS	6505.12	6133.69	6468.06	6299.61	6973.38	6650.87	7225.82	7180.07	6519.71	6654.17	5214.64	4473.19	5574.6	6891.01	ENSG00000010404	X	149476990	149521096	44106			0.022588	0.0778581	0.290117	0.771727	0.943877		0.111957	0.0778787	1.43758	0.150554	0.457159		0.0670115	0.0778598	0.860669	0.38942	0.999973		0.180477	0.0778479	2.31833	0.0204313	0.416705
ENSG00000010539.11	ZNF200	346.624	338.5	353.747	341.596	348.364	350.911	350.335	346.811	318.274	367.991	353.303	299.313	332.088	352.269	ENSG00000010539	16	3222325	3236221	13896			0.00940503	0.0888499	0.105853	0.915699	0.980056		0.0507902	0.089205	0.569365	0.569108	0.822103		0.0631665	0.0887408	0.71181	0.476583	0.999973		0.0414698	0.0892655	0.464567	0.642241	0.916455
ENSG00000010610.9	CD4	54.6007	58.2588	60.8752	52.743	43.0301	58.0964	47.136	53.1055	52.0634	55.7858	59.3403	56.563	74.4955	45.5179	ENSG00000010610	12	6786858	6820808	33950			-0.153799	0.221829	-0.693321	0.488108	0.842857		-0.0139857	0.221241	-0.0632148	0.949595	NA		0.042931	0.219568	0.195525	0.844982	0.999973		-0.449033	0.228419	-1.96583	0.0493179	0.508086
ENSG00000010626.14	LRRC23	492.03	452.49	489.102	509.372	485.195	523.99	361.8	448.687	564.839	645.941	434.553	484.714	448.768	458.148	ENSG00000010626	12	6873569	6914243	40674			0.165836	0.0785378	2.11154	0.034726	0.380092		0.202842	0.0788681	2.57192	0.0101137	0.120201		0.10666	0.0789446	1.35107	0.176673	0.957197		0.0985424	0.0793454	1.24194	0.214258	0.715352
ENSG00000010704.18	HFE	38.2755	45.4233	51.3023	28.5081	42.0255	24.1181	6.36972	6.50271	20.6289	12.7231	72.1213	50.2782	82.5733	44.5284	ENSG00000010704	6	26087281	26098343	11062			-0.629816	0.331465	-1.9001	0.0574203	0.453961		-0.764192	0.335846	-2.27543	0.0228804	NA		0.121779	0.318591	0.382243	0.702281	0.999973		-0.022086	0.321552	-0.0686856	0.94524	0.990751
ENSG00000010803.16	SCMH1	1053.07	1169	961.88	962.769	1155	1016.73	1099.41	743.476	931.247	810.362	1134.77	1011.85	1510.55	1285.39	ENSG00000010803	1	41027200	41242154	214954			-0.285743	0.0824837	-3.46423	0.000531743	0.0481699		-0.201057	0.082496	-2.43717	0.0148028	0.145141		-0.266237	0.0824804	-3.22789	0.00124708	0.0996358		-0.0346249	0.0821369	-0.421551	0.673353	0.924388
ENSG00000010810.17	FYN	4791.77	4621.13	4713.42	4729.26	5062.3	4832.76	4169.62	3520.13	4549.16	4472.65	5036.62	5378.99	4729.12	5545.27	ENSG00000010810	6	111660332	111873452	213120			0.0135452	0.0684258	0.197954	0.843081	0.963766		0.0449842	0.0684549	0.657136	0.511093	0.789322		0.0165542	0.0684255	0.241931	0.808834	0.999973		0.118071	0.068413	1.72585	0.0843735	0.58083
ENSG00000010818.9	HIVEP2	1034.94	946.829	1079.24	1060.69	1085.57	1002.4	1065.02	1080.53	944.017	1133.33	867.281	981.997	910.999	1046.91	ENSG00000010818	6	142751467	142956698	205231			0.168334	0.0713808	2.35826	0.0183608	0.294457		0.0859764	0.0718489	1.19663	0.231451	0.563955		0.190075	0.0714155	2.66154	0.00777845	0.342355		0.196963	0.0715639	2.75227	0.00591834	0.258869
ENSG00000010932.16	FMO1	21.6491	19.3276	16.44	26.5035	22.739	23.2355	1.27394	9.75406	13.7526	21.5314	20.9973	36.1375	41.2866	38.5913	ENSG00000010932	1	171248471	171285978	37507			0.567897	0.362793	1.56535	0.117502	NA		0.332945	0.369748	0.900466	0.367873	NA		-0.138358	0.380618	-0.363508	0.716225	0.999973		0.441212	0.367324	1.20115	0.229692	NA
ENSG00000011007.12	ELOA	1716.01	1676.96	1655.3	1726.94	1713.57	1807.28	2448.52	2411.42	1687.64	1951.52	1238.84	1270.31	1332.84	1274.5	ENSG00000011007	1	23743155	23762059	18904			0.0402443	0.0631764	0.637015	0.524115	0.858114		0.100826	0.0633022	1.59277	0.111211	0.395102		-0.022687	0.0633913	-0.357888	0.720427	0.999973		0.0196221	0.0634332	0.309335	0.757066	0.948573
ENSG00000011009.10	LYPLA2	1983.55	1953.5	1952.17	1971.26	2070.91	1969.91	2094.37	1906.38	2035.38	2324.41	1854.16	1788.02	1830.08	1866.23	ENSG00000011009	1	23790970	23795539	4569			0.0105526	0.071026	0.148573	0.88189	0.973478		0.0112614	0.0711778	0.158215	0.874287	0.958651		0.000259531	0.0710796	0.00365127	0.997087	0.999973		0.0839715	0.0710726	1.18149	0.237409	0.73253
ENSG00000011021.21	CLCN6	3646.03	3446.17	3675.31	3675.57	3655.28	3777.79	5677.97	6482.12	4570.77	4678.18	1736.39	1667.82	1799.56	1874.15	ENSG00000011021	1	11806096	11843144	37048			0.0574464	0.0729316	0.787675	0.430887	0.813112		0.128408	0.0730477	1.75786	0.078771	0.33231		0.0616691	0.0730154	0.844604	0.398332	0.999973		0.0975673	0.0730538	1.33555	0.181695	0.689252
ENSG00000011028.13	MRC2	6557.55	7239.42	6681.75	6644.48	6057.53	6164.54	3057.47	3152.73	5492.2	5162.63	10639.3	10204.9	9768.78	8057.66	ENSG00000011028	17	62627401	62693597	66196			-0.101734	0.0877161	-1.15981	0.246126	0.697681		-0.165897	0.0877562	-1.89043	0.0587003	0.28602		-0.0807765	0.0876893	-0.921167	0.356963	0.999973		-0.170514	0.0877595	-1.94297	0.0520199	0.516207
ENSG00000011083.8	SLC6A7	178.271	183.543	177.983	137.18	232.245	160.403	151.599	92.1217	167.978	123.316	209.06	153.191	205.536	180.093	ENSG00000011083	5	150189957	150222788	32831			-0.452511	0.167326	-2.70436	0.00684361	0.189201		-0.285797	0.166759	-1.71384	0.0865586	0.348639		-0.117276	0.165075	-0.710444	0.477429	0.999973		0.236101	0.163456	1.44443	0.148618	0.658901
ENSG00000011105.12	TSPAN9	2197.45	2445.67	2233.33	2129.39	2136.27	2042.58	1169.48	1100.04	1143.43	1239.03	3755.78	3495.91	3714	2682.59	ENSG00000011105	12	3077355	3286564	209209			-0.151439	0.10076	-1.50297	0.132846	0.585814		-0.187097	0.100804	-1.85605	0.0634464	0.296741		-0.10278	0.100669	-1.02098	0.307265	0.991844		-0.0958889	0.100725	-0.951985	0.341104	0.795094
ENSG00000011114.14	BTBD7	713.859	732.676	725.608	707.593	704.235	699.184	672.643	666.528	708.259	737.939	784.205	670.9	765.598	755.003	ENSG00000011114	14	93237550	93333092	95542			-0.052406	0.0744701	-0.703719	0.481608	0.838924		-0.0691395	0.0748694	-0.923467	0.355764	0.679512		-0.0150784	0.0744433	-0.202548	0.839488	0.999973		-0.0597667	0.0748341	-0.798655	0.42449	0.835508
ENSG00000011132.11	APBA3	483.044	464.832	487.392	508.706	464.519	489.77	435.689	557.065	531.439	566.666	482.026	549.918	410.174	361.175	ENSG00000011132	19	3750819	3761699	10880			0.119311	0.0918325	1.29922	0.193868	0.652411		0.074445	0.0924293	0.805427	0.420573	0.73014		0.0615696	0.092182	0.667913	0.504189	0.999973		-0.00294887	0.0927484	-0.0317943	0.974636	0.995841
ENSG00000011143.16	MKS1	901.057	891.478	923.586	926.803	839.231	924.187	806.407	988.412	917.494	839.723	974.093	1010.28	867.917	868.798	ENSG00000011143	17	58205437	58219605	14168			0.0540033	0.0764389	0.70649	0.479883	0.838138		0.0515131	0.0766846	0.671753	0.501741	0.783977		0.05206	0.0765062	0.680467	0.496209	0.999973		-0.0909237	0.0770744	-1.17969	0.238124	0.732977
ENSG00000011198.8	ABHD5	470.727	410.667	458.33	513.041	463.332	508.268	443.333	553.814	466.606	624.41	339.609	388.085	393.121	485.854	ENSG00000011198	3	43690108	43734371	44263			0.312337	0.0856407	3.64706	0.000265254	0.0314223		0.305288	0.0861705	3.54284	0.000395849	0.0193623		0.155434	0.0864789	1.79737	0.0722776	0.843539		0.168405	0.0867588	1.94107	0.0522493	0.516488
ENSG00000011201.11	ANOS1	437.955	457.263	435.654	460.185	430.291	406.381	165.613	162.568	292.734	273.057	702.041	697.611	668.664	707.507	ENSG00000011201	X	8528874	8732186	203312			-0.00544717	0.123816	-0.0439941	0.964909	0.992551		-0.119255	0.124438	-0.958349	0.337887	0.665952		-0.0497846	0.123855	-0.401959	0.687714	0.999973		-0.0335648	0.124115	-0.270433	0.786827	0.955085
ENSG00000011243.17	AKAP8L	7524.7	7925.99	7759.38	7306.69	7311.92	7319.52	7903.55	8968.32	8114.03	6561.2	8526.74	7451.39	7159.64	6245.85	ENSG00000011243	19	15380048	15419141	39093			-0.132173	0.0882289	-1.49807	0.134116	0.588211		-0.123343	0.0882565	-1.39755	0.162249	0.476869		-0.0476079	0.0882166	-0.539671	0.589424	0.999973		-0.120229	0.0882543	-1.3623	0.173102	0.682045
ENSG00000011258.15	MBTD1	856.788	878.407	874.483	879.058	812.955	839.04	657.356	687.12	779.968	711.514	1082.73	1055.84	993.572	1061.75	ENSG00000011258	17	51177425	51260163	82738			-0.000525747	0.0999001	-0.00526273	0.995801	0.999216		-0.0710133	0.10019	-0.708786	0.478457	0.770037		0.00867797	0.0998807	0.0868834	0.930764	0.999973		-0.138553	0.100357	-1.3806	0.167401	0.677508
ENSG00000011260.13	UTP18	1063.73	1039.13	1081.09	1048.35	1021.68	1128.38	1155.47	1132.56	1070.74	1190.1	888.278	985.139	1042.04	885.62	ENSG00000011260	17	51260528	51297936	37408			0.00319178	0.0892563	0.0357598	0.971474	0.9938		0.109536	0.0892715	1.227	0.219824	0.55127		0.0512534	0.0892282	0.574408	0.565692	0.999973		-0.0358898	0.0895459	-0.400798	0.688569	0.92991
ENSG00000011275.18	RNF216	1852.46	1814.35	1806.85	1904.72	1866.14	1870.24	1690.52	1780.66	1984.3	2240.24	1734.56	1821.8	1848.03	1776.19	ENSG00000011275	7	5620047	5781739	161692			0.064823	0.0631436	1.0266	0.30461	0.744165		0.0377058	0.0633618	0.595087	0.551785	0.813302		-0.00668136	0.0632949	-0.105559	0.915932	0.999973		0.0356164	0.0633544	0.562177	0.573995	0.895229
ENSG00000011295.15	TTC19	2861.91	2759.15	2872.01	2843.97	2835.64	2998.79	3175.94	3294.71	2610.05	2704.14	2609.15	2481.7	2641.45	2895.33	ENSG00000011295	17	15999380	16045015	45635			0.0400345	0.061076	0.655486	0.512155	0.85288		0.114594	0.0611229	1.87481	0.0608186	0.29103		0.0593097	0.061099	0.970715	0.33169	0.995223		0.0367821	0.061196	0.601053	0.547805	0.885518
ENSG00000011304.19	PTBP1	6684.53	7059.47	6764.63	6806.71	6224.48	6567.37	6483.11	6775.82	6798.69	7062.29	7212.13	7549.59	7743.94	5839.16	ENSG00000011304	19	797075	812327	15252			-0.065732	0.0912042	-0.720712	0.471086	0.834198		-0.115333	0.0912476	-1.26395	0.206247	0.535145		-0.0759223	0.0912139	-0.832355	0.405209	0.999973		-0.195793	0.0912727	-2.14514	0.0319418	0.463355
ENSG00000011332.19	DPF1	1449.34	1353.95	1277.56	1481.42	1539.78	1593.98	2188.64	2176.24	1472.51	1579.62	1010.61	1212.96	744.057	956.865	ENSG00000011332	19	38211006	38229714	18708			0.168563	0.108407	1.55492	0.119966	0.569488		0.270833	0.10844	2.49754	0.0125059	0.133231		-0.0246443	0.10873	-0.226657	0.820691	0.999973		0.258383	0.108448	2.38256	0.0171928	0.390235
ENSG00000011347.9	SYT7	5357.99	5473.75	5230.5	4920.64	5896.8	5268.29	8062.8	6909.13	4967.63	4685.03	4288.02	3274.37	4576.54	4814.01	ENSG00000011347	11	61515313	61581148	65835			-0.163413	0.104259	-1.56738	0.117027	0.563587		-0.0671547	0.104278	-0.643994	0.519579	0.795198		-0.0704497	0.104251	-0.675772	0.499185	0.999973		0.094884	0.104217	0.910444	0.362588	0.806064
ENSG00000011376.10	LARS2	927.169	914.889	914.213	898.051	963.563	945.127	828.064	745.644	984.293	1081.46	909.276	930.933	937.925	834.165	ENSG00000011376	3	45388506	45549421	160915			-0.0332919	0.0675167	-0.493091	0.621948	0.89851		0.0416008	0.0676002	0.615395	0.538294	0.805199		-0.00562378	0.067505	-0.0833091	0.933606	0.999973		0.071355	0.0675077	1.05699	0.290516	0.767635
ENSG00000011405.13	PIK3C2A	1709.07	1649.34	1762.04	1782.3	1632.95	1718.7	1473.95	1976.82	1965.64	1977.95	1610.4	1619.9	1547.35	1554.54	ENSG00000011405	11	17077730	17207983	130253			0.102477	0.102008	1.0046	0.315089	0.750574		0.0310515	0.102204	0.303818	0.761266	0.914968		0.0812632	0.102065	0.79619	0.425921	0.999973		-0.0348895	0.102271	-0.341148	0.732992	0.94196
ENSG00000011422.11	PLAUR	76.426	87.1164	64.8444	58.9093	120.989	50.2712	57.3275	34.6811	135.561	61.658	71.2083	80.9165	84.3684	58.3817	ENSG00000011422	19	43646095	43670547	24452			-0.521318	0.423627	-1.23061	0.21847	0.670245		-0.679806	0.425817	-1.59647	0.110383	0.394111		-0.377355	0.422593	-0.892952	0.371883	0.999973		0.240043	0.419732	0.571896	0.567392	0.892775
ENSG00000011426.10	ANLN	252.087	241.597	266.423	283.1	236.323	232.992	247.145	311.046	233.794	235.866	259.271	298.527	226.179	286.961	ENSG00000011426	7	36389806	36453791	63985			0.227783	0.14695	1.55008	0.121123	0.570786		-0.054691	0.148681	-0.367842	0.712991	0.894989		0.132674	0.147468	0.899679	0.368291	0.999973		-0.0573756	0.148717	-0.385805	0.699641	0.931793
ENSG00000011451.18	WIZ	3588.95	3613.91	3567.27	3575.54	3658.86	3529.18	3472.77	3113.71	3771.16	4034.2	3779.52	3899.71	3432.18	3254.53	ENSG00000011451	19	15419980	15449951	29971			-0.0188508	0.0714407	-0.263866	0.791883	0.94954		-0.0337273	0.0715215	-0.471569	0.637234	0.857703		-0.0206803	0.0714545	-0.28942	0.77226	0.999973		0.019756	0.0714801	0.276385	0.782253	0.954536
ENSG00000011454.16	RABGAP1	3032.19	2994.1	3053.84	3047.57	3056.48	3008.98	3263.85	3287.12	3231.86	3240.47	2894.89	2887.07	2585.8	2775.6	ENSG00000011454	9	122940833	123104866	164033			0.0275772	0.0549998	0.501405	0.616086	0.896686		0.00475805	0.0551439	0.0862843	0.93124	0.977976		0.0300888	0.0550367	0.546705	0.584581	0.999973		0.02542	0.0551166	0.461205	0.644652	0.916455
ENSG00000011465.16	DCN	278.358	236.352	302.288	265.758	286.709	300.685	82.8064	53.1055	548.139	762.406	178.934	136.694	135.528	110.826	ENSG00000011465	12	91140484	91183123	42639			-0.15189	0.207149	-0.733242	0.463411	0.831073		0.14732	0.206386	0.71381	0.475345	0.767655		0.129887	0.205683	0.631491	0.527719	0.999973		0.396936	0.205079	1.93553	0.0529251	0.517455
ENSG00000011478.11	QPCTL	513.894	483.514	485.225	527.335	490.521	582.874	679.013	729.387	794.703	888.658	207.234	245.892	253.105	245.401	ENSG00000011478	19	45692483	45703989	11506			0.120987	0.095231	1.27046	0.20392	0.659747		0.263699	0.0953518	2.76554	0.00568287	0.088719		0.0581822	0.0958022	0.607316	0.543641	0.999973		-0.00926606	0.0964893	-0.096032	0.923495	0.986712
ENSG00000011485.14	PPP5C	2755.26	2753.01	2812.56	2771.22	2731.31	2708.19	2806.5	2837.35	2952.88	2999.71	2572.63	2762.16	2680.04	2485.67	ENSG00000011485	19	46346994	46392981	45987			0.0105246	0.0569293	0.184871	0.85333	0.966031		-0.0229718	0.0571012	-0.402301	0.687463	0.883601		0.0307552	0.056942	0.540115	0.589117	0.999973		-0.0104457	0.0570779	-0.183009	0.854791	0.970678
ENSG00000011523.13	CEP68	1184.9	1206.14	1172.59	1183.93	1215.27	1146.55	1188.59	1059.94	1045.2	1040.36	1306.4	1302.52	1284.37	1332.88	ENSG00000011523	2	65056366	65087004	30638			-0.0289892	0.0642218	-0.451392	0.651707	0.909079		-0.0825501	0.0645591	-1.27868	0.201012	0.52868		-0.0428239	0.064302	-0.665981	0.505424	0.999973		0.00591208	0.0643456	0.0918801	0.926793	0.98781
ENSG00000011566.14	MAP4K3	949.59	993.386	944.212	909.581	960.991	939.779	822.968	734.806	845.784	750.662	1059.91	1000.07	1244.88	1152.79	ENSG00000011566	2	39249266	39437312	188046			-0.131555	0.0772797	-1.70232	0.0886949	0.523728		-0.0718745	0.0773436	-0.929288	0.35274	0.677		-0.0726602	0.0771693	-0.941569	0.346413	0.998		-0.0422059	0.0772691	-0.54622	0.584915	0.898427
ENSG00000011590.13	ZBTB32	10.4439	7.69368	12.8268	9.47675	13.2611	8.96115	0	2.16757	11.7879	12.7231	8.21635	18.0687	10.7704	4.9476	ENSG00000011590	19	35704527	35717038	12511			0.260328	0.527784	0.493247	0.621838	NA		0.132278	0.536181	0.246705	0.805137	NA		0.707169	0.514504	1.37447	0.169296	NA		0.800588	0.513462	1.5592	0.11895	NA
ENSG00000011638.10	TMEM159	1181.72	1173.37	1116.64	1169.12	1216.44	1233.02	1852.32	1731.89	1167.01	1169.54	867.281	873.584	806.885	901.452	ENSG00000011638	16	21158377	21180616	22239			0.0139959	0.0835519	0.167511	0.866968	0.969699		0.10531	0.0836345	1.25917	0.207967	0.536675		-0.0397933	0.0837775	-0.474988	0.634795	0.999973		0.0747386	0.0836771	0.893178	0.371762	0.810632
ENSG00000011677.12	GABRA3	849.345	856.508	829.904	737.69	1000.64	821.979	817.873	554.898	719.064	709.556	838.98	624.55	1050.12	1061.75	ENSG00000011677	X	152166234	152451358	285124			-0.24833	0.123778	-2.00625	0.0448298	0.417735		-0.12787	0.123747	-1.03332	0.301453	0.635868		-0.0620691	0.123457	-0.502761	0.615133	0.999973		0.164414	0.123212	1.33441	0.182071	0.689252
ENSG00000012048.21	BRCA1	136.264	137.657	136.321	162.404	129.363	115.573	63.6972	78.0325	99.2151	102.763	211.799	260.033	175.917	208.789	ENSG00000012048	17	43044295	43170245	125950			0.219182	0.181927	1.20478	0.228289	0.679975		-0.291892	0.186332	-1.56651	0.117229	0.404951		-0.0754432	0.183996	-0.410026	0.681787	0.999973		-0.167456	0.185312	-0.903645	0.366183	0.80824
ENSG00000012061.15	ERCC1	1601.97	1655.36	1603.4	1647.55	1554.6	1548.94	1651.03	1486.95	1608.07	1719.57	1605.84	1820.23	1756.48	1563.44	ENSG00000012061	19	45407333	45478828	71495			-0.00864496	0.0668382	-0.129342	0.897087	0.977254		-0.0957059	0.0671481	-1.4253	0.154072	0.463518		-0.0489534	0.0669393	-0.73131	0.46459	0.999973		-0.0921969	0.0671381	-1.37324	0.169677	0.678755
ENSG00000012171.19	SEMA3B	1000.67	1141.72	956.069	955.319	985.281	964.943	428.045	525.636	1166.02	1136.27	1714.48	1363.8	1258.35	795.574	ENSG00000012171	3	50267558	50277546	9988			-0.222599	0.143268	-1.55373	0.12025	0.569686		-0.199779	0.143343	-1.39371	0.163404	0.478522		-0.219954	0.143211	-1.53587	0.12457	0.922243		-0.165191	0.143291	-1.15284	0.248978	0.739188
ENSG00000012174.11	MBTPS2	1003.72	996.113	1009.23	986.936	1010.1	1016.24	958.007	914.714	977.416	931.721	1008.78	908.936	1040.24	1192.37	ENSG00000012174	X	21839636	21885424	45788			-0.0207905	0.0682885	-0.304451	0.760784	0.940102		0.0247214	0.068447	0.361175	0.717969	0.896451		0.0136924	0.0682686	0.200566	0.841038	0.999973		0.0138877	0.0684654	0.202842	0.839258	0.968083
ENSG00000012211.12	PRICKLE3	174.173	181.15	168.886	166.674	168.088	186.068	63.6972	101.876	167.978	167.357	276.617	249.034	216.306	148.428	ENSG00000012211	X	49175264	49186528	11264			-0.0648555	0.172178	-0.376677	0.706414	0.926369		0.0874485	0.171631	0.509514	0.610392	0.843786		-0.0917921	0.172291	-0.532773	0.594191	0.999973		-0.0267631	0.172392	-0.155245	0.876628	0.976075
ENSG00000012223.12	LTF	10.4957	5.44389	17.4321	11.917	10.1817	7.50364	5.09578	10.8378	5.89397	11.7444	0.912927	6.28478	9.87289	18.8009	ENSG00000012223	3	46435645	46485234	49589			1.2018	0.500021	2.40349	0.0162394	NA		0.548378	0.527459	1.03966	0.298498	NA		1.72266	0.48776	3.53178	0.000412777	NA		0.919439	0.512752	1.79314	0.0729499	NA
ENSG00000012232.8	EXTL3	4266.84	4267.33	4157.14	4175.3	4585.47	4148.98	4258.8	3638.27	3792.77	3940.24	4964.5	5045.89	4053.27	4076.82	ENSG00000012232	8	28600469	28755599	155130			-0.0338366	0.0635158	-0.532727	0.594222	0.889173		-0.0485323	0.063573	-0.763411	0.445218	0.746947		-0.0491321	0.0635337	-0.773323	0.439331	0.999973		0.0975822	0.0634781	1.53726	0.124231	0.634334
ENSG00000012660.13	ELOVL5	4118.24	3789.7	3875.45	4246.4	4191.07	4488.6	6597.76	7414.17	4602.21	5316.29	2011.18	1912.93	1947.65	2342.19	ENSG00000012660	6	53267398	53349179	81781			0.144736	0.0693116	2.08819	0.0367809	0.389088		0.212499	0.0694136	3.06135	0.00220343	0.0527671		0.066479	0.0694513	0.957202	0.338465	0.995223		0.145438	0.0694497	2.09415	0.0362467	0.475172
ENSG00000012779.10	ALOX5	28.9246	29.4854	28.4239	18.7725	38.7625	29.1788	7.64367	2.16757	34.3815	13.7018	31.0395	19.6399	44.8768	39.5808	ENSG00000012779	10	45374176	45446119	71943			-0.758944	0.314041	-2.4167	0.0156619	NA		-0.125206	0.300039	-0.417299	0.67646	NA		-0.0526062	0.297251	-0.176976	0.859527	0.999973		0.312897	0.291042	1.07509	0.282333	NA
ENSG00000012817.15	KDM5D	1400.18	1438.05	1417.3	1430.23	1354.23	1361.1	1073.94	1322.22	1368.38	1340.82	1636.88	1695.32	1673.01	1362.57	ENSG00000012817	Y	19703865	19744939	41074			-0.0063305	0.0929807	-0.068084	0.945719	0.987272		-0.073643	0.0931971	-0.790186	0.429419	0.736554		-0.0111548	0.0930078	-0.119934	0.904536	0.999973		-0.0821894	0.0932087	-0.881779	0.377897	0.815136
ENSG00000012822.15	CALCOCO1	2707.24	3111.63	2516.07	2551.5	2746.18	2610.81	2398.84	2132.89	2922.43	2425.21	3656.27	3058.33	3468.98	2589.57	ENSG00000012822	12	53708517	53727745	19228			-0.282059	0.0708007	-3.98384	6.78111e-05	0.0117491		-0.24251	0.0708458	-3.42307	0.000619173	0.0265824		-0.291155	0.0708178	-4.11132	3.93398e-05	0.00652189		-0.176207	0.0707797	-2.48951	0.0127918	0.342487
ENSG00000012963.14	UBR7	782.414	746.998	765.492	800.583	787.214	811.784	966.924	896.29	794.703	971.848	605.271	681.113	621.095	653.083	ENSG00000012963	14	93207056	93229215	22159			0.108334	0.0966512	1.12088	0.262341	0.712483		0.126194	0.0968957	1.30237	0.192791	0.517731		0.0579854	0.0968729	0.598572	0.549458	0.999973		0.0923589	0.0969624	0.952523	0.340832	0.794992
ENSG00000012983.11	MAP4K5	1564.73	1550.72	1651.6	1589.42	1506.79	1525.1	1544.02	1566.07	1382.14	1378.99	1640.53	1605.76	1636.21	1806.86	ENSG00000012983	14	50418501	50561126	142625			0.0334617	0.0742883	0.45043	0.652401	0.909644		-0.0204554	0.0745213	-0.274491	0.783707	0.924314		0.0929118	0.0742382	1.25154	0.210739	0.971564		-0.0419593	0.0745525	-0.562816	0.57356	0.895078
ENSG00000013016.15	EHD3	1191.25	1151.51	1199.71	1186.62	1271.36	1147.05	1043.36	919.05	1176.83	1320.26	1184.07	1121.83	1201.8	1385.33	ENSG00000013016	2	31234337	31269447	35110			0.0303346	0.0720894	0.420791	0.673908	0.918507		-0.0134168	0.0724246	-0.185252	0.853031	0.951871		0.0512704	0.0720895	0.711205	0.476957	0.999973		0.133458	0.0720935	1.85118	0.0641432	0.542921
ENSG00000013275.7	PSMC4	3573.14	3270.58	3373.5	3805.08	3559.68	3856.84	4783.66	5515.38	4342.87	5273.23	1936.32	2238.95	2019.46	2192.78	ENSG00000013275	19	39971005	39981441	10436			0.205477	0.0666827	3.08141	0.0020602	0.105929		0.218231	0.066822	3.26585	0.00109135	0.0362233		0.0819722	0.0668542	1.22613	0.220148	0.975655		0.131467	0.0668822	1.96565	0.0493395	0.508086
ENSG00000013288.8	MAN2B2	1044.88	1059.25	1057.85	1025.19	1086.89	995.25	954.185	958.066	751.481	747.726	1453.38	1405.43	1077.94	989.52	ENSG00000013288	4	6575175	6623362	48187			-0.0441585	0.0682532	-0.646981	0.517645	0.856194		-0.0884377	0.0685368	-1.29037	0.196923	0.522888		0.0018801	0.0681755	0.0275774	0.977999	0.999973		0.0496751	0.0681941	0.728436	0.466347	0.855459
ENSG00000013293.5	SLC7A14	431.89	408.628	430.54	405.157	499.551	415.574	498.112	454.106	276.034	315.141	350.564	284.386	509.8	566.995	ENSG00000013293	3	170459584	170586074	126490			-0.0299551	0.13824	-0.216689	0.828451	0.958939		-0.0628847	0.138763	-0.45318	0.650419	0.864109		0.0217827	0.138222	0.157593	0.874778	0.999973		0.188798	0.137896	1.36914	0.170956	0.680848
ENSG00000013306.15	SLC25A39	2400.82	2400.79	2253.5	2450.32	2385.11	2514.38	2568.27	2637.93	2851.7	3118.13	2010.27	2138.4	2172.93	1906.8	ENSG00000013306	17	44319625	44324870	5245			0.0172893	0.0629396	0.274696	0.78355	0.94687		0.0518434	0.0630568	0.822169	0.410981	0.72246		-0.09158	0.0631213	-1.45086	0.146819	0.934593		-0.0198321	0.0631336	-0.314129	0.753423	0.947645
ENSG00000013364.18	MVP	2553.64	2663.92	2687.49	2419.44	2437.32	2560.03	2967.02	3278.45	3358.58	2506.45	2418.34	1978.13	1911.75	1914.72	ENSG00000013364	16	29820394	29848039	27645			-0.151375	0.111823	-1.3537	0.175833	0.637529		-0.0572365	0.111859	-0.511683	0.608873	0.843084		-0.0389105	0.111791	-0.348065	0.727791	0.999973		-0.156115	0.11192	-1.39488	0.163052	0.676595
ENSG00000013374.16	NUB1	2088.34	2032.55	1990.44	2192.84	2037.26	2188.62	2428.14	2696.46	2364.46	2591.59	1682.52	1707.1	1655.06	1776.19	ENSG00000013374	7	151341699	151378449	36750			0.102257	0.0588612	1.73726	0.0823414	0.510557		0.0941486	0.0590736	1.59375	0.110992	0.395102		-0.028055	0.0591241	-0.474511	0.635136	0.999973		0.00523143	0.0591941	0.0883776	0.929577	0.988245
ENSG00000013375.15	PGM3	2711.41	2532.57	2660.18	2836.48	2588.62	2939.21	3438.38	4029.51	3606.13	3937.3	1599.45	1540.56	1486.32	1838.53	ENSG00000013375	6	83161150	83193936	32786			0.154277	0.0796546	1.93683	0.0527666	0.440034		0.193556	0.0797898	2.42583	0.0152736	0.147724		0.0700214	0.079808	0.877373	0.380284	0.999973		0.0181248	0.0799472	0.22671	0.820649	0.963955
ENSG00000013392.7	RWDD2A	413.283	426.497	405.855	421.758	400.404	411.903	505.756	395.581	436.154	471.733	388.907	387.3	375.17	432.42	ENSG00000013392	6	83193379	83198932	5553			-0.00996481	0.0928116	-0.107366	0.914499	0.980056		-0.0439761	0.0934697	-0.470485	0.638008	0.857742		-0.0649278	0.0932145	-0.696542	0.48609	0.999973		-0.0831095	0.0936499	-0.887448	0.374838	0.811757
ENSG00000013441.15	CLK1	1802.75	1828.82	1754.32	1830.75	1713.16	1886.7	2156.79	2472.11	1964.66	1683.36	1675.22	1642.68	1518.63	1524.85	ENSG00000013441	2	200853009	200864744	11735			-0.0131382	0.0782578	-0.167883	0.866675	0.969628		0.0363063	0.0783414	0.463437	0.643051	0.860615		-0.0877936	0.0784167	-1.11958	0.262894	0.9836		-0.1018	0.0785221	-1.29645	0.19482	0.701859
ENSG00000013503.9	POLR3B	334.372	314.734	323.059	325.26	347.231	361.578	271.35	253.606	362.479	347.438	291.224	360.589	333.883	339.405	ENSG00000013503	12	106357658	106510198	152540			0.0467181	0.106581	0.438333	0.661145	0.91329		0.191507	0.106383	1.80017	0.0718341	0.31731		0.0339117	0.10677	0.317614	0.750778	0.999973		0.144047	0.106606	1.35121	0.176629	0.686132
ENSG00000013523.9	ANGEL1	655.634	743.379	714.219	678.455	533.266	608.852	611.494	563.568	660.124	539.263	861.803	846.088	840.094	764.899	ENSG00000013523	14	76786178	76826246	40068			-0.13779	0.0886767	-1.55384	0.120222	0.569686		-0.276419	0.0893827	-3.09254	0.00198453	0.050746		-0.0571187	0.088493	-0.64546	0.518629	0.999973		-0.480451	0.0901272	-5.33081	9.77747e-08	0.000348977
ENSG00000013561.17	RNF14	1189.85	1137.26	1178.7	1222.61	1173.92	1236.75	1380.96	1501.04	1104.14	1186.18	987.787	935.647	1076.15	1267.57	ENSG00000013561	5	141958328	141990291	31963			0.0960991	0.0634857	1.51371	0.130099	0.582676		0.118518	0.0637147	1.86013	0.062867	0.295167		0.0492379	0.0636991	0.772978	0.439536	0.999973		0.0461471	0.0638761	0.722448	0.470019	0.856533
ENSG00000013563.13	DNASE1L1	915.944	923.043	930.599	949.612	861.834	914.634	847.173	891.955	969.558	1033.51	933.925	927.005	941.515	945.981	ENSG00000013563	X	154401238	154412112	10874			0.0396997	0.0604454	0.656785	0.511319	0.852804		-0.0144375	0.0609544	-0.236858	0.812767	0.935699		0.0114354	0.0606248	0.188626	0.850386	0.999973		-0.100769	0.0612427	-1.6454	0.0998873	0.604053
ENSG00000013573.16	DDX11	722.407	716.82	723.661	809.492	665.798	696.267	424.224	561.401	766.216	775.129	1079.08	1320.59	597.759	580.848	ENSG00000013573	12	31073845	31104791	30946			0.165579	0.0947746	1.74708	0.0806241	0.508315		-0.0495187	0.0955257	-0.518381	0.604192	0.840877		0.0534722	0.0950461	0.562592	0.573713	0.999973		-0.0967052	0.0956933	-1.01057	0.31222	0.780815
ENSG00000013583.8	HEBP1	604.718	613.826	567.636	606.597	618.787	616.746	608.946	568.987	570.733	593.091	545.93	607.267	729.697	657.041	ENSG00000013583	12	12974864	13000273	25409			-0.0131176	0.0837311	-0.156664	0.87551	0.971997		0.00927397	0.0840102	0.110391	0.912099	0.971451		-0.112558	0.0841788	-1.33714	0.181178	0.962364		0.015595	0.0839792	0.1857	0.85268	0.970204
ENSG00000013588.7	GPRC5A	59.1725	85.9109	37.4686	48.0845	89.1439	35.2542	30.5747	39.0163	229.865	91.019	37.43	30.6383	45.7743	31.6646	ENSG00000013588	12	12890782	12917937	27155			-0.562598	0.480092	-1.17185	0.241255	0.691748		-0.749435	0.483455	-1.55016	0.121102	NA		-0.697309	0.481564	-1.44801	0.147615	0.935017		0.0459732	0.476499	0.0964812	0.923138	0.986653
ENSG00000013619.13	MAMLD1	247.621	250.222	236.005	234.779	263.661	253.439	240.776	173.406	199.413	217.271	304.005	304.026	256.695	244.411	ENSG00000013619	X	150361422	150514178	152756			-0.0961284	0.13365	-0.719252	0.471985	0.834627		0.00170435	0.133543	0.0127626	0.989817	0.995556		-0.083621	0.133679	-0.625533	0.531621	0.999973		0.0900054	0.133091	0.676271	0.498869	0.867117
ENSG00000013725.14	CD6	50.9397	37.6712	51.9388	47.5891	54.54	62.9592	52.2317	54.1892	35.3638	47.9562	15.5198	7.07038	47.5694	81.1406	ENSG00000013725	11	60971680	61020377	48697			0.20166	0.273545	0.73721	0.460995	0.829731		0.658575	0.268961	2.44859	0.0143417	NA		0.347919	0.271997	1.27913	0.200851	0.970058		0.542917	0.270321	2.00841	0.0445993	0.493933
ENSG00000013810.18	TACC3	722.311	838.588	741.759	780.925	650.969	599.314	824.242	715.298	677.806	568.624	786.03	1051.13	1066.27	788.647	ENSG00000013810	4	1721490	1745176	23686			-0.124803	0.122242	-1.02095	0.307276	0.74577		-0.495699	0.123196	-4.02366	5.72997e-05	0.00665645		-0.177368	0.12237	-1.44944	0.147216	0.934593		-0.393442	0.122959	-3.19979	0.00137527	0.153394
ENSG00000014123.9	UFL1	1716.99	1595.69	1611.73	1833.99	1604.1	1939.45	2128.76	2454.77	2236.76	2615.08	1039.82	1044.06	977.417	1222.06	ENSG00000014123	6	96521595	96555276	33681			0.193342	0.0799452	2.41843	0.0155876	0.277061		0.262026	0.0800861	3.2718	0.00106865	0.0358463		0.0160884	0.0803046	0.200342	0.841213	0.999973		-0.0208543	0.0804958	-0.259073	0.795579	0.957315
ENSG00000014138.8	POLA2	252.671	233.398	256.181	282.459	246.336	244.983	188.544	274.198	283.893	295.567	255.62	335.45	205.536	224.621	ENSG00000014138	11	65261762	65305589	43827			0.269549	0.110166	2.44675	0.0144149	0.267967		0.0663224	0.112004	0.592145	0.553754	0.813917		0.125577	0.111178	1.12951	0.258683	0.982844		0.074225	0.111966	0.662925	0.507379	0.869502
ENSG00000014164.6	ZC3H3	1441.93	1394.97	1393.72	1429.76	1440.48	1550.74	1723.65	1745.98	1553.06	1683.36	1069.95	1117.12	1233.21	1172.58	ENSG00000014164	8	143437655	143541453	103798			0.033043	0.0707	0.467369	0.640236	0.904933		0.142984	0.0707462	2.02108	0.0432712	0.245837		0.00525918	0.0708467	0.0742333	0.940825	0.999973		0.0389264	0.0709176	0.548896	0.583077	0.89742
ENSG00000014216.15	CAPN1	2687.21	2856.2	2768.81	2453.35	2876.37	2481.31	2386.1	1822.93	2386.07	1961.31	3092.08	3125.89	3560.52	2903.25	ENSG00000014216	11	65180566	65212006	31440			-0.233058	0.0709592	-3.28439	0.00102203	0.0718097		-0.221409	0.0710239	-3.11739	0.00182462	0.048865		-0.0508679	0.0707814	-0.718661	0.47235	0.999973		-0.00508833	0.0708052	-0.0718638	0.94271	0.990148
ENSG00000014641.17	MDH1	3598.32	3341.47	3555.77	3595.03	3699.21	3800.1	4466.45	4600.67	3621.84	4323.89	2666.66	2537.48	2610.93	2918.09	ENSG00000014641	2	63588609	63607197	18588			0.0972161	0.0612596	1.58695	0.112523	0.557803		0.18471	0.0613115	3.01264	0.00258982	0.0585262		0.0966804	0.0613097	1.57692	0.114814	0.91658		0.156095	0.0613239	2.54543	0.0109145	0.326211
ENSG00000014824.13	SLC30A9	2296.61	2160.26	2323.97	2386.66	2233.65	2378.51	2233.23	2368.07	2410.63	2893.03	1996.57	1974.99	2000.61	2310.53	ENSG00000014824	4	41990472	42090457	99985			0.137799	0.0708515	1.9449	0.0517865	0.438418		0.135521	0.0709859	1.90913	0.0562459	0.278917		0.106675	0.0709187	1.50419	0.132533	0.932041		0.0532437	0.0710699	0.749173	0.453753	0.85015
ENSG00000014914.20	MTMR11	248.644	268.787	268.176	251.793	234.01	220.455	178.352	248.187	211.201	149.741	312.221	271.817	373.375	337.426	ENSG00000014914	1	149928651	149936869	8218			-0.0994668	0.139181	-0.71466	0.474819	0.836286		-0.260099	0.140574	-1.85027	0.0642753	0.298584		0.0198685	0.138702	0.143246	0.886096	0.999973		-0.19021	0.140159	-1.3571	0.174748	0.683295
ENSG00000014919.12	COX15	1212.39	1194.45	1206.97	1240.24	1165.43	1254.89	1333.82	1360.15	1322.21	1397.58	1063.56	1088.05	1058.19	1115.19	ENSG00000014919	10	99711844	99732100	20256			0.0548611	0.0541553	1.01303	0.311044	0.747797		0.0709236	0.0544224	1.30321	0.192505	0.517377		0.0153645	0.0543643	0.282622	0.777467	0.999973		-0.035847	0.054714	-0.655171	0.512358	0.870608
ENSG00000015133.18	CCDC88C	931.816	940.637	983.922	913.359	974.932	846.229	733.792	639.433	902.76	831.894	1208.72	1211.39	917.282	970.719	ENSG00000015133	14	91271323	91417844	146521			-0.051672	0.0757061	-0.682535	0.494901	0.844925		-0.146416	0.0761664	-1.92231	0.0545667	0.275191		0.0648791	0.0754334	0.860085	0.389742	0.999973		0.0458993	0.0756554	0.606688	0.544058	0.883749
ENSG00000015153.14	YAF2	548.099	544.368	571.327	530.554	549.376	544.871	736.34	703.376	544.21	515.774	442.77	409.296	454.153	493.77	ENSG00000015153	12	42157104	42238349	81245			-0.0342086	0.081258	-0.420987	0.673764	0.918507		0.0157548	0.0815191	0.193265	0.846751	0.949658		0.0882583	0.0809506	1.09027	0.275592	0.986085		0.0266659	0.0814658	0.327327	0.743421	0.944814
ENSG00000015171.19	ZMYND11	2321.78	2324.6	2320.5	2251.83	2424.54	2287.45	1902	1682.03	1903.75	1971.1	2645.66	2573.62	2846.98	2780.55	ENSG00000015171	10	134465	254637	120172			-0.0492205	0.0595427	-0.826641	0.40844	0.803042		-0.0245893	0.0596145	-0.412472	0.679994	0.880468		0.00102388	0.0594822	0.0172133	0.986266	0.999973		0.0522084	0.0595113	0.877286	0.380332	0.816142
ENSG00000015285.10	WAS	52.1056	52.3084	51.5817	56.3347	44.6699	55.6333	34.3965	33.5973	70.7276	63.6154	52.9498	66.7758	51.1595	61.3502	ENSG00000015285	X	48676596	48691427	14831			0.104735	0.212016	0.493996	0.621309	0.898187		0.101864	0.213566	0.476964	0.633388	NA		-0.0265967	0.214533	-0.123975	0.901335	0.999973		-0.228288	0.219259	-1.04118	0.297794	0.772256
ENSG00000015413.9	DPEP1	19.57	23.4325	17.2824	19.2475	13.9196	23.9678	7.64367	14.0892	12.7703	8.80829	36.5171	43.2079	36.799	10.8847	ENSG00000015413	16	89613308	89638456	25148			-0.366906	0.48401	-0.758056	0.448418	NA		-0.229132	0.481257	-0.476112	0.633995	NA		-0.322614	0.482677	-0.668386	0.503888	0.999973		-0.825319	0.497469	-1.65904	0.0971085	NA
ENSG00000015475.18	BID	505.855	491.791	556.385	476.233	535.156	469.71	398.745	359.817	444.995	384.629	621.703	648.903	501.723	511.582	ENSG00000015475	22	17734138	17774770	40632			-0.0579834	0.0830462	-0.698207	0.485048	0.841466		-0.0760533	0.0834966	-0.910856	0.362371	0.684821		0.16594	0.0821779	2.01928	0.043458	0.752027		0.12228	0.0826276	1.47989	0.138904	0.648351
ENSG00000015479.18	MATR3	78.8056	93.7699	82.5813	78.352	56.9282	82.3967	75.1628	102.96	79.5686	55.7858	133.287	90.3437	87.061	64.3188	ENSG00000015479	5	139293648	139331677	38029			-0.28086	0.20268	-1.38573	0.165829	0.626549		-0.208053	0.202884	-1.02548	0.305137	0.639371		-0.182266	0.201952	-0.902523	0.366779	0.999973		-0.723118	0.20974	-3.44768	0.000565415	0.0984522
ENSG00000015520.14	NPC1L1	12.0442	13.5923	12.6521	9.77165	10.8819	13.323	26.7528	9.75406	17.6819	10.7657	3.65171	4.71358	6.28275	13.8533	ENSG00000015520	7	44512535	44541315	28780			-0.261803	0.514032	-0.509313	0.610533	NA		0.163432	0.504462	0.323974	0.745958	NA		-0.14433	0.511867	-0.281968	0.777968	NA		-0.386178	0.522426	-0.739201	0.459785	NA
ENSG00000015532.9	XYLT2	907.977	963.88	935.385	884.741	902.64	853.236	693.026	705.544	936.159	928.785	1038	980.426	1188.34	924.211	ENSG00000015532	17	50346092	50363138	17046			-0.114733	0.0797367	-1.43889	0.150181	0.605697		-0.170471	0.0801395	-2.12717	0.0334056	0.217397		-0.0341818	0.0795741	-0.429559	0.667517	0.999973		-0.0841029	0.0799005	-1.0526	0.292526	0.769905
ENSG00000015568.12	RGPD5	81.2409	83.4716	89.9134	68.1294	80.7037	83.9866	85.3543	87.7866	98.2328	63.6154	77.5988	51.8494	72.7004	69.2664	ENSG00000015568	2	109792758	109857695	64937			-0.307924	0.180229	-1.70851	0.0875411	0.521272		0.00366711	0.177534	0.0206557	0.98352	0.993837		0.0923308	0.175656	0.525635	0.599142	0.999973		-0.0732614	0.178513	-0.410397	0.681514	0.92773
ENSG00000015592.16	STMN4	8308.63	7960.05	8358.21	8273.57	8645.47	8305.84	11308.8	9911.21	8190.65	8341.45	5992.45	6221.93	6348.27	8619.71	ENSG00000015592	8	27235323	27258420	23097			0.0640514	0.120328	0.532305	0.594515	0.889428		0.0644655	0.120356	0.535625	0.592218	0.834769		0.082205	0.120335	0.683132	0.494523	0.999973		0.118976	0.120342	0.988648	0.322835	0.785509
ENSG00000015676.17	NUDCD3	4501.96	4384.48	4202.85	4395.22	4764.24	4763.03	5717.46	5269.36	4698.48	5036.38	3462.73	3384.35	3659.25	3890.79	ENSG00000015676	7	44379121	44490880	111759			0.00957225	0.0679708	0.140829	0.888005	0.975161		0.123408	0.0679895	1.81511	0.069507	0.311814		-0.0457062	0.0680389	-0.671765	0.501733	0.999973		0.126472	0.0679792	1.86045	0.0628218	0.540298
ENSG00000016082.14	ISL1	1396.95	1617.25	1149.12	1102.25	1720.22	1395.91	2736.43	1651.69	1050.11	650.835	1155.77	568.773	1526.71	1537.71	ENSG00000016082	5	51383391	51394738	11347			-0.642651	0.147216	-4.36538	1.26905e-05	0.00343143		-0.309653	0.146989	-2.10664	0.0351484	0.223119		-0.570834	0.14722	-3.87743	0.000105564	0.0150006		-0.0112086	0.146676	-0.0764173	0.939087	0.989584
ENSG00000016391.10	CHDH	126.984	137.058	116.837	121.023	111.895	148.106	39.4923	76.9487	83.4979	68.5089	201.757	178.331	223.486	160.302	ENSG00000016391	3	53812335	53846390	34055			-0.069363	0.198639	-0.349192	0.726945	0.931339		0.201657	0.196967	1.02381	0.305925	0.640039		-0.21788	0.199777	-1.09062	0.27544	0.986085		-0.175281	0.200026	-0.876291	0.380872	0.8164
ENSG00000016864.18	GLT8D1	1578.26	1574.79	1572.19	1589.34	1552.83	1602.16	1735.11	1702.63	1773.1	1887.91	1362.09	1379.51	1428.88	1387.31	ENSG00000016864	3	52694488	52706032	11544			0.0108474	0.0498773	0.217482	0.827832	0.958939		0.0219023	0.0501233	0.436967	0.662135	0.87045		-0.00648314	0.050006	-0.129647	0.896845	0.999973		-0.0224635	0.0502176	-0.447322	0.654642	0.918689
ENSG00000017260.19	ATP2C1	3361.43	3413.81	3402.69	3211.34	3447.21	3332.08	2792.49	2673.7	3395.91	3300.17	3474.6	3063.83	3992.24	3807.67	ENSG00000017260	3	130850595	131016712	166117			-0.0896279	0.0552298	-1.62282	0.104628	0.546051		-0.0357256	0.0552884	-0.646168	0.518171	0.794197		-0.001952	0.0551615	-0.0353871	0.971771	0.999973		0.0131444	0.0552302	0.237994	0.811886	0.962015
ENSG00000017427.16	IGF1	42.2467	28.2345	47.0936	39.0502	48.8221	48.0331	5.09578	4.33514	71.7099	101.785	13.6939	24.3535	22.4384	25.7275	ENSG00000017427	12	102395874	102481744	85870			0.449648	0.356297	1.262	0.206947	0.660795		0.618514	0.35678	1.7336	0.082989	NA		0.320209	0.360065	0.889308	0.373837	0.999973		0.622177	0.356366	1.74589	0.0808292	0.57331
ENSG00000017483.14	SLC38A5	111.412	121.98	139.339	104.039	96.8471	94.8533	45.862	53.1055	111.003	111.572	151.546	136.694	179.507	114.784	ENSG00000017483	X	48458537	48470256	11719			-0.183222	0.198095	-0.924922	0.355007	0.774978		-0.258683	0.199627	-1.29583	0.195033	0.520933		0.223565	0.194972	1.14665	0.251527	0.98105		-0.302118	0.20004	-1.51028	0.130971	0.639501
ENSG00000017797.12	RALBP1	1815.13	1784.14	1743.09	1810.36	1819.24	1918.81	2307.11	2391.91	1836.95	1836.04	1390.39	1340.23	1602.1	1673.28	ENSG00000017797	18	9475009	9538116	63107			0.0161061	0.0563882	0.285629	0.775163	0.944979		0.10236	0.0564621	1.8129	0.0698474	0.3127		-0.0247061	0.0565527	-0.436869	0.662206	0.999973		0.0341108	0.0565713	0.60297	0.546529	0.884738
ENSG00000018189.12	RUFY3	5914.01	5657.77	6006.62	5838.14	6112.24	5955.26	8037.32	7928.97	5715.18	5667.64	4426.78	3993.98	4451.78	5761.97	ENSG00000018189	4	70704204	70807315	103111			0.0436099	0.0750474	0.581098	0.561174	0.875126		0.0762822	0.0750973	1.01578	0.309735	0.643459		0.0931365	0.0750541	1.24092	0.214634	0.975153		0.120012	0.0750717	1.59863	0.109903	0.62057
ENSG00000018236.14	CNTN1	5601.41	5596.58	5688.13	5177.33	6182.87	5362.14	5700.9	5118.72	4284.92	4094.87	6343.02	4793.72	6057.47	6702.02	ENSG00000018236	12	40692442	41072418	379976			-0.123995	0.0841933	-1.47274	0.140821	0.595471		-0.0915506	0.0842118	-1.08715	0.276972	0.612525		-0.00336057	0.0841531	-0.039934	0.968146	0.999973		0.108968	0.0841321	1.2952	0.195251	0.701859
ENSG00000018280.16	SLC11A1	12.6588	10.3875	13.112	10.979	11.3473	17.4683	3.82183	7.58649	18.6642	14.6805	12.781	15.7119	6.28275	5.93712	ENSG00000018280	2	218382029	218396894	14865			0.134275	0.457603	0.293432	0.769192	NA		0.792056	0.441909	1.79235	0.0730768	NA		0.386025	0.450689	0.856521	0.39171	NA		0.109558	0.46246	0.236902	0.812733	NA
ENSG00000018408.14	WWTR1	676.294	695.341	693.482	676.39	697.129	619.126	569.453	518.049	790.774	762.406	712.083	723.535	709.053	701.569	ENSG00000018408	3	149517235	149736714	219479			-0.0433922	0.0976177	-0.444511	0.656673	0.911639		-0.172776	0.098281	-1.75798	0.0787503	0.33231		-0.012461	0.0975812	-0.127699	0.898387	0.999973		0.00210025	0.0977631	0.0214831	0.98286	0.997442
ENSG00000018510.14	AGPS	1686.47	1644.77	1729.21	1645.39	1741.88	1671.12	1742.76	1819.67	1627.72	1536.56	1591.23	1408.58	1617.36	1816.76	ENSG00000018510	2	177392644	177559299	166655			-0.00685387	0.0628563	-0.10904	0.91317	0.980056		0.0208877	0.0630001	0.331551	0.740228	0.905557		0.0692291	0.0627908	1.10253	0.270229	0.9836		0.0777713	0.0628929	1.23657	0.216248	0.718116
ENSG00000018610.14	CXorf56	687.222	677.361	671.101	683.967	673.051	730.629	760.545	767.32	739.693	737.939	598.88	588.412	610.324	642.198	ENSG00000018610	X	119538149	119565408	27259			0.013379	0.0738562	0.181149	0.856251	0.966467		0.111364	0.0739064	1.50683	0.131854	0.430496		-0.0160152	0.0740995	-0.216132	0.828885	0.999973		-0.00843737	0.0743253	-0.11352	0.909619	0.984422
ENSG00000018625.14	ATP1A2	2359.36	2426.96	2478.51	2342.82	2474.65	2073.88	1621.73	863.777	3219.09	3139.66	2908.59	3012.77	1958.42	2355.06	ENSG00000018625	1	160115759	160143591	27832			-0.147328	0.154557	-0.953226	0.340476	0.766336		-0.282173	0.15469	-1.82412	0.0681338	0.308614		-0.0144885	0.154464	-0.0937983	0.925269	0.999973		0.057017	0.154487	0.369074	0.712073	0.935479
ENSG00000018699.11	TTC27	401.438	365.074	399.432	425.785	394.82	422.077	442.059	561.401	364.444	449.223	342.348	355.09	311.445	337.426	ENSG00000018699	2	32628032	32821051	193019			0.207673	0.0937463	2.21527	0.0267417	0.339909		0.205022	0.0942576	2.17512	0.0296209	0.204331		0.13067	0.094289	1.38585	0.165794	0.952683		0.11048	0.0947111	1.1665	0.243413	0.734524
ENSG00000018869.16	ZNF582	141.14	131.904	146.472	149.458	137.905	139.963	168.161	217.841	135.561	145.826	130.549	123.339	93.3437	110.826	ENSG00000018869	19	56375846	56393545	17699			0.166851	0.136977	1.2181	0.223187	0.674542		0.107765	0.138449	0.77837	0.436351	0.740494		0.15835	0.137397	1.1525	0.249116	0.980996		0.0656646	0.138874	0.472836	0.63633	0.914509
ENSG00000019144.18	PHLDB1	2506.76	2620.16	2536.29	2489.02	2572.07	2316.26	2165.71	2049.44	2395.9	2159.99	2968.84	3005.7	2950.2	2740.97	ENSG00000019144	11	118606440	118658038	51598			-0.0778447	0.0798734	-0.9746	0.329759	0.75836		-0.197305	0.0800645	-2.46433	0.0137271	0.140099		-0.0389159	0.0798446	-0.487396	0.625978	0.999973		-0.0388362	0.0799095	-0.486002	0.626966	0.910662
ENSG00000019485.13	PRDM11	971.505	1072.42	1015.72	970.369	897.23	901.785	388.553	393.414	523.581	612.665	1550.15	1517.77	1827.38	1357.62	ENSG00000019485	11	45095806	45235110	139304			-0.0848488	0.127811	-0.663861	0.506779	0.850958		-0.148464	0.127971	-1.16014	0.245993	0.580193		0.00686491	0.127559	0.0538175	0.957081	0.999973		-0.114041	0.127923	-0.891483	0.37267	0.811255
ENSG00000019505.7	SYT13	6002.87	5908.17	5915.39	5699.28	6672.38	5819.14	8594.03	7461.86	7378.27	7275.64	3774.04	3335.65	3886.33	4723.97	ENSG00000019505	11	45240301	45286319	46018			-0.0405962	0.0938148	-0.432727	0.665213	0.915548		0.0178433	0.093864	0.190097	0.849233	0.950349		0.0294749	0.0938184	0.314169	0.753392	0.999973		0.208108	0.0937877	2.21893	0.0264914	0.447272
ENSG00000019549.10	SNAI2	65.1106	67.2603	66.8947	70.5992	63.0303	57.7687	33.1226	37.9325	56.975	45.9988	73.0342	81.7021	105.909	116.763	ENSG00000019549	8	48917604	48921740	4136			0.0488769	0.209055	0.233799	0.815141	0.956073		-0.241656	0.214366	-1.1273	0.259614	NA		0.0118645	0.209792	0.0565537	0.954901	0.999973		-0.0793719	0.211971	-0.374448	0.708071	0.934612
ENSG00000019582.14	CD74	155.717	193.368	172.675	136.392	147.504	128.646	22.931	24.9271	25.5405	27.4036	253.794	146.907	471.206	346.332	ENSG00000019582	5	150401637	150412929	11292			-0.38803	0.225626	-1.71979	0.08547	0.517744		-0.634584	0.22871	-2.77463	0.00552651	0.0874007		-0.0248234	0.22198	-0.111827	0.91096	0.999973		-0.194907	0.224088	-0.869778	0.384422	0.81722
ENSG00000019991.16	HGF	22.768	21.6677	29.5994	18.5157	22.5446	21.5125	2.54789	13.0054	33.3992	31.3184	27.3878	18.8543	23.3359	10.8847	ENSG00000019991	7	81699008	81770438	71430			-0.271553	0.389416	-0.697334	0.485594	NA		-0.137671	0.389239	-0.353692	0.72357	NA		0.440652	0.375143	1.17462	0.240145	0.980751		-0.0642974	0.387293	-0.166018	0.868143	NA
ENSG00000019995.6	ZRANB1	2287.07	2240.86	2323.16	2265.14	2312.18	2294.02	2685.48	2779.91	2507.88	2573.98	1834.98	1711.82	1935.09	1994.87	ENSG00000019995	10	124942123	124988189	46066			0.00959753	0.0597246	0.160696	0.872332	0.97102		0.0385961	0.0598606	0.644767	0.519078	0.795125		0.0561684	0.0597265	0.940427	0.346999	0.998		0.0517888	0.0598306	0.865591	0.386715	0.817949
ENSG00000020129.15	NCDN	3032.57	3029.75	2973.24	2878.18	3288.48	2993.2	2904.59	2579.41	3297.68	3243.41	3045.53	2869.79	2871.22	2820.13	ENSG00000020129	1	35557473	35567274	9801			-0.0766101	0.0872805	-0.877746	0.380081	0.78829		-0.0246129	0.0873235	-0.281859	0.778052	0.922696		-0.0292237	0.0872633	-0.334891	0.737707	0.999973		0.10933	0.0872256	1.25342	0.210052	0.713307
ENSG00000020181.17	ADGRA2	1861.23	2244.66	1852.26	1922.42	1630.62	1656.18	1039.54	1085.95	906.689	1014.91	3952.06	3613.75	3080.34	1975.08	ENSG00000020181	8	37784191	37844896	60705			-0.16786	0.14125	-1.18838	0.234683	0.685755		-0.310055	0.141362	-2.19334	0.0282829	0.199751		-0.271125	0.141305	-1.91872	0.0550197	0.786323		-0.315686	0.141389	-2.23276	0.0255649	0.443805
ENSG00000020256.19	ZFP64	850.261	888.211	864.347	803.057	891.256	804.435	1239.55	990.579	867.396	745.768	690.173	760.458	755.725	715.423	ENSG00000020256	20	52051663	52204308	152645			-0.124768	0.0787355	-1.58465	0.113045	0.55853		-0.122699	0.0790447	-1.55228	0.120596	0.411069		-0.0201452	0.0785764	-0.256377	0.79766	0.999973		0.0215877	0.0786333	0.274536	0.783672	0.954741
ENSG00000020426.10	MNAT1	276.143	264.731	254.183	301.317	273.004	287.479	308.295	364.152	299.61	310.247	240.1	272.602	210.921	258.265	ENSG00000020426	14	60734742	60969953	235211			0.190643	0.0972695	1.95995	0.0500016	0.434789		0.131301	0.0983022	1.33569	0.181652	0.502348		-0.0471261	0.0990445	-0.475807	0.634212	0.999973		0.0521342	0.0988355	0.527485	0.597857	0.902527
ENSG00000020577.13	SAMD4A	639.121	668.585	637.01	640.298	626.318	623.392	661.177	661.109	637.531	490.328	621.703	660.687	753.93	749.066	ENSG00000020577	14	54567097	54793315	226218			-0.0735322	0.0906272	-0.81137	0.417153	0.806215		-0.115229	0.0910691	-1.2653	0.205765	0.534244		-0.0746429	0.0907288	-0.822704	0.410677	0.999973		-0.101518	0.0910189	-1.11535	0.264701	0.748195
ENSG00000020633.18	RUNX3	17.4908	18.8613	16.9241	15.0509	23.0758	13.542	12.7394	8.67028	37.3285	10.7657	14.6068	25.9247	10.7704	14.8428	ENSG00000020633	1	24899511	24965121	65610			-0.2405	0.404302	-0.594853	0.551942	NA		-0.453854	0.414006	-1.09625	0.27297	NA		-0.0729232	0.400524	-0.18207	0.855528	0.999973		0.328341	0.392896	0.835695	0.403326	NA
ENSG00000020922.12	MRE11	395.183	405.767	416.583	395.766	365.92	391.879	416.58	473.614	406.684	349.395	431.815	399.869	367.99	360.185	ENSG00000020922	11	94415578	94493908	78330			-0.0432954	0.0952442	-0.454573	0.649417	0.908293		-0.0546736	0.0957594	-0.570947	0.568035	0.821996		0.0330254	0.0950466	0.347466	0.728242	0.999973		-0.159501	0.096304	-1.65622	0.0976767	0.603454
ENSG00000021300.13	PLEKHB1	808.391	931.34	919.766	735.292	798.887	656.668	456.072	350.063	425.348	356.246	1629.58	1507.56	1214.37	727.297	ENSG00000021300	11	73646178	73662819	16641			-0.381828	0.110265	-3.46282	0.000534555	0.0481802		-0.512182	0.110654	-4.62867	3.68016e-06	0.00145357		0.000978405	0.109216	0.00895841	0.992852	0.999973		-0.194705	0.109815	-1.77302	0.0762256	0.561943
ENSG00000021355.12	SERPINB1	54.332	52.22	62.6839	60.4349	54.6232	41.6981	62.4233	80.2001	25.5405	32.2971	38.3429	24.3535	82.5733	104.889	ENSG00000021355	6	2832332	2842006	9674			0.126688	0.251944	0.502841	0.615076	0.89661		-0.323125	0.260681	-1.23954	0.215145	NA		0.115957	0.252691	0.458888	0.646314	0.999973		0.0232267	0.254952	0.0911023	0.927411	0.98812
ENSG00000021488.12	SLC7A9	12.5101	12.6852	14.5078	9.91153	10.918	14.5281	16.5613	16.2568	7.85862	5.87219	17.3456	12.5696	8.97536	4.9476	ENSG00000021488	19	32830509	32869766	39257			-0.366171	0.419745	-0.872366	0.383009	NA		0.266688	0.400264	0.666281	0.505231	NA		0.238764	0.3992	0.598107	0.549769	NA		-0.195135	0.417058	-0.467885	0.639866	NA
ENSG00000021574.12	SPAST	1305.43	1237.13	1280.41	1316.26	1353.63	1339.71	1303.25	1300.54	1454.83	1508.17	1090.95	1168.97	1099.48	1287.37	ENSG00000021574	2	32063547	32157637	94090			0.0921165	0.0823124	1.11911	0.263094	0.713444		0.123409	0.0824505	1.49677	0.134454	0.434302		0.0548544	0.0824253	0.665504	0.505728	0.999973		0.136739	0.0824172	1.65911	0.0970942	0.602264
ENSG00000021645.18	NRXN3	423.42	518.777	346.347	359.523	483.481	408.975	235.68	126.803	414.542	315.141	508.5	374.73	916.384	621.418	ENSG00000021645	14	78170373	79868290	1697917			-0.542582	0.128525	-4.2216	2.42575e-05	0.00562208		-0.305409	0.127926	-2.38738	0.016969	0.156446		-0.562126	0.128583	-4.3717	1.23286e-05	0.00240455		-0.0353894	0.126911	-0.278852	0.780358	0.954107
ENSG00000021762.19	OSBPL5	1595.08	1714.17	1521.02	1454.44	1770.47	1515.31	1815.37	1353.65	1604.14	1347.67	1680.7	1618.33	1756.48	1498.13	ENSG00000021762	11	3087116	3166739	79623			-0.235728	0.0911545	-2.58602	0.00970905	0.223571		-0.19409	0.0912326	-2.12742	0.0333854	0.217397		-0.176352	0.0911116	-1.93556	0.0529221	0.778499		0.0337747	0.0909404	0.371394	0.710344	0.935178
ENSG00000021776.10	AQR	1266.1	1212.88	1255.38	1323.4	1276.11	1262.73	1368.22	1561.73	1330.07	1449.45	1015.18	1088.05	1138.08	1194.35	ENSG00000021776	15	34851782	34969839	118057			0.119115	0.0749743	1.58874	0.112119	0.557366		0.0478145	0.0753486	0.634577	0.525704	0.79947		0.0365432	0.075213	0.485863	0.627064	0.999973		0.060339	0.0753086	0.801223	0.423003	0.835508
ENSG00000021826.15	CPS1	285.87	309.906	288.548	309.711	248.314	272.869	128.668	177.741	285.857	252.504	494.807	521.637	330.293	286.961	ENSG00000021826	2	210477682	210679107	201425			0.0177805	0.138543	0.128339	0.89788	0.977367		-0.154034	0.139641	-1.10307	0.269997	0.605966		-0.125134	0.139131	-0.899397	0.368441	0.999973		-0.317737	0.140592	-2.25999	0.0238217	0.439189
ENSG00000022267.16	FHL1	3344.13	3255.3	3376.88	3225.16	3539.7	3323.61	3494.43	3157.07	2804.55	2862.69	3281.06	3210.74	3441.15	3670.13	ENSG00000022267	X	136146702	136211359	64657			-0.0144697	0.0666853	-0.216985	0.82822	0.958939		0.0220131	0.0667391	0.329838	0.741522	0.906258		0.0489904	0.0666579	0.734952	0.462369	0.999973		0.110128	0.0666626	1.65201	0.0985315	0.603622
ENSG00000022277.12	RTF2	2329.39	2235.03	2173.4	2427.2	2292.86	2518.45	4193.83	4314.55	2218.1	2535.81	1214.19	1327.66	1313.99	1530.79	ENSG00000022277	20	56468585	56519449	50864			0.143723	0.0754352	1.90525	0.0567472	0.452103		0.212126	0.0755409	2.80809	0.00498362	0.083673		0.0101778	0.0756945	0.134458	0.89304	0.999973		0.0846483	0.0756796	1.11851	0.26335	0.747418
ENSG00000022355.16	GABRA1	15.9473	12.7211	16.7374	13.1896	20.0242	17.0643	2.54789	4.33514	15.7172	7.82959	18.2585	22.7823	14.3606	17.8114	ENSG00000022355	5	161847063	161899981	52918			0.0339322	0.444791	0.0762879	0.93919	NA		0.430259	0.436135	0.986527	0.323875	NA		0.377339	0.436043	0.865371	0.386835	0.999973		0.670128	0.430425	1.5569	0.119495	NA
ENSG00000022567.9	SLC45A4	612.994	621.559	634.006	596.815	614.37	598.221	633.151	689.287	568.768	606.793	635.397	576.629	648.918	514.55	ENSG00000022567	8	141207166	141308305	101139			-0.064836	0.0846383	-0.766036	0.443655	0.820807		-0.0581469	0.0849829	-0.684219	0.493837	0.778345		0.0253864	0.0844518	0.300602	0.763718	0.999973		-0.0185016	0.0848356	-0.218088	0.827361	0.965985
ENSG00000022840.15	RNF10	4923.18	4834.84	4899.93	4800.72	5130.09	4950.3	5977.35	5158.82	4886.1	5013.87	4074.39	4232.01	4401.52	4798.18	ENSG00000022840	12	120533480	120577594	44114			-8.87145e-05	0.0592636	-0.00149695	0.998806	0.999645		0.0389636	0.0593167	0.656875	0.511261	0.789427		0.0303938	0.0592713	0.512792	0.608097	0.999973		0.0929528	0.0592769	1.56811	0.116855	0.625498
ENSG00000022976.15	ZNF839	400.997	414.361	395.002	410.081	380.28	405.263	322.308	328.387	416.507	389.522	505.762	544.419	412.866	377.997	ENSG00000022976	14	102317377	102342702	25325			-0.018887	0.0922658	-0.204702	0.837805	0.961571		-0.0303692	0.0927392	-0.327469	0.743313	0.906484		-0.0609352	0.0925563	-0.658358	0.510308	0.999973		-0.128478	0.0932539	-1.37772	0.168289	0.677943
ENSG00000023041.11	ZDHHC6	498.125	506.574	492.991	512.906	474.422	503.731	461.168	553.814	547.157	506.966	542.279	524.779	475.694	466.064	ENSG00000023041	10	112424428	112446917	22489			0.0129442	0.0840344	0.154035	0.877582	0.972617		-0.0188807	0.0845971	-0.223184	0.823392	0.940892		-0.0491959	0.0844233	-0.582729	0.560076	0.999973		-0.102291	0.0849708	-1.20383	0.228654	0.726863
ENSG00000023171.17	GRAMD1B	1229.74	1214.32	1259.69	1142.41	1340.37	1191.91	850.995	708.795	1224.96	1256.65	1374.87	1297.02	1406.44	1307.16	ENSG00000023171	11	123358428	123627774	269346			-0.0987155	0.0765542	-1.28948	0.19723	0.654137		-0.0424257	0.0766268	-0.553667	0.579806	0.829217		0.0598244	0.0762428	0.784656	0.432655	0.999973		0.13992	0.0762577	1.83483	0.0665306	0.546779
ENSG00000023191.16	RNH1	4758.77	4480.44	4471.12	4875.89	4728.96	5237.45	6386.29	6859.27	5247.6	6007.25	2967.01	3444.84	3320.88	3192.19	ENSG00000023191	11	494512	507300	12788			0.116346	0.0671816	1.73182	0.0833055	0.512873		0.198435	0.067231	2.95154	0.00316189	0.0658165		0.00685173	0.0672945	0.101817	0.918902	0.999973		0.0555777	0.0673104	0.825692	0.408979	0.829199
ENSG00000023228.13	NDUFS1	3083.76	2859.48	3087.13	3219.78	3045.76	3206.66	3224.35	3372.74	3062.9	3828.67	2591.8	2577.55	2558.87	3100.17	ENSG00000023228	2	206114817	206159603	44786			0.166019	0.0603713	2.74997	0.00596011	0.177274		0.159315	0.0604998	2.63332	0.00845548	0.108785		0.109902	0.0604625	1.81769	0.0691122	0.832372		0.0902113	0.0605587	1.48965	0.136316	0.645279
ENSG00000023287.12	RB1CC1	1935.6	1908.67	2001.4	1843.16	1969.23	1955.56	2128.76	1899.87	2007.88	1907.48	1724.52	1597.12	1773.53	1968.15	ENSG00000023287	8	52622456	52745843	123387			-0.0499858	0.075068	-0.665873	0.505492	0.850098		0.036037	0.0751021	0.479841	0.631341	0.854511		0.070426	0.0749639	0.939466	0.347492	0.998		0.0475853	0.0750793	0.633801	0.526211	0.877266
ENSG00000023318.7	ERP44	1797.46	1826.96	1739.44	1839.8	1677.12	1903.96	2253.61	2452.61	1999.04	2044.5	1541.93	1344.16	1513.25	1517.92	ENSG00000023318	9	99979179	100099040	119861			-0.00844009	0.0716738	-0.117757	0.90626	0.978962		0.0366985	0.0718011	0.511114	0.609271	0.84309		-0.0824774	0.0718555	-1.14782	0.251042	0.980996		-0.137766	0.0720512	-1.91206	0.0558687	0.524754
ENSG00000023330.14	ALAS1	2041.24	1993.28	1946.81	2020.02	2130.26	2115.83	2396.29	2164.32	2331.06	2547.55	1560.19	1643.47	1685.57	1724.73	ENSG00000023330	3	52198086	52214327	16241			0.0232104	0.0652112	0.355926	0.721896	0.929238		0.0996982	0.065291	1.52698	0.126765	0.421813		-0.0185654	0.0653308	-0.284176	0.776276	0.999973		0.103222	0.0652717	1.58141	0.113784	0.622497
ENSG00000023445.13	BIRC3	9.49702	9.06908	9.99756	10.3301	8.50828	9.5801	7.64367	0	6.8763	10.7657	12.781	15.7119	8.97536	14.8428	ENSG00000023445	11	102317450	102339403	21953			0.019203	0.525846	0.0365183	0.970869	NA		0.0327931	0.528479	0.0620518	0.950522	NA		-0.0431822	0.529364	-0.0815737	0.934986	NA		-0.159665	0.53624	-0.297749	0.765895	NA
ENSG00000023516.8	AKAP11	2792.59	2554.19	2950.25	2859.79	2861.78	2736.96	2781.02	3159.23	2973.51	3211.11	2323.4	2209.1	2138.83	2859.71	ENSG00000023516	13	42272153	42323267	51114			0.159614	0.0796612	2.00367	0.0451059	0.418699		0.100174	0.079819	1.25501	0.209474	0.538128		0.210244	0.0796566	2.63938	0.00830572	0.353064		0.163461	0.0797555	2.04952	0.0404111	0.486834
ENSG00000023572.9	GLRX2	399.638	360.257	398.196	394.532	400.325	444.878	424.224	505.044	354.62	376.799	307.656	302.455	354.527	393.829	ENSG00000023572	1	193090866	193106114	15248			0.118094	0.103518	1.1408	0.253953	0.705202		0.298056	0.103235	2.88717	0.00388728	0.0740834		0.135412	0.103632	1.30667	0.191324	0.96846		0.142747	0.10389	1.37402	0.169435	0.678755
ENSG00000023608.4	SNAPC1	134.962	132.279	134.632	138.819	119.234	149.848	136.312	176.657	125.738	120.38	136.026	106.841	131.04	151.397	ENSG00000023608	14	61762357	61796428	34071			0.0549973	0.156122	0.352272	0.724634	0.930403		0.173228	0.156011	1.11036	0.266845	0.602957		0.0224372	0.15668	0.143204	0.886129	0.999973		-0.15636	0.158912	-0.983941	0.325144	0.786374
ENSG00000023697.12	DERA	230.537	217.101	232.845	250.366	212.704	239.671	90.4501	148.479	201.377	198.676	287.572	330.737	289.007	323.573	ENSG00000023697	12	15911172	16037282	126110			0.229358	0.152012	1.50882	0.131345	0.584309		0.185354	0.152553	1.21502	0.22436	0.556132		0.0821832	0.152718	0.538136	0.590483	0.999973		0.00694638	0.153578	0.0452304	0.963924	0.993484
ENSG00000023734.10	STRAP	6045.94	5721.05	5919.77	6163.87	5910.52	6514.48	8299.75	8362.48	6535.43	7513.47	3827.9	3935.84	4221.11	4843.7	ENSG00000023734	12	15882391	15903478	21087			0.112776	0.0649461	1.73646	0.0824826	0.510557		0.196244	0.0649855	3.01981	0.00252932	0.0578913		0.0761362	0.0649972	1.17138	0.241447	0.980751		0.0729042	0.0650384	1.12094	0.262313	0.747218
ENSG00000023892.10	DEF6	110.474	108.566	112.489	116.6	108.844	105.87	104.463	167.987	111.985	118.423	89.4669	65.2046	128.348	114.784	ENSG00000023892	6	35297852	35321771	23919			0.0313568	0.166427	0.188412	0.850554	0.965462		-0.0888869	0.168752	-0.526731	0.598381	0.837884		0.0054576	0.167124	0.032656	0.973949	0.999973		-0.0574126	0.168411	-0.340909	0.733172	0.942009
ENSG00000023902.13	PLEKHO1	1060.19	1070.64	1060.92	1007.67	1143.7	1018.02	1119.8	780.325	840.873	824.064	1223.32	1269.53	1098.58	1156.75	ENSG00000023902	1	150149183	150164720	15537			-0.105623	0.0900822	-1.17252	0.24099	0.691672		-0.0813528	0.0901804	-0.902111	0.366998	0.68805		-0.023159	0.0899421	-0.257488	0.796802	0.999973		0.0834357	0.0898678	0.928427	0.353186	0.801699
ENSG00000023909.9	GCLM	290.2	270.768	288.418	278.502	301.654	311.656	229.31	213.506	317.292	345.481	251.055	271.031	285.416	283.992	ENSG00000023909	1	93885205	93909456	24251			0.0354917	0.106065	0.334622	0.73791	0.934453		0.186161	0.105852	1.7587	0.0786293	0.332141		0.0791311	0.105975	0.746693	0.455249	0.999973		0.141959	0.106085	1.33816	0.180844	0.688689
ENSG00000024048.10	UBR2	1132.38	1141.46	1166.58	1116.3	1147.84	1089.74	1108.33	1196.5	1158.16	1076.57	1215.11	1142.26	1084.22	1049.88	ENSG00000024048	6	42564062	42693504	129442			-0.0364617	0.0696922	-0.523182	0.600848	0.892371		-0.0712656	0.0700074	-1.01797	0.308691	0.64222		0.0256011	0.069627	0.367689	0.713105	0.999973		0.00107685	0.0698342	0.0154201	0.987697	0.997757
ENSG00000024422.11	EHD2	1015.75	1027.52	969.82	1008.89	1057.93	1014.6	1096.87	999.25	1445	1510.13	704.78	703.895	863.43	822.291	ENSG00000024422	19	47713343	47743134	29791			-0.0312671	0.103282	-0.302734	0.762092	0.94066		-0.010293	0.103562	-0.0993903	0.920828	0.973991		-0.0489674	0.103414	-0.473509	0.63585	0.999973		0.0202497	0.103463	0.19572	0.84483	0.968799
ENSG00000024526.16	DEPDC1	107.926	117.845	109.916	123.506	98.9041	89.457	143.956	148.479	112.968	78.2959	103.161	144.55	111.294	122.7	ENSG00000024526	1	68474152	68497221	23069			0.0592728	0.212288	0.279209	0.780085	0.94549		-0.393022	0.216605	-1.81447	0.069606	0.311816		-0.123739	0.213787	-0.578794	0.562728	0.999973		-0.265801	0.215476	-1.23355	0.21737	0.7185
ENSG00000024862.17	CCDC28A	229.201	237.537	216.397	228.715	220.129	243.227	273.898	275.281	246.564	275.014	199.018	177.545	230.667	187.019	ENSG00000024862	6	138773509	138793319	19810			-0.0732168	0.124378	-0.588662	0.556088	0.873401		0.0292326	0.124473	0.234851	0.814324	0.936324		-0.137122	0.125047	-1.09657	0.27283	0.98401		-0.115082	0.125383	-0.917849	0.358698	0.804535
ENSG00000025039.14	RRAGD	1379.43	1331.83	1298.81	1433.14	1330.88	1502.49	1810.28	1790.41	1322.21	1528.73	1085.47	1166.61	1109.35	1246.79	ENSG00000025039	6	89364636	89412270	47634			0.116365	0.0722084	1.61152	0.107066	0.54996		0.180274	0.0723049	2.49324	0.0126582	0.13431		-0.0154963	0.0725345	-0.21364	0.830828	0.999973		0.0033516	0.0726236	0.0461503	0.96319	0.993313
ENSG00000025156.12	HSF2	1203.95	1173.39	1267.72	1182.76	1167.85	1228.01	1517.27	1485.87	1197.46	1102.99	1051.69	999.28	927.155	1142.9	ENSG00000025156	6	122399546	122433119	33573			0.0205948	0.0737993	0.279065	0.780195	0.945495		0.0716237	0.0739274	0.968838	0.332626	0.662184		0.116784	0.0737019	1.58454	0.11307	0.915693		-0.00203563	0.074077	-0.0274799	0.978077	0.996845
ENSG00000025293.16	PHF20	2334.07	2290.72	2266	2303.63	2465.84	2344.18	4015.47	3663.19	2061.91	2329.3	1637.79	1451.78	1447.73	1770.25	ENSG00000025293	20	35771974	35950381	178407			0.0382105	0.0826197	0.462486	0.643733	0.906062		0.0555824	0.0827531	0.671666	0.501797	0.783977		0.0208531	0.0827169	0.252102	0.800962	0.999973		0.115636	0.082679	1.39862	0.161928	0.676226
ENSG00000025423.11	HSD17B6	99.7408	94.4241	99.8526	111.648	100.373	92.4071	138.86	148.479	101.18	129.188	73.0342	88.7725	64.6226	80.1511	ENSG00000025423	12	56752161	56787790	35629			0.255816	0.162276	1.57642	0.114928	0.561611		0.00129634	0.166201	0.00779985	0.993777	0.997185		0.0892374	0.164451	0.542639	0.587379	0.999973		0.107505	0.164979	0.651628	0.514641	0.872128
ENSG00000025434.18	NR1H3	666.754	647.376	630.078	687.639	663.132	705.543	555.44	602.584	672.895	802.533	722.125	763.601	639.046	581.838	ENSG00000025434	11	47248300	47269032	20732			0.0824372	0.0753165	1.09454	0.273717	0.723989		0.124426	0.0755168	1.64766	0.0994234	0.373287		-0.0433443	0.0758453	-0.571483	0.567672	0.999973		0.0345574	0.0758356	0.455689	0.648614	0.917429
ENSG00000025708.13	TYMP	98.5646	99.8198	109.7	88.658	91.3723	103.273	59.8754	63.9433	129.667	110.593	89.4669	102.913	120.27	77.1825	ENSG00000025708	22	50525752	50530056	4304			-0.137087	0.192497	-0.712152	0.476371	0.837073		0.0391579	0.191998	0.20395	0.838393	0.94644		0.159147	0.190017	0.837543	0.402287	0.999973		-0.143701	0.193788	-0.741536	0.458369	0.852049
ENSG00000025770.18	NCAPH2	1509.26	1510.14	1432.07	1544.34	1511.87	1547.9	1481.6	1515.13	1416.52	1416.18	1499.94	1725.17	1642.49	1520.89	ENSG00000025770	22	50508216	50523472	15256			0.0314119	0.0731631	0.42934	0.667676	0.916085		0.0325958	0.0733082	0.444641	0.656579	0.867332		-0.076063	0.0733756	-1.03662	0.299911	0.990857		-0.0024332	0.0733643	-0.033166	0.973542	0.995841
ENSG00000025772.7	TOMM34	738.679	755.049	733.745	740.524	726.755	737.32	903.227	913.631	674.859	684.11	678.305	644.975	763.803	719.381	ENSG00000025772	20	44942130	44960486	18356			-0.0334807	0.073287	-0.456844	0.647783	0.907712		-0.0507781	0.0736985	-0.688997	0.490825	0.776428		-0.0515006	0.0734868	-0.700814	0.483419	0.999973		-0.0592043	0.073726	-0.803032	0.421956	0.835443
ENSG00000025796.13	SEC63	4185.97	3994.63	4153.2	4251.85	4177.24	4352.91	4521.23	4943.14	4684.72	5171.44	3498.34	3301.87	3274.21	3590.97	ENSG00000025796	6	107867756	107958189	90433			0.0831065	0.0762414	1.09004	0.275694	0.725775		0.110355	0.0763015	1.44631	0.148091	0.454366		0.0585489	0.0762805	0.767548	0.442756	0.999973		0.0580533	0.0763269	0.760587	0.446904	0.846253
ENSG00000025800.13	KPNA6	1959.3	1862.45	1968.57	1983.67	1992.54	1989.26	2319.85	2471.03	2083.52	2252.96	1448.82	1564.12	1597.61	1646.56	ENSG00000025800	1	32108038	32176568	68530			0.0895779	0.0546979	1.63768	0.101488	0.542933		0.0882779	0.0549241	1.60727	0.107995	0.389545		0.0781585	0.0548037	1.42615	0.153824	0.942215		0.0968797	0.0548952	1.76481	0.0775955	0.563306
ENSG00000026025.15	VIM	57426.2	59973.3	53275.2	60881.2	51657.5	61343.9	71175.3	70055.9	57520.2	59750.5	49846.7	54227.4	61351.1	59490.9	ENSG00000026025	10	17228259	17237593	9334			0.0257079	0.0690516	0.372299	0.70967	0.926757		0.0261748	0.0690567	0.379034	0.704663	0.890879		-0.159656	0.0690618	-2.31178	0.0207897	0.582462		-0.210676	0.0690677	-3.05027	0.00228633	0.17971
ENSG00000026036.22	RTEL1-TNFRSF6B	39.7643	41.483	47.0184	40.9755	33.8525	35.4921	31.8486	24.9271	24.5582	40.1266	54.7756	65.2046	54.7497	33.6437	ENSG00000026036	20	63659300	63698684	39384			-0.0323776	0.248054	-0.130527	0.89615	0.976994		-0.23773	0.253659	-0.937204	0.348654	NA		0.206072	0.24459	0.842521	0.399496	0.999973		-0.275418	0.254554	-1.08196	0.279269	0.76004
ENSG00000026103.21	FAS	104.778	98.131	96.031	121.208	82.8259	125.695	126.121	143.06	128.685	162.464	76.6859	102.128	61.0324	77.1825	ENSG00000026103	10	88990582	89015785	25203			0.321098	0.169892	1.89001	0.0587561	0.457068		0.358209	0.17071	2.09834	0.035875	0.225185		-0.0496068	0.17401	-0.28508	0.775583	0.999973		-0.299117	0.177957	-1.68084	0.0927944	0.594436
ENSG00000026297.15	RNASET2	277.198	286.701	264.365	285.166	261.035	288.721	196.188	225.427	271.123	275.014	376.126	335.45	303.367	304.772	ENSG00000026297	6	166929504	166957191	27687			0.00254159	0.113513	0.0223903	0.982137	0.995638		0.0208504	0.113883	0.183087	0.85473	0.95191		-0.104864	0.114214	-0.918136	0.358548	0.999973		-0.127401	0.114779	-1.10997	0.267011	0.749601
ENSG00000026508.18	CD44	114.968	123.007	114.85	108.669	124.116	104.195	58.6015	47.6865	150.296	96.8912	130.549	132.766	152.581	157.334	ENSG00000026508	11	35138870	35232402	93532			-0.188277	0.160091	-1.17606	0.23957	0.689919		-0.253173	0.161904	-1.56372	0.117883	0.406025		-0.111473	0.159581	-0.698534	0.484843	0.999973		0.0238663	0.159004	0.150099	0.880687	0.977409
ENSG00000026559.13	KCNG1	681.636	628.691	686.153	695.491	776.809	621.037	542.701	405.336	793.721	670.409	844.458	1279.74	333.883	426.483	ENSG00000026559	20	51003656	51023129	19473			0.0597606	0.130873	0.456629	0.647938	0.907712		-0.112578	0.1314	-0.856759	0.391578	0.708085		0.0704204	0.130817	0.538313	0.590361	0.999973		0.243711	0.130597	1.86614	0.0620221	0.538545
ENSG00000026652.13	AGPAT4	1867.38	1877.74	1818.08	1816.3	1967.26	1857.54	1479.05	1302.71	1866.42	1689.23	2129.86	2231.88	2035.61	2041.38	ENSG00000026652	6	161129979	161274061	144082			-0.0601537	0.0604711	-0.994752	0.319857	0.752311		-0.0228475	0.0605455	-0.377361	0.705905	0.891426		-0.0519015	0.0604657	-0.858363	0.390692	0.999973		0.0552509	0.0604182	0.914476	0.360467	0.80491
ENSG00000026950.16	BTN3A1	962.729	987.719	1070.55	896.972	1010.05	848.36	1061.2	848.604	1158.16	955.21	861.803	804.452	869.712	979.624	ENSG00000026950	6	26402237	26415216	12979			-0.135946	0.106735	-1.27367	0.202779	0.658561		-0.211227	0.107132	-1.97166	0.048648	0.259834		0.105519	0.106389	0.991818	0.321286	0.995223		0.0319792	0.106648	0.299858	0.764286	0.949756
ENSG00000027001.9	MIPEP	211.368	192.03	216.425	224.921	196.708	226.754	168.161	166.903	211.201	273.057	167.066	207.398	221.691	252.328	ENSG00000027001	13	23730189	23889419	159230			0.214669	0.151047	1.42121	0.155257	0.613294		0.22674	0.151599	1.49566	0.134744	0.434525		0.156736	0.151488	1.03464	0.300839	0.991844		0.0120739	0.152825	0.0790042	0.937029	0.989402
ENSG00000027075.14	PRKCH	25.3469	26.1919	24.0353	22.371	32.8249	21.3113	43.3141	40.1	33.3992	18.5953	13.6939	10.9984	14.3606	19.7904	ENSG00000027075	14	61187559	61550976	363417			-0.22344	0.336318	-0.664373	0.506452	NA		-0.302852	0.341089	-0.887897	0.374596	NA		-0.116381	0.334945	-0.347464	0.728242	0.999973		0.381126	0.325908	1.16943	0.242232	NA
ENSG00000027644.4	INSRR	12.6161	14.0182	18.871	5.84308	13.6488	10.6996	20.3831	1.08378	4.91164	2.9361	15.5198	5.49918	15.2581	13.8533	ENSG00000027644	1	156840063	156859018	18955			-1.45615	0.537074	-2.71126	0.00670281	NA		-0.573479	0.499213	-1.14877	0.250652	NA		0.357161	0.469973	0.75996	0.447278	NA		-0.1511	0.484727	-0.311722	0.755252	NA
ENSG00000027697.14	IFNGR1	1001.14	981.26	987.698	1006.81	973.517	1056.42	1183.49	1185.66	1099.23	1123.55	841.719	849.231	800.602	868.798	ENSG00000027697	6	137197484	137219449	21965			0.0407848	0.0712341	0.572546	0.566952	0.877066		0.101442	0.0713858	1.42104	0.155306	0.465241		0.0164725	0.0714034	0.230696	0.817551	0.999973		-0.00348846	0.0716455	-0.0486905	0.961166	0.993313
ENSG00000027847.13	B4GALT7	653.578	619.877	625.6	695.086	611.519	715.809	533.783	562.484	705.312	957.167	639.962	743.175	600.451	517.519	ENSG00000027847	5	177600100	177610347	10247			0.136825	0.103292	1.32464	0.185291	0.649175		0.192385	0.103439	1.85989	0.0629013	0.29524		0.00505935	0.103696	0.0487904	0.961086	0.999973		-0.0280049	0.104032	-0.269195	0.78778	0.955085
ENSG00000027869.11	SH2D2A	58.8553	62.415	60.3556	62.675	54.0055	54.8254	15.2873	24.9271	45.1871	67.5302	94.9444	87.9869	94.2413	70.2559	ENSG00000027869	1	156806243	156816862	10619			0.0948106	0.242196	0.391462	0.695455	0.922726		-0.0835585	0.24544	-0.340444	0.733522	NA		-0.112141	0.244999	-0.457721	0.647153	0.999973		-0.165999	0.246729	-0.672797	0.501077	0.867454
ENSG00000028116.16	VRK2	264.527	264.409	254.584	279.291	240.647	283.705	157.969	200.5	267.193	219.228	302.179	359.018	330.293	338.416	ENSG00000028116	2	57907651	58159920	252269			0.0776932	0.11807	0.658025	0.510522	0.85267		0.0979304	0.118411	0.82704	0.408214	0.72032		-0.0487021	0.11885	-0.409778	0.681969	0.999973		-0.144145	0.1199	-1.20222	0.229279	0.726863
ENSG00000028137.18	TNFRSF1B	47.5753	61.7416	58.9803	47.4587	31.8937	37.8019	66.2451	87.7866	36.3461	32.2971	45.6464	40.0655	98.7289	29.6856	ENSG00000028137	1	12167003	12209228	42225			-0.488227	0.349009	-1.39889	0.161845	0.622081		-0.736679	0.35356	-2.0836	0.0371962	NA		-0.0952856	0.345626	-0.27569	0.782786	0.999973		-1.04866	0.358455	-2.92551	0.00343897	0.211007
ENSG00000028203.17	VEZT	1711.51	1708.31	1687.98	1716.2	1702.67	1742.42	2102.01	1910.71	1598.25	1702.94	1578.45	1476.92	1554.53	1774.21	ENSG00000028203	12	95217746	95302790	85044			0.0104616	0.0700335	0.14938	0.881253	0.973444		0.0331532	0.0701746	0.472439	0.636613	0.85752		-0.0127992	0.0701293	-0.182508	0.855184	0.999973		-0.00441355	0.0702222	-0.0628512	0.949885	0.99129
ENSG00000028277.21	POU2F2	404.682	388.05	439.913	409.775	414.451	371.223	384.731	488.787	601.185	526.54	315.873	364.517	250.413	259.254	ENSG00000028277	19	42086110	42196585	110475			0.0881452	0.110548	0.797346	0.42525	0.809063		-0.0384242	0.111627	-0.34422	0.730681	0.901384		0.188155	0.110337	1.70528	0.0881425	0.875878		0.112719	0.110941	1.01603	0.309617	0.778754
ENSG00000028310.17	BRD9	1804.09	1816.11	1754.08	1814.72	1756.58	1878.96	2128.76	2197.92	1861.51	1723.49	1647.83	1754.24	1626.33	1583.23	ENSG00000028310	5	850291	892824	42533			-0.00267799	0.0559435	-0.0478695	0.96182	0.992261		0.0465176	0.0560514	0.82991	0.40659	0.719692		-0.0583273	0.0561165	-1.0394	0.29862	0.990857		-0.0477204	0.056219	-0.84883	0.395976	0.822449
ENSG00000028528.14	SNX1	2230.38	2191.87	2215.67	2312.5	2149.53	2282.35	2063.79	2559.9	2124.78	2322.45	2056.83	2207.53	2522.08	2160.12	ENSG00000028528	15	64094123	64146090	51967			0.0710455	0.0785377	0.904603	0.365675	0.781538		0.0530087	0.0786621	0.673878	0.500389	0.783435		0.0107298	0.078628	0.136463	0.891456	0.999973		-0.033643	0.0787493	-0.427216	0.669222	0.923325
ENSG00000028839.9	TBPL1	774.273	739.701	798.066	775.488	764.804	793.304	825.516	850.771	817.297	800.575	650.917	701.538	665.074	749.066	ENSG00000028839	6	133952170	133990432	38262			0.0731966	0.0693403	1.05561	0.291145	0.734022		0.107105	0.0695971	1.53893	0.123821	0.415958		0.114292	0.0693244	1.64866	0.0992181	0.896738		0.0554352	0.0697634	0.794617	0.426837	0.836115
ENSG00000029153.14	ARNTL2	177.479	160.625	174.714	187.645	190.456	173.955	207.653	215.673	131.632	182.038	150.633	153.977	152.581	198.893	ENSG00000029153	12	27332854	27425289	92435			0.229572	0.130817	1.7549	0.0792759	0.50473		0.11209	0.13253	0.845772	0.39768	0.712433		0.110326	0.132006	0.835759	0.403291	0.999973		0.238063	0.131544	1.80976	0.0703327	0.554514
ENSG00000029363.16	BCLAF1	3303.08	3214.65	3376.94	3343.72	3215.42	3364.69	3518.64	3891.87	3285.89	3284.51	3099.39	3052.83	2954.69	3145.68	ENSG00000029363	6	136256627	136289851	33224			0.0532174	0.0608195	0.875006	0.381571	0.788868		0.0589973	0.0609137	0.968539	0.332775	0.662184		0.0665175	0.060842	1.09328	0.27427	0.984364		-0.00581151	0.06097	-0.0953177	0.924063	0.986824
ENSG00000029364.11	SLC39A9	4534.84	4405.34	4344.34	4637.14	4471.95	4815.44	5685.62	5683.37	5449.96	6228.44	3260.06	3453.49	3225.74	3183.28	ENSG00000029364	14	69398015	69462388	64373			0.0671949	0.0706625	0.950927	0.341641	0.767589		0.131671	0.0707141	1.86202	0.0626008	0.294354		0.0131951	0.0707287	0.186559	0.852006	0.999973		0.0321302	0.0707657	0.454036	0.649803	0.917693
ENSG00000029534.20	ANK1	602.4	615.268	591.279	547.522	687.126	570.807	698.122	606.92	545.192	492.285	627.181	486.285	590.579	604.596	ENSG00000029534	8	41653220	41896762	243542			-0.178167	0.112843	-1.57889	0.114361	0.560723		-0.140397	0.113034	-1.24208	0.214206	0.543829		-0.0818838	0.112678	-0.726709	0.467404	0.999973		0.120506	0.112319	1.07289	0.283321	0.762273
ENSG00000029639.10	TFB1M	300.811	298.416	293.363	309.449	293.804	309.021	380.91	386.911	266.211	340.587	262.923	245.106	283.621	265.191	ENSG00000029639	6	155257509	155314493	56984			0.0433726	0.101842	0.425883	0.670193	0.917342		0.0552377	0.102412	0.539368	0.589633	0.833442		-0.0236207	0.102467	-0.230521	0.817687	0.999973		-0.025993	0.102894	-0.25262	0.800562	0.958028
ENSG00000029725.16	RABEP1	3252.37	3169.38	3324.58	3213.14	3436.96	3117.82	3575.96	3445.35	2998.07	3046.69	3048.26	2909.07	3055.21	3451.44	ENSG00000029725	17	5282265	5385812	103547			0.01993	0.0560452	0.355605	0.722136	0.929387		-0.0230882	0.0561946	-0.410862	0.681174	0.880726		0.0707856	0.0560284	1.26339	0.20645	0.970948		0.117935	0.056048	2.10418	0.0353629	0.473788
ENSG00000029993.14	HMGB3	1886.14	1915.92	1863.24	1884.93	1903.98	1862.63	2135.13	1684.2	1646.38	1500.34	1935.41	2103.04	1946.76	2252.15	ENSG00000029993	X	150980509	150990775	10266			-0.0417587	0.0910325	-0.458723	0.646433	0.907436		-0.0558513	0.0911326	-0.612858	0.53997	0.805714		-0.0461548	0.0910526	-0.506903	0.612223	0.999973		-0.0309375	0.0911057	-0.339578	0.734174	0.942451
ENSG00000030066.13	NUP160	1145.99	1155.3	1120.5	1202.33	1099.79	1152.03	1057.37	1114.13	1273.1	1300.69	1130.2	1285.24	1160.51	1109.25	ENSG00000030066	11	47778087	47848555	70468			0.0531513	0.0806931	0.658685	0.510098	0.852609		-0.012966	0.0810122	-0.16005	0.872842	0.958176		-0.0458429	0.0809234	-0.566498	0.571055	0.999973		-0.0824325	0.0811499	-1.01581	0.309722	0.778822
ENSG00000030110.12	BAK1	459.243	427.806	443.029	471.33	465.595	488.455	535.057	606.92	554.033	649.856	327.741	361.375	294.392	267.17	ENSG00000030110	6	33572547	33580293	7746			0.113035	0.0878323	1.28694	0.198115	0.654429		0.171056	0.0881279	1.941	0.052258	0.269635		0.0473869	0.088339	0.536421	0.591668	0.999973		0.116611	0.0883633	1.31968	0.186941	0.693293
ENSG00000030419.16	IKZF2	213.328	210.94	215.511	218.701	200.742	220.746	171.983	224.343	238.706	208.463	240.1	222.324	192.97	219.673	ENSG00000030419	2	212999691	213152427	152736			0.0510436	0.120301	0.4243	0.671347	0.917796		0.0652808	0.120879	0.54005	0.589163	0.833269		0.0295009	0.12065	0.244517	0.806831	0.999973		-0.0768688	0.121912	-0.630525	0.528351	0.878141
ENSG00000030582.17	GRN	3123.95	3347.77	2938.82	3081.77	3058.04	3193.35	3295.7	3138.64	3407.7	3474.38	3363.22	3230.38	3324.47	2483.69	ENSG00000030582	17	44345086	44353102	8016			-0.135431	0.104354	-1.29781	0.194354	0.652411		-0.0861834	0.104388	-0.825608	0.409026	0.72099		-0.203818	0.104411	-1.95207	0.05093	0.778134		-0.150648	0.104423	-1.44268	0.149112	0.659337
ENSG00000031003.10	FAM13B	640.374	659.032	652.961	643.958	632.105	613.813	700.67	709.879	547.157	545.135	681.044	644.975	707.258	675.842	ENSG00000031003	5	137937960	138051961	114001			-0.0350818	0.0820141	-0.427754	0.66883	0.916714		-0.102549	0.0825768	-1.24186	0.214288	0.543862		-0.0115745	0.0820447	-0.141076	0.88781	0.999973		-0.0627285	0.082437	-0.760926	0.446701	0.846199
ENSG00000031081.10	ARHGAP31	95.3166	94.0148	110.919	93.7948	101.839	76.0158	33.1226	13.0054	75.6393	66.5515	149.72	161.047	117.577	134.575	ENSG00000031081	3	119294373	119420714	126341			-0.140157	0.221271	-0.633418	0.526461	0.859188		-0.454912	0.225457	-2.01774	0.0436186	0.246418		0.0677191	0.219066	0.309126	0.757225	0.999973		0.135329	0.219076	0.617727	0.536755	0.88089
ENSG00000031691.6	CENPQ	171.408	163.422	168.649	174.434	154.823	195.712	184.722	179.908	186.642	171.272	136.026	151.62	146.298	194.935	ENSG00000031691	6	49463378	49493107	29729			0.106413	0.152637	0.69716	0.485702	0.841865		0.25004	0.152399	1.64069	0.100862	0.376897		0.0503876	0.153257	0.328778	0.742323	0.999973		-0.0826943	0.154724	-0.534462	0.593022	0.901193
ENSG00000031698.12	SARS	8166.76	7486.37	7781.9	8545.14	8082.38	8938	9991.55	10380.5	7918.55	9353.42	6354.89	7175.65	5680.5	7270.99	ENSG00000031698	1	109213918	109238169	24251			0.202961	0.0710011	2.85856	0.00425565	0.155947		0.271025	0.0710187	3.81625	0.000135493	0.0113262		0.0778765	0.0710546	1.09601	0.273074	0.98401		0.1351	0.0710585	1.90125	0.0572693	0.529383
ENSG00000031823.14	RANBP3	2287.79	2310.27	2198.72	2269.71	2348.67	2311.58	2616.68	2520.88	2323.21	2435	2088.78	2242.88	2212.43	1880.09	ENSG00000031823	19	5916139	5978142	62003			-0.0271971	0.0636089	-0.427567	0.668966	0.916714		0.00117483	0.0637086	0.0184406	0.985287	0.993851		-0.0679788	0.063704	-1.0671	0.285925	0.987024		0.0233806	0.0636759	0.367181	0.713484	0.935619
ENSG00000032219.18	ARID4A	860.392	816.445	923.573	875.674	870.74	815.529	914.692	967.82	812.385	761.427	817.983	822.52	720.721	950.928	ENSG00000032219	14	58298385	58373887	75502			0.0997505	0.0899576	1.10886	0.26749	0.71827		-0.000355151	0.0904317	-0.00392728	0.996866	0.998763		0.176988	0.0898659	1.96947	0.048899	0.776633		0.0901887	0.0902069	0.999798	0.317408	0.784009
ENSG00000032389.12	EIPR1	782.034	728.694	763.813	777.262	814.067	826.332	792.394	700.125	750.499	927.806	665.524	774.599	706.361	706.517	ENSG00000032389	2	3188925	3377882	188957			0.0910659	0.0894413	1.01816	0.3086	0.746852		0.182793	0.0894837	2.04276	0.0410766	0.239015		0.0684639	0.0895683	0.764376	0.444643	0.999973		0.161203	0.0895268	1.80061	0.0717648	0.555199
ENSG00000032444.16	PNPLA6	2269.86	2440.66	2326.41	2159.45	2275.58	2147.2	2240.87	2252.11	2430.28	2316.58	2489.55	2092.05	2601.96	1977.06	ENSG00000032444	19	7534004	7561764	27760			-0.180216	0.0705428	-2.5547	0.0106278	0.231863		-0.188642	0.0706868	-2.6687	0.00761451	0.102559		-0.0714352	0.0704565	-1.01389	0.310634	0.991844		-0.105157	0.0705793	-1.48991	0.136248	0.645279
ENSG00000032742.17	IFT88	268.339	262.214	278.911	292.383	250.467	257.72	151.599	216.757	182.713	244.675	378.865	413.224	335.678	294.877	ENSG00000032742	13	20567069	20691437	124368			0.18996	0.122838	1.54643	0.122001	0.571884		0.00868481	0.124183	0.0699357	0.944245	0.982102		0.103933	0.1233	0.842932	0.399267	0.999973		-0.0576455	0.124624	-0.462556	0.643682	0.916455
ENSG00000033011.11	ALG1	439.192	434.305	434.961	458.369	422.462	445.862	383.457	363.068	480.358	535.348	431.815	495.712	441.588	439.347	ENSG00000033011	16	5033960	5087379	53419			0.0739164	0.0877461	0.84239	0.39957	0.798593		0.0348695	0.088386	0.394513	0.693202	0.886144		-0.00565324	0.0882126	-0.0640865	0.948901	0.999973		-0.0411788	0.0887474	-0.464001	0.642647	0.916455
ENSG00000033030.13	ZCCHC8	501.011	498.893	506.059	539.973	453.659	506.47	351.609	418.341	417.489	397.352	611.661	718.822	614.812	625.376	ENSG00000033030	12	122471600	122501073	29473			0.1068	0.0921164	1.1594	0.246294	0.697787		0.0307527	0.0926862	0.331794	0.740045	0.905557		0.0316446	0.0924368	0.342338	0.732097	0.999973		-0.132608	0.0933907	-1.41992	0.15563	0.665359
ENSG00000033050.8	ABCF2	263.566	258.669	239.757	287.628	247.858	283.917	239.502	313.214	294.698	326.885	245.577	256.105	254.9	254.307	ENSG00000033050	7	151212490	151227230	14740			0.142103	0.101089	1.40571	0.15981	0.618821		0.123849	0.101858	1.2159	0.224025	0.555684		-0.117806	0.103015	-1.14359	0.252795	0.981304		-0.0666275	0.103155	-0.645895	0.518347	0.87349
ENSG00000033100.16	CHPF2	1247.47	1328.46	1268.1	1246.8	1221.31	1172.68	899.405	956.982	1514.75	1562.98	1422.34	1370.87	1477.34	1096.39	ENSG00000033100	7	151232489	151238827	6338			-0.0926582	0.0866062	-1.06988	0.284674	0.730676		-0.185981	0.0869647	-2.13858	0.0324697	0.21446		-0.0595099	0.0865651	-0.687458	0.491794	0.999973		-0.126808	0.0868423	-1.46021	0.144233	0.654789
ENSG00000033122.18	LRRC7	324.624	308.331	323.799	287.689	388.362	314.941	375.814	340.308	352.656	267.185	292.137	282.029	212.716	261.233	ENSG00000033122	1	69568398	70151945	583547			-0.0898724	0.134178	-0.669799	0.502986	0.849304		0.0355634	0.134046	0.265308	0.790772	0.926811		0.0831059	0.133581	0.622141	0.533849	0.999973		0.346323	0.13281	2.60766	0.00911638	0.302757
ENSG00000033170.16	FUT8	688.244	695.492	688.165	652.013	695.697	709.851	701.944	645.936	809.438	686.068	672.827	676.399	597.759	599.649	ENSG00000033170	14	65410592	65744121	333529			-0.0897329	0.0873328	-1.02748	0.304194	0.744132		0.025426	0.0872802	0.291314	0.770811	0.91927		-0.0124506	0.0871765	-0.14282	0.886432	0.999973		-0.00475514	0.0873716	-0.0544243	0.956597	0.993228
ENSG00000033178.12	UBA6	1668.84	1598.63	1743.97	1731.21	1636.15	1634.24	1831.93	2307.38	1972.51	2002.42	1425.08	1297.02	1165	1318.04	ENSG00000033178	4	67612652	67701179	88527			0.0967491	0.0801787	1.20667	0.22756	0.679557		0.000670506	0.0805096	0.00832827	0.993355	0.996889		0.104729	0.0802426	1.30515	0.191842	0.96846		0.019859	0.0804671	0.246796	0.805066	0.95949
ENSG00000033327.12	GAB2	2889.62	2838.44	2814.5	2819.41	3058.79	2916.94	3595.07	3066.03	2996.1	2905.76	2463.99	2626.25	2298.59	2679.62	ENSG00000033327	11	78215297	78418348	203051			0.00351092	0.0816924	0.0429773	0.96572	0.992779		0.0511959	0.0817466	0.626277	0.531134	0.802119		-0.000930893	0.0817274	-0.0113902	0.990912	0.999973		0.116563	0.0816907	1.42688	0.153613	0.663606
ENSG00000033627.16	ATP6V0A1	6842.64	6509.46	6863.51	6681.96	7289.42	6868.87	7685.71	7814.09	6589.46	7036.84	5777	5052.18	5985.67	6824.72	ENSG00000033627	17	42458844	42522611	63767			0.0214031	0.09176	0.233251	0.815567	0.956073		0.0514856	0.0917954	0.560874	0.574884	0.82584		0.0527966	0.0917665	0.575336	0.565064	0.999973		0.135151	0.091765	1.4728	0.140805	0.649808
ENSG00000033800.13	PIAS1	1602.22	1642.97	1637.2	1592.76	1617.03	1521.16	1750.4	1617.01	1618.88	1536.56	1556.54	1476.92	1646.08	1740.57	ENSG00000033800	15	68054179	68198603	144424			-0.045281	0.0517647	-0.874748	0.381711	0.788976		-0.111998	0.0521483	-2.14768	0.0317393	0.212478		-0.00461841	0.0517512	-0.0892426	0.928889	0.999973		-0.0239223	0.0519429	-0.46055	0.645122	0.916455
ENSG00000033867.16	SLC4A7	1289.27	1252.5	1366.05	1296.85	1243.94	1287	935.076	1156.4	1270.15	1229.25	1489.9	1443.14	1314.89	1358.61	ENSG00000033867	3	27372721	27484420	111699			0.0609361	0.0884819	0.688685	0.491021	0.843498		0.0408775	0.0886448	0.461139	0.644699	0.861662		0.134015	0.0883842	1.51628	0.129449	0.927612		-0.0120582	0.0887346	-0.135891	0.891908	0.979756
ENSG00000034053.14	APBA2	2712.4	2731.19	2644.61	2528.95	3115.36	2541.91	2991.22	2323.63	2591.38	2334.2	2715.96	2871.36	2626.19	2586.6	ENSG00000034053	15	28884483	29118315	233832			-0.116428	0.0889804	-1.30847	0.190714	0.652226		-0.120076	0.089054	-1.34835	0.177547	0.496559		-0.0525363	0.0889477	-0.590642	0.55476	0.999973		0.176198	0.0888318	1.9835	0.0473117	0.50213
ENSG00000034152.18	MAP2K3	367.281	379.753	332.944	356.919	396.825	369.962	341.417	301.292	411.595	437.478	343.261	361.375	422.739	327.531	ENSG00000034152	17	21284672	21315240	30568			-0.0913624	0.108871	-0.839184	0.401366	0.799811		-0.0369266	0.109103	-0.338455	0.73502	0.903		-0.184678	0.109432	-1.68761	0.0914861	0.884366		0.0636779	0.108644	0.586116	0.557798	0.889585
ENSG00000034239.10	EFCAB1	112.065	108.406	122.731	111.61	105.964	111.612	56.0536	27.0946	132.614	166.379	102.248	123.339	142.708	129.627	ENSG00000034239	8	48710789	48735311	24522			-0.0894715	0.230929	-0.387442	0.698429	0.924021		-0.087593	0.231874	-0.377761	0.705608	0.891405		0.137164	0.229116	0.598665	0.549396	0.999973		-0.198155	0.232752	-0.851354	0.394573	0.822034
ENSG00000034510.5	TMSB10	17155	16149.2	16628.6	16659.2	18593.8	17744.3	21575.5	20241.9	16183.9	17251.5	12940.7	13829.7	13896.5	15313.8	ENSG00000034510	2	84905625	84906675	1050			0.0552052	0.0939108	0.587848	0.556634	0.873514		0.146152	0.0939153	1.55621	0.119659	0.409286		0.0581411	0.0939161	0.619075	0.535867	0.999973		0.214972	0.0939063	2.28922	0.0220668	0.427583
ENSG00000034533.11	ASTE1	318.325	314.208	290.253	334.284	320.337	332.545	286.638	270.946	358.55	378.756	291.224	321.309	320.42	366.122	ENSG00000034533	3	131013875	131027649	13774			0.0905133	0.0862067	1.04996	0.293738	0.736479		0.0814009	0.0869125	0.936584	0.348972	0.674424		-0.112478	0.0877393	-1.28196	0.199858	0.970058		0.0294125	0.0872551	0.337086	0.736052	0.94298
ENSG00000034677.12	RNF19A	1196.81	1219.63	1184.45	1192.81	1221.43	1165.76	1177.13	1093.54	1053.06	1020.78	1312.79	1231.03	1335.53	1425.9	ENSG00000034677	8	100257060	100336218	79158			-0.0354257	0.0602776	-0.58771	0.556727	0.873514		-0.0656102	0.0605891	-1.08287	0.278866	0.614578		-0.039867	0.0603479	-0.66062	0.508856	0.999973		-0.00147913	0.0604239	-0.0244793	0.98047	0.997271
ENSG00000034693.14	PEX3	287.117	271.673	286.66	290.437	277.701	309.116	259.885	301.292	296.663	324.928	248.316	258.462	281.826	277.065	ENSG00000034693	6	143450807	143490010	39203			0.0920078	0.0975001	0.943668	0.345339	0.770426		0.184433	0.0975784	1.8901	0.0587444	0.28602		0.0783018	0.0977995	0.800635	0.423343	0.999973		0.0303196	0.0985686	0.307599	0.758387	0.948573
ENSG00000034713.7	GABARAPL2	2924.46	2893.54	2933.04	2838.78	3034.18	2922.78	3479.14	3312.05	2930.28	2905.76	2359.92	2204.39	2804.8	2932.94	ENSG00000034713	16	75566351	75577881	11530			-0.0286845	0.0641286	-0.447297	0.654661	0.910807		0.0244673	0.0642032	0.381091	0.703136	0.890852		0.0260284	0.0641185	0.405941	0.684786	0.999973		0.0770722	0.0641411	1.2016	0.229517	0.726863
ENSG00000035115.21	SH3YL1	891.721	932.113	884.211	888.962	872.373	880.945	963.102	900.625	990.187	906.275	948.531	920.72	826.631	828.228	ENSG00000035115	2	217730	266398	48668			-0.0663737	0.068916	-0.963111	0.335492	0.763505		-0.0805904	0.0692537	-1.1637	0.244547	0.578241		-0.0740304	0.0690249	-1.07252	0.283488	0.986649		-0.093304	0.0692907	-1.34656	0.178122	0.687202
ENSG00000035141.7	FAM136A	1009.15	1031.09	992.533	1042.81	954.175	1025.15	1089.22	1107.63	862.484	958.146	1048.04	984.354	1124.61	1121.13	ENSG00000035141	2	70295975	70302090	6115			0.0181646	0.0625809	0.290258	0.771619	0.943818		-0.00776306	0.0629222	-0.123375	0.90181	0.967848		-0.0519418	0.0628587	-0.826327	0.408619	0.999973		-0.10713	0.0632168	-1.69465	0.0901422	0.590586
ENSG00000035403.17	VCL	2319.23	2402.4	2291.58	2347.29	2276.76	2278.12	1829.38	2144.81	1986.27	1915.31	2789.91	2468.35	3004.05	2860.7	ENSG00000035403	10	73995193	74121363	126170			-0.0248931	0.0727892	-0.34199	0.732359	0.933595		-0.0643774	0.0729235	-0.882807	0.377341	0.696286		-0.0602981	0.0728407	-0.827807	0.40778	0.999973		-0.0609935	0.0729176	-0.836471	0.40289	0.826469
ENSG00000035499.12	DEPDC1B	149.667	159.322	163.255	159.157	127.985	138.613	138.86	122.468	154.226	111.572	186.237	225.466	157.966	177.124	ENSG00000035499	5	60596912	60700190	103278			-0.0317733	0.151499	-0.209726	0.833882	0.960659		-0.200611	0.153444	-1.30739	0.191081	0.515873		0.0036629	0.151365	0.0241991	0.980694	0.999973		-0.355264	0.154915	-2.29329	0.0218315	0.426205
ENSG00000035664.11	DAPK2	62.9556	72.5177	72.7234	69.2905	53.3545	46.8922	34.3965	45.519	38.3108	46.9775	115.942	100.556	101.422	84.1092	ENSG00000035664	15	63907036	64072033	164997			-0.0186585	0.198033	-0.094219	0.924935	0.981885		-0.591611	0.208574	-2.83645	0.00456179	NA		0.0346204	0.197589	0.175214	0.860912	0.999973		-0.417441	0.205435	-2.03199	0.0421551	0.488426
ENSG00000035681.7	NSMAF	411.531	440.199	423.77	421.212	383.855	388.62	219.119	231.93	243.617	242.717	598.88	617.48	699.18	592.722	ENSG00000035681	8	58583504	58659844	76340			-0.047467	0.0877239	-0.541096	0.588442	0.886604		-0.142906	0.0886249	-1.61248	0.106858	0.387568		-0.0293748	0.0876969	-0.334958	0.737657	0.999973		-0.171993	0.0888245	-1.93632	0.0528281	0.517347
ENSG00000035687.9	ADSS	789.629	826.173	808.489	793.396	737.849	782.236	705.765	747.812	760.322	745.768	825.286	801.309	1013.32	878.693	ENSG00000035687	1	244408494	244452134	43640			-0.0537688	0.0844465	-0.63672	0.524307	0.858114		-0.0736162	0.0847563	-0.868564	0.385086	0.702297		-0.029679	0.0844375	-0.351491	0.72522	0.999973		-0.160374	0.0850007	-1.88673	0.0591965	0.532005
ENSG00000035862.12	TIMP2	6795.04	7150.55	6723.87	6471.56	7205.27	6423.95	6876.75	5507.79	5075.69	4973.75	7534.39	7277.77	9115.37	8126.92	ENSG00000035862	17	78852977	78925387	72410			-0.141587	0.0672592	-2.10509	0.0352836	0.382779		-0.157479	0.067297	-2.34006	0.0192807	0.165085		-0.0755544	0.0672373	-1.1237	0.261141	0.982844		0.0208801	0.0672233	0.310608	0.756098	0.948573
ENSG00000035928.15	RFC1	1964.67	2010.22	1947.77	1978.28	1912.4	1974.68	2150.42	2100.38	2174.87	2206.97	1690.74	1685.11	2024.84	1920.66	ENSG00000035928	4	39287456	39366375	78919			-0.0251959	0.0685382	-0.367618	0.713158	0.927206		-0.0271133	0.0687066	-0.394624	0.69312	0.886144		-0.0485998	0.0686189	-0.708256	0.478786	0.999973		-0.0739697	0.0687607	-1.07576	0.282036	0.761411
ENSG00000036054.12	TBC1D23	1326.3	1232.75	1304.46	1340.49	1299.42	1454.41	1796.26	1977.91	1575.65	1857.57	749.513	664.615	809.577	861.872	ENSG00000036054	3	100261000	100325251	64251			0.0809255	0.094717	0.854393	0.392887	0.795079		0.239324	0.0947538	2.52574	0.0115455	0.127647		0.083743	0.0948418	0.882975	0.37725	0.999973		0.0469707	0.095042	0.49421	0.621158	0.908449
ENSG00000036257.12	CUL3	2698.83	2561.87	2775.72	2676.07	2777.44	2703.03	2945.36	2883.95	2782.94	2865.63	2189.2	2301.8	2330	2652.9	ENSG00000036257	2	224470150	224585397	115247			0.0676897	0.066799	1.01333	0.310901	0.747754		0.0818888	0.066907	1.22392	0.220982	0.552862		0.122298	0.0667826	1.83129	0.0670578	0.829632		0.122462	0.0668573	1.8317	0.0669964	0.548318
ENSG00000036448.9	MYOM2	168.322	154.554	157.577	167.06	166.525	195.892	234.406	278.533	85.4625	69.4876	234.622	256.89	63.725	63.3293	ENSG00000036448	8	2045040	2165552	120512			0.0407257	0.161936	0.251493	0.801433	0.952159		0.311953	0.160193	1.94735	0.0514922	0.267255		-0.0333468	0.16285	-0.20477	0.837752	0.999973		-0.00827066	0.162874	-0.0507795	0.959501	0.993313
ENSG00000036530.8	CYP46A1	518.925	501.455	539.905	517.961	549.413	485.89	631.877	561.401	519.652	592.113	416.295	354.304	437.998	564.026	ENSG00000036530	14	99684304	99727301	42997			0.0160958	0.148058	0.108713	0.91343	0.980056		-0.123529	0.148853	-0.82987	0.406612	0.719692		0.0518056	0.148118	0.349759	0.72652	0.999973		0.067602	0.148291	0.455875	0.64848	0.917429
ENSG00000036549.12	AC118549.1	1084.7	1068.15	1134.5	1084.11	1062.51	1074.23	1059.92	1066.44	973.487	1017.85	1107.38	1109.26	1131.79	1142.9	ENSG00000036549	1	77562416	77683419	121003			0.0217273	0.0666666	0.32591	0.744493	0.935929		0.00667506	0.0669413	0.0997151	0.920571	0.973944		0.0855349	0.0665819	1.28466	0.198912	0.970058		-0.00737407	0.0669772	-0.110098	0.912331	0.98488
ENSG00000036672.15	USP2	276.221	289.274	264.344	285.732	260.787	280.968	342.691	314.298	312.38	325.907	230.971	278.101	271.056	224.621	ENSG00000036672	11	119355215	119381726	26511			-0.016589	0.123247	-0.1346	0.892928	0.976242		-0.0394461	0.123935	-0.318281	0.750272	0.910061		-0.121918	0.123996	-0.983241	0.325489	0.995223		-0.159817	0.124593	-1.28271	0.199593	0.706313
ENSG00000037042.8	TUBG2	1570.05	1535	1591.28	1484.58	1634.36	1605.01	1893.08	1876.03	1511.8	1491.54	1403.17	1216.1	1331.94	1354.65	ENSG00000037042	17	42659305	42667006	7701			-0.0562163	0.0785956	-0.715261	0.474448	0.836177		0.0583918	0.078619	0.742719	0.457652	0.754967		0.0437647	0.0785226	0.557351	0.577287	0.999973		0.0860131	0.0785633	1.09483	0.273593	0.755577
ENSG00000037241.7	RPL26L1	553.023	491.237	560.578	582.313	557.687	573.302	608.946	654.606	516.705	693.897	431.815	498.854	407.481	481.896	ENSG00000037241	5	172958729	172969771	11042			0.245911	0.0887481	2.77089	0.00559037	0.17353		0.214897	0.0892737	2.40717	0.0160769	0.151725		0.199904	0.089056	2.2447	0.0247872	0.633826		0.182392	0.0893821	2.04058	0.0412924	0.486834
ENSG00000037280.15	FLT4	129.564	121.542	135.378	133.372	126.832	130.698	119.751	148.479	139.491	144.847	97.6832	115.483	129.245	124.679	ENSG00000037280	5	180601506	180649624	48118			0.135558	0.147033	0.921951	0.356554	0.776294		0.105452	0.148345	0.710854	0.477175	0.769274		0.150809	0.147248	1.02418	0.305748	0.991844		0.04869	0.148882	0.327037	0.74364	0.944902
ENSG00000037474.14	NSUN2	1580.74	1575.44	1648.24	1602.21	1439.45	1638.34	1341.46	1737.31	1889.02	1563.96	1645.09	1641.11	1426.18	1466.47	ENSG00000037474	5	6599239	6633291	34052			0.0317684	0.100771	0.315252	0.75257	0.936894		0.0538628	0.100869	0.533987	0.593351	0.835514		0.0616763	0.10077	0.612054	0.540502	0.999973		-0.128531	0.101084	-1.27153	0.203539	0.709224
ENSG00000037637.10	FBXO42	1392.76	1311.31	1410.47	1377.76	1447.85	1416.42	1490.52	1473.95	1233.8	1361.37	1262.58	1311.16	1258.35	1364.55	ENSG00000037637	1	16246839	16352454	105615			0.0750926	0.0688071	1.09135	0.275119	0.725012		0.10852	0.0689356	1.57423	0.115435	0.402419		0.107399	0.0688113	1.56078	0.118576	0.920947		0.14151	0.0688691	2.05477	0.0399011	0.486834
ENSG00000037749.11	MFAP3	491.486	488.265	491.14	488.895	503.46	485.669	417.854	442.184	500.005	527.519	499.371	475.286	535.829	510.592	ENSG00000037749	5	154038906	154220478	181572			-0.000413574	0.0747545	-0.00553243	0.995586	0.999106		-0.0100534	0.0753145	-0.133485	0.89381	0.965367		0.00316995	0.0748939	0.0423259	0.966239	0.999973		0.0422537	0.0750546	0.562972	0.573454	0.895078
ENSG00000037757.13	MRI1	758.849	799.869	762.858	758.455	742.873	730.19	554.166	629.679	796.668	837.766	888.278	831.162	960.363	735.213	ENSG00000037757	19	13764532	13774282	9750			-0.0705429	0.100453	-0.70225	0.482523	0.839622		-0.123472	0.100826	-1.22461	0.220724	0.552477		-0.0534838	0.100451	-0.532437	0.594424	0.999973		-0.0947385	0.100743	-0.940396	0.347014	0.799073
ENSG00000037897.16	METTL1	218.451	201.057	213.964	232.827	215.015	229.393	267.528	262.276	262.282	332.758	146.068	175.974	128.348	160.302	ENSG00000037897	12	57768471	57772793	4322			0.225989	0.109556	2.06277	0.0391348	0.399085		0.211947	0.110491	1.91823	0.0550824	0.276539		0.116789	0.110657	1.05542	0.291234	0.990789		0.109409	0.111272	0.983257	0.325481	0.786607
ENSG00000038002.8	AGA	190.27	192.168	175.544	207.233	170.356	206.047	103.19	146.311	141.455	178.123	258.358	278.887	265.671	225.61	ENSG00000038002	4	177430770	177442503	11733			0.136328	0.161153	0.845957	0.397577	0.797474		0.126022	0.161575	0.779958	0.435415	0.739754		-0.135778	0.162777	-0.834136	0.404204	0.999973		-0.109671	0.163068	-0.672547	0.501236	0.867454
ENSG00000038210.12	PI4K2B	78.7232	77.454	76.8103	79.2864	68.5677	91.4978	73.8888	80.2001	78.5862	91.9977	69.3825	66.7758	87.9585	78.1721	ENSG00000038210	4	25233975	25279092	45117			0.0201354	0.188525	0.106805	0.914944	0.980056		0.23245	0.187358	1.24067	0.214728	0.544683		-0.0251841	0.189463	-0.132923	0.894254	0.999973		-0.191965	0.192587	-0.996769	0.318877	0.784536
ENSG00000038219.12	BOD1L1	2865.38	2750.28	2925.21	2908.25	2883.59	2859.58	2839.62	3353.23	3022.62	3199.37	2530.63	2374.08	2608.24	2706.34	ENSG00000038219	4	13568738	13627723	58985			0.0689267	0.0661476	1.04201	0.297406	0.739516		0.0458534	0.066291	0.691699	0.489126	0.775812		0.0778427	0.0661791	1.17624	0.239498	0.980751		0.0566379	0.0662714	0.854636	0.392753	0.820506
ENSG00000038274.16	MAT2B	1231.41	1212.38	1264.71	1271.69	1132.91	1275.39	1479.05	1586.66	1246.57	1286.01	1029.78	1042.49	1094.1	1171.59	ENSG00000038274	5	163503114	163519336	16222			0.0669047	0.0861533	0.776577	0.437408	0.816782		0.0633773	0.0863604	0.73387	0.463028	0.758647		0.060649	0.0862374	0.70328	0.481881	0.999973		-0.10212	0.0866518	-1.17851	0.238593	0.732977
ENSG00000038295.7	TLL1	43.6559	41.6127	42.9312	37.7558	51.9216	44.058	7.64367	6.50271	42.2401	28.3823	46.5593	55.7774	70.0078	60.3607	ENSG00000038295	4	165873258	166103895	230637			-0.151905	0.269251	-0.564175	0.572635	0.879075		0.094895	0.266716	0.35579	0.721998	NA		0.0926284	0.265754	0.34855	0.727427	0.999973		0.398886	0.262065	1.52209	0.127987	0.636966
ENSG00000038358.14	EDC4	2367.42	2344.25	2329.17	2408.08	2436.31	2319.29	2424.32	2648.77	2250.51	2212.84	2340.75	2629.39	2361.42	2141.32	ENSG00000038358	16	67873023	67884503	11480			0.0357958	0.0614647	0.58238	0.560311	0.874906		-0.0165542	0.0616534	-0.268504	0.788311	0.925565		-0.0120564	0.061561	-0.195844	0.844732	0.999973		0.0520998	0.0615635	0.846277	0.397398	0.822762
ENSG00000038382.19	TRIO	4413.08	4300.57	4401.37	4344.17	4790.39	4228.92	3466.4	3590.58	3814.38	4023.43	5117.87	5130.74	4803.61	4631.94	ENSG00000038382	5	14143702	14532128	388426			0.0185355	0.057992	0.319621	0.749256	0.936294		-0.0238842	0.058077	-0.411251	0.680889	0.880596		0.0417759	0.0579808	0.720513	0.471209	0.999973		0.15833	0.057948	2.73227	0.00628994	0.264053
ENSG00000038427.15	VCAN	1877.99	1800.23	1919.25	2029.16	1864.3	1777	989.855	1107.63	2066.82	2067.01	2414.69	3006.48	1729.55	1935.5	ENSG00000038427	5	83471465	83582303	110838			0.155965	0.123151	1.26646	0.205349	0.660215		-0.0581675	0.123379	-0.471453	0.637317	0.857737		0.100963	0.123172	0.819692	0.412391	0.999973		0.0261846	0.123309	0.212349	0.831835	0.966781
ENSG00000038532.15	CLEC16A	1440.26	1457.81	1269.77	1454.61	1526.07	1493.02	1375.86	1408.92	1497.07	1591.36	1438.77	1421.93	1519.53	1396.21	ENSG00000038532	16	10944488	11182189	237701			-0.00530247	0.0644974	-0.0822121	0.934478	0.985073		0.0314143	0.0646341	0.486033	0.626944	0.852868		-0.201494	0.0649492	-3.10234	0.00192	0.13593		0.0628278	0.0645662	0.973076	0.330516	0.788975
ENSG00000039068.18	CDH1	43.4867	54.2881	20.9661	33.0445	85.1614	23.9735	17.8352	23.8433	150.296	58.7219	32.8654	33.7807	16.1556	15.8323	ENSG00000039068	16	68737225	68835548	98323			-0.251642	0.541237	-0.464938	0.641976	0.905448		-0.769022	0.551087	-1.39546	0.162876	NA		-0.763283	0.548924	-1.39051	0.164375	0.950985		0.238262	0.537132	0.443581	0.657345	0.919676
ENSG00000039123.15	MTREX	2426.48	2369.37	2436.76	2497.35	2335.03	2493.91	2825.61	2984.74	2511.81	2727.63	1953.66	1946.71	2186.4	2330.32	ENSG00000039123	5	55307760	55425581	117821			0.0721878	0.0699789	1.03157	0.302275	0.743236		0.0763974	0.0701127	1.08964	0.275873	0.611892		0.0447559	0.0700536	0.638881	0.5229	0.999973		-0.0153909	0.0702034	-0.219232	0.826469	0.965537
ENSG00000039139.9	DNAH5	29.6024	24.0146	33.636	26.5329	31.494	32.3346	11.4655	6.50271	38.3108	35.2331	30.1266	41.6367	16.1556	22.759	ENSG00000039139	5	13690331	13944543	254212			0.13178	0.319854	0.412	0.680339	NA		0.426327	0.315966	1.34928	0.177247	NA		0.623747	0.311107	2.00493	0.0449707	0.758166		0.358602	0.317315	1.13011	0.258429	NA
ENSG00000039319.16	ZFYVE16	1734.63	1689.65	1839.29	1754.28	1621.27	1768.65	817.873	1207.34	2117.9	2038.63	2141.73	2081.05	1681.08	1690.1	ENSG00000039319	5	80408013	80479350	71337			0.106351	0.111563	0.95328	0.340448	0.766336		0.0637483	0.111696	0.570732	0.568182	0.821996		0.166156	0.111489	1.49033	0.136138	0.934593		-0.0412552	0.111805	-0.368993	0.712133	0.935479
ENSG00000039523.19	RIPOR1	3612.91	3577.24	3517.4	3607.97	3753.98	3607.96	4330.14	4070.7	3344.83	3636.84	3265.54	3466.84	3368.45	3257.5	ENSG00000039523	16	67518418	67546788	28370			0.0199052	0.0674366	0.295169	0.767865	0.942609		0.0136405	0.0675225	0.202015	0.839905	0.946789		-0.0225058	0.0674974	-0.333432	0.738809	0.999973		0.0713202	0.0674752	1.05698	0.290519	0.767635
ENSG00000039560.13	RAI14	1582.69	1519.07	1629.26	1603.96	1625.41	1535.74	1489.24	1510.8	1521.63	1650.09	1509.98	1519.35	1555.43	1735.62	ENSG00000039560	5	34656237	34832627	176390			0.0767339	0.076102	1.0083	0.313309	0.749183		0.0151574	0.0763544	0.198513	0.842644	0.947575		0.0965383	0.0761043	1.2685	0.20462	0.970293		0.0928686	0.0762259	1.21833	0.223097	0.722268
ENSG00000039650.11	PNKP	1640.7	1649.03	1644.11	1682.69	1662.76	1564.91	1477.78	1736.22	1718.09	1770.47	1780.21	1859.51	1620.05	1364.55	ENSG00000039650	19	49859882	49878351	18469			0.0213535	0.0775754	0.275261	0.783116	0.946858		-0.0801187	0.0778632	-1.02897	0.303495	0.637955		-0.0106186	0.0776524	-0.136746	0.891232	0.999973		0.0114184	0.0777249	0.146908	0.883204	0.978444
ENSG00000040199.18	PHLPP2	681.466	669.832	701.358	692.655	656.784	686.704	772.011	791.163	613.955	623.431	692.912	673.257	600.451	682.769	ENSG00000040199	16	71637835	71724701	86866			0.0493247	0.0677962	0.727545	0.466892	0.832937		0.0364665	0.0682222	0.534525	0.592979	0.835352		0.0672287	0.0678642	0.990636	0.321864	0.995223		-0.0297949	0.0684971	-0.434981	0.663576	0.921462
ENSG00000040275.16	SPDL1	413.146	409.238	420.941	416.366	399.635	419.551	380.91	379.325	367.391	358.204	377.952	469.787	510.698	458.148	ENSG00000040275	5	169583634	169604778	21144			0.0180906	0.122409	0.147788	0.88251	0.97356		0.0340175	0.122653	0.277348	0.781513	0.923745		0.0366899	0.122408	0.299734	0.76438	0.999973		-0.0491273	0.122964	-0.399525	0.689506	0.930406
ENSG00000040341.17	STAU2	1309.29	1305.44	1305.54	1272.09	1378.68	1284.72	1545.3	1286.45	1296.67	1178.35	1195.93	1146.19	1183.85	1477.35	ENSG00000040341	8	73420369	73747708	327339			-0.0375261	0.0829332	-0.452486	0.650919	0.908976		-0.0215494	0.0830886	-0.259355	0.795362	0.928458		0.000824064	0.0829275	0.00993716	0.992071	0.999973		0.0771121	0.0829143	0.930022	0.35236	0.801627
ENSG00000040487.12	SLC66A1	504.701	520.574	505.693	497.026	519.305	480.907	415.306	394.498	472.5	567.645	577.883	564.845	616.607	461.116	ENSG00000040487	1	19312326	19329300	16974			-0.0691753	0.105401	-0.656304	0.511629	0.85288		-0.112273	0.105874	-1.06044	0.288944	0.624523		-0.0529218	0.105394	-0.502132	0.615574	0.999973		0.00414183	0.105462	0.0392733	0.968673	0.994658
ENSG00000040531.14	CTNS	487.15	527.678	487.733	476.751	478.36	465.229	323.582	368.487	500.005	401.266	695.651	685.041	591.476	452.21	ENSG00000040531	17	3636468	3661542	25074			-0.14157	0.106987	-1.32324	0.185755	0.650097		-0.153578	0.107312	-1.43113	0.152392	0.460616		-0.0912023	0.106832	-0.853696	0.393273	0.999973		-0.125696	0.107219	-1.17232	0.241067	0.733545
ENSG00000040608.13	RTN4R	1409.63	1405.2	1333.44	1313.59	1510.62	1485.3	2355.52	1917.22	1460.72	1587.45	934.837	875.941	869.712	873.746	ENSG00000040608	22	20241415	20283246	41831			-0.0680491	0.0953508	-0.713671	0.475431	0.836471		0.0958356	0.0953419	1.00518	0.314811	0.647701		-0.00580038	0.0953704	-0.0608195	0.951503	0.999973		0.139411	0.0952594	1.46349	0.143334	0.653949
ENSG00000040633.12	PHF23	788.801	810.728	795.109	776.939	788.25	772.978	592.384	513.714	603.149	626.367	964.051	1095.91	1083.33	871.767	ENSG00000040633	17	7235028	7239722	4694			-0.0700098	0.0945522	-0.740435	0.459036	0.828391		-0.061019	0.0946977	-0.644356	0.519345	0.795136		-0.0339437	0.0944481	-0.35939	0.719303	0.999973		-0.0487828	0.0946746	-0.515268	0.606366	0.903244
ENSG00000040731.10	CDH10	367.991	413.464	332.006	299.919	427.832	366.731	206.379	123.551	352.656	216.292	362.432	240.393	732.389	619.439	ENSG00000040731	5	24487100	24644978	157878			-0.557322	0.120363	-4.63035	3.65057e-06	0.00134813		-0.279572	0.119433	-2.34083	0.0192409	0.165085		-0.440033	0.119756	-3.67441	0.000238403	0.0289195		-0.0612866	0.118319	-0.517977	0.604475	0.903244
ENSG00000040933.15	INPP4A	2286.16	2301.85	2075.63	2182.74	2597.45	2273.13	2578.46	2386.49	2212.2	2078.76	2127.12	1974.99	2289.61	2290.74	ENSG00000040933	2	98444854	98594390	149536			-0.0767618	0.0554729	-1.38377	0.166429	0.626634		-0.0215871	0.055557	-0.388557	0.697604	0.888278		-0.147126	0.0556346	-2.64451	0.00818083	0.349999		0.170814	0.055283	3.0898	0.00200291	0.167028
ENSG00000041353.9	RAB27B	315.978	307.001	306.784	266.728	372.401	326.973	244.597	218.925	224.953	143.869	268.401	157.905	490.055	546.215	ENSG00000041353	18	54717860	54895516	177656			-0.347309	0.14519	-2.39211	0.016752	0.284813		-0.0293229	0.144169	-0.203393	0.838828	0.946482		-0.0870127	0.144059	-0.604008	0.545838	0.999973		0.149442	0.14334	1.04257	0.297148	0.772256
ENSG00000041357.15	PSMA4	2515.11	2452.72	2520.03	2538.8	2480.3	2583.68	2719.87	2630.35	2515.74	2611.17	2266.8	2307.3	2308.46	2606.39	ENSG00000041357	15	78540405	78552419	12014			0.0512725	0.0597317	0.858381	0.390682	0.794273		0.0760258	0.0598302	1.27069	0.203837	0.532464		0.0416803	0.0597808	0.697219	0.485666	0.999973		0.0181067	0.059895	0.302308	0.762417	0.949198
ENSG00000041515.15	MYO16	313.56	349.748	267.006	248.318	398.176	304.549	346.513	184.243	323.186	214.335	348.738	259.247	380.555	335.447	ENSG00000041515	13	108596152	109208007	611855			-0.521921	0.120185	-4.34265	1.40774e-05	0.00364094		-0.241276	0.11918	-2.02447	0.0429217	0.244828		-0.409435	0.119678	-3.42114	0.000623596	0.0602224		0.142126	0.117382	1.2108	0.225974	0.724953
ENSG00000041802.10	LSG1	996.519	927.908	1019.2	1007.44	983.929	1044.12	1146.55	1184.58	1056	1121.59	711.17	766.743	797.909	956.865	ENSG00000041802	3	194640788	194672477	31689			0.125811	0.0802848	1.56706	0.117101	0.563587		0.171614	0.0804797	2.13239	0.0329752	0.216624		0.142424	0.0803616	1.77229	0.076346	0.854233		0.0867361	0.0806566	1.07538	0.282207	0.761411
ENSG00000041880.14	PARP3	341.491	358.468	365.683	355.23	325.649	302.423	337.595	344.644	259.335	276.972	451.899	443.077	385.043	356.227	ENSG00000041880	3	51942345	51948867	6522			-0.00592507	0.0970185	-0.0610716	0.951302	0.989036		-0.243098	0.0988344	-2.45965	0.0139074	0.141029		0.040615	0.0969088	0.419105	0.675139	0.999973		-0.122514	0.0981328	-1.24845	0.211866	0.714801
ENSG00000041982.15	TNC	709.2	600.103	667.014	747.358	788.161	743.366	84.0804	48.7703	409.631	342.544	1244.32	1674.89	662.381	923.222	ENSG00000041982	9	115019578	115118257	98679			0.0327809	0.229036	0.143125	0.886191	0.974648		0.0647968	0.228926	0.283047	0.777141	0.922191		-0.0101315	0.228743	-0.0442922	0.964671	0.999973		0.401737	0.228081	1.76138	0.0781743	0.564132
ENSG00000041988.15	THAP3	1215.2	1224.74	1204.64	1177.59	1229.27	1239.75	1402.61	1188.91	1339.9	1281.12	1099.16	1208.25	1057.3	1032.07	ENSG00000041988	1	6624866	6635586	10720			-0.0510002	0.0738389	-0.690695	0.489757	0.843299		0.024582	0.0739026	0.332627	0.739416	0.905233		-0.0176125	0.0738373	-0.238531	0.811469	0.999973		0.0116652	0.0739227	0.157802	0.874613	0.975414
ENSG00000042062.11	RIPOR3	25.897	34.0706	25.715	23.2031	27.7526	18.7439	17.8352	8.67028	15.7172	8.80829	77.5988	60.491	25.131	14.8428	ENSG00000042062	20	50586108	50691528	105420			-0.642122	0.353913	-1.81435	0.0696238	NA		-0.860539	0.361786	-2.37858	0.0173793	NA		-0.219673	0.343911	-0.638749	0.522986	0.999973		-0.178055	0.344142	-0.517388	0.604885	NA
ENSG00000042088.13	TDP1	520.768	533.844	547.566	525.105	502.01	495.314	587.289	459.525	521.616	528.497	513.978	571.129	512.493	541.267	ENSG00000042088	14	89954939	90044768	89829			-0.022065	0.0906926	-0.243294	0.807778	0.954021		-0.104991	0.0913927	-1.14879	0.250644	0.585961		0.0384905	0.0905737	0.424963	0.670864	0.999973		-0.0876001	0.0913199	-0.959267	0.337424	0.79395
ENSG00000042286.14	AIFM2	161.299	155.05	178.774	151.718	153.283	167.668	147.778	140.892	138.508	148.762	161.588	157.905	172.327	159.313	ENSG00000042286	10	70098223	70132934	34711			-0.0334169	0.123762	-0.270009	0.787153	0.94821		0.113819	0.123334	0.922852	0.356085	0.679747		0.200073	0.122054	1.63922	0.101167	0.902117		-0.0219827	0.124614	-0.176406	0.859975	0.971382
ENSG00000042317.16	SPATA7	522.468	529.899	496.444	538.794	511.259	535.945	676.465	648.103	531.439	516.753	360.606	412.439	551.087	577.879	ENSG00000042317	14	88384924	88470350	85426			0.0337054	0.0878072	0.383857	0.701085	0.924665		0.0249688	0.088294	0.282792	0.777337	0.922285		-0.0779975	0.0884162	-0.882164	0.377688	0.999973		-0.0393996	0.0885359	-0.445013	0.656311	0.919228
ENSG00000042429.11	MED17	137.176	146.893	124.084	138.827	133.116	142.959	141.408	173.406	159.137	95.9125	148.807	152.406	138.221	133.585	ENSG00000042429	11	93784227	93814963	30736			-0.113362	0.142208	-0.797157	0.42536	0.809063		-0.0644397	0.142614	-0.451848	0.651379	0.864586		-0.268097	0.143981	-1.86203	0.0625983	0.813942		-0.171207	0.143653	-1.1918	0.233338	0.729401
ENSG00000042445.13	RETSAT	820.9	822.999	807.194	840.85	806.001	827.457	1028.07	1231.18	819.262	806.448	670.089	618.265	774.573	707.507	ENSG00000042445	2	85342088	85354620	12532			-0.00249471	0.0782497	-0.0318814	0.974567	0.994305		-0.0224424	0.0786544	-0.285329	0.775392	0.921638		-0.0456014	0.0785226	-0.580742	0.561414	0.999973		-0.0543163	0.0787357	-0.689856	0.490285	0.864522
ENSG00000042493.15	CAPG	214.148	203.746	195.859	230.73	207.884	232.521	171.983	269.862	187.625	182.038	178.934	205.827	276.441	265.191	ENSG00000042493	2	85394748	85418432	23684			0.1841	0.169803	1.0842	0.278278	0.727671		0.195191	0.170208	1.14678	0.251473	0.58703		-0.0636887	0.171142	-0.37214	0.709788	0.999973		0.0531374	0.170892	0.310941	0.755845	0.948573
ENSG00000042753.11	AP2S1	1499.06	1489.05	1501.58	1525.19	1512.64	1466.84	1631.92	1420.84	1548.15	1710.77	1333.79	1473	1442.34	1496.15	ENSG00000042753	19	46838136	46850992	12856			0.0331312	0.0800287	0.413992	0.67888	0.919573		-0.021248	0.0802717	-0.264701	0.79124	0.926938		0.0119657	0.0800965	0.149392	0.881245	0.999973		0.0225746	0.0801957	0.281493	0.778332	0.953847
ENSG00000042781.12	USH2A	20.1289	20.5082	25.0374	20.2193	23.3999	11.4798	20.3831	27.0946	24.5582	15.6592	17.3456	9.42717	19.7458	28.6961	ENSG00000042781	1	215622894	216423396	800502			-0.0750049	0.371741	-0.201767	0.840099	NA		-0.859674	0.399517	-2.15179	0.0314142	NA		0.292382	0.364635	0.801851	0.422639	0.999973		0.15969	0.368836	0.432956	0.665047	NA
ENSG00000042832.11	TG	45.0486	50.6913	34.3719	31.7252	62.885	45.5697	1.27394	7.58649	24.5582	7.82959	60.2532	43.2079	116.68	68.2769	ENSG00000042832	8	132866958	133134903	267945			-0.63171	0.331833	-1.9037	0.0569495	0.453108		-0.253802	0.326015	-0.778497	0.436276	NA		-0.656212	0.333129	-1.96985	0.0488558	0.776633		0.255517	0.317588	0.804555	0.421077	0.835443
ENSG00000042980.12	ADAM28	289.553	406.708	292.203	316.235	241.488	191.128	19.1092	29.2622	62.869	56.7645	916.579	852.373	628.275	326.541	ENSG00000042980	8	24294040	24359018	64978			-0.284975	0.320558	-0.888998	0.374004	0.785681		-0.504801	0.321613	-1.56959	0.116511	0.40392		-0.296039	0.319907	-0.92539	0.354763	0.998775		-0.363316	0.320872	-1.13228	0.257518	0.743725
ENSG00000043093.13	DCUN1D1	455.991	464.187	477.644	451.648	450.35	436.127	500.66	448.687	446.959	455.095	474.722	391.228	434.407	511.582	ENSG00000043093	3	182938074	182985953	47879			-0.0404517	0.0868383	-0.465828	0.641339	0.905198		-0.088958	0.0875416	-1.01618	0.309544	0.64323		0.0434783	0.0866171	0.501959	0.615696	0.999973		-0.0409588	0.0873101	-0.469118	0.638985	0.915873
ENSG00000043143.20	JADE2	752.838	747.522	687.356	741.331	769.758	818.225	800.037	875.698	714.153	707.599	765.946	740.818	709.951	641.209	ENSG00000043143	5	134524312	134583230	58918			-0.0208343	0.0790348	-0.263609	0.792081	0.94954		0.120985	0.078912	1.53316	0.125237	0.419199		-0.122678	0.0794573	-1.54395	0.122601	0.92143		0.0324897	0.0791753	0.410351	0.681549	0.92773
ENSG00000043355.11	ZIC2	2175.42	1984.86	2115.71	2227.69	2129.07	2419.75	1414.08	2079.78	3034.41	2998.73	1887.93	2062.98	1603	1769.26	ENSG00000043355	13	99981772	99986773	5001			0.194532	0.11441	1.7003	0.0890738	0.524474		0.263166	0.114458	2.29924	0.0214912	0.173927		0.0899752	0.114508	0.785753	0.432012	0.999973		0.0911138	0.114585	0.795165	0.426518	0.836115
ENSG00000043514.15	TRIT1	448.841	472.103	420.459	435.409	460.742	455.492	433.141	425.927	400.79	358.204	524.933	458.789	529.546	498.718	ENSG00000043514	1	39841022	39883511	42489			-0.118451	0.0910457	-1.301	0.193258	0.652411		-0.0444992	0.0911301	-0.488304	0.625334	0.851841		-0.157558	0.0913414	-1.72493	0.0845397	0.867425		-0.0429414	0.0911278	-0.471222	0.637482	0.915173
ENSG00000043591.5	ADRB1	37.1344	47.5311	31.4934	24.7172	40.5604	41.3701	7.64367	4.33514	6.8763	6.85089	34.6912	24.3535	140.913	63.3293	ENSG00000043591	10	114044056	114046908	2852			-0.705518	0.376414	-1.87431	0.0608874	0.46257		-0.225249	0.367568	-0.61281	0.540002	NA		-0.248471	0.366165	-0.678575	0.497407	0.999973		-0.122609	0.365161	-0.335766	0.737047	0.94298
ENSG00000044090.8	CUL7	6159.79	6012.56	6116.42	6301.92	5952.7	6415.32	6568.46	7389.25	7025.61	7923.54	5423.7	5181.8	5032.48	4713.08	ENSG00000044090	6	43037617	43053945	16328			0.0406207	0.0796266	0.510139	0.609954	0.895159		0.0529266	0.0796755	0.664277	0.506513	0.787278		0.00538809	0.0796594	0.067639	0.946073	0.999973		-0.060761	0.0797168	-0.762211	0.445934	0.845711
ENSG00000044115.20	CTNNA1	9015.7	9324.12	9012.61	8924.57	9060.24	8756.98	10854	9673.86	9741.75	9645.07	8000.89	7643.86	8699.82	8735.48	ENSG00000044115	5	138610967	138935034	324067			-0.0603483	0.0489854	-1.23197	0.217962	0.669802		-0.085649	0.0490503	-1.74614	0.0807858	0.33632		-0.0439273	0.0489957	-0.896554	0.369957	0.999973		-0.0425433	0.049027	-0.867752	0.38553	0.81722
ENSG00000044446.11	PHKA2	786.773	833.765	796.418	825.363	720.84	757.478	583.467	648.103	674.859	732.067	1108.29	1106.91	968.441	814.375	ENSG00000044446	X	18892300	18984598	92298			-0.00898483	0.0922252	-0.0974227	0.922391	0.981515		-0.130978	0.0926955	-1.41299	0.157659	0.469619		-0.0607153	0.0923564	-0.657401	0.510923	0.999973		-0.196393	0.0928922	-2.1142	0.0344982	0.469853
ENSG00000044459.14	CNTLN	415.924	419.383	407.727	445.071	379.245	428.197	398.745	389.079	337.921	374.842	334.131	422.651	606.734	593.712	ENSG00000044459	9	17134982	17503923	368941			0.0933714	0.13647	0.684191	0.493854	0.844503		0.0684287	0.136851	0.500022	0.61706	0.848027		-0.0268068	0.136909	-0.1958	0.844767	0.999973		-0.114291	0.137445	-0.831537	0.40567	0.827693
ENSG00000044524.10	EPHA3	951.004	933.392	949.765	934.309	974.791	962.764	964.376	893.039	1464.65	1345.71	663.698	677.185	640.841	821.301	ENSG00000044524	3	89107524	89482134	374610			0.0297872	0.110953	0.268466	0.788341	0.948347		0.0740389	0.111157	0.666078	0.505361	0.78655		0.048048	0.110999	0.432868	0.66511	0.999973		0.12809	0.111027	1.15369	0.248628	0.738886
ENSG00000044574.7	HSPA5	13776.5	12919.8	12625.7	14716.6	12912.2	15708	16614.8	19481	15227.1	19465.3	9954.56	9880.46	9882.77	10039.7	ENSG00000044574	9	125234853	125241330	6477			0.148192	0.0711349	2.08325	0.037228	0.391728		0.235134	0.0711483	3.30484	0.0009503	0.0335129		-0.0423049	0.0711854	-0.594292	0.552317	0.999973		-0.0349668	0.0712007	-0.491102	0.623354	0.909374
ENSG00000046604.12	DSG2	1524.19	1597.73	1501.78	1607.91	1371.81	1541.7	573.275	798.749	1253.45	1486.64	2196.5	2198.89	2367.7	1947.37	ENSG00000046604	18	31498043	31549008	50965			0.0795563	0.143098	0.555957	0.57824	0.881782		0.0332328	0.14319	0.232088	0.816469	0.937184		-0.0513646	0.143167	-0.358775	0.719763	0.999973		-0.144938	0.143374	-1.01091	0.312059	0.780815
ENSG00000046647.13	GEMIN8	287.451	281.308	299.747	273.131	283.813	299.254	262.433	272.03	272.105	253.483	272.965	282.029	317.728	284.982	ENSG00000046647	X	14008279	14029893	21614			-0.0377943	0.110742	-0.341282	0.732892	0.93376		0.0831999	0.110642	0.751974	0.452066	0.752016		0.0964627	0.110167	0.875607	0.381244	0.999973		0.0075169	0.111068	0.0676784	0.946042	0.990792
ENSG00000046651.14	OFD1	601.549	604.908	605.134	616.901	564.952	615.851	471.36	590.663	473.482	476.626	700.215	704.681	774.573	695.632	ENSG00000046651	X	13734745	13769353	34608			0.0331541	0.101103	0.327923	0.74297	0.935467		0.035645	0.101327	0.351782	0.725002	0.898588		0.0187106	0.101198	0.184891	0.853315	0.999973		-0.0896394	0.101723	-0.881208	0.378205	0.815237
ENSG00000046653.14	GPM6B	5500.67	5579.69	5465.06	5476.16	5461.99	5520.46	7730.3	6513.55	6845.84	6152.1	4234.16	4384.42	3508.47	4854.58	ENSG00000046653	X	13771031	13938638	167607			0.0245381	0.0991609	0.247457	0.804555	0.952993		0.0216301	0.0992104	0.218023	0.827412	0.942542		0.0127042	0.0991844	0.128087	0.89808	0.999973		-0.0054557	0.0992162	-0.054988	0.956148	0.993228
ENSG00000046889.18	PREX2	132.897	126.957	140.682	141.439	123.709	131.698	58.6015	70.446	79.5686	84.1681	205.409	245.892	164.249	165.25	ENSG00000046889	8	67952118	68237030	284912			0.134839	0.161853	0.833092	0.404793	0.801954		0.0249957	0.163279	0.153086	0.878331	0.960344		0.163301	0.161633	1.01032	0.312342	0.991844		-0.04979	0.164123	-0.30337	0.761608	0.949023
ENSG00000047056.14	WDR37	1850.33	1805.08	1801.5	1795.06	1936.47	1913.54	1391.15	1544.39	2282.93	2203.05	1655.14	1634.83	1891.11	1797.96	ENSG00000047056	10	1049538	1132297	82759			-0.0018705	0.0559809	-0.0334133	0.973345	0.994068		0.0887808	0.0560406	1.58422	0.113143	0.398562		0.00457357	0.0560147	0.0816494	0.934926	0.999973		0.104589	0.0559955	1.86782	0.0617878	0.538545
ENSG00000047188.15	YTHDC2	796.579	771.491	810.018	802	805.793	793.595	724.875	790.079	741.658	712.493	868.194	840.589	751.238	864.84	ENSG00000047188	5	113513683	113595285	81602			0.0549455	0.0768416	0.715049	0.474579	0.836229		0.0419767	0.0771671	0.543971	0.586461	0.832414		0.0728599	0.0768659	0.947884	0.343189	0.995386		0.0607808	0.077107	0.788266	0.430541	0.837867
ENSG00000047230.14	CTPS2	971.318	983.292	958.762	941.151	968.915	1004.47	886.666	741.309	905.706	859.297	968.616	1018.13	1172.18	1145.86	ENSG00000047230	X	16588003	16712936	124933			-0.0701927	0.0778512	-0.901627	0.367255	0.782712		0.0316565	0.0778312	0.406733	0.684204	0.88211		-0.0417414	0.0778252	-0.536349	0.591717	0.999973		-0.0167919	0.0779436	-0.215436	0.829428	0.966735
ENSG00000047249.17	ATP6V1H	1724.72	1664.74	1581.11	1772.21	1689.42	1916.12	2137.68	2436.35	1741.67	1852.68	1328.31	1202.75	1451.32	1597.08	ENSG00000047249	8	53715557	53843558	128001			0.0716184	0.073405	0.975661	0.329233	0.758311		0.195637	0.0734282	2.66433	0.0077141	0.102965		-0.0652619	0.0736867	-0.885667	0.375797	0.999973		0.0278007	0.0736538	0.37745	0.705839	0.93404
ENSG00000047315.15	POLR2B	4596.42	4303.13	4609.78	4670.33	4589.8	4809.07	5100.88	5515.38	4767.24	5315.31	3879.03	3851	3465.39	3999.64	ENSG00000047315	4	56977722	57031168	53446			0.117156	0.0493736	2.37285	0.0176515	0.289506		0.158681	0.049439	3.20964	0.00132902	0.0403793		0.103933	0.0494195	2.10309	0.0354581	0.709323		0.0930403	0.0494869	1.8801	0.0600945	0.533556
ENSG00000047346.12	FAM214A	739.184	733.68	737.801	721.818	745.906	756.712	676.465	688.203	726.923	742.832	700.215	637.905	831.118	818.333	ENSG00000047346	15	52581317	52709817	128500			-0.0273613	0.0784166	-0.348922	0.727148	0.931339		0.0458064	0.0785446	0.58319	0.559766	0.816909		0.00625648	0.0784113	0.0797905	0.936404	0.999973		0.0214985	0.0786033	0.273506	0.784464	0.954741
ENSG00000047365.11	ARAP2	43.3486	42.6229	39.1871	41.3131	49.1083	44.5118	29.3007	9.75406	33.3992	41.1053	58.4273	51.0638	49.3645	63.3293	ENSG00000047365	4	35948221	36244509	296288			-0.109507	0.243584	-0.449566	0.653024	0.90996		0.0410667	0.242618	0.169265	0.865588	NA		-0.165116	0.2453	-0.673119	0.500871	0.999973		0.198722	0.240039	0.827874	0.407742	0.828482
ENSG00000047410.13	TPR	3995.8	3890.53	4031.06	4136.02	3931.24	3990.15	4183.64	4843.43	4247.59	4292.57	3619.76	3726.09	3511.16	3682	ENSG00000047410	1	186311652	186375693	64041			0.0816951	0.0625187	1.30673	0.191304	0.652226		0.0191777	0.0626491	0.306114	0.759518	0.91377		0.0424779	0.0625764	0.678817	0.497254	0.999973		-4.31829e-06	0.0626591	-6.89172e-05	0.999945	0.999992
ENSG00000047457.13	CP	408.061	475.256	429.332	395.018	403.141	337.558	184.722	218.925	357.567	323.949	630.833	544.419	727.902	492.781	ENSG00000047457	3	149162410	149222055	59645			-0.206582	0.118979	-1.73628	0.0825138	0.510557		-0.431319	0.12029	-3.58566	0.000336231	0.0179463		-0.0951343	0.118493	-0.802868	0.422051	0.999973		-0.160311	0.119085	-1.34619	0.178241	0.687463
ENSG00000047578.12	KIAA0556	839.796	856.789	822.461	854.105	831.183	834.444	694.3	732.639	902.76	877.893	959.487	979.64	870.61	826.249	ENSG00000047578	16	27550133	27780369	230236			-0.00609533	0.0809347	-0.0753117	0.939967	0.986265		-0.035952	0.0812645	-0.442407	0.658194	0.868232		-0.0551883	0.0811146	-0.680374	0.496268	0.999973		-0.0474215	0.0812945	-0.58333	0.559671	0.890063
ENSG00000047579.19	DTNBP1	609.622	631.135	590.69	614.256	620.876	591.152	652.26	551.647	653.248	664.536	596.141	648.118	622.89	592.722	ENSG00000047579	6	15522801	15663058	140257			-0.0398791	0.0824031	-0.483952	0.62842	0.900799		-0.100088	0.0829866	-1.20607	0.227789	0.559637		-0.0961788	0.0826936	-1.16307	0.2448	0.980751		-0.023247	0.0826977	-0.281109	0.778627	0.953847
ENSG00000047597.6	XK	193.001	197.921	197.01	180.207	197.995	191.873	138.86	130.054	171.907	160.507	256.533	229.394	224.384	200.872	ENSG00000047597	X	37685756	37732130	46374			-0.130966	0.129055	-1.0148	0.310199	0.7474		-0.0433718	0.12905	-0.336086	0.736806	0.903764		-0.0202197	0.128381	-0.157498	0.874853	0.999973		0.0120327	0.128658	0.0935248	0.925487	0.987449
ENSG00000047617.14	ANO2	63.5269	73.8097	51.1672	57.4954	69.7924	65.3699	63.6972	44.4352	43.2224	39.1479	96.7703	84.0589	91.5487	62.3397	ENSG00000047617	12	5531869	5946232	414363			-0.351737	0.200696	-1.75258	0.0796736	0.50657		-0.233995	0.200202	-1.1688	0.242485	NA		-0.580678	0.204883	-2.83419	0.00459413	0.247685		-0.153995	0.199092	-0.773487	0.439234	0.84203
ENSG00000047621.11	C12orf4	363.785	328.672	357.247	367.489	384.118	381.399	280.268	316.465	335.956	348.417	383.429	413.224	315.035	391.85	ENSG00000047621	12	4487728	4538508	50780			0.162929	0.10156	1.60426	0.108657	0.553393		0.209592	0.101781	2.05926	0.0394695	0.234298		0.119155	0.101866	1.16972	0.242116	0.980751		0.214685	0.101758	2.10976	0.0348789	0.472902
ENSG00000047634.14	SCML1	617.324	573.927	615.284	670.482	597.116	629.809	942.719	1213.84	688.612	667.472	331.393	426.579	332.986	374.038	ENSG00000047634	X	17737449	17754988	17539			0.208048	0.115388	1.80303	0.0713837	0.486412		0.10393	0.116097	0.895205	0.370677	0.691503		0.111153	0.115868	0.959301	0.337407	0.995223		0.0734685	0.116164	0.632456	0.527089	0.877704
ENSG00000047644.18	WWC3	719.267	730.463	747.433	719.823	700.567	698.048	508.304	574.406	728.887	714.45	850.848	868.085	833.811	722.349	ENSG00000047644	X	10015562	10144478	128916			-0.0192014	0.0836587	-0.229521	0.818464	0.95659		-0.0562474	0.0840355	-0.669329	0.503286	0.784627		0.0428617	0.0835201	0.51319	0.607818	0.999973		-0.0592136	0.0840483	-0.704519	0.48111	0.860268
ENSG00000047648.21	ARHGAP6	71.5423	87.2313	61.4157	71.7938	72.1368	65.134	33.1226	31.4298	61.8867	51.871	101.335	98.9853	152.581	104.889	ENSG00000047648	X	11137543	11665701	528158			-0.2419	0.201297	-1.20171	0.229477	0.681408		-0.408577	0.204861	-1.99441	0.0461075	0.254059		-0.476324	0.204878	-2.32491	0.0200765	0.575112		-0.221083	0.202258	-1.09308	0.27436	0.755851
ENSG00000047662.4	FAM184B	476.018	522.373	462.08	458.537	477.571	459.528	275.172	294.789	365.426	262.291	761.381	672.471	687.512	604.596	ENSG00000047662	4	17629306	17781512	152206			-0.191581	0.100289	-1.9103	0.0560947	0.450114		-0.183664	0.100483	-1.82782	0.0675759	0.307275		-0.125523	0.100007	-1.25514	0.209426	0.971564		-0.141959	0.100339	-1.4148	0.157127	0.669178
ENSG00000047849.21	MAP4	10480.3	9986.21	10631.2	10603.7	10766.1	10414.3	12186.6	12400.7	9873.38	10445.6	8660.03	9008.45	9224.87	10560.2	ENSG00000047849	3	47850690	48089272	238582			0.0887405	0.0492157	1.80309	0.0713738	0.486412		0.0598947	0.0492695	1.21565	0.224117	0.555684		0.0945845	0.0492295	1.9213	0.0546942	0.7838		0.108236	0.0492485	2.19774	0.0279674	0.453321
ENSG00000047932.13	GOPC	1515.22	1503.34	1538.18	1517.76	1471.32	1545.49	1359.3	1421.93	1447.95	1443.58	1603.1	1515.42	1603	1690.1	ENSG00000047932	6	117560269	117602542	42273			0.012505	0.0608977	0.205344	0.837304	0.961518		0.0403891	0.0610378	0.661706	0.50816	0.788181		0.0343022	0.0609035	0.563222	0.573284	0.999973		-0.0325577	0.0611786	-0.532175	0.594605	0.901209
ENSG00000048028.11	USP28	469.188	487.155	483.224	490.812	445.707	439.04	393.649	460.609	407.666	479.562	600.706	579.771	546.599	443.305	ENSG00000048028	11	113797874	113875570	77696			0.0130752	0.106926	0.122282	0.902675	0.978803		-0.149765	0.107813	-1.38913	0.164794	0.479927		-0.0102951	0.107058	-0.0961641	0.92339	0.999973		-0.127302	0.107737	-1.1816	0.237366	0.73253
ENSG00000048052.21	HDAC9	1508.61	1483.46	1490.95	1547.35	1503.17	1518.1	1807.73	1553.06	1778.01	1805.7	1285.4	1442.36	1062.68	1388.3	ENSG00000048052	7	18086949	19002416	915467			0.0829685	0.0906294	0.91547	0.359945	0.778363		0.0502549	0.0908219	0.553335	0.580034	0.82924		0.0249657	0.0907481	0.275109	0.783232	0.999973		0.0324288	0.0908402	0.356988	0.721101	0.937808
ENSG00000048140.17	TSPAN17	1726.03	1712.08	1617.24	1585.82	1977.4	1737.58	1935.12	1717.8	1666.03	1549.28	1537.37	1476.14	1709.81	1600.05	ENSG00000048140	5	176647387	176659054	11667			-0.107966	0.077488	-1.39333	0.16352	0.623944		0.0186706	0.0774697	0.241005	0.809551	0.933687		-0.0770877	0.0774936	-0.994762	0.319852	0.995223		0.206074	0.0772164	2.66879	0.00761259	0.288661
ENSG00000048162.20	NOP16	1197.34	1184.52	1189.34	1200.88	1184.9	1227.06	1342.74	1337.39	1113.96	1244.9	1055.34	1140.69	1226.03	1080.56	ENSG00000048162	5	176383938	176388975	5037			0.0179572	0.0817	0.219794	0.826032	0.958822		0.0472883	0.0818281	0.577898	0.563333	0.8196		0.00464483	0.0817811	0.0567959	0.954708	0.999973		0.0013069	0.0819116	0.015955	0.98727	0.997757
ENSG00000048342.15	CC2D2A	477.722	475.286	489.046	519.203	437.779	467.296	382.183	373.906	465.624	545.135	510.326	564.059	543.009	593.712	ENSG00000048342	4	15469865	15601557	131692			0.119851	0.0989644	1.21105	0.225876	0.677212		-0.0253402	0.0998621	-0.253752	0.799687	0.929768		0.0379352	0.0992997	0.382028	0.702441	0.999973		-0.137642	0.10032	-1.37204	0.170052	0.679521
ENSG00000048392.11	RRM2B	2091.61	2016.65	1997.89	2091.26	2065.01	2287.24	3252.38	3410.67	2580.58	2624.87	1151.2	986.71	1082.43	1342.78	ENSG00000048392	8	102204502	102239118	34616			0.0516148	0.106674	0.483856	0.628488	0.900799		0.211908	0.106702	1.98598	0.0470358	0.255367		0.0165169	0.106797	0.154657	0.877092	0.999973		0.00560692	0.106888	0.0524563	0.958165	0.993313
ENSG00000048405.9	ZNF800	381.146	388.227	356.717	380.194	378.809	401.783	415.306	432.43	420.436	351.353	321.35	336.236	395.813	400.755	ENSG00000048405	7	127346790	127431924	85134			-0.0343775	0.090691	-0.379061	0.704642	0.92589		0.0416186	0.0908535	0.458085	0.646891	0.863027		-0.128049	0.0913863	-1.40118	0.16116	0.948184		-0.0444705	0.0912996	-0.487083	0.626199	0.910662
ENSG00000048471.13	SNX29	705.165	672.761	696.074	698.679	756.934	701.376	554.166	622.093	635.566	685.089	729.429	711.751	771.881	775.783	ENSG00000048471	16	11976737	12574289	597552			0.057645	0.0875265	0.658601	0.510152	0.852609		0.0685891	0.0877688	0.781475	0.434523	0.739754		0.0432719	0.0876279	0.493815	0.621437	0.999973		0.170614	0.0874692	1.95056	0.0511096	0.515603
ENSG00000048540.14	LMO3	1354.42	1335.96	1269.81	1143.92	1683.63	1338.78	1192.41	621.009	847.749	590.155	2120.73	2046.48	1182.95	1318.04	ENSG00000048540	12	16548373	16610594	62221			-0.364689	0.156342	-2.33263	0.0196675	0.302645		-0.220746	0.156137	-1.4138	0.157421	0.469176		-0.250754	0.156169	-1.60565	0.108351	0.91344		0.111751	0.155827	0.717147	0.473283	0.858146
ENSG00000048544.5	MRPS10	527.991	481.159	554.632	536.748	520.184	547.232	490.469	555.982	529.475	586.24	424.511	463.502	480.182	541.267	ENSG00000048544	6	42206801	42217865	11064			0.156152	0.0942176	1.65736	0.0974473	0.537052		0.184915	0.0945202	1.95635	0.050424	0.264141		0.207116	0.094164	2.19952	0.0278407	0.663747		0.112945	0.0947678	1.19181	0.233337	0.729401
ENSG00000048545.13	GUCA1A	130.228	117.967	126.9	124.56	129.181	152.531	78.9846	88.8704	193.519	205.527	113.203	102.913	86.1634	100.931	ENSG00000048545	6	42155406	42180056	24650			0.0812776	0.141104	0.576011	0.564607	0.876122		0.376009	0.139423	2.6969	0.00699876	0.0985427		0.10456	0.141248	0.740259	0.459143	0.999973		0.127516	0.141812	0.899192	0.368551	0.808816
ENSG00000048649.13	RSF1	2753.71	2656.74	2784.16	2757.47	2834.28	2735.92	2805.23	2693.21	2855.63	3103.45	2504.16	2578.33	2461.94	2654.88	ENSG00000048649	11	77659996	77821017	161021			0.0546888	0.05572	0.981494	0.326349	0.756728		0.042018	0.0558651	0.752133	0.451971	0.752016		0.0699192	0.0557393	1.2544	0.209698	0.971564		0.0942941	0.0557968	1.68996	0.0910365	0.592501
ENSG00000048707.14	VPS13D	1267.37	1199.34	1376.22	1295.04	1329.01	1137.24	927.432	1203	1189.6	1305.58	1400.43	1361.44	1279.89	1310.12	ENSG00000048707	1	12230032	12512047	282015			0.116898	0.0940088	1.24348	0.213689	0.667713		-0.0743375	0.0944482	-0.787072	0.43124	0.737834		0.207624	0.0939043	2.21102	0.0270343	0.652695		0.147326	0.0940924	1.56576	0.117405	0.625498
ENSG00000048740.18	CELF2	2301.88	2185.32	2226.19	2252.95	2526.93	2318.02	1415.35	1253.94	2213.19	2018.08	2950.58	3440.13	2162.16	2299.64	ENSG00000048740	10	10798397	11336675	538278			0.00286858	0.077371	0.0370756	0.970425	0.993753		0.0410879	0.0773824	0.530972	0.595439	0.836282		-0.00476444	0.0773501	-0.0615958	0.950885	0.999973		0.172856	0.0772483	2.23766	0.025243	0.442521
ENSG00000048828.16	FAM120A	1117.09	1170.97	1097.79	1131.47	1081.88	1103.33	798.763	864.86	1025.55	1017.85	1384.91	1398.36	1474.65	1244.82	ENSG00000048828	9	93451722	93566107	114385			-0.0402482	0.0795429	-0.505994	0.612861	0.896437		-0.0709489	0.0797632	-0.889494	0.373738	0.693949		-0.087223	0.0796425	-1.09518	0.273437	0.98401		-0.101806	0.0798332	-1.27524	0.202225	0.708259
ENSG00000048991.16	R3HDM1	1364.85	1353.56	1362.35	1366.49	1411.31	1330.57	1239.55	1132.56	1163.08	1107.89	1459.77	1590.83	1551.84	1634.69	ENSG00000048991	2	135531455	135725270	193815			0.00404708	0.0659228	0.0613912	0.951048	0.988895		-0.0307326	0.0661667	-0.464472	0.64231	0.860371		0.00218096	0.0659582	0.0330657	0.973622	0.999973		0.0467824	0.0660064	0.708755	0.478477	0.859839
ENSG00000049089.14	COL9A2	3405.34	4540.01	3282.39	3369.01	2922.38	2912.91	611.494	740.225	1299.62	1153.89	8300.33	6973.75	7948.58	4608.19	ENSG00000049089	1	40300487	40317813	17326			-0.275405	0.242141	-1.13737	0.255382	0.705864		-0.3505	0.242171	-1.44733	0.147806	0.454366		-0.186832	0.242048	-0.771881	0.440185	0.999973		-0.240748	0.242123	-0.994319	0.320068	0.78511
ENSG00000049130.15	KITLG	535.067	505.986	543.932	498.008	538.119	589.289	383.457	431.346	490.182	473.69	618.965	425.008	531.341	661.989	ENSG00000049130	12	88492793	88580851	88058			-0.0418458	0.146919	-0.284822	0.77578	0.945072		0.195979	0.146582	1.33699	0.181225	0.501784		0.0440143	0.146742	0.299943	0.764221	0.999973		0.0281816	0.146961	0.191763	0.847928	0.969052
ENSG00000049167.14	ERCC8	234.706	226.21	246.087	232.961	249.165	219.109	184.722	167.987	248.529	201.612	235.535	258.462	236.052	303.783	ENSG00000049167	5	60873831	60945073	71242			0.0271673	0.126792	0.214268	0.830338	0.959356		-0.0522542	0.127855	-0.408699	0.68276	0.881573		0.115169	0.126392	0.911204	0.362188	0.999973		0.124171	0.126758	0.979593	0.327287	0.787593
ENSG00000049192.14	ADAMTS6	130.502	164.846	141.01	124.921	115.47	106.261	42.0402	34.6811	77.6039	70.4663	231.884	191.686	307.855	202.852	ENSG00000049192	5	65148736	65481920	333184			-0.362126	0.198	-1.82892	0.0674113	0.476633		-0.468852	0.199431	-2.35095	0.0187253	0.162998		-0.0856102	0.19563	-0.437614	0.661666	0.999973		-0.338699	0.198292	-1.70809	0.0876203	0.584974
ENSG00000049239.12	H6PD	1084.17	1120.6	1084.09	1164.09	1017.14	1034.96	693.026	875.698	1036.36	1174.44	1347.48	1392.08	1405.54	1214.14	ENSG00000049239	1	9234775	9271337	36562			0.0707741	0.0974051	0.726595	0.467474	0.833171		-0.0890018	0.097817	-0.909881	0.362885	0.685389		-0.0344905	0.0975757	-0.353474	0.723733	0.999973		-0.117611	0.0978703	-1.20171	0.229477	0.726863
ENSG00000049245.12	VAMP3	927.293	938.295	898.515	933.372	888.79	977.491	611.494	644.852	775.057	831.894	1054.43	1053.49	1312.2	1203.26	ENSG00000049245	1	7771269	7781432	10163			0.00293175	0.102276	0.028665	0.977132	0.994553		0.0950959	0.102255	0.929987	0.352378	0.676736		-0.0428142	0.102364	-0.418255	0.67576	0.999973		-0.0450579	0.102529	-0.439466	0.660324	0.920658
ENSG00000049246.14	PER3	580.098	667.081	549.34	525.658	619.783	538.628	522.317	353.314	437.136	371.905	902.885	800.524	805.987	576.89	ENSG00000049246	1	7784320	7845177	60857			-0.3561	0.0975499	-3.65044	0.000261792	0.0314223		-0.31335	0.0975976	-3.21064	0.00132442	0.0403793		-0.27082	0.0972632	-2.7844	0.00536269	0.274869		-0.0659799	0.0967891	-0.681687	0.495437	0.866552
ENSG00000049247.13	UTS2	103.483	109.337	103.802	94.0285	108.257	101.993	56.0536	34.6811	60.9043	43.0627	157.936	112.34	162.454	186.03	ENSG00000049247	1	7843083	7853512	10429			-0.296953	0.16635	-1.78512	0.0742423	0.491471		-0.108962	0.165194	-0.659598	0.509512	0.789022		-0.0844993	0.164183	-0.514666	0.606786	0.999973		-0.0511379	0.16455	-0.310774	0.755972	0.948573
ENSG00000049249.8	TNFRSF9	21.9278	10.2286	33.7818	30.8091	17.5915	17.2282	2.54789	14.0892	2.94698	21.5314	24.649	58.9198	10.7704	28.6961	ENSG00000049249	1	7915894	7943165	27271			1.7107	0.404264	4.23164	2.31991e-05	NA		0.752317	0.425885	1.76648	0.0773158	NA		1.77744	0.40348	4.40528	1.05646e-05	0.00210173		0.949538	0.420841	2.25629	0.0240527	NA
ENSG00000049283.17	EPN3	14.3336	16.5459	14.1486	14.4814	14.4873	12.005	3.82183	11.9216	20.6289	10.7657	26.4749	24.3535	15.2581	10.8847	ENSG00000049283	17	50532543	50543750	11207			-0.0311268	0.455543	-0.0683292	0.945524	NA		-0.457575	0.471079	-0.971333	0.331383	NA		-0.144363	0.459087	-0.314457	0.753174	NA		-0.260047	0.464682	-0.559623	0.575736	NA
ENSG00000049323.15	LTBP1	1358.88	1515.86	1446.3	1363.64	1327.57	1141.06	696.848	524.552	798.633	862.233	2684.92	2497.41	1883.03	1570.37	ENSG00000049323	2	32946972	33399509	452537			-0.169462	0.111248	-1.52329	0.127687	0.579945		-0.382891	0.111604	-3.43078	0.000601837	0.026194		-0.0977115	0.11106	-0.879807	0.378964	0.999973		-0.19423	0.111317	-1.74484	0.0810122	0.57331
ENSG00000049449.9	RCN1	2273.02	2316.22	2257.97	2267.95	2162.98	2359.97	2654.9	2710.55	2647.37	2750.14	1863.28	1710.25	2099.34	1900.87	ENSG00000049449	11	32090904	32105755	14851			-0.0494052	0.0938748	-0.526288	0.598688	0.891464		-0.0135409	0.093968	-0.144101	0.885421	0.962056		-0.0552953	0.0939241	-0.588724	0.556046	0.999973		-0.135608	0.0940709	-1.44156	0.149428	0.659337
ENSG00000049540.16	ELN	9234.73	10598	9863.72	8425.06	9467.61	7819.22	856.091	1131.47	2893.94	2576.91	26970.6	23491.7	11671.6	6500.15	ENSG00000049540	7	74027789	74069907	42118			-0.262614	0.288973	-0.908783	0.363465	0.780096		-0.413905	0.289006	-1.43217	0.152095	0.459895		-0.14254	0.288911	-0.493369	0.621752	0.999973		0.0682885	0.288898	0.236376	0.813141	0.96261
ENSG00000049541.10	RFC2	561.85	500.297	541.743	612.587	552.847	601.774	577.097	586.328	516.705	692.919	424.511	554.632	482.874	616.471	ENSG00000049541	7	74231499	74254458	22959			0.298507	0.0955747	3.12328	0.00178845	0.0984097		0.268913	0.0960029	2.80109	0.00509297	0.0846097		0.12263	0.0962406	1.2742	0.202592	0.970293		0.145601	0.0964052	1.51031	0.130966	0.639501
ENSG00000049618.22	ARID1B	3005.67	3179.9	3077.35	3018.28	2923.27	2829.55	2021.75	2067.86	1961.71	1926.08	4603.89	4449.62	4132.26	3629.56	ENSG00000049618	6	156777374	157210779	433405			-0.0634098	0.0780189	-0.812749	0.416362	0.805933		-0.141734	0.0781094	-1.81455	0.0695925	0.311816		-0.035856	0.0779817	-0.459801	0.645659	0.999973		-0.0680026	0.0780559	-0.871204	0.383643	0.81722
ENSG00000049656.13	CLPTM1L	1661.49	1657.74	1654.11	1696.34	1634.56	1664.71	1335.09	1436.01	1455.81	1569.83	1939.06	1843.01	1900.98	1936.49	ENSG00000049656	5	1317744	1345099	27355			0.0377417	0.0616373	0.61232	0.540326	0.866118		0.0148175	0.0618293	0.239651	0.810601	0.934313		0.00203346	0.061723	0.0329449	0.973718	0.999973		-0.012124	0.0618779	-0.195934	0.844662	0.968799
ENSG00000049759.17	NEDD4L	3223.6	3629.54	2479.73	2461.16	4222.3	3325.25	3082.95	1636.52	2897.87	1866.38	5002.84	3755.16	3534.5	2586.6	ENSG00000049759	18	58044367	58401540	357173			-0.60422	0.1191	-5.0732	3.9118e-07	0.000225193		-0.148307	0.118853	-1.24782	0.212096	0.541765		-0.659388	0.119126	-5.53519	3.1089e-08	1.12452e-05		0.181891	0.118714	1.53218	0.125477	0.634334
ENSG00000049768.14	FOXP3	49.79	51.4583	54.4643	55.1268	43.9404	43.9602	49.6839	59.6082	51.0811	39.1479	56.6015	72.275	48.4669	49.476	ENSG00000049768	X	49250436	49264826	14390			0.0903569	0.202172	0.446931	0.654925	0.910974		-0.230992	0.209583	-1.10215	0.270396	NA		0.078251	0.202916	0.385632	0.69977	0.999973		-0.236777	0.209776	-1.12872	0.259017	0.74471
ENSG00000049769.12	PPP1R3F	861.408	873.253	854.054	802.908	910.409	866.418	1197.51	981.909	1053.06	1068.74	707.519	635.548	534.931	525.435	ENSG00000049769	X	49269843	49301461	31618			-0.112111	0.0904724	-1.23917	0.215283	0.667901		0.0220138	0.0904749	0.243313	0.807763	0.932734		-0.00116008	0.0903338	-0.0128421	0.989754	0.999973		0.0870923	0.0902994	0.964484	0.334803	0.792663
ENSG00000049860.13	HEXB	2083.4	2106.93	2033.28	2097.98	2045.67	2133.12	2214.12	1926.97	2343.83	2517.21	2052.26	2151.75	1817.51	1795.98	ENSG00000049860	5	74640023	74722647	82624			-0.0101951	0.0678385	-0.150285	0.880539	0.973325		0.0175994	0.0679368	0.259056	0.795592	0.928458		-0.0563718	0.0679308	-0.829842	0.406628	0.999973		-0.0504989	0.0680234	-0.742375	0.45786	0.851959
ENSG00000049883.14	PTCD2	471.739	435.301	452.615	505.054	472.458	493.263	461.168	579.825	435.171	545.135	442.77	447.005	402.096	448.252	ENSG00000049883	5	72320367	72368395	48028			0.202776	0.0840803	2.4117	0.0158785	0.277812		0.171415	0.0846728	2.02444	0.0429251	0.244828		0.0486663	0.0849165	0.573108	0.566572	0.999973		0.101952	0.0849854	1.19964	0.230279	0.727485
ENSG00000050030.14	NEXMIF	435.635	397.501	448.648	434.167	487.334	410.526	342.691	347.895	459.73	483.477	398.949	454.075	388.633	451.221	ENSG00000050030	X	74732856	74925485	192629			0.125647	0.0906532	1.38602	0.165741	0.626549		0.0441654	0.0914992	0.482687	0.629318	0.853442		0.176276	0.0905449	1.94683	0.0515549	0.778134		0.293377	0.0903606	3.24673	0.00116738	0.142692
ENSG00000050130.17	JKAMP	1099.92	1092.02	1129.08	1145.93	1025.98	1106.58	1103.24	1143.39	1098.24	1270.35	1060.82	1014.21	1105.76	1155.76	ENSG00000050130	14	59484443	59505410	20967			0.06435	0.0608505	1.05751	0.290279	0.733608		0.0154247	0.0612726	0.251739	0.801243	0.930288		0.044343	0.0609899	0.727055	0.467192	0.999973		-0.0942688	0.0615727	-1.53102	0.125765	0.634334
ENSG00000050165.17	DKK3	9666.47	10778.1	9966.91	8721.47	9932.97	8932.89	10227.2	7556.15	8843.9	8139.84	10642.9	8248.77	13398.4	10941.1	ENSG00000050165	11	11963106	12009769	46663			-0.302687	0.0793562	-3.81429	0.000136575	0.02		-0.28243	0.0793769	-3.55809	0.000373567	0.018831		-0.109655	0.0793141	-1.38254	0.166806	0.952832		-0.123355	0.0793344	-1.55487	0.119977	0.630121
ENSG00000050327.14	ARHGEF5	37.458	42.8925	40.8381	35.5171	40.5482	27.4941	1.27394	3.25135	12.7703	3.91479	80.3376	86.4157	77.1881	48.4865	ENSG00000050327	7	144355288	144380632	25344			-0.443452	0.41831	-1.0601	0.289097	0.73347		-0.904401	0.428728	-2.1095	0.0349016	NA		-0.264081	0.414841	-0.636584	0.524396	0.999973		0.00984241	0.410152	0.023997	0.980855	0.997271
ENSG00000050344.8	NFE2L3	214.294	229.169	217.924	199.506	235.794	189.078	64.9712	84.5352	154.226	132.124	325.002	268.674	372.477	312.688	ENSG00000050344	7	26152240	26187125	34885			-0.154857	0.139763	-1.10799	0.267865	0.71863		-0.188669	0.140533	-1.34252	0.179426	0.499341		0.0215085	0.138596	0.155189	0.876673	0.999973		0.100115	0.138584	0.722409	0.470043	0.856533
ENSG00000050393.11	MCUR1	940.731	907.835	1001.76	928.022	945.345	920.694	894.309	922.301	795.686	778.065	956.748	926.219	984.597	1085.5	ENSG00000050393	6	13786557	13814568	28011			0.0282774	0.076051	0.371822	0.710025	0.926757		0.0174568	0.0763048	0.228777	0.819042	0.938705		0.136843	0.0758491	1.80415	0.0712081	0.842911		0.0579908	0.0762016	0.761018	0.446646	0.846199
ENSG00000050405.13	LIMA1	486.269	506.993	487.198	474.862	510.317	451.976	284.09	281.784	486.252	369.948	543.192	499.64	714.439	748.077	ENSG00000050405	12	50175788	50283546	107758			-0.114508	0.141921	-0.806844	0.419756	0.807913		-0.177367	0.142377	-1.24576	0.212852	0.542485		-0.0629727	0.141757	-0.444231	0.656876	0.999973		0.0483161	0.141702	0.340969	0.733127	0.942009
ENSG00000050426.15	LETMD1	2083.9	2058.98	1917.23	2108.28	2032.69	2302.31	1307.07	1233.35	2173.89	2391.94	2224.8	2173.75	2530.15	2634.1	ENSG00000050426	12	51047962	51060424	12462			0.0236126	0.0586965	0.402282	0.687476	0.921358		0.150005	0.0586527	2.55751	0.0105425	0.122256		-0.121202	0.0589138	-2.05728	0.0396593	0.737107		-0.0318675	0.0589236	-0.540827	0.588627	0.899999
ENSG00000050438.16	SLC4A8	2321.16	2105.12	2548.79	2369.21	2488.98	2093.72	2476.55	2503.54	2238.73	2641.51	1981.05	2033.13	1724.17	2298.65	ENSG00000050438	12	51391317	51515763	124446			0.175285	0.0773638	2.26573	0.023468	0.319934		-0.00535582	0.0776813	-0.0689461	0.945033	0.98241		0.279367	0.0773075	3.61371	0.000301847	0.0342008		0.241836	0.0774102	3.12408	0.00178363	0.166102
ENSG00000050555.17	LAMC3	112.899	132.693	120.259	111.074	113.297	87.1689	68.793	72.6136	132.614	140.933	157.936	155.548	171.429	75.2035	ENSG00000050555	9	131009082	131094473	85391			-0.321282	0.375832	-0.854855	0.392631	0.795019		-0.645587	0.377806	-1.70878	0.0874919	0.350255		-0.214932	0.375443	-0.572475	0.567	0.999973		-0.258113	0.375898	-0.686657	0.492299	0.865511
ENSG00000050628.20	PTGER3	75.4761	78.1822	78.0803	64.5511	87.2343	69.3329	24.205	31.4298	84.4802	56.7645	71.2083	50.2782	132.835	119.732	ENSG00000050628	1	70852353	71047808	195455			-0.28618	0.220222	-1.29951	0.193769	0.652411		-0.211266	0.220828	-0.956699	0.338719	0.666916		0.0439102	0.216513	0.202806	0.839286	0.999973		0.100886	0.216865	0.465201	0.641787	0.916455
ENSG00000050748.17	MAPK9	1749.69	1764.17	1746.44	1618.25	1863.8	1755.82	1875.25	1658.19	1655.22	1413.24	1584.84	1396.79	1941.37	2004.77	ENSG00000050748	5	180233143	180292099	58956			-0.135803	0.0637691	-2.12961	0.033204	0.373597		-0.0213692	0.0637758	-0.335067	0.737575	0.90408		-0.0285312	0.0636527	-0.448232	0.653985	0.999973		0.0635313	0.0636222	0.99857	0.318003	0.784529
ENSG00000050767.16	COL23A1	395.001	469.933	392.457	348.221	391.852	372.541	212.749	183.16	222.988	190.846	524.02	378.658	919.974	640.219	ENSG00000050767	5	178237618	178590555	352937			-0.378144	0.255986	-1.47721	0.13962	0.594099		-0.289393	0.255929	-1.13076	0.258157	0.593649		-0.194785	0.255569	-0.762165	0.445962	0.999973		-0.159298	0.255627	-0.623166	0.533176	0.879883
ENSG00000050820.16	BCAR1	3328.27	3365.05	3204.9	3264.73	3378.02	3428.63	2851.09	3221.01	2855.63	2928.27	4132.82	3873.78	3620.66	3035.85	ENSG00000050820	16	75228187	75268053	39866			-0.037469	0.0911788	-0.410939	0.681117	0.91981		0.0462788	0.091173	0.507593	0.611739	0.844871		-0.0768837	0.0912102	-0.842929	0.399268	0.999973		0.0158806	0.0911929	0.174143	0.861753	0.971799
ENSG00000051009.10	FAM160A2	1241.66	1232.09	1187.23	1279.12	1201.74	1308.09	1242.1	1429.51	1537.34	1579.62	1183.15	1228.67	965.749	878.693	ENSG00000051009	11	6211335	6234711	23376			0.0394175	0.0800893	0.492169	0.6226	0.898902		0.070929	0.0802599	0.883741	0.376836	0.69577		-0.0718244	0.0803729	-0.893639	0.371515	0.999973		-0.0513073	0.0804812	-0.637506	0.523795	0.876551
ENSG00000051108.14	HERPUD1	2176.23	1908.33	2174.53	2278.32	2123.34	2396.64	2454.89	2616.26	2162.1	2859.76	1792.99	2040.2	1223.34	1597.08	ENSG00000051108	16	56932048	56944863	12815			0.262919	0.0840411	3.12845	0.00175731	0.0976976		0.336796	0.0840857	4.00539	6.19145e-05	0.00698705		0.227183	0.0841174	2.70078	0.00691764	0.318023		0.174506	0.0842458	2.07139	0.0383225	0.482301
ENSG00000051128.18	HOMER3	630.173	700.558	651.203	588.756	653.17	557.176	443.333	406.419	431.242	397.352	890.104	893.224	1037.55	658.031	ENSG00000051128	19	18929201	18941261	12060			-0.250617	0.149771	-1.67334	0.0942606	0.532728		-0.261423	0.149881	-1.7442	0.0811239	0.337349		-0.112869	0.149456	-0.7552	0.450129	0.999973		-0.0673154	0.149491	-0.450298	0.652496	0.918254
ENSG00000051180.16	RAD51	11.3813	15.6542	12.4774	10.2666	7.04779	11.4604	16.5613	7.58649	8.84095	3.91479	24.649	15.7119	12.5655	13.8533	ENSG00000051180	15	40694774	40732339	37565			-0.620427	0.47709	-1.30044	0.19345	NA		-0.406315	0.472762	-0.85945	0.390092	NA		-0.288104	0.46697	-0.616965	0.537258	NA		-1.0947	0.501764	-2.1817	0.0291317	NA
ENSG00000051341.13	POLQ	57.7288	59.1119	61.4986	70.2836	41.9159	55.834	34.3965	44.4352	59.922	57.7432	72.1213	122.553	70.0078	56.4026	ENSG00000051341	3	121431427	121546641	115214			0.182053	0.230823	0.788713	0.43028	0.812396		-0.1533	0.236043	-0.649458	0.516043	NA		-0.0170889	0.233347	-0.0732338	0.94162	0.999973		-0.624783	0.24428	-2.55765	0.0105381	0.321716
ENSG00000051382.8	PIK3CB	658.806	636.967	666.975	665.486	668.372	656.23	777.106	727.22	666.018	716.407	524.933	513.781	579.808	704.538	ENSG00000051382	3	138652699	138834938	182239			0.0665353	0.0782641	0.850139	0.395248	0.796259		0.0524643	0.0787205	0.666463	0.505115	0.786508		0.0730861	0.0783832	0.93242	0.351119	0.998596		0.0751167	0.0786241	0.95539	0.33938	0.794886
ENSG00000051523.10	CYBA	891.228	929.433	879.053	906.225	870.309	871.119	607.672	734.806	711.206	791.767	1155.77	1194.89	1243.09	903.431	ENSG00000051523	16	88643283	88651152	7869			-0.00844003	0.110799	-0.0761743	0.93928	0.986265		-0.0621892	0.111021	-0.560158	0.575372	0.826034		-0.0827974	0.110924	-0.746431	0.455407	0.999973		-0.0634911	0.11103	-0.571836	0.567433	0.892775
ENSG00000051596.9	THOC3	1078.64	1041.54	987.855	1145.95	1036	1181.87	1941.49	2010.42	1069.76	1306.56	413.556	487.07	741.365	779.741	ENSG00000051596	5	175917873	176034680	116807			0.157428	0.0743523	2.11732	0.0342325	0.378121		0.205596	0.0746712	2.75335	0.00589881	0.0905688		-0.0204999	0.0750344	-0.273207	0.784694	0.999973		0.0203956	0.0751173	0.271517	0.785994	0.955085
ENSG00000051620.10	HEBP2	686.362	643.798	704.064	668.844	707.413	707.692	569.453	578.741	617.884	581.347	654.569	757.316	733.287	757.972	ENSG00000051620	6	138403531	138422197	18666			0.0524613	0.09644	0.543979	0.586456	0.885727		0.142493	0.0964524	1.47734	0.139584	0.442296		0.117725	0.0963041	1.22243	0.221546	0.976436		0.124448	0.0964944	1.28969	0.197157	0.703674
ENSG00000051825.14	MPHOSPH9	465.275	472.954	446.121	502.546	426.006	478.745	458.62	528.887	446.959	420.84	523.107	531.064	463.129	529.393	ENSG00000051825	12	123152320	123244014	91694			0.0841109	0.0994607	0.84567	0.397737	0.797474		0.0158988	0.100048	0.158912	0.873738	0.958509		-0.0884187	0.100207	-0.882364	0.37758	0.999973		-0.153383	0.100744	-1.5225	0.127883	0.636966
ENSG00000052126.14	PLEKHA5	1473.65	1500.86	1331.29	1403.6	1626.73	1505.76	1431.91	1150.98	1401.78	1314.39	1628.66	1473.78	1541.07	1675.26	ENSG00000052126	12	19129752	19376400	246648			-0.107427	0.0884599	-1.21441	0.224591	0.675963		-0.00714674	0.088456	-0.0807943	0.935606	0.97976		-0.173288	0.0885782	-1.95633	0.0504264	0.778134		0.110409	0.0882907	1.25051	0.211112	0.714353
ENSG00000052344.15	PRSS8	167.197	216.181	159.127	124.663	223.481	112.531	129.942	84.5352	298.628	157.57	209.973	120.982	226.179	135.564	ENSG00000052344	16	31131433	31135762	4329			-0.77467	0.240672	-3.21878	0.00128737	0.0806343		-0.907717	0.242309	-3.74611	0.000179601	0.0133217		-0.366026	0.238568	-1.53426	0.124965	0.922243		-0.0199009	0.237534	-0.0837814	0.93323	0.988799
ENSG00000052723.11	SIKE1	1783.39	1693.08	1764.66	1843.82	1741.93	1873.46	2168.25	2568.57	2056.99	2158.03	1270.79	1121.83	1276.3	1526.83	ENSG00000052723	1	114769479	114780685	11206			0.102396	0.0765789	1.33714	0.181178	0.643266		0.134514	0.0767472	1.75269	0.0796544	0.33398		0.0687421	0.0767106	0.896122	0.370188	0.999973		0.0268715	0.0768811	0.349521	0.726699	0.940284
ENSG00000052749.13	RRP12	2087.9	2084.03	2026.3	2134.35	1967.11	2227.71	2119.84	2340.98	2488.24	2793.21	1896.15	1802.16	1831.87	1601.04	ENSG00000052749	10	97356358	97426076	69718			0.00878186	0.0784479	0.111945	0.910867	0.980056		0.066046	0.0785312	0.841016	0.400339	0.714926		-0.0475008	0.0785596	-0.604646	0.545414	0.999973		-0.103206	0.0787191	-1.31107	0.189835	0.697079
ENSG00000052795.12	FNIP2	1217.11	1106.65	1289.87	1186.35	1319.79	1182.89	1043.36	1160.73	886.06	985.549	1291.79	1335.52	1205.39	1263.62	ENSG00000052795	4	158769138	158908049	138911			0.103269	0.0636889	1.62145	0.10492	0.546051		0.0909787	0.0639032	1.4237	0.154535	0.463986		0.215387	0.0634864	3.39264	0.000692219	0.0646526		0.249309	0.063543	3.92347	8.72843e-05	0.0432688
ENSG00000052802.12	MSMO1	5118.71	4724.64	4945.1	4888.71	5649.71	5385.38	8834.81	8827.43	5427.36	6063.04	2059.56	1632.47	2576.83	3031.89	ENSG00000052802	4	165327623	165343160	15537			0.0286542	0.123237	0.232513	0.81614	0.956073		0.215135	0.123254	1.74546	0.0809043	0.336725		0.163936	0.123229	1.33034	0.183408	0.962861		0.387439	0.123181	3.14528	0.00165926	0.166102
ENSG00000052841.14	TTC17	3615.53	3678.07	3391.35	3695.35	3473	3839.88	3767.06	4238.68	3866.44	3857.05	3775.87	3425.2	3302.93	3260.47	ENSG00000052841	11	43358932	43494933	136001			-0.00220377	0.0692644	-0.0318168	0.974618	0.994305		0.0414767	0.0693137	0.598391	0.549579	0.812195		-0.131129	0.0693861	-1.88984	0.0587793	0.807731		-0.098971	0.0694151	-1.42578	0.153931	0.66418
ENSG00000052850.5	ALX4	16.4588	16.1065	17.0672	20.8722	14.8342	13.4139	6.36972	7.58649	36.3461	57.7432	10.0422	6.28478	11.668	11.8742	ENSG00000052850	11	44260444	44310166	49722			0.1545	0.403433	0.382964	0.701747	NA		-0.396548	0.425583	-0.931775	0.351453	NA		0.200842	0.40322	0.498094	0.618418	0.999973		-0.239261	0.419865	-0.569851	0.568779	NA
ENSG00000053108.16	FSTL4	202.198	205.43	198	167.165	246.992	193.402	185.996	163.652	106.091	112.55	218.19	127.267	311.445	265.191	ENSG00000053108	5	133196455	133612564	416109			-0.289781	0.161971	-1.78909	0.0736002	0.490464		-0.134148	0.161533	-0.830468	0.406274	0.719541		-0.0785116	0.160787	-0.488297	0.62534	0.999973		0.164955	0.15972	1.03277	0.30171	0.776051
ENSG00000053254.15	FOXN3	1511.92	1672.21	1334.03	1381.92	1687.33	1484.13	1705.81	1276.7	1613.97	1290.9	1581.19	1443.14	1787.89	1516.93	ENSG00000053254	14	89124871	89619149	494278			-0.275284	0.0702667	-3.9177	8.93963e-05	0.0142443		-0.172971	0.0702606	-2.46185	0.0138222	0.140525		-0.326501	0.0704112	-4.63705	3.53412e-06	0.000846879		0.0117173	0.0699486	0.167513	0.866966	0.973342
ENSG00000053371.12	AKR7A2	1284.11	1253.49	1244.39	1308.37	1253.51	1360.78	1637.02	1607.25	1455.81	1673.57	929.36	1039.35	991.777	913.327	ENSG00000053371	1	19303965	19312146	8181			0.0552233	0.0838025	0.658969	0.509916	0.852609		0.0877249	0.0839955	1.0444	0.296301	0.631203		0.00540848	0.0839868	0.0643968	0.948654	0.999973		-0.0152918	0.084163	-0.181693	0.855824	0.970678
ENSG00000053372.4	MRTO4	735.217	699.515	742.85	776.063	707.642	750.014	718.505	705.544	785.862	820.149	659.133	765.172	634.558	813.385	ENSG00000053372	1	19251539	19260128	8589			0.151533	0.0798028	1.89884	0.0575855	0.453961		0.100754	0.0802701	1.25519	0.20941	0.538051		0.0878373	0.0800642	1.09709	0.272604	0.98401		0.0166827	0.0805244	0.207176	0.835873	0.967154
ENSG00000053438.8	NNAT	13582.8	14099.5	13250.5	13260.4	14191	13112.4	15372.7	11909.7	23093.6	21711.4	14324.7	15521.8	3607.2	3898.71	ENSG00000053438	20	37521215	37523693	2478			-0.0625622	0.113761	-0.549943	0.582358	0.88372		0.0105416	0.113761	0.0926644	0.92617	0.97609		-0.114741	0.113777	-1.00847	0.313228	0.991844		0.0907599	0.113751	0.797881	0.424939	0.835892
ENSG00000053501.12	USE1	655.144	642.52	604.208	639.37	691.142	698.48	812.777	673.03	740.675	760.449	515.804	606.481	500.825	517.519	ENSG00000053501	19	17215346	17219829	4483			0.00637117	0.089788	0.0709579	0.943431	0.986767		0.122468	0.0897842	1.36403	0.172558	0.490034		-0.0828585	0.0901944	-0.918666	0.35827	0.999973		0.105488	0.0898273	1.17435	0.240256	0.733545
ENSG00000053524.12	MCF2L2	475.819	483.77	478.894	450.661	500.61	465.16	436.963	431.346	439.101	362.118	474.722	404.583	584.296	604.596	ENSG00000053524	3	183178043	183428778	250735			-0.122048	0.0950226	-1.28441	0.198998	0.655862		-0.0845764	0.0953157	-0.887329	0.374902	0.69491		-0.0358461	0.0948033	-0.37811	0.705349	0.999973		0.0105643	0.094902	0.111318	0.911364	0.984526
ENSG00000053702.14	NRIP2	102.743	104.818	97.9083	117.205	94.3847	99.4002	78.9846	158.233	93.3212	100.806	115.029	102.913	131.938	106.868	ENSG00000053702	12	2825348	2835544	10196			0.142865	0.17235	0.828923	0.407148	0.802814		-0.0856153	0.175502	-0.48783	0.62567	0.852047		-0.122337	0.175188	-0.698317	0.484979	0.999973		-0.168438	0.176404	-0.954842	0.339657	0.794886
ENSG00000053747.15	LAMA3	118.359	122.876	103.274	114.831	128.92	121.897	61.1494	60.692	78.5862	92.9764	209.06	194.828	142.708	110.826	ENSG00000053747	18	23689443	23955066	265623			-0.0915831	0.18548	-0.493763	0.621474	0.898187		0.0132414	0.185021	0.071567	0.942947	0.981915		-0.225319	0.186735	-1.20662	0.227579	0.976436		0.11574	0.184254	0.628153	0.529904	0.878701
ENSG00000053770.11	AP5M1	1246.55	1335.29	1030.95	1145.39	1387.75	1333.36	1299.42	1237.68	1286.85	991.422	1457.03	1142.26	1297.84	1210.18	ENSG00000053770	14	57268909	57298742	29833			-0.225231	0.0647619	-3.47783	0.000505485	0.0467403		-0.00707207	0.0644801	-0.109678	0.912664	0.971451		-0.37415	0.0651987	-5.7386	9.54623e-09	3.72378e-06		0.0513292	0.064358	0.797557	0.425128	0.835892
ENSG00000053900.10	ANAPC4	453.336	483.896	461.865	456.021	405.286	459.61	398.745	453.022	450.889	390.501	581.535	446.219	504.415	534.341	ENSG00000053900	4	25377213	25418498	41285			-0.0826906	0.108079	-0.765092	0.444217	0.821502		-0.0743213	0.108363	-0.685858	0.492803	0.778109		-0.057291	0.108064	-0.530159	0.596002	0.999973		-0.263042	0.109116	-2.41066	0.0159237	0.376889
ENSG00000053918.16	KCNQ1	85.7149	100.932	84.1796	80.6879	90.1704	72.605	53.5057	35.7649	72.6923	79.2746	117.768	114.697	159.761	93.0148	ENSG00000053918	11	2444684	2849110	404426			-0.295258	0.194821	-1.51553	0.129637	0.582235		-0.426156	0.197458	-2.15822	0.030911	0.209149		-0.22732	0.194234	-1.17034	0.241864	0.980751		-0.140175	0.194051	-0.722362	0.470072	0.856533
ENSG00000054116.11	TRAPPC3	1283.9	1258.32	1319.62	1252.75	1316.12	1272.7	1256.11	1219.26	1271.13	1248.82	1285.4	1311.95	1220.65	1230.96	ENSG00000054116	1	36136570	36156053	19483			-0.00633948	0.0645184	-0.0982585	0.921727	0.981413		0.0119807	0.0646916	0.185198	0.853074	0.951871		0.0664928	0.0644144	1.03227	0.301947	0.991844		0.0618598	0.0645792	0.95789	0.338118	0.794364
ENSG00000054118.13	THRAP3	4285.99	4185.66	4188.15	4404.74	4239.46	4411.96	5504.72	5763.57	4745.63	5119.57	3165.12	3231.95	3327.17	3503.89	ENSG00000054118	1	36224416	36305357	80941			0.0705193	0.0441293	1.59801	0.11004	0.555994		0.0705043	0.0442657	1.59275	0.111216	0.395102		0.0051903	0.0442482	0.1173	0.906623	0.999973		0.0176415	0.0443091	0.398146	0.690523	0.930406
ENSG00000054148.17	PHPT1	3008.14	2885.86	2874.97	3139.25	2935.43	3205.21	3528.83	3799.75	3201.41	3609.44	2432.04	2930.28	2381.16	2217.51	ENSG00000054148	9	136848724	136851027	2303			0.111172	0.0609326	1.82451	0.068075	0.478671		0.150984	0.0610077	2.47483	0.0133301	0.137919		-0.00460559	0.0610888	-0.0753916	0.939903	0.999973		0.019907	0.0611368	0.325615	0.744716	0.945023
ENSG00000054179.11	ENTPD2	97.2262	98.0297	108.526	90.5959	112.071	76.9085	159.243	121.384	78.5862	72.4237	101.335	82.4877	52.9546	86.0882	ENSG00000054179	9	137048098	137054045	5947			-0.0838562	0.208993	-0.401239	0.688244	0.921358		-0.347818	0.21282	-1.63433	0.10219	0.379257		0.141771	0.207466	0.683345	0.494389	0.999973		0.175827	0.207614	0.846896	0.397053	0.822658
ENSG00000054267.21	ARID4B	1285.08	1244.74	1318.94	1311.23	1241.71	1308.77	1141.45	1369.9	1215.14	1239.03	1316.44	1277.38	1305.91	1358.61	ENSG00000054267	1	235131634	235328219	196585			0.0749067	0.0760678	0.984736	0.324754	0.756177		0.0735194	0.0762443	0.964262	0.334915	0.663793		0.0818363	0.0760984	1.0754	0.282195	0.986649		-0.0076645	0.0763957	-0.100326	0.920085	0.986117
ENSG00000054277.13	OPN3	204.699	243.832	187.094	190.456	205.223	196.891	234.406	171.238	142.438	100.806	202.67	133.552	395.813	356.227	ENSG00000054277	1	241590102	241677376	87274			-0.413202	0.148692	-2.77891	0.00545421	0.172888		-0.381786	0.149255	-2.55794	0.0105294	0.12223		-0.364153	0.148598	-2.4506	0.014262	0.481712		-0.249898	0.148301	-1.68508	0.0919739	0.593335
ENSG00000054282.15	SDCCAG8	677.404	725.922	669.831	679.37	649.617	662.277	707.039	680.617	603.149	597.006	820.722	735.319	772.778	704.538	ENSG00000054282	1	243256034	243500092	244058			-0.0930164	0.0817839	-1.13734	0.255394	0.705864		-0.133865	0.0822083	-1.62836	0.103448	0.381774		-0.109588	0.0819093	-1.33792	0.180923	0.962364		-0.15796	0.0822964	-1.91941	0.0549327	0.521452
ENSG00000054356.13	PTPRN	3906.3	3601.84	4124.81	3721.66	4183.21	3899.97	4562	4595.25	3250.52	3423.49	2859.29	2631.75	3735.54	4236.13	ENSG00000054356	2	219289623	219309648	20025			0.031212	0.106561	0.292903	0.769596	0.943309		0.056676	0.106618	0.531579	0.595017	0.836282		0.161026	0.10653	1.51155	0.130648	0.930569		0.160419	0.106561	1.50543	0.132214	0.640524
ENSG00000054392.12	HHAT	206.789	204.873	186.877	219.321	195.821	227.052	127.394	140.892	179.766	224.122	256.533	271.817	255.798	240.453	ENSG00000054392	1	210328252	210676296	348044			0.104668	0.131329	0.796992	0.425455	0.809063		0.188298	0.131371	1.43333	0.151764	0.459346		-0.132632	0.133023	-0.997063	0.318734	0.994486		-0.0542762	0.13299	-0.408123	0.683183	0.928507
ENSG00000054523.17	KIF1B	11501.8	10642.6	12021.3	11590.4	12589.6	10665.2	11820.9	11454.5	10317.4	11122.9	10530.6	11016.4	9901.62	12767.8	ENSG00000054523	1	10210805	10381603	170798			0.123009	0.0661149	1.86054	0.0628097	0.464604		0.00124576	0.0661697	0.0188267	0.984979	0.993851		0.172235	0.0661107	2.60525	0.00918072	0.374265		0.2378	0.066111	3.59698	0.000321929	0.076602
ENSG00000054598.7	FOXC1	54.2795	57.8076	59.2899	48.2314	54.8434	51.225	40.7662	36.8487	68.763	48.9349	84.9022	67.5614	36.799	39.5808	ENSG00000054598	6	1609972	1613897	3925			-0.237438	0.234165	-1.01398	0.310594	0.7477		-0.135352	0.234064	-0.578271	0.563081	NA		0.0564216	0.230368	0.244919	0.806519	0.999973		-0.0439469	0.232737	-0.188826	0.850229	0.969627
ENSG00000054611.13	TBC1D22A	548.226	550.499	530.037	544.814	529.395	586.385	468.812	538.641	610.026	654.749	499.371	528.707	623.787	457.158	ENSG00000054611	22	46762617	47175699	413082			-0.0148238	0.110736	-0.133866	0.893508	0.976452		0.0948374	0.110748	0.856337	0.391812	0.708207		-0.0516314	0.110926	-0.465458	0.641604	0.999973		-0.0549044	0.111179	-0.493837	0.621421	0.908449
ENSG00000054654.16	SYNE2	4128.58	3857.44	4514.65	4189.8	4457.82	3623.2	1840.85	2050.52	3275.08	4034.2	6189.65	6569.95	4124.18	4104.53	ENSG00000054654	14	63852983	64226433	373450			0.126888	0.129161	0.982397	0.325904	0.756503		-0.0843765	0.129263	-0.652752	0.513916	0.79149		0.208935	0.129112	1.61825	0.10561	0.909705		0.154719	0.129166	1.19783	0.230983	0.728291
ENSG00000054690.13	PLEKHH1	831.883	862.915	893.793	867.247	822.5	712.958	287.912	410.754	502.952	499.136	1626.84	1524.06	1033.96	1035.04	ENSG00000054690	14	67533301	67589612	56311			0.0721181	0.0947035	0.761514	0.44635	0.822294		-0.228102	0.0956333	-2.38517	0.0170712	0.156446		0.143463	0.0944243	1.51934	0.128677	0.927612		-0.0113956	0.0950209	-0.119927	0.904541	0.983092
ENSG00000054793.13	ATP9A	6618.33	6226.79	6907	6353.37	7485.66	6118.85	8020.76	7318.8	5320.29	5588.37	5829.95	5947.76	5736.15	6558.54	ENSG00000054793	20	51596514	51768634	172120			0.0389102	0.0731958	0.53159	0.59501	0.889733		-0.0277184	0.073261	-0.378352	0.705169	0.891167		0.149544	0.0731705	2.04377	0.0409762	0.743094		0.255964	0.0731519	3.49908	0.000466865	0.09688
ENSG00000054965.10	FAM168A	5148.42	4864.8	5288.6	5011.67	5586.05	4990.98	5266.49	4679.78	5294.75	5487.56	4299.89	4551.75	4598.08	5327.57	ENSG00000054965	11	73400487	73598189	197702			0.0435656	0.0680411	0.640283	0.521989	0.857457		0.0399204	0.0681077	0.586136	0.557784	0.815687		0.120652	0.0680191	1.77379	0.0760973	0.85289		0.200977	0.0680185	2.95475	0.00312925	0.202335
ENSG00000054967.12	RELT	513.757	490.091	518.316	548.474	483.815	528.089	662.451	705.544	499.023	512.838	430.902	484.714	367.99	490.802	ENSG00000054967	11	73376264	73397474	21210			0.172072	0.0887291	1.9393	0.052465	0.43927		0.116188	0.0893588	1.30024	0.193519	0.518733		0.0943274	0.0891858	1.05765	0.290215	0.989202		-0.00197884	0.0898398	-0.0220264	0.982427	0.997442
ENSG00000054983.16	GALC	1307.85	1382.55	1137.36	1226.62	1361.17	1431.53	1373.31	1110.88	1414.55	1350.6	1298.18	1174.47	1444.14	1270.54	ENSG00000054983	14	87837820	87993665	155845			-0.176104	0.0694341	-2.53627	0.011204	0.238316		0.0443498	0.0692266	0.640646	0.521753	0.796981		-0.289515	0.0697329	-4.15177	3.29917e-05	0.00556218		-0.0247794	0.0693473	-0.357324	0.720849	0.937563
ENSG00000055044.10	NOP58	1546.6	1440.15	1529.1	1621.74	1415.45	1726.56	1810.28	2187.08	1733.81	1926.08	1095.51	1143.83	1121.02	1229.97	ENSG00000055044	2	202265716	202303666	37950			0.156446	0.0699559	2.23635	0.025329	0.329943		0.24184	0.0700444	3.45267	0.00055507	0.0245646		0.0888871	0.0701619	1.26689	0.205196	0.970293		-0.0276915	0.0705102	-0.39273	0.694519	0.930498
ENSG00000055070.16	SZRD1	2390.09	2459.6	2351.66	2494.31	2330.28	2314.62	2951.73	2692.12	2357.59	2623.89	2135.34	2403.14	2393.73	2258.08	ENSG00000055070	1	16352575	16398145	45570			0.0220039	0.0775878	0.283601	0.776717	0.945388		-0.0908685	0.0777981	-1.168	0.242805	0.57642		-0.0640996	0.0777014	-0.824949	0.409401	0.999973		-0.0823265	0.0777865	-1.05837	0.289889	0.767311
ENSG00000055118.14	KCNH2	3605.06	3759.52	3399.55	3208.05	4014.17	3643.99	4630.79	4149.81	3351.7	3033.97	3357.75	2732.31	3697.85	2916.11	ENSG00000055118	7	150944961	150978315	33354			-0.234	0.0921899	-2.53824	0.0111411	0.238112		-0.0596262	0.0921641	-0.646956	0.51766	0.794133		-0.133944	0.0921621	-1.45335	0.146126	0.934593		0.0779738	0.0920832	0.846775	0.397121	0.822658
ENSG00000055130.15	CUL1	1773.27	1894.96	1596.23	1631.88	1936.57	1806.73	1765.69	1236.6	1550.11	1417.16	2120.73	1990.7	2143.32	1883.06	ENSG00000055130	7	148697914	148801036	103122			-0.23344	0.0854516	-2.73184	0.00629819	0.182463		-0.0889559	0.0853527	-1.04221	0.297312	0.632113		-0.278056	0.0855097	-3.25175	0.00114696	0.0923789		0.0178415	0.0852305	0.209332	0.834189	0.967096
ENSG00000055147.18	FAM114A2	413.493	395.221	408.905	433.628	388.513	441.198	359.252	423.76	445.977	537.306	383.429	382.586	392.223	390.86	ENSG00000055147	5	153990128	154038936	48808			0.120591	0.0896467	1.34518	0.178566	0.640466		0.14245	0.0900662	1.58161	0.113739	0.399676		0.0421263	0.0901641	0.467218	0.640344	0.999973		-0.038052	0.0909526	-0.418372	0.675676	0.925449
ENSG00000055163.19	CYFIP2	5434.4	5166.58	5127.19	5405.78	5829.04	5643.39	4396.38	4198.58	4528.53	4655.67	5845.47	6365.7	5895.91	6403.18	ENSG00000055163	5	157266079	157395595	129516			0.0536019	0.0607775	0.881938	0.377811	0.787205		0.111172	0.0607865	1.8289	0.0674147	0.306941		-0.0233695	0.0608208	-0.384235	0.700804	0.999973		0.14578	0.0607672	2.39899	0.0164403	0.383521
ENSG00000055208.18	TAB2	1704.75	1724.6	1755.52	1661.16	1735.58	1646.88	1505.8	1327.64	1571.72	1610.94	1866.02	1740.88	1954.83	1965.19	ENSG00000055208	6	149218641	149411613	192972			-0.0577603	0.0655848	-0.880696	0.378482	0.787501		-0.0680566	0.0657515	-1.03506	0.300642	0.635648		0.0217278	0.0654786	0.33183	0.740017	0.999973		0.00895213	0.0656198	0.136424	0.891486	0.979756
ENSG00000055211.12	GINM1	1039.3	1041.47	977.967	1082.01	979.838	1115.2	866.283	863.777	1117.89	1197.93	1052.61	1039.35	1129.1	1227	ENSG00000055211	6	149566294	149591748	25454			0.0512726	0.0840542	0.609994	0.541866	0.866473		0.101899	0.0841675	1.21067	0.226023	0.55761		-0.0938354	0.0843858	-1.11198	0.266147	0.9836		-0.0939277	0.0845712	-1.11063	0.266726	0.749601
ENSG00000055332.16	EIF2AK2	787.275	739.6	856.107	805.567	796.738	738.362	546.522	563.568	722.993	789.81	835.328	893.224	853.557	975.666	ENSG00000055332	2	37099210	37157065	57855			0.118581	0.0786202	1.50828	0.131483	0.5844		-0.00700648	0.0792623	-0.0883961	0.929562	0.977168		0.205985	0.0784082	2.62708	0.00861204	0.360691		0.109536	0.0789014	1.38826	0.165057	0.677469
ENSG00000055483.19	USP36	2342.73	2215.38	2186	2493.23	2180.03	2639.03	2927.53	3655.61	2828.12	3026.14	1619.53	1856.37	1486.32	1434.8	ENSG00000055483	17	78787381	78841441	54060			0.140459	0.0728537	1.92796	0.0538606	0.442132		0.216512	0.0729339	2.96861	0.00299149	0.0639547		-0.0420219	0.0731402	-0.574538	0.565603	0.999973		-0.0644256	0.0732599	-0.879411	0.379179	0.815507
ENSG00000055609.17	KMT2C	2281.43	2073.82	2487.91	2402.48	2295.62	2147.32	2019.2	2803.75	2176.84	2374.32	2086.95	2276.66	2012.28	2155.17	ENSG00000055609	7	152134922	152436005	301083			0.19485	0.104848	1.85841	0.0631113	0.464604		0.015894	0.105067	0.151276	0.879758	0.960654		0.231934	0.10485	2.21205	0.0269632	0.65177		0.109586	0.104988	1.04379	0.296581	0.772219
ENSG00000055732.12	MCOLN3	23.7212	36.9102	23.6211	19.1955	18.9249	19.9541	1.27394	3.25135	9.82328	5.87219	60.2532	29.0671	76.2905	38.5913	ENSG00000055732	1	85018082	85048499	30417			-0.842626	0.374145	-2.25214	0.0243137	NA		-0.840379	0.376928	-2.22955	0.0257773	NA		-0.614814	0.370328	-1.66019	0.0968766	0.893907		-0.996375	0.381868	-2.60921	0.00907506	NA
ENSG00000055813.5	CCDC85A	141.298	140.31	131.484	104.809	199.339	130.55	161.791	102.96	115.915	102.763	101.335	80.9165	182.2	132.596	ENSG00000055813	2	56184123	56386173	202050			-0.400744	0.168885	-2.37288	0.0176501	0.289506		-0.157871	0.167698	-0.941402	0.346499	0.673488		-0.127424	0.166729	-0.76426	0.444712	0.999973		0.444466	0.163122	2.72474	0.00643523	0.267077
ENSG00000055917.15	PUM2	3161.98	3127.03	3196.76	3135.52	3231.89	3118.72	3260.03	3014.01	3170.96	3167.07	3030.01	3105.47	3047.13	3255.52	ENSG00000055917	2	20248691	20352234	103543			0.0048204	0.0651369	0.0740041	0.941007	0.986265		-0.00683765	0.0652348	-0.104816	0.916522	0.9728		0.0300024	0.0651364	0.460609	0.645079	0.999973		0.044149	0.0651867	0.67727	0.498234	0.867117
ENSG00000055950.16	MRPL43	1805.18	1804.02	1800.26	1759.26	1837.42	1824.94	2126.21	1906.38	1662.1	1895.74	1707.17	1577.48	1720.58	1657.45	ENSG00000055950	10	100969458	100987515	18057			-0.0345753	0.0637592	-0.54228	0.587626	0.886143		0.0134796	0.0638693	0.211049	0.832849	0.945273		-0.00213362	0.0637729	-0.0334566	0.97331	0.999973		0.0251771	0.0638408	0.394373	0.693306	0.930498
ENSG00000056050.6	HPF1	603.603	576.313	573.281	609.942	613.282	645.198	580.919	565.736	611.99	665.515	496.632	604.91	615.71	603.607	ENSG00000056050	4	169729465	169757953	28488			0.0820619	0.0839133	0.977937	0.328106	0.757454		0.16152	0.0840046	1.92276	0.0545107	0.275191		-0.00717414	0.0843291	-0.0850731	0.932203	0.999973		0.0897126	0.0842468	1.06488	0.286931	0.765063
ENSG00000056097.15	ZFR	4067.18	3988.71	3938.79	4214.22	3993.47	4200.71	5657.59	5609.67	4172.93	4404.14	3007.18	3108.61	3117.14	3734.45	ENSG00000056097	5	32354350	32444761	90411			0.0926411	0.0530919	1.74492	0.0809985	0.508491		0.0821661	0.0532165	1.544	0.122589	0.414728		0.00121149	0.0532184	0.0227645	0.981838	0.999973		0.0169959	0.0532652	0.31908	0.749666	0.946065
ENSG00000056277.15	ZNF280C	190.118	196.645	182.887	190.597	173.192	207.271	171.983	212.422	250.494	220.207	195.366	174.403	168.737	155.355	ENSG00000056277	X	130202711	130268899	66188			-0.0570035	0.118616	-0.480574	0.63082	0.901748		0.0547536	0.118603	0.461655	0.644329	0.861474		-0.119205	0.119401	-0.99836	0.318105	0.994477		-0.196565	0.120669	-1.62896	0.103322	0.609753
ENSG00000056291.17	NPFFR2	52.2403	80.4176	47.1482	51.5016	34.1749	47.959	5.09578	10.8378	1.96466	0.978699	81.2505	71.4894	233.359	122.7	ENSG00000056291	4	72031804	72148067	116263			-0.312888	0.402436	-0.777485	0.436873	0.816495		-0.789664	0.413343	-1.91043	0.0560778	NA		-0.381708	0.402943	-0.9473	0.343486	0.995386		-0.894702	0.415307	-2.15432	0.0312153	0.463101
ENSG00000056487.15	PHF21B	1625.33	1675.38	1563.54	1624.06	1619.41	1644.26	2415.4	1971.4	2022.61	1837.02	1432.38	1695.32	831.118	992.488	ENSG00000056487	22	44881162	45009999	128837			0.00646768	0.092107	0.0702192	0.944019	0.986767		0.0131749	0.092231	0.142847	0.886411	0.962112		-0.058867	0.0922526	-0.638106	0.523405	0.999973		-0.00519898	0.0922599	-0.0563515	0.955062	0.992995
ENSG00000056558.10	TRAF1	91.6235	92.4442	91.0411	102.276	84.6308	87.7257	53.5057	82.3677	55.0104	41.1053	164.327	199.542	96.9339	86.0882	ENSG00000056558	9	120902393	120929173	26780			0.114633	0.197677	0.5799	0.561982	0.875228		-0.0743814	0.200131	-0.371664	0.710143	0.893276		-0.0182012	0.199048	-0.0914413	0.927142	0.999973		-0.113745	0.200754	-0.566586	0.570996	0.89385
ENSG00000056586.15	RC3H2	1490.58	1406	1644.35	1515.9	1475.45	1411.19	1545.3	1716.72	1538.33	1648.13	1351.13	1271.88	1189.24	1426.89	ENSG00000056586	9	122844556	122905341	60785			0.106685	0.0663622	1.60762	0.107919	0.55221		0.00111797	0.0667756	0.0167422	0.986642	0.994379		0.228051	0.0662258	3.44354	0.000574159	0.0573986		0.0686165	0.0666347	1.02974	0.303131	0.77665
ENSG00000056736.9	IL17RB	163.505	159.765	168.464	173.446	167.46	148.394	126.121	177.741	120.826	192.804	206.322	172.831	185.79	150.407	ENSG00000056736	3	53846580	53865800	19220			0.124109	0.155459	0.798336	0.424676	0.808987		-0.111849	0.157782	-0.708881	0.478398	0.770037		0.0700111	0.156	0.448789	0.653584	0.999973		0.0703206	0.156441	0.449501	0.65307	0.918254
ENSG00000056972.18	TRAF3IP2	175.509	186.749	181.073	179.661	160.949	169.111	72.6149	96.4569	133.597	137.018	293.963	296.17	246.822	188.998	ENSG00000056972	6	111556454	111606278	49824			-0.019683	0.167412	-0.117572	0.906407	0.978962		-0.186306	0.168902	-1.10304	0.270008	0.605966		0.0435974	0.166899	0.261221	0.793922	0.999973		-0.217086	0.169203	-1.28299	0.199495	0.706313
ENSG00000056998.19	GYG2	533.71	555.974	540.077	482.607	603.524	486.371	350.335	175.573	442.048	397.352	635.397	583.699	796.114	773.804	ENSG00000056998	X	2828788	2882820	54032			-0.317249	0.134617	-2.35668	0.0184393	0.294643		-0.302205	0.134799	-2.24189	0.0249686	0.186018		-0.131841	0.133958	-0.984197	0.325019	0.995223		-0.0226744	0.133929	-0.169301	0.86556	0.972677
ENSG00000057019.15	DCBLD2	2864.81	3835.84	2858.4	2844.94	2446.8	2338.08	1062.47	943.977	1057.97	828.958	5988.8	4781.93	7234.14	4824.9	ENSG00000057019	3	98795941	98901689	105748			-0.374116	0.134736	-2.77666	0.00549199	0.173468		-0.558278	0.134861	-4.13966	3.47827e-05	0.00516614		-0.3071	0.134627	-2.28112	0.0225412	0.602736		-0.426074	0.134765	-3.16161	0.00156901	0.165684
ENSG00000057252.12	SOAT1	546.724	522.424	575.401	539.779	518.699	577.319	494.291	550.563	504.917	572.539	531.324	518.494	559.165	517.519	ENSG00000057252	1	179293714	179358680	64966			0.040721	0.078556	0.518369	0.604201	0.893633		0.138549	0.0785735	1.7633	0.0778495	0.330541		0.133954	0.0783116	1.71053	0.0871677	0.872872		-0.0170711	0.0792394	-0.215437	0.829427	0.966735
ENSG00000057294.14	PKP2	196.584	203.641	189.458	201.417	202.561	185.846	156.695	193.997	187.625	211.399	209.06	192.471	261.183	207.799	ENSG00000057294	12	32790745	32896840	106095			-0.00695242	0.160554	-0.0433028	0.96546	0.992779		-0.127511	0.161833	-0.787918	0.430744	0.737834		-0.110257	0.161237	-0.683818	0.49409	0.999973		-0.00669338	0.161097	-0.0415487	0.966858	0.994276
ENSG00000057593.13	F7	72.6998	84.7254	71.6854	75.1395	66.3227	65.6261	33.1226	29.2622	50.0987	61.658	99.5091	95.8429	156.171	113.795	ENSG00000057593	13	113105788	113120681	14893			-0.113321	0.193778	-0.584798	0.558684	0.873938		-0.339069	0.198177	-1.71094	0.0870926	0.34923		-0.25026	0.195958	-1.27711	0.201565	0.970058		-0.305308	0.1977	-1.5443	0.122516	0.633927
ENSG00000057608.16	GDI2	5873.51	5870.74	5584.59	6033.86	5807.48	6070.9	7429.65	6470.2	6513.82	7119.05	4287.11	4483.4	5252.38	6062.79	ENSG00000057608	10	5765223	5842132	76909			0.0479049	0.0700118	0.684241	0.493823	0.844503		0.0596605	0.0700721	0.851416	0.394539	0.710328		-0.053066	0.0700778	-0.757244	0.448904	0.999973		0.002803	0.0700904	0.0399912	0.9681	0.994588
ENSG00000057657.15	PRDM1	13.3254	15.918	16.1837	8.81319	16.0048	9.70707	3.82183	0	13.7526	6.85089	19.1715	12.5696	26.9261	15.8323	ENSG00000057657	6	106086320	106109939	23619			-0.921836	0.462814	-1.99181	0.0463922	NA		-0.790369	0.461981	-1.71083	0.0871133	NA		0.00067917	0.432021	0.00157208	0.998746	NA		-0.00010688	0.433562	-0.000246516	0.999803	NA
ENSG00000057663.15	ATG5	703.566	631.753	682.561	738.362	693.918	771.238	856.091	973.239	737.728	907.254	464.68	475.286	468.514	597.67	ENSG00000057663	6	106045423	106325791	280368			0.21929	0.0755374	2.90307	0.00369526	0.145575		0.3048	0.0756935	4.02677	5.6549e-05	0.00665645		0.121311	0.0760413	1.59533	0.110639	0.915693		0.137359	0.0762477	1.80148	0.0716272	0.555199
ENSG00000057704.12	TMCC3	308.8	327.235	290.36	300.502	324.569	301.333	443.333	331.638	295.681	312.205	265.662	274.173	304.265	283.992	ENSG00000057704	12	94567124	94650562	83438			-0.102959	0.100344	-1.02606	0.304863	0.744165		-0.104202	0.100974	-1.03197	0.302088	0.636614		-0.15292	0.100869	-1.51604	0.12951	0.927612		0.00359805	0.100341	0.0358583	0.971395	0.995608
ENSG00000057757.9	PITHD1	2718.84	2594.98	2569.97	2691.76	2806.27	2931.21	3440.93	3320.72	2913.59	2984.05	1860.55	1972.64	2164.86	2489.63	ENSG00000057757	1	23778405	23788232	9827			0.0623754	0.0793559	0.78602	0.431856	0.813479		0.189261	0.0793776	2.38432	0.0171109	0.156475		0.00812645	0.0794512	0.102282	0.918533	0.999973		0.135999	0.0794082	1.71266	0.0867754	0.584516
ENSG00000057935.13	MTA3	1826.02	1864.29	1841.01	1727.11	1922.65	1775.05	2205.2	1977.91	1736.76	1634.43	1677.05	1520.92	1838.15	1775.2	ENSG00000057935	2	42494569	42756947	262378			-0.109417	0.0642973	-1.70174	0.0888043	0.523728		-0.0723454	0.0644191	-1.12304	0.261419	0.597189		-0.0152784	0.064213	-0.237934	0.811933	0.999973		0.0456112	0.0642245	0.710184	0.47759	0.859354
ENSG00000058056.8	USP13	540.423	550.784	549.412	537.15	521.898	542.872	411.484	415.09	502.952	491.307	576.057	547.561	712.643	694.643	ENSG00000058056	3	179652755	179789401	136646			-0.0361979	0.0943787	-0.383539	0.70132	0.924665		-0.00342149	0.0946017	-0.0361673	0.971149	0.991354		-0.00171311	0.0943199	-0.0181627	0.985509	0.999973		-0.0609882	0.0948053	-0.643299	0.52003	0.874443
ENSG00000058063.15	ATP11B	936.248	920.776	985.563	948.143	937.556	889.2	913.419	1091.37	902.76	944.444	961.312	883.011	905.614	873.746	ENSG00000058063	3	182793500	182921635	128135			0.0320814	0.0945517	0.3393	0.734383	0.934085		-0.0631295	0.0949695	-0.664734	0.506221	0.787105		0.0911975	0.0945055	0.964996	0.334547	0.995223		0.0115789	0.0948027	0.122137	0.902791	0.982696
ENSG00000058085.14	LAMC2	51.6828	46.9196	39.1792	43.9513	88.196	40.1682	56.0536	34.6811	73.6746	86.1255	30.1266	28.2815	27.8236	26.717	ENSG00000058085	1	183186238	183244900	58662			-0.159923	0.312987	-0.510956	0.609382	0.895033		-0.135243	0.314715	-0.429733	0.66739	NA		-0.193146	0.313996	-0.615123	0.538473	0.999973		0.707195	0.304676	2.32114	0.0202792	0.415939
ENSG00000058091.16	CDK14	935.41	940.577	885.364	884.124	1014.58	952.407	741.436	643.768	1045.2	985.549	863.629	829.591	1112.05	1077.59	ENSG00000058091	7	90466424	91210590	744166			-0.0949754	0.0825652	-1.15031	0.250017	0.701212		0.0203549	0.0825568	0.246556	0.805252	0.931421		-0.0819809	0.082579	-0.992757	0.320828	0.995223		0.106615	0.0823371	1.29486	0.195367	0.701859
ENSG00000058262.9	SEC61A1	9981.05	9488.8	9390.51	10128.3	9838.53	11059.1	13019.7	13752.1	13441.2	14884	5828.13	5940.69	5666.14	5936.13	ENSG00000058262	3	128051641	128071683	20042			0.0811107	0.048805	1.66193	0.0965263	0.536377		0.203654	0.0488311	4.17058	3.0383e-05	0.00478144		-0.00985726	0.0488793	-0.201665	0.840178	0.999973		0.0363074	0.0488964	0.742538	0.457761	0.851959
ENSG00000058272.17	PPP1R12A	1662.15	1602.19	1674.56	1722.37	1645.18	1666.42	1705.81	1890.12	1597.27	1736.21	1503.59	1533.49	1602.1	1729.68	ENSG00000058272	12	79773563	79935460	161897			0.101177	0.0539023	1.87704	0.0605123	0.460513		0.0560224	0.0542069	1.03349	0.301373	0.635786		0.0607947	0.0540494	1.1248	0.260674	0.982844		0.0366216	0.0542399	0.675178	0.499562	0.867152
ENSG00000058335.15	RASGRF1	477.743	537.523	271.172	384.202	622.974	572.845	434.415	300.208	833.014	567.645	342.348	304.812	540.317	364.143	ENSG00000058335	15	78959947	79090773	130826			-0.452307	0.154368	-2.93006	0.00338898	0.1389		0.109607	0.153325	0.714864	0.474693	0.767073		-0.998131	0.156509	-6.37747	1.80038e-10	9.6802e-08		0.211554	0.153036	1.38238	0.166855	0.677508
ENSG00000058404.19	CAMK2B	1303.8	1247.99	1283.71	1206.64	1498.1	1282.56	1178.4	985.16	936.159	901.381	1379.43	1322.16	1497.99	1617.86	ENSG00000058404	7	44217150	44334577	117427			-0.0716098	0.124341	-0.575914	0.564673	0.876122		-0.0448659	0.124408	-0.360635	0.718372	0.896451		0.0244767	0.12424	0.197011	0.843819	0.999973		0.177157	0.124143	1.42703	0.15357	0.663606
ENSG00000058453.16	CROCC	1749.54	1980.43	1789.87	1672.25	1688.41	1616.77	1298.15	1286.45	1363.47	1124.52	2426.56	2308.87	2833.52	1969.14	ENSG00000058453	1	16740273	16972979	232706			-0.223645	0.0953193	-2.34627	0.0189625	0.298318		-0.250719	0.0954204	-2.62752	0.00860089	0.11009		-0.0944639	0.0951673	-0.992609	0.320901	0.995223		-0.209874	0.095375	-2.20051	0.0277704	0.452494
ENSG00000058600.15	POLR3E	1534.28	1611.63	1560.02	1504.83	1478.73	1516.19	1519.82	1673.36	1598.25	1388.77	1727.26	1667.82	1601.2	1289.34	ENSG00000058600	16	22297375	22335103	37728			-0.108414	0.0723059	-1.49938	0.133775	0.587896		-0.0929344	0.0724363	-1.28298	0.199499	0.526857		-0.0547375	0.0722649	-0.757456	0.448776	0.999973		-0.129352	0.0724986	-1.7842	0.0743905	0.561342
ENSG00000058668.14	ATP2B4	2953.74	3009.27	3243.54	2943.4	3044.48	2528	1913.47	1794.75	3417.52	3277.66	3442.65	3231.95	3263.44	3469.26	ENSG00000058668	1	203626561	203744081	117520			-0.0364004	0.0750054	-0.485303	0.627461	0.900279		-0.254431	0.0752905	-3.37932	0.000726642	0.0298964		0.116218	0.0748749	1.55217	0.120623	0.92143		0.0370782	0.0750147	0.494279	0.621109	0.908449
ENSG00000058729.10	RIOK2	809.529	723.682	815.187	871.293	770.588	866.894	955.459	1282.12	846.767	1010.02	491.155	481.571	601.349	711.465	ENSG00000058729	5	97160867	97183260	22393			0.233493	0.114649	2.03659	0.0416916	0.40906		0.26787	0.114892	2.33148	0.019728	0.166833		0.156921	0.114927	1.36539	0.172131	0.956871		0.0992487	0.115214	0.861427	0.389003	0.818143
ENSG00000058799.14	YIPF1	698.322	695.328	683.601	659.686	729.153	723.843	780.928	631.847	707.276	666.494	624.442	645.761	668.664	694.643	ENSG00000058799	1	53851719	53889834	38115			-0.0720568	0.0801903	-0.898573	0.36888	0.783708		0.0599988	0.080103	0.74902	0.453845	0.752716		-0.0224886	0.0801317	-0.280645	0.778982	0.999973		0.0710327	0.0800599	0.887244	0.374948	0.811757
ENSG00000058804.11	NDC1	721.858	736.493	769.462	755.845	672.599	674.888	747.806	805.252	724.958	734.024	712.996	694.468	760.213	789.637	ENSG00000058804	1	53765460	53838860	73400			0.0349104	0.0846004	0.412651	0.679863	0.919683		-0.130911	0.0854128	-1.53268	0.125354	0.419412		0.0596764	0.0846232	0.705201	0.480685	0.999973		-0.135446	0.085417	-1.5857	0.112807	0.621951
ENSG00000058866.14	DGKG	63.2385	66.4042	70.8338	56.7455	59.1605	63.0487	16.5613	14.0892	85.4625	88.0829	67.5566	60.491	96.0363	64.3188	ENSG00000058866	3	186105668	186362237	256569			-0.237366	0.193006	-1.22984	0.218759	0.67044		-0.0913453	0.192559	-0.474375	0.635232	NA		0.0678051	0.189387	0.358024	0.720325	0.999973		-0.170163	0.193844	-0.877836	0.380033	0.815838
ENSG00000059122.16	FLYWCH1	3369.04	3471.75	3335.69	3227.87	3442.95	3366.96	4174.72	3843.1	3226.95	2894.99	3392.44	3363.14	3092.91	2810.24	ENSG00000059122	16	2911937	2951208	39271			-0.104869	0.0619564	-1.69262	0.090527	0.525761		-0.0526398	0.0620005	-0.849022	0.395869	0.711205		-0.0613454	0.0619553	-0.990156	0.322098	0.995223		-0.0169691	0.0619673	-0.27384	0.784207	0.954741
ENSG00000059145.18	UNKL	933.364	1017.02	922.298	920.77	931.526	875.205	735.066	713.13	737.728	698.791	1255.27	1238.1	1340.02	1033.06	ENSG00000059145	16	1363205	1414751	51546			-0.130623	0.0946995	-1.37935	0.167788	0.629197		-0.215664	0.0950282	-2.26947	0.0232396	0.179629		-0.10878	0.0946617	-1.14915	0.250495	0.980996		-0.100277	0.0947802	-1.058	0.290056	0.76732
ENSG00000059377.16	TBXAS1	15.8979	17.8853	16.4991	15.0258	14.0419	16.0375	3.82183	7.58649	8.84095	5.87219	31.9525	33.7807	26.9261	12.8638	ENSG00000059377	7	139777051	140020325	243274			-0.217766	0.426744	-0.510297	0.609843	NA		-0.0900059	0.424907	-0.211825	0.832244	NA		0.0140933	0.420851	0.0334876	0.973286	0.999973		-0.468967	0.437826	-1.07113	0.284113	NA
ENSG00000059378.12	PARP12	26.0366	28.9507	32.114	22.3534	22.6029	24.1618	25.4789	28.1784	18.6642	9.78699	44.7334	26.7103	26.9261	24.738	ENSG00000059378	7	140023744	140063721	39977			-0.3779	0.316924	-1.1924	0.233105	NA		-0.282142	0.31663	-0.891077	0.372888	NA		0.127486	0.306556	0.415865	0.677509	0.999973		-0.307021	0.317432	-0.967203	0.333443	NA
ENSG00000059573.8	ALDH18A1	3419.93	3171.74	3305.55	3675.3	3230.19	3716.87	3954.33	4365.49	4467.63	5563.9	2177.33	2358.36	2087.67	2413.44	ENSG00000059573	10	95605929	95656706	50777			0.196949	0.0737589	2.67017	0.00758127	0.200437		0.183938	0.0738998	2.48902	0.0128095	0.13546		0.0600967	0.0739161	0.813039	0.416196	0.999973		-0.00909996	0.0740493	-0.12289	0.902194	0.982696
ENSG00000059588.9	TARBP1	1346.07	1445.21	1352.96	1387.42	1232.58	1312.18	946.541	1235.51	1313.37	846.574	2069.61	2156.46	1451.32	1311.11	ENSG00000059588	1	234391313	234479103	87790			-0.0782609	0.155741	-0.502508	0.61531	0.89661		-0.12674	0.155828	-0.813332	0.416028	0.725869		-0.031199	0.155699	-0.20038	0.841183	0.999973		-0.229094	0.155935	-1.46916	0.141789	0.651343
ENSG00000059691.11	GATB	616.307	602.532	613.953	581.77	635.941	647.342	808.955	706.628	712.188	666.494	450.986	457.218	437.998	496.739	ENSG00000059691	4	151670504	151761023	90519			-0.0274037	0.0877278	-0.312372	0.754758	0.937964		0.111382	0.0876994	1.27005	0.204068	0.532464		0.0529468	0.0876353	0.604172	0.545729	0.999973		0.0785004	0.087789	0.894194	0.371218	0.810368
ENSG00000059728.10	MXD1	964.702	911.829	926.014	937.811	992.158	1055.7	1485.42	1606.17	1171.92	1091.25	532.237	518.494	457.743	535.33	ENSG00000059728	2	69897688	69942945	45257			0.0418823	0.0902286	0.46418	0.642519	0.905512		0.200709	0.0902606	2.22366	0.0261712	0.191214		0.037967	0.0904439	0.419785	0.674643	0.999973		0.142217	0.0903644	1.57382	0.115529	0.623971
ENSG00000059758.7	CDK17	1319.53	1311.76	1317.63	1314.13	1381.14	1273	1368.22	1382.91	1403.75	1314.39	1258.93	1119.48	1216.16	1439.75	ENSG00000059758	12	96278261	96400560	122299			-0.002767	0.0666363	-0.0415239	0.966878	0.992858		-0.0465926	0.0669653	-0.695772	0.486571	0.77514		0.00477071	0.0666927	0.0715326	0.942974	0.999973		0.0717921	0.0667053	1.07626	0.281812	0.761411
ENSG00000059769.19	DNAJC25	527.189	477.917	548.15	575.525	474.12	560.235	575.823	924.469	707.276	696.833	336.87	308.74	291.699	372.059	ENSG00000059769	9	111631352	111654351	22999			0.223266	0.125196	1.78333	0.0745323	0.492631		0.160423	0.125896	1.27425	0.202576	0.531086		0.158931	0.125596	1.26542	0.205722	0.970293		-0.0535835	0.126554	-0.423405	0.672	0.924133
ENSG00000059804.15	SLC2A3	3576.77	3508.43	3548.03	3374.2	4056.29	3396.91	4212.94	3941.73	4657.22	3748.42	2663.92	2305.73	2499.64	3500.92	ENSG00000059804	12	7919230	7936275	17045			-0.0489528	0.115988	-0.422051	0.672988	0.918215		-0.0151298	0.11605	-0.130374	0.896271	0.966337		0.0314819	0.115978	0.271448	0.786047	0.999973		0.213216	0.115937	1.83907	0.0659052	0.546244
ENSG00000059915.16	PSD	5442.07	5415.19	5391.41	5297.02	5743.11	5363.62	6844.91	6395.41	4791.8	4873.92	5506.78	5242.29	4517.3	4676.47	ENSG00000059915	10	102402617	102421539	18922			-0.0255446	0.0822673	-0.310507	0.756175	0.938703		-0.0142969	0.0823041	-0.173708	0.862095	0.954851		-0.00387945	0.0822755	-0.0471519	0.962392	0.999973		0.0880237	0.0822611	1.07005	0.284596	0.763399
ENSG00000060069.16	CTDP1	1032.72	1042.48	1025.06	1031.59	1022.57	1041.91	1042.09	1133.64	1203.35	1238.05	1020.65	974.926	903.819	779.741	ENSG00000060069	18	79679801	79756623	76822			-0.0307769	0.0833242	-0.369363	0.711857	0.927206		-0.0203547	0.0835519	-0.243618	0.807527	0.932679		-0.0279697	0.0834017	-0.335361	0.737353	0.999973		-0.0429279	0.0835911	-0.513546	0.607569	0.903934
ENSG00000060138.12	YBX3	1501.3	1399.97	1420.11	1539.93	1484.93	1661.57	1017.88	1214.92	1385.08	1429.88	1590.32	1894.08	1606.59	1620.83	ENSG00000060138	12	10699089	10723312	24223			0.14005	0.160075	0.874902	0.381627	0.788894		0.271722	0.160052	1.69771	0.089562	0.35497		0.0140489	0.160175	0.0877095	0.930108	0.999973		0.0850545	0.160187	0.53097	0.59544	0.901826
ENSG00000060140.8	STYK1	22.8842	19.2881	27.6333	22.9058	27.8354	16.7586	6.36972	9.75406	16.6996	12.7231	13.6939	15.7119	40.3891	53.4341	ENSG00000060140	12	10618939	10674318	55379			0.187937	0.344859	0.544968	0.585776	NA		-0.173836	0.358281	-0.485193	0.627539	NA		0.319476	0.34267	0.932314	0.351174	0.998596		0.55088	0.338934	1.62533	0.104092	NA
ENSG00000060237.16	WNK1	5049.31	4960.94	5015.54	5025.46	5255.43	4989.2	4355.62	4624.51	5381.19	5463.1	5097.79	5259.57	5009.15	4754.64	ENSG00000060237	12	752593	911452	158859			0.0163207	0.0765756	0.213131	0.831225	0.959653		-0.000699216	0.0766322	-0.0091243	0.99272	0.996694		0.0154831	0.0765854	0.202168	0.839786	0.999973		0.0770521	0.0765931	1.00599	0.314419	0.782193
ENSG00000060339.13	CCAR1	1854.54	1855.67	1824.21	1954.75	1760.05	1878.02	2145.32	2410.34	1887.05	1757.74	1775.64	1835.16	1614.67	1815.77	ENSG00000060339	10	68721012	68792377	71365			0.0716806	0.0674246	1.06312	0.287727	0.73312		0.00660818	0.067676	0.0976444	0.922215	0.97463		-0.0387056	0.067641	-0.572221	0.567172	0.999973		-0.0853228	0.0678105	-1.25825	0.2083	0.712539
ENSG00000060491.16	OGFR	2607.41	2692	2690.96	2555.75	2589.64	2508.69	3747.95	3689.2	2360.53	2126.71	2473.12	2379.57	2186.4	2027.53	ENSG00000060491	20	62804835	62814000	9165			-0.082192	0.0531196	-1.5473	0.121791	0.571518		-0.0993341	0.0532875	-1.86412	0.0623054	0.294126		-0.00282824	0.0530828	-0.0532797	0.957509	0.999973		-0.0499671	0.0532176	-0.93892	0.347772	0.799741
ENSG00000060642.10	PIGV	237.925	238.343	240.34	242.384	228.613	239.947	239.502	239.516	265.229	270.121	205.409	210.54	243.232	249.359	ENSG00000060642	1	26787472	26798398	10926			0.0247029	0.0986422	0.250429	0.802256	0.952358		0.00848746	0.0995509	0.0852576	0.932057	0.978378		0.0126789	0.0989969	0.128074	0.89809	0.999973		-0.0596591	0.100099	-0.596	0.551175	0.887483
ENSG00000060656.19	PTPRU	4362.84	4196.93	4567.58	4309.97	4530.16	4209.55	4080.45	4620.18	4274.11	4656.65	3827.9	3616.1	4605.26	4346.96	ENSG00000060656	1	29236516	29326813	90297			0.0355513	0.0735109	0.483619	0.628656	0.900835		-0.00939383	0.0736159	-0.127606	0.898461	0.966499		0.115635	0.0734887	1.57351	0.115601	0.919561		0.0951844	0.073545	1.29423	0.195585	0.702154
ENSG00000060688.12	SNRNP40	985.54	910.741	1007.55	1040.82	948.288	1020.3	1036.99	1126.05	1098.24	1236.1	737.645	902.651	770.086	898.484	ENSG00000060688	1	31259568	31296782	37214			0.199401	0.0598646	3.33086	0.000865777	0.0648943		0.164645	0.0603127	2.72985	0.00633633	0.0942634		0.147316	0.0601304	2.44993	0.0142882	0.481779		0.0578861	0.0606393	0.954596	0.339782	0.794886
ENSG00000060709.15	RIMBP2	1173.12	1283.01	964.159	924.607	1444.39	1249.44	1619.18	1204.09	1324.18	983.592	773.249	393.584	1415.41	1117.17	ENSG00000060709	12	130396137	130716281	320144			-0.553179	0.140119	-3.94793	7.88299e-05	0.0130259		-0.147027	0.139877	-1.05111	0.293207	0.629056		-0.515279	0.1402	-3.6753	0.000237567	0.0289195		0.0837709	0.139546	0.600309	0.5483	0.885757
ENSG00000060718.21	COL11A1	1884.93	1980.58	2021.34	1884.77	1828.29	1709.67	503.208	385.827	1577.62	1585.49	2894.89	2951.49	2946.61	2616.29	ENSG00000060718	1	102876467	103108872	232405			-0.117417	0.0999304	-1.17499	0.239999	0.690524		-0.191524	0.100106	-1.91321	0.055721	0.278147		0.055907	0.0995737	0.561463	0.574482	0.999973		-0.069785	0.0999232	-0.698386	0.484936	0.861615
ENSG00000060749.14	QSER1	1204.37	1164.17	1239.14	1240.62	1200.16	1177.76	965.65	1090.29	1144.41	1142.14	1350.22	1372.44	1196.42	1357.62	ENSG00000060749	11	32893178	32993316	100138			0.0923342	0.071419	1.29285	0.196062	0.652907		0.0162146	0.0717541	0.225975	0.821221	0.940077		0.0915428	0.0714539	1.28115	0.200143	0.970058		0.0419091	0.0717015	0.584494	0.558888	0.889923
ENSG00000060762.18	MPC1	1437.65	1268.66	1321.81	1496.51	1429.78	1671.51	2261.25	2413.59	1901.79	2574.96	513.978	537.349	397.608	460.127	ENSG00000060762	6	166364919	166383013	18094			0.210339	0.0961799	2.18693	0.0287476	0.35357		0.433048	0.0961516	4.50381	6.67469e-06	0.00199588		0.159762	0.0964746	1.656	0.0977213	0.89478		0.200266	0.0965563	2.07408	0.0380715	0.481179
ENSG00000060971.17	ACAA1	708.877	709.284	687.664	680.108	714.717	752.615	761.819	744.56	701.382	600.921	733.994	760.458	639.943	614.492	ENSG00000060971	3	38103129	38137242	34113			-0.0610098	0.0855603	-0.713061	0.475808	0.83664		0.0882154	0.0854179	1.03275	0.301721	0.636009		-0.0464423	0.0856155	-0.542453	0.587507	0.999973		0.0145282	0.0856332	0.169656	0.865281	0.972677
ENSG00000060982.14	BCAT1	2644.83	2343.72	2865.51	2721.02	2725.21	2568.68	1898.18	2077.62	1773.1	1799.83	2753.39	2863.5	2950.2	4143.12	ENSG00000060982	12	24810022	24949459	139437			0.176161	0.0682924	2.57951	0.00989406	0.22446		0.0974146	0.0684465	1.42322	0.154672	0.464176		0.263975	0.0682088	3.87011	0.000108788	0.0153492		0.198433	0.0683386	2.90367	0.00368819	0.217482
ENSG00000061273.17	HDAC7	2041.25	2291.18	2034.41	2060.98	1913.41	1906.26	1369.49	1586.66	1903.75	1712.72	2984.36	2752.73	2907.12	2191.79	ENSG00000061273	12	47782722	47833132	50410			-0.124802	0.0995294	-1.25392	0.209872	0.663618		-0.235494	0.0996991	-2.36205	0.0181741	0.160769		-0.121269	0.0995183	-1.21856	0.223012	0.976436		-0.223749	0.0996884	-2.24448	0.0248015	0.442187
ENSG00000061337.15	LZTS1	888.916	877.228	924.574	855.853	967.991	818.932	1006.42	733.722	888.025	911.168	946.706	1012.64	667.767	765.888	ENSG00000061337	8	20246165	20303963	57798			-0.0425653	0.108523	-0.392224	0.694893	0.922527		-0.117224	0.108826	-1.07716	0.281408	0.616725		0.0609366	0.108354	0.562387	0.573852	0.999973		0.12734	0.108359	1.17517	0.239927	0.733121
ENSG00000061492.11	WNT8A	10.4484	12.7692	6.81598	7.40599	14.6263	10.6244	11.4655	5.41892	9.82328	5.87219	10.0422	9.42717	19.7458	8.90568	ENSG00000061492	5	138083892	138092365	8473			-0.769421	0.455553	-1.68898	0.0912232	NA		-0.23885	0.436445	-0.547263	0.584198	NA		-0.895759	0.464243	-1.9295	0.0536684	NA		0.205554	0.421334	0.487863	0.625647	NA
ENSG00000061656.9	SPAG4	250.313	276.952	271.417	226.226	238.563	238.408	182.174	196.165	155.208	115.486	339.609	318.167	430.817	275.086	ENSG00000061656	20	35615892	35621049	5157			-0.267245	0.130115	-2.05391	0.0399843	0.401779		-0.182669	0.130016	-1.40497	0.16003	0.47334		-0.0168323	0.128743	-0.130744	0.895978	0.999973		-0.194112	0.130122	-1.49177	0.135759	0.644897
ENSG00000061676.14	NCKAP1	4667.51	4490.15	4921.75	4655.44	4731.58	4538.63	4667.73	4377.41	4432.26	4836.73	4479.73	4356.14	4380.87	5051.5	ENSG00000061676	2	182909115	183038858	129743			0.0516206	0.060789	0.849176	0.395783	0.796315		0.015625	0.0608803	0.256651	0.797448	0.928458		0.132172	0.0607563	2.17544	0.0295972	0.671584		0.0756622	0.0608372	1.24368	0.213616	0.715024
ENSG00000061794.12	MRPS35	1034.58	997.129	976.052	1070.99	1019.9	1108.81	1387.33	1415.42	1071.72	1152.91	749.513	801.309	779.959	914.316	ENSG00000061794	12	27710773	27756295	45522			0.112234	0.0793842	1.41381	0.157419	0.616343		0.175023	0.0795289	2.20074	0.0277542	0.197517		0.000692506	0.0797402	0.00868453	0.993071	0.999973		0.056364	0.079777	0.706519	0.479866	0.860268
ENSG00000061918.12	GUCY1B1	904.31	860.328	911.694	853.86	966.174	929.493	965.65	817.174	1229.87	1282.1	586.099	605.696	659.689	710.475	ENSG00000061918	4	155758992	155807591	48599			-0.00923096	0.0922763	-0.100036	0.920316	0.980886		0.151496	0.0922604	1.64204	0.100581	0.376114		0.0774019	0.092182	0.839664	0.401097	0.999973		0.188699	0.0921427	2.0479	0.0405696	0.486834
ENSG00000061936.9	SFSWAP	2100.02	2170.61	2007.41	2102.66	2092.34	2127.1	2519.86	2524.14	2305.52	2137.48	1991.09	2021.34	1865.98	1727.7	ENSG00000061936	12	131711081	131799737	88656			-0.049057	0.0566186	-0.866448	0.386245	0.792316		-0.0374672	0.0567691	-0.659993	0.509258	0.788724		-0.11608	0.0567851	-2.0442	0.0409339	0.743094		-0.055564	0.056793	-0.978361	0.327896	0.787593
ENSG00000061938.17	TNK2	3475.58	3710.7	3502.13	3429.23	3462.85	3272.97	2989.95	2976.07	3386.08	3019.29	4649.54	4737.15	3817.22	2984.39	ENSG00000061938	3	195863364	195911945	48581			-0.120319	0.0865206	-1.39064	0.164336	0.624784		-0.17367	0.0865984	-2.00546	0.0449137	0.250385		-0.0688768	0.0864943	-0.796315	0.425849	0.999973		-0.0893402	0.0865468	-1.03228	0.301943	0.776051
ENSG00000061987.15	MON2	1608.44	1553.98	1615.07	1670.33	1535.95	1666.89	1751.67	1978.99	1920.45	2086.59	1289.05	1286.81	1254.76	1328.92	ENSG00000061987	12	62466817	62600479	133662			0.092796	0.0758918	1.22274	0.221428	0.672995		0.0766983	0.0761264	1.00751	0.313689	0.646656		0.03516	0.0760527	0.462311	0.643858	0.999973		-0.0439918	0.0763047	-0.576528	0.564258	0.892051
ENSG00000062038.13	CDH3	722.049	751.767	667.348	695.395	778.533	717.2	824.242	622.093	708.259	764.364	740.384	736.105	734.184	659.02	ENSG00000062038	16	68636189	68722616	86427			-0.108201	0.0855942	-1.26412	0.206187	0.660371		-0.0660953	0.0857747	-0.770568	0.440963	0.744382		-0.17023	0.0858706	-1.9824	0.0474348	0.769075		0.0539459	0.0854217	0.631524	0.527698	0.877708
ENSG00000062194.15	GPBP1	2883.59	2889.01	2890.66	2864.54	2861.53	2912.22	3630.74	3383.58	3079.6	3070.18	2443.91	2297.09	2401.81	2707.33	ENSG00000062194	5	57173948	57264679	90731			-0.00383495	0.0705843	-0.0543314	0.956671	0.990871		0.0145023	0.070681	0.20518	0.837432	0.946397		0.012393	0.0706113	0.17551	0.860679	0.999973		-0.00695503	0.0706935	-0.0983828	0.921628	0.98629
ENSG00000062282.14	DGAT2	321.633	313.689	360.094	317.127	317.111	300.144	412.758	383.66	263.264	321.992	255.62	256.105	323.113	306.751	ENSG00000062282	11	75759512	75801535	42023			0.01822	0.112425	0.162064	0.871256	0.970806		-0.0512273	0.113374	-0.451844	0.651381	0.864586		0.207073	0.111747	1.85305	0.0638755	0.817812		0.0250458	0.112953	0.221737	0.824518	0.964813
ENSG00000062370.16	ZNF112	105.042	104.891	105.983	104.234	108.008	102.091	115.929	122.468	120.826	97.8699	89.4669	92.7005	93.3437	103.9	ENSG00000062370	19	44326555	44367217	40662			-0.0156331	0.1573	-0.0993841	0.920833	0.980977		-0.0468848	0.158763	-0.295314	0.767754	0.918155		0.00772251	0.157448	0.0490479	0.960881	0.999973		0.0367107	0.157852	0.232564	0.8161	0.96279
ENSG00000062485.18	CS	4636.54	4743.7	4541.56	4543.14	4660.01	4694.29	5819.38	5236.85	4532.46	4578.35	4225.03	4018.33	4397.93	4339.04	ENSG00000062485	12	56271699	56300392	28693			-0.0570866	0.0478365	-1.19337	0.232725	0.68411		-0.0131352	0.0478945	-0.274253	0.78389	0.924368		-0.0571888	0.0478714	-1.19463	0.23223	0.976436		-0.0227706	0.0478977	-0.4754	0.634502	0.913241
ENSG00000062524.15	LTK	35.3367	45.0637	32.0359	30.2373	31.8022	37.5446	8.91761	30.346	14.7349	9.78699	25.562	16.4975	131.04	64.3188	ENSG00000062524	15	41503638	41513887	10249			-0.314486	0.344174	-0.913741	0.360853	0.778516		-0.0868394	0.342108	-0.253836	0.799622	NA		-0.327759	0.345134	-0.949657	0.342287	0.995386		-0.234117	0.344812	-0.678972	0.497156	0.867117
ENSG00000062598.17	ELMO2	2223.94	2209.1	2223.08	2191.44	2274.4	2221.66	2926.25	2889.37	1923.4	1874.21	1964.62	2044.91	2022.15	1957.27	ENSG00000062598	20	46366049	46432985	66936			-0.0111252	0.0473201	-0.235104	0.814128	0.955968		0.00134437	0.0474799	0.0283145	0.977411	0.993083		0.00261305	0.0473769	0.0551546	0.956015	0.999973		0.0358533	0.0474186	0.756102	0.449588	0.848218
ENSG00000062650.18	WAPL	1534.92	1470.78	1544.44	1593.84	1469.11	1596.45	1551.66	1715.63	1629.68	1783.19	1289.05	1421.93	1412.72	1454.59	ENSG00000062650	10	86435256	86521815	86559			0.111942	0.0818183	1.36817	0.171257	0.633684		0.108419	0.0819882	1.32237	0.186043	0.508266		0.0658196	0.0819321	0.803343	0.421777	0.999973		-0.0142832	0.0821633	-0.17384	0.861991	0.971799
ENSG00000062716.12	VMP1	1807.98	1721.52	1762.35	1819.07	1744.82	1992.13	2244.69	2249.94	2195.5	2256.88	1230.63	1422.72	1215.26	1346.74	ENSG00000062716	17	59707192	59842255	135063			0.0965934	0.057207	1.68849	0.0913172	0.526964		0.222252	0.0572297	3.8835	0.000102962	0.00990223		0.0545062	0.0573746	0.950005	0.34211	0.995386		0.0360548	0.0575531	0.626463	0.531012	0.87926
ENSG00000062725.9	APPBP2	1460.8	1503.28	1482.6	1448.36	1470.99	1398.78	1475.23	1395.91	1461.7	1362.35	1510.89	1378.72	1565.3	1656.46	ENSG00000062725	17	60443149	60526219	83070			-0.0549067	0.0783837	-0.700487	0.483623	0.839942		-0.103762	0.0786231	-1.31974	0.186922	0.509873		-0.0199971	0.0783676	-0.255171	0.798591	0.999973		-0.0316383	0.0784992	-0.403039	0.686919	0.929195
ENSG00000062822.13	POLD1	1185.54	1190.54	1168.67	1253.4	1162.45	1152.62	1160.56	1219.26	1104.14	1241.97	1307.31	1496.56	1190.13	1055.82	ENSG00000062822	19	50384204	50418016	33812			0.0627693	0.092237	0.680522	0.496174	0.845403		-0.0527031	0.0925531	-0.569436	0.56906	0.822103		-0.0501627	0.0924513	-0.542584	0.587416	0.999973		-0.0479723	0.0925526	-0.518325	0.604232	0.903244
ENSG00000063015.19	SEZ6	1048.2	952.515	1094.66	938.905	1261.75	993.19	707.039	611.255	958.752	846.574	1280.84	1352.8	863.43	944.991	ENSG00000063015	17	28954901	29006440	51539			-0.0488617	0.103653	-0.471398	0.637357	0.903757		0.0153571	0.103625	0.148199	0.882185	0.961002		0.167924	0.103245	1.62647	0.10385	0.905362		0.377213	0.103026	3.66135	0.000250892	0.0668271
ENSG00000063046.17	EIF4B	20833.9	20765.1	18933.7	21611.8	20093.6	22765.3	30525	30119.5	23517.9	26567.8	14659.8	15334.9	14357.9	14425.2	ENSG00000063046	12	53006158	53042209	36051			0.0574809	0.0640818	0.896994	0.369722	0.783991		0.125389	0.0640931	1.95636	0.0504225	0.264141		-0.108901	0.0641164	-1.69849	0.0894156	0.881484		-0.0480512	0.0641177	-0.749423	0.453602	0.85015
ENSG00000063127.15	SLC6A16	109.527	129.419	121.34	104.366	102.563	89.9446	33.1226	71.5298	102.162	71.445	215.451	181.473	166.942	93.0148	ENSG00000063127	19	49289638	49325225	35587			-0.24922	0.207367	-1.20183	0.229429	0.681408		-0.439912	0.209674	-2.09808	0.0358979	0.225185		-0.0324529	0.205492	-0.157928	0.874514	0.999973		-0.278369	0.208189	-1.3371	0.181191	0.689053
ENSG00000063169.10	BICRA	862.225	886.899	839.576	852.628	898.07	833.95	752.901	682.784	913.565	833.851	1005.13	1067.63	875.995	826.249	ENSG00000063169	19	47608196	47703277	95081			-0.0624166	0.100603	-0.620428	0.534976	0.863637		-0.0885649	0.100846	-0.878216	0.379826	0.698101		-0.0803959	0.100674	-0.79858	0.424534	0.999973		0.0311587	0.100592	0.309753	0.756749	0.948573
ENSG00000063176.15	SPHK2	706.138	715.375	724.544	664.16	765.4	661.213	714.683	657.857	691.559	712.493	712.996	682.684	742.262	603.607	ENSG00000063176	19	48619291	48630717	11426			-0.109209	0.0831495	-1.31341	0.189046	0.651548		-0.113877	0.0834895	-1.36397	0.172577	0.490034		0.01359	0.0828553	0.164021	0.869715	0.999973		0.0951215	0.0828313	1.14838	0.250813	0.73939
ENSG00000063177.12	RPL18	25075.5	23923.3	22298.9	26808.9	23275.2	29071.1	30456.2	34951	25936.4	31746	18474.9	20806.5	20825.5	19732	ENSG00000063177	19	48615328	48619536	4208			0.144296	0.079318	1.81921	0.0688793	0.481745		0.266681	0.0793193	3.36212	0.000773472	0.0307164		-0.0906997	0.0793452	-1.1431	0.252996	0.981304		-0.0493917	0.0793484	-0.622466	0.533635	0.88031
ENSG00000063180.8	CA11	1523.66	1624.57	1520.9	1444.22	1515.48	1513.13	1754.22	1494.54	1293.73	1327.12	1928.1	1686.68	1522.22	1268.56	ENSG00000063180	19	48637942	48646312	8370			-0.164497	0.0608637	-2.70271	0.00687763	0.189704		-0.0993162	0.0608956	-1.63093	0.102906	0.380662		-0.0884811	0.0607631	-1.45616	0.145347	0.934593		-0.0920802	0.0608898	-1.51224	0.130472	0.639501
ENSG00000063241.7	ISOC2	960.003	938.265	895.366	956.751	971.802	1037.83	1128.72	1117.38	1251.49	1414.22	670.089	681.899	702.771	613.502	ENSG00000063241	19	55452985	55462343	9358			0.0034917	0.0871097	0.0400839	0.968026	0.993196		0.143226	0.0871285	1.64385	0.100207	0.375249		-0.0516689	0.0873616	-0.591437	0.554228	0.999973		0.0395055	0.0873388	0.452325	0.651035	0.917693
ENSG00000063244.12	U2AF2	5289.15	5585.85	5149.99	5256.98	5342.8	5110.13	5270.31	4931.22	5207.32	5108.81	6142.17	6193.65	5723.59	4794.22	ENSG00000063244	19	55654146	55674715	20569			-0.0927739	0.0570771	-1.62542	0.104074	0.545929		-0.130221	0.0571502	-2.27858	0.0226922	0.178271		-0.124609	0.057106	-2.18207	0.0291046	0.671584		-0.0661869	0.0571115	-1.15891	0.246494	0.736819
ENSG00000063245.14	EPN1	6923.14	6911.88	6501.53	6714.84	7199.37	7288.07	9353.3	8489.29	8063.93	8454.98	5279.46	5279.21	4950.81	4635.9	ENSG00000063245	19	55675226	55709858	34632			-0.0387273	0.0732341	-0.528815	0.596933	0.89056		0.0797055	0.0732461	1.08819	0.276512	0.612193		-0.0611085	0.0732666	-0.834057	0.404249	0.999973		0.066909	0.0732459	0.913485	0.360988	0.805072
ENSG00000063322.13	MED29	2169.47	2042.1	2098.03	2264.7	2104.49	2338.02	2424.32	2672.61	2403.76	2788.31	1526.41	1757.38	1813.92	1840.51	ENSG00000063322	19	39391303	39400637	9334			0.146299	0.0622097	2.35171	0.0186874	0.296059		0.192699	0.0623325	3.09147	0.00199167	0.050746		0.0452774	0.0624126	0.725453	0.468174	0.999973		0.0482739	0.0625164	0.772179	0.440008	0.842597
ENSG00000063438.16	AHRR	461.91	515.661	476.288	457.993	437.416	422.191	314.664	309.962	341.85	377.778	833.503	703.895	572.628	440.336	ENSG00000063438	5	304176	438291	134115			-0.149668	0.127333	-1.1754	0.239835	0.690337		-0.238984	0.127799	-1.87	0.061484	0.292674		-0.0763576	0.127081	-0.600857	0.547935	0.999973		-0.189442	0.127662	-1.48393	0.137829	0.647368
ENSG00000063587.13	ZNF275	1028.15	1001.01	1003.43	1037.11	1044.91	1054.3	1312.16	1250.69	1123.78	1173.46	805.202	779.313	762.905	944.991	ENSG00000063587	X	153334155	153360110	25955			0.0609222	0.0733419	0.83066	0.406166	0.802391		0.0801622	0.0736192	1.08888	0.276208	0.611892		0.0093578	0.0735931	0.127156	0.898817	0.999973		0.059248	0.0736495	0.80446	0.421132	0.835443
ENSG00000063601.16	MTMR1	917.845	880.666	943.547	912.676	959.648	892.686	847.173	807.42	973.487	1056.02	868.194	956.072	833.811	831.196	ENSG00000063601	X	150692971	150765103	72132			0.0468063	0.0760763	0.615255	0.538387	0.865278		0.00843404	0.0764509	0.11032	0.912156	0.971451		0.0956767	0.0760107	1.25873	0.208129	0.971564		0.119183	0.0761505	1.5651	0.117558	0.625498
ENSG00000063660.8	GPC1	7100.94	7180.69	6790.77	6969.8	7420.17	7143.24	5313.62	4295.04	6782.98	6844.04	9116.49	9658.13	7509.68	7081.99	ENSG00000063660	2	240435671	240468078	32407			-0.0701316	0.0651828	-1.07592	0.281962	0.728865		-0.0105991	0.0651856	-0.162599	0.870834	0.957425		-0.088718	0.0651831	-1.36106	0.173495	0.957197		0.0346654	0.0651678	0.531941	0.594767	0.901308
ENSG00000063761.15	ADCK1	293.997	299.066	304.887	293.538	290.701	281.794	222.94	260.108	314.345	321.992	330.48	345.663	328.498	246.39	ENSG00000063761	14	77800083	77935012	134929			-0.0300133	0.101387	-0.296027	0.767209	0.942405		-0.0997347	0.102389	-0.974076	0.330019	0.660833		0.0193502	0.101237	0.191137	0.848418	0.999973		-0.0508877	0.102092	-0.49845	0.618167	0.906923
ENSG00000063854.12	HAGH	1341.58	1373.21	1350.02	1286.04	1403.03	1295.6	1354.2	1346.06	1488.23	1495.45	1330.13	1132.05	1320.28	1170.6	ENSG00000063854	16	1795620	1827194	31574			-0.0995459	0.0856447	-1.16231	0.245108	0.69664		-0.0853944	0.0858162	-0.995086	0.319695	0.65285		-0.023028	0.0855763	-0.269093	0.787858	0.999973		0.0288909	0.0856181	0.337439	0.735786	0.94298
ENSG00000063978.15	RNF4	2252.81	2211.23	2184.28	2295.08	2246.65	2326.83	2610.31	2594.58	2468.59	2704.14	1861.46	1975.78	1904.57	1905.81	ENSG00000063978	4	2462220	2625320	163100			0.0533264	0.0599061	0.890166	0.373377	0.785631		0.0716061	0.0600483	1.19247	0.233075	0.56582		-0.00869439	0.0600479	-0.144791	0.884876	0.999973		0.0167748	0.0601141	0.279049	0.780207	0.954107
ENSG00000064012.21	CASP8	15.6836	15.1637	18.5811	19.8121	10.3444	14.5164	1.27394	9.75406	29.4698	15.6592	17.3456	25.1391	12.5655	28.6961	ENSG00000064012	2	201233443	201287711	54268			0.43691	0.511008	0.854995	0.392554	NA		0.0920611	0.520326	0.17693	0.859563	NA		0.20165	0.515733	0.390997	0.695799	0.999973		-0.389674	0.533728	-0.730098	0.46533	NA
ENSG00000064042.17	LIMCH1	2414.47	2410.14	2391.01	2337.72	2535.12	2398.37	2809.05	2553.4	2213.19	2238.28	2159.99	2003.27	2458.35	2555.93	ENSG00000064042	4	41359607	41700044	340437			-0.0436218	0.0649524	-0.671596	0.501841	0.849083		-0.0151343	0.0650574	-0.23263	0.816049	0.936974		-0.0142676	0.0649667	-0.219613	0.826172	0.999973		0.0611708	0.0649581	0.941696	0.346348	0.798446
ENSG00000064102.14	INTS13	368.395	384.1	375.184	380.45	353.461	348.78	398.745	364.152	342.832	333.736	402.601	382.586	392.223	441.326	ENSG00000064102	12	26905181	26938326	33145			-0.0144253	0.0917268	-0.157264	0.875037	0.971892		-0.134552	0.0928672	-1.44886	0.147376	0.45383		-0.0345085	0.091973	-0.375202	0.70751	0.999973		-0.121466	0.0928039	-1.30884	0.190587	0.698545
ENSG00000064115.10	TM7SF3	1275.82	1248.04	1264.6	1274.67	1261.36	1330.4	1421.72	1402.42	1294.71	1214.56	1092.77	1265.6	1182.95	1216.12	ENSG00000064115	12	26973195	27014434	41239			0.0346823	0.075652	0.458445	0.646633	0.907436		0.0843325	0.0757612	1.11313	0.265651	0.601566		0.0204391	0.0757463	0.269836	0.787286	0.999973		0.0133081	0.0758903	0.17536	0.860797	0.971746
ENSG00000064199.6	SPA17	222.029	203.663	225.181	234.816	224.068	222.414	147.778	163.652	246.564	283.823	175.282	232.537	245.027	259.254	ENSG00000064199	11	124673798	124697518	23720			0.207807	0.132338	1.57028	0.116351	0.563375		0.107081	0.133631	0.801321	0.422946	0.731463		0.115273	0.132995	0.866746	0.386081	0.999973		0.145815	0.133349	1.09349	0.274179	0.755851
ENSG00000064201.15	TSPAN32	70.9639	86.2004	87.9498	60.1831	64.6832	55.803	33.1226	32.5135	43.2224	22.5101	165.24	119.411	103.217	66.2978	ENSG00000064201	11	2301997	2318200	16203			-0.525936	0.211739	-2.48389	0.0129956	0.254857		-0.625988	0.214408	-2.91961	0.00350473	0.070522		0.105834	0.203638	0.519714	0.603263	0.999973		-0.289766	0.209281	-1.38458	0.166181	0.677508
ENSG00000064218.4	DMRT3	244.933	202.172	253.841	254.343	266.433	247.874	103.19	113.797	290.769	336.672	270.226	373.944	144.503	192.956	ENSG00000064218	9	976964	991731	14767			0.324718	0.136807	2.37355	0.017618	0.289506		0.294567	0.137484	2.14256	0.0321486	0.213143		0.275211	0.137084	2.00761	0.0446844	0.757997		0.405201	0.136857	2.96077	0.00306871	0.200602
ENSG00000064225.12	ST3GAL6	271.26	347.418	276.92	264.748	233.787	233.429	129.942	112.714	144.402	113.529	513.978	417.152	601.349	415.598	ENSG00000064225	3	98732236	98821201	88965			-0.370352	0.118996	-3.11231	0.00185628	0.0992248		-0.549127	0.120611	-4.55288	5.29174e-06	0.00172032		-0.245687	0.11818	-2.07893	0.037624	0.72455		-0.526206	0.120512	-4.36643	1.26293e-05	0.0154153
ENSG00000064270.12	ATP2C2	59.2442	59.3184	58.8922	53.4198	72.8997	51.6908	62.4233	76.9487	105.109	83.1894	37.43	37.7087	32.3113	15.8323	ENSG00000064270	16	84368527	84464187	95660			-0.18478	0.239457	-0.771662	0.440315	0.819026		-0.2146	0.241923	-0.88706	0.375047	NA		0.0348144	0.23707	0.146853	0.883248	0.999973		0.372752	0.233878	1.59378	0.110984	0.62057
ENSG00000064300.8	NGFR	4973.78	4477.82	3736.35	5115.68	5011.64	6527.39	7334.1	8465.44	5042.29	5810.53	2595.45	1824.94	2939.43	4361.8	ENSG00000064300	17	49495293	49515017	19724			0.0959297	0.192474	0.498404	0.618199	0.896761		0.471498	0.192448	2.45	0.0142857	0.142668		-0.292117	0.1926	-1.5167	0.129342	0.927612		0.100315	0.192519	0.521065	0.602322	0.903244
ENSG00000064309.14	CDON	2534.75	2610.1	2773.82	2500.02	2501.16	2288.62	903.227	803.085	2083.52	2044.5	4290.76	4127.53	3162.92	3024.96	ENSG00000064309	11	125955796	126063335	107539			-0.0763395	0.103891	-0.734801	0.462461	0.830769		-0.136184	0.103975	-1.30978	0.190271	0.514653		0.0933536	0.103681	0.90039	0.367913	0.999973		-0.0547624	0.103904	-0.527049	0.59816	0.902527
ENSG00000064313.11	TAF2	710.618	687.699	735.279	730.385	686.855	712.872	661.177	714.214	623.778	653.771	754.991	773.813	710.848	779.741	ENSG00000064313	8	119730775	119832863	102088			0.0870658	0.0687909	1.26566	0.205636	0.660215		0.0445289	0.069282	0.642719	0.520406	0.795802		0.0978376	0.0688486	1.42105	0.155301	0.942829		-0.00056159	0.0694596	-0.00808514	0.993549	0.999297
ENSG00000064393.15	HIPK2	2397.57	2202.81	2600.86	2467.77	2512.11	2204.3	1718.55	1644.1	2042.26	2404.66	2662.1	3232.73	2388.34	2589.57	ENSG00000064393	7	139561570	139777778	216208			0.146709	0.0870222	1.68588	0.0918185	0.527897		-0.0015023	0.0872164	-0.017225	0.986257	0.994264		0.225738	0.0869529	2.59609	0.00942901	0.382818		0.185809	0.0870476	2.13457	0.032796	0.465356
ENSG00000064419.13	TNPO3	2535.31	2429.58	2523.64	2539.77	2607.37	2576.18	2960.65	2933.81	2779.99	2774.61	2010.27	2143.11	1967.4	2307.56	ENSG00000064419	7	128954180	129055173	100993			0.0739108	0.0605608	1.22044	0.222299	0.673539		0.0957174	0.0606862	1.57725	0.114738	0.401281		0.0620568	0.0606286	1.02356	0.306045	0.991844		0.114347	0.0606534	1.88525	0.0593959	0.532502
ENSG00000064490.13	RFXANK	1355.84	1392.75	1393.29	1374.65	1313.1	1305.39	1443.38	1398.08	1393.92	1436.73	1425.99	1444.71	1307.71	1219.09	ENSG00000064490	19	19192229	19201869	9640			-0.0208902	0.0659782	-0.316622	0.75153	0.936748		-0.093449	0.0663203	-1.40905	0.158819	0.471027		-0.00362005	0.0659965	-0.0548522	0.956256	0.999973		-0.0854686	0.0663032	-1.28906	0.197378	0.703778
ENSG00000064545.14	TMEM161A	958.339	982.86	952.25	999.274	883.712	973.602	886.666	1069.7	1013.76	1044.27	1058.08	1101.41	972.929	781.721	ENSG00000064545	19	19119169	19138513	19344			0.011623	0.0795838	0.146047	0.883884	0.973898		-0.0213916	0.0798805	-0.267796	0.788857	0.925802		-0.0524607	0.0797891	-0.657492	0.510865	0.999973		-0.162051	0.0802327	-2.01976	0.0434081	0.490138
ENSG00000064547.13	LPAR2	1697.39	1808.63	1674.38	1665.5	1762.31	1576.15	1384.78	1445.77	1420.45	1180.31	2393.7	2341.87	2035.61	1694.06	ENSG00000064547	19	19623668	19628930	5262			-0.123928	0.104254	-1.18871	0.234555	0.685755		-0.199802	0.104393	-1.91393	0.055629	0.277833		-0.0851638	0.104214	-0.817201	0.413813	0.999973		-0.0524413	0.104239	-0.503085	0.614905	0.906534
ENSG00000064601.17	CTSA	1019.95	1051.59	1004.2	1062.96	989.045	991.945	1005.14	1064.28	971.522	1012.95	1130.2	1259.31	1099.48	915.306	ENSG00000064601	20	45890144	45898820	8676			0.00924785	0.0931189	0.0993123	0.92089	0.980977		-0.0833323	0.0934741	-0.891502	0.37266	0.69291		-0.0720147	0.0933129	-0.771755	0.44026	0.999973		-0.090428	0.0934857	-0.967292	0.333398	0.791579
ENSG00000064607.16	SUGP2	5341.83	5587.65	5388.31	5271.33	5474.5	4987.33	4894.5	5149.06	4621.85	4178.06	6837.83	6569.17	5996.44	5189.04	ENSG00000064607	19	18990888	19034023	43135			-0.0844862	0.0669238	-1.26242	0.206797	0.660719		-0.159933	0.0669987	-2.3871	0.0169818	0.156446		-0.042359	0.0669088	-0.633086	0.526678	0.999973		-0.0368621	0.0669354	-0.550712	0.581831	0.897084
ENSG00000064651.13	SLC12A2	513.373	514.417	504.334	524.767	510.091	513.256	438.237	522.384	492.146	453.137	584.273	562.488	543.009	561.058	ENSG00000064651	5	128083766	128189688	105922			0.0283164	0.0879585	0.321929	0.747507	0.936084		0.00413536	0.0884193	0.0467699	0.962697	0.9887		-0.0285717	0.0882737	-0.323671	0.746187	0.999973		-0.0123799	0.0884891	-0.139903	0.888736	0.979756
ENSG00000064652.10	SNX24	383.408	398.164	383.505	398.035	374.821	362.517	321.034	331.638	346.762	364.076	396.21	423.437	528.649	472.99	ENSG00000064652	5	122843439	123029354	185915			0.00800816	0.0970226	0.0825391	0.934218	0.985073		-0.1201	0.0981349	-1.22382	0.221019	0.552862		-0.0537842	0.097418	-0.552097	0.580882	0.999973		-0.0803294	0.0979204	-0.820354	0.412015	0.830791
ENSG00000064655.18	EYA2	113.178	126.945	108.453	109.004	110.417	111.068	191.092	132.222	121.809	112.55	113.203	94.2717	81.6758	96.9729	ENSG00000064655	20	46894624	47188844	294220			-0.178023	0.180918	-0.983995	0.325118	0.756406		-0.153861	0.181682	-0.846866	0.39707	0.712228		-0.195736	0.181462	-1.07866	0.28074	0.986649		-0.178023	0.181909	-0.978638	0.327759	0.787593
ENSG00000064666.14	CNN2	2659.77	2867.95	2436.36	2718.03	2464.33	2812.16	3350.48	3051.94	2589.42	2692.4	2419.26	2622.32	3112.65	2505.46	ENSG00000064666	19	1026581	1039068	12487			-0.0763147	0.0893521	-0.854089	0.393055	0.795079		-0.0375333	0.0894048	-0.419813	0.674622	0.877231		-0.232829	0.0895026	-2.60137	0.00928518	0.377749		-0.225073	0.0895503	-2.51337	0.0119582	0.337135
ENSG00000064687.12	ABCA7	1848.75	1995.59	2007.95	1657.73	1976.12	1606.37	1424.27	1523.8	1841.87	1563.96	2589.97	2055.91	2126.26	1487.25	ENSG00000064687	19	1040101	1065572	25471			-0.253896	0.0971043	-2.61468	0.00893123	0.21789		-0.294968	0.0972405	-3.03339	0.00241826	0.0564344		0.0309406	0.0968271	0.319545	0.749314	0.999973		0.001625	0.0969223	0.016766	0.986623	0.9977
ENSG00000064692.18	SNCAIP	435.637	402.174	450.598	415.517	468.569	441.329	405.114	274.198	407.666	397.352	467.419	541.277	328.498	449.242	ENSG00000064692	5	122311354	122464219	152865			0.0114138	0.128239	0.0890035	0.929079	0.983317		0.0895791	0.128209	0.698698	0.484741	0.773539		0.13279	0.12785	1.03864	0.298973	0.990857		0.177132	0.127937	1.38452	0.166199	0.677508
ENSG00000064703.11	DDX20	505.514	484.43	544.421	494.717	508.185	495.818	493.017	480.117	510.811	511.859	452.812	498.069	481.079	488.823	ENSG00000064703	1	111755245	111768016	12771			0.0319586	0.0880132	0.363111	0.716522	0.928297		0.0340594	0.0884302	0.385155	0.700122	0.889381		0.168647	0.0876134	1.9249	0.0542425	0.781861		0.0672247	0.0882867	0.761436	0.446397	0.846199
ENSG00000064726.9	BTBD1	2085.79	2027.04	2064.48	2019.12	2159.4	2158.9	2340.24	2264.03	1926.35	2012.2	1871.5	1797.45	1970.09	2002.79	ENSG00000064726	15	83016422	83067354	50932			-0.00483856	0.0600779	-0.080538	0.935809	0.985073		0.0956439	0.0600899	1.59168	0.111457	0.395102		0.0309063	0.0600773	0.514442	0.606943	0.999973		0.0940329	0.0600864	1.56496	0.117592	0.625498
ENSG00000064763.10	FAR2	448.716	475.091	424.619	423.933	504.127	415.812	250.967	202.668	222.006	241.739	497.545	390.442	929.847	860.882	ENSG00000064763	12	29149103	29340980	191877			-0.168622	0.117352	-1.43689	0.150748	0.606324		-0.234514	0.117989	-1.9876	0.046856	0.254829		-0.215384	0.11753	-1.83259	0.0668642	0.82905		0.0374178	0.116786	0.320396	0.748668	0.945915
ENSG00000064787.13	BCAS1	36.9976	38.5031	49.7737	41.0596	33.7727	21.879	5.09578	3.25135	11.7879	8.80829	94.9444	130.409	42.1842	21.7694	ENSG00000064787	20	53936777	54070594	133817			-0.351259	0.411482	-0.853644	0.393302	0.79516		-0.923906	0.425635	-2.17065	0.0299573	NA		-0.044429	0.404598	-0.10981	0.91256	0.999973		-0.239504	0.409313	-0.585138	0.558455	0.889759
ENSG00000064932.15	SBNO2	1600.62	1708.43	1591.23	1545.3	1603.14	1554.97	1476.5	1365.57	1404.73	1310.48	1955.49	1847.73	1997.02	1657.45	ENSG00000064932	19	1107636	1174283	66647			-0.142883	0.0748218	-1.90964	0.0561795	0.450114		-0.126826	0.0749155	-1.69293	0.0904696	0.356797		-0.110044	0.0747904	-1.47137	0.141192	0.934593		-0.078261	0.074843	-1.04567	0.295714	0.771424
ENSG00000064933.17	PMS1	749.563	722.628	794.256	751.727	718.896	760.308	787.298	817.174	696.471	712.493	710.257	789.525	696.488	687.716	ENSG00000064933	2	189784085	189877629	93544			0.0559099	0.0707497	0.790249	0.429382	0.811659		0.0725816	0.0710317	1.02182	0.306867	0.640901		0.134811	0.0706061	1.90934	0.056218	0.790949		-0.0117934	0.0713297	-0.165336	0.86868	0.973709
ENSG00000064961.18	HMG20B	1552.29	1645.3	1532.59	1560.45	1517.11	1505.97	1414.08	1266.94	1525.56	1631.49	1826.77	2017.41	1814.82	1325.96	ENSG00000064961	19	3572777	3579088	6311			-0.100871	0.0952397	-1.05913	0.28954	0.733493		-0.143317	0.0953921	-1.50239	0.132995	0.432255		-0.130543	0.0952788	-1.37012	0.170651	0.95626		-0.143418	0.0953949	-1.50341	0.132733	0.640881
ENSG00000064989.12	CALCRL	32.7708	30.7395	40.3389	30.8364	31.209	30.7301	19.1092	40.1	20.6289	30.3397	38.3429	17.2831	44.8768	35.6227	ENSG00000064989	2	187343129	187448460	105331			0.0574979	0.374472	0.153544	0.877969	NA		-0.0409901	0.377882	-0.108473	0.91362	NA		0.40006	0.370149	1.08081	0.279782	0.986649		-0.0437907	0.377785	-0.115914	0.907721	NA
ENSG00000064995.16	TAF11	940.629	906.734	939.219	955.97	914.481	986.739	987.307	1141.23	943.035	1025.68	813.418	809.951	883.175	847.029	ENSG00000064995	6	34877778	34888089	10311			0.0666063	0.0709828	0.938345	0.348067	0.771788		0.11602	0.0711505	1.63063	0.102968	0.380804		0.0486182	0.071131	0.683502	0.49429	0.999973		0.01415	0.0714202	0.198124	0.842948	0.968799
ENSG00000064999.13	ANKS1A	2225.9	2386.52	2344.13	2084.84	2308.88	2005.16	2003.92	1793.66	2021.63	1926.08	2435.69	2205.17	3084.83	2414.43	ENSG00000064999	6	34889265	35091413	202148			-0.184632	0.0617165	-2.99161	0.00277513	0.125063		-0.239355	0.0619294	-3.86497	0.000111103	0.010265		-0.0186827	0.0615245	-0.303663	0.761385	0.999973		-0.0380563	0.0616422	-0.617375	0.536987	0.880915
ENSG00000065000.16	AP3D1	8477.68	8095.78	8595.64	8473.14	8654.7	8569.13	9391.52	10281.9	9348.82	10390.8	6828.7	6991.82	6814.09	6228.04	ENSG00000065000	19	2100988	2164468	63480			0.0478986	0.0597527	0.801613	0.422777	0.808833		0.0656073	0.0597995	1.09712	0.272589	0.608492		0.0750211	0.0597629	1.25531	0.209365	0.971564		0.0838819	0.0597878	1.40299	0.160619	0.674175
ENSG00000065029.14	ZNF76	1136.87	1218.54	1174.66	1168.6	1019.63	1102.91	820.421	1090.29	1029.48	842.659	1677.96	1641.11	1346.3	1100.35	ENSG00000065029	6	35258909	35295985	37076			-0.0600835	0.132335	-0.454025	0.649811	0.908546		-0.109655	0.13247	-0.827772	0.4078	0.72032		-0.02054	0.132296	-0.155259	0.876617	0.999973		-0.239668	0.132651	-1.80676	0.0707999	0.554514
ENSG00000065054.13	SLC9A3R2	835.841	870.403	841.291	747.435	900.816	819.259	921.062	695.79	853.643	768.278	733.081	667.758	973.826	857.914	ENSG00000065054	16	2025356	2039026	13670			-0.216688	0.091084	-2.37899	0.0173602	0.288389		-0.0973751	0.0910817	-1.0691	0.285026	0.620462		-0.0427624	0.0907441	-0.471241	0.637469	0.999973		0.0470247	0.0907135	0.518388	0.604188	0.903244
ENSG00000065057.7	NTHL1	420.819	445.706	421.914	378.847	442.985	414.642	517.222	373.906	400.79	370.927	454.638	424.223	410.174	346.332	ENSG00000065057	16	2039815	2047866	8051			-0.228347	0.093848	-2.43316	0.0149677	0.271897		-0.0987149	0.0936746	-1.05381	0.291972	0.627344		-0.0735259	0.0932653	-0.788352	0.430491	0.999973		-0.0094542	0.0932719	-0.101362	0.919263	0.986117
ENSG00000065060.16	UHRF1BP1	1864.44	1709.43	1929.45	1937.48	1880.84	1865	1787.34	2122.05	1775.07	2014.16	1608.58	1707.89	1666.72	1905.81	ENSG00000065060	6	34792015	34883138	91123			0.17647	0.0598972	2.94622	0.00321683	0.133196		0.121983	0.0601638	2.02752	0.0426097	0.244264		0.174281	0.0599578	2.90673	0.00365229	0.212704		0.132592	0.0601372	2.20482	0.0274667	0.451323
ENSG00000065135.10	GNAI3	3849.87	3701.88	3709.95	3912.58	3770.47	4154.47	5821.93	5636.77	4261.34	4828.9	2214.76	2304.16	2509.51	2880.49	ENSG00000065135	1	109548611	109618321	69710			0.0971685	0.0625582	1.55325	0.120363	0.570065		0.180184	0.062631	2.87691	0.00401594	0.0754497		0.0387361	0.0626697	0.6181	0.53651	0.999973		0.0502938	0.0627253	0.801811	0.422662	0.835508
ENSG00000065150.18	IPO5	6500.67	6402.33	6140.47	6854.45	6193.12	6912.95	8325.23	8355.98	6082.58	6713.87	5393.57	6027.89	5807.95	6320.06	ENSG00000065150	13	97953658	98024297	70639			0.106338	0.0669635	1.588	0.112286	0.557643		0.108172	0.0670085	1.61431	0.106461	0.386871		-0.0473785	0.0670451	-0.706666	0.479774	0.999973		-0.0437881	0.0670717	-0.652855	0.51385	0.871451
ENSG00000065154.11	OAT	1680.21	1669.95	1712.64	1666.38	1673.03	1679.02	2091.82	2050.52	1681.75	1760.68	1384	1194.89	1522.22	1659.42	ENSG00000065154	10	124397303	124418976	21673			-0.011423	0.0696777	-0.16394	0.869779	0.970398		-0.00153688	0.0698729	-0.0219954	0.982452	0.993837		0.0439358	0.0696726	0.630604	0.5283	0.999973		0.00343252	0.0698475	0.0491431	0.960805	0.993313
ENSG00000065183.15	WDR3	1199.81	1157.4	1217.33	1223.8	1182.21	1218.29	1475.23	1445.77	1281.94	1459.24	915.666	921.506	956.773	1068.68	ENSG00000065183	1	117929720	117966542	36822			0.082684	0.0619905	1.33382	0.182264	0.64448		0.0756971	0.0623116	1.21481	0.224437	0.556191		0.0832673	0.0621019	1.34082	0.17998	0.962364		0.0320913	0.0624076	0.514221	0.607098	0.903458
ENSG00000065243.19	PKN2	920.422	901.067	913.508	1000.55	853.508	933.477	936.35	1097.87	972.505	1059.93	849.935	991.424	845.479	852.966	ENSG00000065243	1	88684222	88836255	152033			0.142509	0.0909169	1.56746	0.117007	0.563587		0.0295326	0.0913717	0.323214	0.746533	0.90758		0.00687833	0.0912631	0.0753681	0.939922	0.999973		-0.0974017	0.0916601	-1.06264	0.287945	0.765937
ENSG00000065268.10	WDR18	1752.16	1743.17	1715.55	1853.7	1701.56	1746.82	1775.88	1715.63	1953.85	2344.96	1873.33	2074.76	1369.64	1279.45	ENSG00000065268	19	984271	998438	14167			0.0708594	0.071552	0.990319	0.322018	0.754561		0.00303111	0.0717863	0.042224	0.96632	0.989936		-0.0347466	0.0717318	-0.484396	0.628105	0.999973		-0.0337149	0.0718432	-0.469285	0.638866	0.915832
ENSG00000065308.4	TRAM2	745.504	837.723	727.465	716.024	739.698	706.612	397.471	333.806	562.874	581.347	1301.83	1164.26	1088.71	784.689	ENSG00000065308	6	52497402	52576915	79513			-0.224691	0.126815	-1.77181	0.0764259	0.498136		-0.198177	0.126832	-1.56252	0.118165	0.406501		-0.221876	0.126724	-1.75087	0.0799686	0.862274		-0.130766	0.126703	-1.03206	0.302043	0.776051
ENSG00000065320.8	NTN1	268.259	305.174	260.74	268.641	253.009	253.733	318.486	248.187	216.112	125.273	395.297	344.877	290.802	356.227	ENSG00000065320	17	9021542	9244000	222458			-0.236804	0.144282	-1.64126	0.100743	0.542185		-0.291493	0.144827	-2.0127	0.0441464	0.247681		-0.266402	0.144479	-1.84388	0.065201	0.823038		-0.262625	0.144726	-1.81464	0.0695799	0.553352
ENSG00000065328.16	MCM10	96.5532	87.7971	101.831	120.757	94.8035	77.5778	43.3141	53.1055	49.1164	57.7432	122.332	216.825	136.425	155.355	ENSG00000065328	10	13161554	13211104	49550			0.376461	0.2305	1.63324	0.10242	0.543734		-0.27574	0.237025	-1.16334	0.244693	0.578295		0.114592	0.232492	0.492885	0.622094	0.999973		-0.170732	0.236006	-0.723422	0.469421	0.856533
ENSG00000065357.19	DGKA	400.449	444.297	398.118	381.081	400.994	377.754	296.829	261.192	432.224	336.672	521.281	429.722	526.854	496.739	ENSG00000065357	12	55927319	55954027	26708			-0.228299	0.108868	-2.09702	0.0359918	0.386352		-0.237136	0.109331	-2.16897	0.0300853	0.205798		-0.134226	0.108526	-1.23681	0.216158	0.975525		-0.170937	0.109021	-1.56793	0.116897	0.625498
ENSG00000065361.15	ERBB3	58.7852	57.283	49.2577	66.71	60.3953	60.28	34.3965	49.8541	125.738	160.507	46.5593	41.6367	22.4384	14.8428	ENSG00000065361	12	56076799	56103505	26706			0.0745702	0.271442	0.274719	0.783532	0.94687		-0.0338627	0.275112	-0.123087	0.902038	NA		-0.0702636	0.274009	-0.256428	0.79762	0.999973		-0.0748903	0.275553	-0.271782	0.78579	0.955085
ENSG00000065413.19	ANKRD44	353.107	323.433	343.274	355.971	387.72	355.136	317.212	389.079	340.868	330.8	384.342	379.444	251.31	324.562	ENSG00000065413	2	196967017	197311173	344156			0.145753	0.105762	1.37812	0.168167	0.629956		0.130691	0.106248	1.23005	0.218678	0.549704		0.0941616	0.106133	0.887207	0.374968	0.999973		0.247589	0.105712	2.34212	0.0191747	0.407616
ENSG00000065427.14	KARS	6060.76	5884.29	5723.83	6126.11	6002.17	6567.4	8531.61	8197.75	6831.11	7142.54	3973.97	4493.62	4200.47	4670.53	ENSG00000065427	16	75627474	75648643	21169			0.0815297	0.0581283	1.40258	0.160742	0.620553		0.180427	0.058157	3.10241	0.00191953	0.0501919		-0.00723091	0.0582118	-0.124217	0.901143	0.999973		0.0524269	0.0582194	0.900506	0.367851	0.808816
ENSG00000065457.10	ADAT1	435.579	401.182	456.358	444.329	428.802	447.223	472.634	486.619	378.196	445.308	370.648	395.155	383.248	450.231	ENSG00000065457	16	75596981	75623300	26319			0.151605	0.0804071	1.88547	0.059367	0.457068		0.155931	0.0808998	1.92746	0.0539227	0.273583		0.187249	0.0804172	2.32847	0.0198872	0.571727		0.0990912	0.0812014	1.22031	0.222346	0.722268
ENSG00000065485.19	PDIA5	570.171	547.675	576.584	583.621	570.257	572.716	517.222	539.725	832.032	875.935	452.812	470.573	388.633	448.252	ENSG00000065485	3	123067062	123225227	158165			0.0977553	0.0890486	1.09777	0.272303	0.722739		0.0648725	0.0896661	0.72349	0.469379	0.763012		0.0683193	0.0892933	0.76511	0.444206	0.999973		0.0526491	0.0896797	0.587079	0.557151	0.889246
ENSG00000065491.8	TBC1D22B	608.134	582.469	605.436	598.239	637.988	616.541	681.561	596.082	601.185	669.43	514.891	570.344	532.239	557.1	ENSG00000065491	6	37257772	37332970	75198			0.0432809	0.0899823	0.480993	0.630521	0.901748		0.0873979	0.0901969	0.968968	0.332561	0.662184		0.0608311	0.0900295	0.67568	0.499244	0.999973		0.137668	0.0900198	1.5293	0.126189	0.634334
ENSG00000065518.7	NDUFB4	1516.1	1473.03	1530.89	1507.42	1514.7	1554.44	1890.53	1905.29	1611.02	1738.17	1143.9	1153.26	1246.68	1232.94	ENSG00000065518	3	120596309	120602500	6191			0.0288653	0.0751517	0.384094	0.700908	0.924665		0.0926886	0.0752647	1.2315	0.218135	0.549158		0.0551732	0.0751894	0.733789	0.463077	0.999973		0.0437721	0.0753303	0.581069	0.561194	0.890308
ENSG00000065526.10	SPEN	3668	3503.17	3763.16	3853.82	3691.98	3527.85	3038.36	3374.91	3445.02	3833.56	3664.49	4114.17	3864.79	4092.65	ENSG00000065526	1	15847864	15940460	92596			0.137386	0.0618508	2.22126	0.0263337	0.337366		0.0116856	0.0620227	0.188409	0.850556	0.951156		0.103083	0.0618884	1.66562	0.0957886	0.893398		0.0777352	0.0619661	1.25448	0.209668	0.713143
ENSG00000065534.18	MYLK	171.76	164.939	157.514	185.807	181.107	169.435	95.5459	107.295	150.296	171.272	221.841	260.818	192.073	203.841	ENSG00000065534	3	123610049	123884331	274282			0.169213	0.130715	1.29452	0.195485	0.652411		0.058149	0.132262	0.439651	0.66019	0.869557		-0.0604624	0.132701	-0.455627	0.648658	0.999973		0.15167	0.131532	1.15311	0.248867	0.739188
ENSG00000065548.17	ZC3H15	1916.84	1839.92	1904.32	1980.47	1902.41	1957.08	2299.47	2259.69	2085.48	2188.37	1508.16	1678.82	1466.57	1794.99	ENSG00000065548	2	186486156	186509363	23207			0.120602	0.0600763	2.00748	0.0446986	0.417735		0.0975396	0.0603075	1.61737	0.105798	0.386389		0.0608678	0.0602356	1.0105	0.312258	0.991844		0.0631288	0.0603511	1.04603	0.295549	0.771275
ENSG00000065559.14	MAP2K4	1428.7	1465.76	1438.84	1347.17	1503.05	1388.68	1361.85	1271.28	1263.27	1196.95	1413.21	1294.66	1824.69	1625.78	ENSG00000065559	17	12020824	12143830	123006			-0.117494	0.0583625	-2.01318	0.0440956	0.415868		-0.0791699	0.0585034	-1.35325	0.175975	0.494126		-0.0314901	0.0582296	-0.540792	0.588651	0.999973		0.0304747	0.0582522	0.52315	0.60087	0.903009
ENSG00000065600.12	PACC1	811.207	804.432	810.757	819.002	808.595	813.247	963.102	941.809	733.799	774.151	875.497	882.226	645.328	677.821	ENSG00000065600	1	212363931	212414901	50970			0.0306439	0.0725601	0.422324	0.672788	0.918215		0.00255428	0.0729195	0.0350288	0.972057	0.99196		0.0155471	0.0727055	0.213837	0.830674	0.999973		0.00839551	0.0729142	0.115142	0.908332	0.984223
ENSG00000065609.14	SNAP91	2327.18	2431.42	1758.71	1882.07	2992.85	2570.86	2770.83	1936.72	2233.81	1825.27	2129.86	1577.48	2591.19	2188.82	ENSG00000065609	6	83552880	83709691	156811			-0.376122	0.102379	-3.6738	0.000238971	0.030246		0.0497607	0.102137	0.487194	0.626121	0.852344		-0.482809	0.102516	-4.70958	2.48224e-06	0.000633098		0.263294	0.101982	2.58178	0.00982919	0.311566
ENSG00000065613.13	SLK	1868.02	1833.64	1889.6	1878.15	1900.38	1838.36	1550.39	1524.89	1688.62	1753.83	1974.66	1971.85	2120.88	2262.04	ENSG00000065613	10	103967201	104029233	62032			0.0318818	0.0745617	0.42759	0.66895	0.916714		0.00249954	0.0747141	0.0334546	0.973312	0.992092		0.0399588	0.0745625	0.53591	0.592021	0.999973		0.0539919	0.0746429	0.723336	0.469473	0.856533
ENSG00000065615.13	CYB5R4	214.893	211.557	224.064	210.961	243.066	184.814	200.009	213.506	196.466	191.825	218.19	186.187	231.564	252.328	ENSG00000065615	6	83859643	83967424	107781			-0.00617161	0.13257	-0.0465536	0.962869	0.992283		-0.205147	0.134577	-1.52438	0.127413	0.422544		0.0881352	0.132148	0.666942	0.504809	0.999973		0.180989	0.132017	1.37096	0.170389	0.679802
ENSG00000065618.18	COL17A1	70.8439	77.7165	29.054	33.1068	193.685	20.6572	8.91761	11.9216	236.741	85.1468	34.6912	8.64157	30.5162	26.717	ENSG00000065618	10	104031286	104086002	54716			-0.865818	0.635894	-1.36158	0.173332	0.635785		-1.10783	0.643377	-1.7219	0.0850879	0.346202		-0.575465	0.631661	-0.911033	0.362278	0.999973		0.777422	0.621263	1.25136	0.210804	0.713854
ENSG00000065621.14	GSTO2	215.742	195.253	234.977	220.477	234.083	193.916	136.312	154.981	181.731	236.845	203.583	197.185	259.388	292.898	ENSG00000065621	10	104268873	104304945	36072			0.174784	0.123002	1.42098	0.155321	0.613294		-0.0270033	0.125183	-0.21571	0.829213	0.94311		0.247526	0.122694	2.01742	0.0436519	0.752027		0.265432	0.123076	2.15664	0.0310334	0.463101
ENSG00000065665.20	SEC61A2	1542.08	1521.71	1547.13	1494.6	1551.57	1595.37	1796.26	1809.92	1769.17	1670.64	1291.79	1226.32	1229.62	1271.53	ENSG00000065665	10	12129637	12169961	40324			-0.0257953	0.0622218	-0.414571	0.678456	0.919573		0.0685758	0.0622767	1.10115	0.270833	0.606762		0.0319894	0.0621991	0.514308	0.607037	0.999973		0.0348239	0.0623304	0.558698	0.576368	0.896263
ENSG00000065675.14	PRKCQ	237.484	237.842	246.581	232.147	252.61	218.242	82.8064	69.3622	145.385	164.421	411.73	392.013	311.445	302.793	ENSG00000065675	10	6427143	6580301	153158			-0.0327524	0.143708	-0.22791	0.819716	0.956997		-0.174837	0.144887	-1.20672	0.227541	0.559434		0.135451	0.14259	0.949934	0.342146	0.995386		0.0959516	0.14321	0.670005	0.502855	0.867773
ENSG00000065717.14	TLE2	373.094	383.519	402.941	313.734	433.793	331.483	454.798	248.187	452.853	409.096	422.685	415.581	203.741	182.072	ENSG00000065717	19	2997638	3047635	49997			-0.299386	0.158196	-1.89249	0.0584251	0.456476		-0.198728	0.158151	-1.25657	0.208909	0.537648		0.0533518	0.157076	0.339656	0.734116	0.999973		0.18227	0.156905	1.16166	0.245374	0.735884
ENSG00000065802.11	ASB1	2040.37	1966.3	2106.72	2100.58	1982.63	2045.63	2546.62	2770.15	2049.14	2172.71	1635.05	1615.97	1634.41	1843.48	ENSG00000065802	2	238426742	238452250	25508			0.0914012	0.0654299	1.39693	0.162433	0.622993		0.055875	0.0656493	0.851113	0.394707	0.710328		0.103623	0.0654826	1.58246	0.113545	0.915693		0.019104	0.065692	0.290812	0.771195	0.952835
ENSG00000065809.13	FAM107B	974.037	907.575	940.377	1015.6	954.029	1052.61	935.076	1052.36	874.272	984.571	949.444	941.931	871.507	1083.52	ENSG00000065809	10	14518557	14774897	256340			0.164391	0.0828767	1.98356	0.0473052	0.426536		0.215807	0.0829682	2.60108	0.009293	0.114369		0.0499624	0.0831793	0.600659	0.548067	0.999973		0.0681979	0.0832947	0.818754	0.412927	0.831069
ENSG00000065833.8	ME1	126.591	117.019	135.119	123.42	136.687	120.708	101.916	125.719	93.3212	121.359	105.9	75.4174	166.942	171.187	ENSG00000065833	6	83210389	83431071	220682			0.0604656	0.157377	0.38421	0.700823	0.924665		0.02644	0.158747	0.166555	0.86772	0.956139		0.18347	0.156612	1.17149	0.241401	0.980751		0.192672	0.157156	1.22599	0.220201	0.720526
ENSG00000065882.15	TBC1D1	1110.59	1112	1164.01	1080.2	1189.94	1006.78	807.681	766.236	826.138	772.193	1408.65	1392.08	1405.54	1390.28	ENSG00000065882	4	37891087	38139175	248088			-0.0492245	0.0649655	-0.757702	0.44863	0.823942		-0.156352	0.065437	-2.38936	0.016878	0.156213		0.0473962	0.0647287	0.732227	0.46403	0.999973		0.0774211	0.064817	1.19446	0.232299	0.72903
ENSG00000065883.15	CDK13	1488.18	1443.49	1470.12	1485.01	1504.1	1538.2	1472.68	1583.41	1655.22	1759.7	1551.06	1572.77	1094.99	1024.15	ENSG00000065883	7	39949646	40099580	149934			0.0284699	0.0716609	0.397287	0.691156	0.921813		0.0693135	0.0717571	0.965946	0.334071	0.663156		0.0214815	0.0717237	0.299503	0.764556	0.999973		0.0416848	0.0718095	0.580491	0.561583	0.890654
ENSG00000065911.11	MTHFD2	3248.25	2810.23	3281.48	3364.41	3330.09	3455.03	3285.5	3746.64	2753.47	3517.44	2757.95	2667.89	2443.99	3525.66	ENSG00000065911	2	74198562	74217565	19003			0.251318	0.0886664	2.83442	0.00459088	0.162189		0.294141	0.0887146	3.31559	0.000914508	0.032775		0.22209	0.0887058	2.50367	0.0122914	0.439003		0.245248	0.0887384	2.76372	0.00571468	0.256241
ENSG00000065923.9	SLC9A7	1001.48	939.811	1030.52	965.451	1065.65	1005.96	1062.47	1126.05	1044.21	1019.8	756.817	681.899	895.741	1034.05	ENSG00000065923	X	46599252	46759172	159920			0.0259455	0.0706687	0.367143	0.713512	0.927206		0.0872188	0.0708577	1.2309	0.21836	0.549225		0.123857	0.0705453	1.7557	0.079139	0.860523		0.170936	0.0706164	2.42063	0.0154936	0.373733
ENSG00000065970.8	FOXJ2	940.001	910.194	976.397	938.019	972.84	902.553	890.488	924.469	958.752	989.464	908.363	954.501	883.175	883.641	ENSG00000065970	12	8032703	8055503	22800			0.0423288	0.0620951	0.681677	0.495443	0.845032		-0.0160705	0.0625947	-0.256739	0.79738	0.928458		0.10015	0.0620198	1.6148	0.106354	0.910887		0.0950826	0.062243	1.5276	0.126611	0.634566
ENSG00000065978.18	YBX1	35743.9	33821.6	34573.2	34508.2	38460.6	37355.9	42952.3	40035	37062.3	36912.6	29009.2	32806.5	26262.8	28278.5	ENSG00000065978	1	42682427	42702349	19922			0.0431029	0.073706	0.584795	0.558685	0.873938		0.142532	0.0737076	1.93376	0.0531432	0.272065		0.0549595	0.0737084	0.745634	0.455889	0.999973		0.194145	0.0737036	2.63414	0.00843512	0.295956
ENSG00000065989.15	PDE4A	852.185	824.245	829.599	797.685	963.917	845.479	1200.06	1088.12	802.562	795.682	592.49	519.28	701.873	787.658	ENSG00000065989	19	10416773	10469631	52858			-0.0505515	0.114208	-0.442627	0.658036	0.911787		0.039219	0.114343	0.342994	0.731603	0.901888		-0.00341201	0.114249	-0.0298646	0.976175	0.999973		0.218149	0.113967	1.91414	0.0556021	0.524139
ENSG00000066027.11	PPP2R5A	408.915	402.291	413.655	406.661	402.986	418.982	396.197	412.922	397.843	419.862	435.466	456.432	379.658	337.426	ENSG00000066027	1	212285537	212361863	76326			0.00311727	0.113687	0.0274197	0.978125	0.994597		0.0373148	0.113909	0.327583	0.743227	0.906484		0.0258888	0.113705	0.227683	0.819893	0.999973		-0.0232377	0.114162	-0.20355	0.838705	0.967707
ENSG00000066032.18	CTNNA2	1937.08	2482.38	1360.7	1544.88	2283.3	2014.14	2513.49	1242.02	1783.91	1158.78	2506.9	1632.47	3125.22	2146.27	ENSG00000066032	2	79185231	80648861	1463630			-0.700726	0.107745	-6.50356	7.84393e-11	1.55536e-07		-0.351197	0.107475	-3.26772	0.00108418	0.036137		-0.85101	0.107937	-7.88431	3.16288e-15	3.14611e-12		-0.170002	0.107317	-1.58411	0.113169	0.621994
ENSG00000066044.14	ELAVL1	2778.1	2782.43	2630.21	2775.67	2839.99	2862.18	3389.97	3167.9	2851.7	3048.65	2400.09	2493.49	2487.97	2392.66	ENSG00000066044	19	7958579	8005659	47080			-0.00162617	0.0645646	-0.0251867	0.979906	0.994801		0.033998	0.064652	0.525861	0.598985	0.837884		-0.0774467	0.0646869	-1.19725	0.231208	0.976436		0.0237212	0.0646557	0.366885	0.713705	0.935707
ENSG00000066056.13	TIE1	88.8622	60.1686	62.2859	117.274	71.1132	133.469	66.2451	209.17	147.349	230.973	9.12927	18.0687	17.9507	10.8847	ENSG00000066056	1	43300993	43323108	22115			0.747324	0.316144	2.36387	0.0180853	0.292303		0.743662	0.318739	2.33314	0.0196409	0.166411		0.0755	0.325735	0.231784	0.816706	0.999973		-0.0109801	0.328417	-0.0334333	0.973329	0.995841
ENSG00000066084.12	DIP2B	2326.92	2155.49	2406.19	2393.84	2407.74	2271.34	2053.6	2433.1	2342.85	2699.25	2123.47	2058.27	2102.03	2384.74	ENSG00000066084	12	50504985	50748667	243682			0.147719	0.0847354	1.7433	0.0812809	0.508928		0.0715052	0.0849085	0.842144	0.399707	0.714505		0.160301	0.0847515	1.89142	0.0585681	0.807453		0.155512	0.0848233	1.83336	0.0667488	0.547678
ENSG00000066117.14	SMARCD1	3611.78	3640.69	3521.47	3779.6	3515.17	3601.97	4151.79	4019.76	3795.72	3952.96	3377.83	3620.03	3237.41	3525.66	ENSG00000066117	12	50084972	50100712	15740			0.0583962	0.0492357	1.18605	0.235601	0.686678		-0.0128681	0.0494135	-0.260417	0.794542	0.9282		-0.0443557	0.0493701	-0.898432	0.368955	0.999973		-0.0456176	0.049444	-0.922612	0.356209	0.80415
ENSG00000066135.12	KDM4A	1069.92	1049.66	1097.7	1069.23	1101.04	1031.98	958.007	821.509	948.929	1057.97	1241.58	1262.46	1050.12	1134.98	ENSG00000066135	1	43650158	43705515	55357			0.0233343	0.0743956	0.313651	0.753786	0.937608		-0.0299134	0.0747076	-0.400406	0.688858	0.88419		0.0626773	0.0743392	0.843125	0.399158	0.999973		0.0671594	0.0744849	0.90165	0.367243	0.808816
ENSG00000066136.20	NFYC	1288.79	1329.91	1240.25	1295.66	1234.98	1343.13	1287.96	1259.36	1163.08	1153.89	1441.51	1533.49	1427.08	1235.91	ENSG00000066136	1	40691648	40771603	79955			-0.0432729	0.0736253	-0.587744	0.556704	0.873514		0.00722787	0.0736729	0.0981077	0.921847	0.974589		-0.114254	0.0737899	-1.54836	0.121535	0.92143		-0.119245	0.0739285	-1.61298	0.106749	0.61433
ENSG00000066185.12	ZMYND12	56.4976	45.184	52.1511	60.768	58.0562	66.3285	56.0536	81.2839	54.028	59.7006	38.3429	29.8527	32.3113	72.2349	ENSG00000066185	1	42430329	42456267	25938			0.388332	0.228963	1.69605	0.0898771	0.525131		0.540076	0.228589	2.36265	0.0181447	NA		0.19685	0.232248	0.847587	0.396668	0.999973		0.311741	0.231594	1.34607	0.178281	0.687467
ENSG00000066230.11	SLC9A3	1619.25	1896.06	1672.97	1548.62	1539.98	1438.6	1182.22	1096.79	1677.82	1309.5	2850.16	2545.34	1874.05	1242.84	ENSG00000066230	5	470458	524332	53874			-0.302571	0.123315	-2.45363	0.0141421	0.26707		-0.360245	0.123436	-2.91848	0.0035174	0.070522		-0.151834	0.123162	-1.2328	0.217651	0.975655		-0.241117	0.123319	-1.95522	0.0505567	0.512691
ENSG00000066248.14	NGEF	323.441	297.757	344.554	321.572	330.832	322.491	273.898	203.752	333.992	424.755	304.005	290.671	279.134	367.112	ENSG00000066248	2	232878686	233013272	134586			0.0747625	0.118059	0.633265	0.52656	0.85926		0.0927879	0.11853	0.782822	0.433732	0.739412		0.192494	0.117617	1.63662	0.101711	0.90266		0.121989	0.118352	1.03072	0.30267	0.77607
ENSG00000066279.17	ASPM	275.037	291.569	334.351	278.084	291.401	179.782	164.339	104.043	205.307	148.762	456.464	512.21	340.166	347.321	ENSG00000066279	1	197084128	197146694	62566			-0.197902	0.170988	-1.15741	0.247107	0.698648		-0.690556	0.17383	-3.9726	7.10925e-05	0.00774614		0.11519	0.169503	0.679574	0.496774	0.999973		-0.175622	0.171043	-1.02677	0.304528	0.778167
ENSG00000066322.14	ELOVL1	407.059	421.472	396.081	417.02	398.719	402.001	386.005	511.546	444.012	368.969	403.514	373.944	452.358	413.619	ENSG00000066322	1	43363397	43368074	4677			-0.0282701	0.115003	-0.24582	0.805822	0.952993		-0.0809019	0.115657	-0.699497	0.484241	0.77333		-0.103475	0.115432	-0.896411	0.370033	0.999973		-0.0894904	0.115667	-0.773691	0.439114	0.84203
ENSG00000066379.14	ZNRD1	351.578	338.473	342.166	355.75	323.907	397.594	444.607	434.598	364.444	410.075	268.401	303.241	276.441	275.086	ENSG00000066379	6	30058899	30064909	6010			0.0729671	0.101829	0.716568	0.47364	0.835542		0.213318	0.101703	2.09746	0.0359525	0.225313		0.0128723	0.102355	0.125762	0.89992	0.999973		-0.0749165	0.103194	-0.725974	0.467855	0.856085
ENSG00000066382.16	MPPED2	719.489	659.107	744.632	671.65	844.701	677.357	475.181	382.576	556.98	527.519	873.671	940.36	730.594	836.144	ENSG00000066382	11	30384493	30586872	202379			-0.016508	0.103486	-0.15952	0.873259	0.971461		-0.0121153	0.103621	-0.11692	0.906923	0.969647		0.148002	0.103017	1.43668	0.150809	0.939753		0.283741	0.10287	2.75823	0.00581149	0.256649
ENSG00000066422.4	ZBTB11	893.141	853.01	898.638	906.486	898.64	908.93	1177.13	1216.01	867.396	972.826	672.827	654.403	694.693	782.71	ENSG00000066422	3	101648889	101677495	28606			0.0871547	0.0723506	1.20462	0.228351	0.679985		0.100385	0.0726593	1.38159	0.167097	0.483069		0.0829912	0.0725025	1.14467	0.252347	0.981304		0.0786698	0.0727089	1.08198	0.27926	0.76004
ENSG00000066427.22	ATXN3	690.95	665.359	684.781	697.557	638.871	768.184	887.94	1159.65	853.643	768.278	471.983	383.372	447.87	478.928	ENSG00000066427	14	92044496	92106625	62129			0.00599901	0.101275	0.0592346	0.952765	0.989297		0.161687	0.101302	1.59608	0.11047	0.394332		-0.0451383	0.10164	-0.444101	0.656969	0.999973		-0.132071	0.102134	-1.29311	0.195972	0.702538
ENSG00000066455.12	GOLGA5	1933.9	1783.63	1828.43	2048.19	1930.95	2078.33	2907.14	3287.12	2543.25	3034.94	871.846	840.589	812.27	1030.09	ENSG00000066455	14	92794231	92839963	45732			0.18558	0.0771969	2.40398	0.0162178	0.281387		0.229308	0.0774218	2.9618	0.00305849	0.0642633		0.0601146	0.0775273	0.775399	0.438104	0.999973		0.13798	0.0775328	1.77963	0.0751366	0.561943
ENSG00000066468.22	FGFR2	2901.76	2777.33	2854.55	2814.83	3000.65	3061.47	1067.57	1182.41	4046.21	4388.48	3247.28	3348.22	2748.25	2340.21	ENSG00000066468	10	121478334	121598458	120124			0.00625021	0.106971	0.058429	0.953407	0.989445		0.0575032	0.107002	0.537401	0.590991	0.833849		0.0120195	0.106929	0.112407	0.910501	0.999973		0.0448409	0.107006	0.419049	0.67518	0.925372
ENSG00000066557.5	LRRC40	1106.88	1065.76	1156.12	1077.85	1182.33	1052.35	1303.25	1200.83	1056.99	1085.38	907.45	820.949	995.367	1204.25	ENSG00000066557	1	70144805	70205620	60815			0.0111154	0.0900481	0.123438	0.90176	0.978524		-0.0114314	0.0903306	-0.126551	0.899296	0.966747		0.116379	0.08994	1.29397	0.195676	0.96846		0.149175	0.0900119	1.65728	0.0974623	0.60309
ENSG00000066583.11	ISOC1	449.89	428.822	444.404	467.222	450.661	458.339	489.195	442.184	413.56	472.711	335.044	426.579	477.489	527.414	ENSG00000066583	5	129094751	129114028	19277			0.133605	0.0920984	1.45068	0.146869	0.60367		0.104154	0.0926984	1.12358	0.261193	0.596931		0.0613621	0.0925416	0.663075	0.507282	0.999973		0.0787223	0.0927905	0.848388	0.396222	0.822449
ENSG00000066629.16	EML1	1978.46	2101.33	2065.63	1998.23	1886.98	1840.15	1476.5	1484.79	1627.72	1827.23	2251.28	2186.32	3049.83	2494.58	ENSG00000066629	14	99737693	99942060	204367			-0.0491121	0.0886664	-0.553897	0.579649	0.882103		-0.165789	0.0888739	-1.86544	0.0621202	0.293756		-0.00644611	0.0886173	-0.072741	0.942012	0.999973		-0.140121	0.0888437	-1.57716	0.114758	0.6235
ENSG00000066651.18	TRMT11	798.776	770.453	776.714	831.654	759.397	855.663	1087.95	1205.17	999.028	908.232	554.147	560.131	440.69	653.083	ENSG00000066651	6	125986430	126039276	52846			0.144613	0.0970733	1.48973	0.136296	0.590152		0.17639	0.0973408	1.81208	0.0699737	0.312822		0.0293247	0.0975056	0.300749	0.763606	0.999973		-0.0122731	0.0978019	-0.12549	0.900136	0.982313
ENSG00000066654.13	THUMPD1	1277.1	1243.41	1285.71	1331.32	1211.76	1313.28	1536.38	1630.01	1416.52	1573.75	928.447	1010.28	1092.3	1111.23	ENSG00000066654	16	20702816	20742084	39268			0.0934726	0.0909783	1.02742	0.304224	0.744132		0.0700035	0.0912195	0.767418	0.442833	0.746031		0.0496405	0.0911206	0.544777	0.585907	0.999973		-0.0355455	0.0913817	-0.388978	0.697292	0.931135
ENSG00000066697.14	MSANTD3	450.574	465.134	438.261	438.971	479.828	430.675	526.139	421.592	439.101	441.393	452.812	444.648	442.485	448.252	ENSG00000066697	9	100427156	100451711	24555			-0.0793152	0.0949098	-0.83569	0.403329	0.801124		-0.108056	0.095474	-1.13179	0.257724	0.593121		-0.0818476	0.0950479	-0.86112	0.389172	0.999973		0.0467214	0.0948079	0.492801	0.622153	0.908662
ENSG00000066735.14	KIF26A	2294.96	2447.61	2452.27	2145.74	2322.99	2106.22	2240.87	1972.49	2287.84	2099.31	2577.19	2462.85	2684.53	2048.31	ENSG00000066735	14	104138723	104180894	42171			-0.186251	0.0671304	-2.77446	0.00552928	0.173468		-0.218965	0.0672913	-3.25398	0.00113801	0.0372602		0.00427484	0.0669346	0.0638659	0.949077	0.999973		-0.0753165	0.0671079	-1.12232	0.261727	0.747218
ENSG00000066739.11	ATG2B	977.492	983.448	1003.8	979.757	994.541	925.912	882.844	1087.04	956.788	875.935	1077.25	1011.06	1016.91	944.991	ENSG00000066739	14	96279202	96363870	84668			-0.0143262	0.0841132	-0.170321	0.864758	0.968956		-0.0898637	0.0844933	-1.06356	0.287528	0.623306		0.02145	0.0841012	0.25505	0.798685	0.999973		0.00357407	0.0842791	0.0424076	0.966174	0.994201
ENSG00000066777.8	ARFGEF1	1660.37	1688.61	1714.27	1698.45	1658.62	1541.9	1466.31	1416.51	1380.17	1363.33	1761.95	1797.45	2146.01	2216.52	ENSG00000066777	8	67173511	67343677	170166			0.00411763	0.0551473	0.0746661	0.94048	0.986265		-0.129307	0.0556011	-2.32561	0.0200391	0.1677		0.025643	0.0551405	0.465048	0.641897	0.999973		-0.0200709	0.055369	-0.362494	0.716983	0.936595
ENSG00000066827.15	ZFAT	196.558	212.454	196.873	197.424	201.33	174.707	164.339	174.489	200.395	172.251	237.361	226.252	247.72	216.705	ENSG00000066827	8	134477788	134713049	235261			-0.103791	0.112155	-0.925423	0.354746	0.774814		-0.267661	0.114358	-2.34055	0.0192555	0.165085		-0.111681	0.112457	-0.993093	0.320665	0.995223		-0.0772132	0.112736	-0.684904	0.493405	0.866385
ENSG00000066855.15	MTFR1	599.848	590.116	603.736	616.619	584.616	604.155	661.177	697.957	648.337	675.302	528.585	568.773	522.366	524.445	ENSG00000066855	8	65644734	65771261	126527			0.0606907	0.0843329	0.719656	0.471737	0.834627		0.0230615	0.0848556	0.271774	0.785796	0.924731		0.0301322	0.0845643	0.356323	0.721599	0.999973		-0.0204899	0.0850095	-0.24103	0.809532	0.9613
ENSG00000066923.17	STAG3	1205.05	1288.47	1193.68	1095.27	1331.37	1116.47	1219.17	917.966	1355.61	1059.93	1413.21	1259.31	1165.9	1143.88	ENSG00000066923	7	100177563	100221488	43925			-0.24578	0.100353	-2.44916	0.014319	0.267967		-0.2289	0.100465	-2.2784	0.0227028	0.178271		-0.115836	0.100167	-1.15643	0.247505	0.980996		0.0271739	0.10007	0.27155	0.785968	0.955085
ENSG00000066926.10	FECH	629.47	622.376	628.939	632.102	625.905	638.028	565.632	571.155	694.506	702.706	623.529	641.047	605.837	613.502	ENSG00000066926	18	57548283	57586772	38489			0.0233418	0.0744113	0.313686	0.753759	0.937608		0.0352308	0.0747711	0.471183	0.63751	0.857742		0.0162954	0.074548	0.21859	0.82697	0.999973		0.0101864	0.0748609	0.136071	0.891765	0.979756
ENSG00000066933.15	MYO9A	1224.16	1212.25	1253.49	1162.67	1333.46	1158.95	1175.85	1198.67	1129.68	1182.27	1321.92	1060.56	1221.55	1209.19	ENSG00000066933	15	71822289	72118577	296288			-0.0614251	0.0755138	-0.813429	0.415972	0.805933		-0.065039	0.0757285	-0.858845	0.390426	0.706973		0.0470215	0.0753616	0.623945	0.532664	0.999973		0.135844	0.0753271	1.80338	0.071328	0.555133
ENSG00000067048.16	DDX3Y	2940.24	2997.6	2979	2971.12	2794.08	2959.41	3088.04	3693.54	3133.63	3075.07	2837.38	2420.43	2931.35	2695.45	ENSG00000067048	Y	12904108	12920478	16370			-0.0322976	0.0862264	-0.374568	0.707982	0.926757		-0.0336408	0.086319	-0.389726	0.696739	0.887745		-0.029778	0.0862554	-0.345231	0.729921	0.999973		-0.119172	0.086377	-1.37967	0.167688	0.677665
ENSG00000067057.16	PFKP	4307.99	4126.56	4112.18	4046.94	4855.21	4399.05	3514.81	3529.89	3637.56	3919.69	3924.67	3908.35	5429.19	4829.85	ENSG00000067057	10	3066333	3137712	71379			-0.0121256	0.0737724	-0.164364	0.869444	0.970398		0.0772203	0.0737839	1.04657	0.295296	0.630467		-0.00487287	0.0737767	-0.0660489	0.947339	0.999973		0.218603	0.0736974	2.96622	0.00301489	0.199182
ENSG00000067064.11	IDI1	5819.49	5461.76	5600.97	5714.98	6145.93	6173.79	11143.2	11674.5	6103.2	6751.06	2068.69	1718.1	2531.95	2716.23	ENSG00000067064	10	1039152	1049170	10018			0.0231002	0.108402	0.213099	0.83125	0.959653		0.229272	0.108416	2.11474	0.034452	0.220582		0.102783	0.10842	0.948008	0.343125	0.995386		0.288523	0.108379	2.66218	0.00776367	0.290462
ENSG00000067082.14	KLF6	1396.62	1295.02	1392.06	1432.58	1423.09	1440.32	1663.77	1715.63	1757.38	1865.4	891.017	1078.63	867.917	1070.66	ENSG00000067082	10	3775996	3785281	9285			0.170416	0.0705643	2.41505	0.0157331	0.277263		0.184176	0.0708064	2.60112	0.00929196	0.114369		0.140644	0.0707189	1.98877	0.0467265	0.764939		0.163222	0.0708262	2.30454	0.0211924	0.422867
ENSG00000067113.16	PLPP1	555.274	577.596	544.521	533.824	568.679	551.749	652.26	519.133	520.634	503.051	497.545	503.568	639.943	609.544	ENSG00000067113	5	55424854	55535050	110196			-0.1085	0.089798	-1.20827	0.226945	0.678403		-0.0621999	0.0900481	-0.690741	0.489728	0.77582		-0.083182	0.0898267	-0.926028	0.354432	0.998775		-0.0189602	0.0898685	-0.210977	0.832905	0.966951
ENSG00000067141.16	NEO1	4125.69	4284.2	3912.76	4075.56	4262.65	4093.29	3402.71	3300.13	3558.97	3535.06	5468.43	5434.76	4706.68	4032.29	ENSG00000067141	15	73051710	73305206	253496			-0.0736112	0.0604474	-1.21777	0.22331	0.674542		-0.0605007	0.0604811	-1.00032	0.317154	0.650493		-0.137705	0.0604958	-2.27628	0.0228294	0.607176		-0.00292485	0.0604433	-0.0483899	0.961406	0.993313
ENSG00000067167.7	TRAM1	2539.69	2481.72	2423.24	2586.57	2408.47	2798.45	2741.53	3101.79	3155.24	3415.66	2033.09	1782.52	1997.02	2046.33	ENSG00000067167	8	70573442	70608387	34945			0.0377548	0.0997842	0.378364	0.70516	0.92589		0.135297	0.0998217	1.35539	0.175293	0.493598		-0.0217622	0.099866	-0.217914	0.827496	0.999973		-0.0719783	0.0999722	-0.719983	0.471535	0.857159
ENSG00000067177.14	PHKA1	381.802	358.332	403.424	413.259	367.413	366.58	183.448	346.811	323.186	341.566	451.899	480.786	474.796	483.875	ENSG00000067177	X	72578814	72714319	135505			0.250495	0.139462	1.79615	0.0724708	0.488043		0.0693889	0.140324	0.494491	0.62096	0.850502		0.210523	0.139578	1.50828	0.131482	0.931331		0.0528432	0.140391	0.376401	0.706619	0.934153
ENSG00000067182.7	TNFRSF1A	1147.19	1134.42	1144.48	1154.72	1113.97	1188.36	886.666	963.485	1371.33	1446.52	1167.63	1256.96	1112.05	951.918	ENSG00000067182	12	6328757	6342114	13357			0.021053	0.0892073	0.236001	0.813432	0.9559		0.0711802	0.0893135	0.79697	0.425469	0.733126		0.0140193	0.0892469	0.157085	0.875178	0.999973		-0.0316016	0.0894917	-0.353123	0.723996	0.938979
ENSG00000067191.15	CACNB1	2193.5	2185.95	2244.36	2033.35	2426.76	2077.09	2710.95	2372.41	2110.04	1921.19	2002.96	1824.16	1919.83	2015.65	ENSG00000067191	17	39173456	39197703	24247			-0.104161	0.0992869	-1.04909	0.294135	0.736479		-0.0834525	0.0993798	-0.839732	0.401058	0.715807		0.0250093	0.0992185	0.252063	0.800992	0.999973		0.139311	0.0991816	1.4046	0.16014	0.673386
ENSG00000067208.14	EVI5	447.948	415.917	450.497	482.573	427.071	463.683	484.099	600.417	552.068	689.004	326.828	302.455	300.675	338.416	ENSG00000067208	1	92508696	92792404	283708			0.1814	0.119468	1.51839	0.128915	0.581323		0.120315	0.120167	1.00124	0.316712	0.650004		0.143213	0.119768	1.19576	0.231791	0.976436		0.0337626	0.120452	0.2803	0.779247	0.953868
ENSG00000067221.13	STOML1	874.414	844.854	840.833	865.418	909.19	911.774	1109.61	949.396	822.209	912.147	684.695	739.247	762.905	860.882	ENSG00000067221	15	73978923	73994622	15699			0.0494734	0.100009	0.494689	0.620819	0.898002		0.115106	0.100137	1.14948	0.250358	0.585516		-0.00592103	0.100219	-0.059081	0.952888	0.999973		0.108741	0.100129	1.08601	0.277476	0.758996
ENSG00000067225.17	PKM	18031.2	17692.2	17172.5	17324.8	19013.6	18952.7	16246.6	14141.2	16651.4	16912.9	17352	18144.2	20518.6	20101.1	ENSG00000067225	15	72199029	72231822	32793			-0.0363518	0.0626222	-0.580494	0.561582	0.875126		0.0971207	0.0626162	1.55105	0.120891	0.411479		-0.0531882	0.0626265	-0.849291	0.395719	0.999973		0.0981582	0.062615	1.56765	0.116964	0.625498
ENSG00000067248.9	DHX29	805.379	782.271	765.495	812.841	805.019	861.271	847.173	930.971	783.898	869.084	746.774	687.398	751.238	763.909	ENSG00000067248	5	55256245	55307722	51477			0.0467466	0.0692421	0.675118	0.499601	0.847464		0.134414	0.0693142	1.93921	0.0524763	0.270144		-0.0380421	0.069637	-0.546291	0.584866	0.999973		0.0364297	0.0696209	0.523258	0.600795	0.903009
ENSG00000067334.13	DNTTIP2	1466.91	1374.48	1433.66	1549.79	1386.04	1590.57	1880.34	2052.69	1585.48	1847.78	1017	1029.13	1015.11	1269.55	ENSG00000067334	1	93866283	93879918	13635			0.174092	0.0774803	2.24691	0.0246455	0.325837		0.222005	0.0776288	2.85983	0.00423875	0.0770842		0.07732	0.0777282	0.994748	0.319859	0.995223		0.0229842	0.0779472	0.294869	0.768094	0.951375
ENSG00000067365.14	METTL22	972.078	943.215	1051.06	1011.85	931.88	922.378	1051	1307.04	969.558	877.893	1029.78	1009.49	722.516	852.966	ENSG00000067365	16	8621683	8649654	27971			0.0885003	0.11632	0.760834	0.446756	0.822677		-0.0333447	0.116684	-0.285769	0.775055	0.921446		0.128421	0.116325	1.10399	0.269599	0.9836		-0.0152363	0.11665	-0.130615	0.89608	0.981055
ENSG00000067369.13	TP53BP1	5283.02	5036.77	5450.02	5450.45	5259.21	5218.63	4503.4	5409.17	5712.24	6037.59	5017.45	5124.45	4914.01	5230.6	ENSG00000067369	15	43403061	43510728	107667			0.113457	0.062016	1.82947	0.0673285	0.476633		0.0484565	0.062117	0.780084	0.435341	0.739754		0.114291	0.0620307	1.8425	0.0654023	0.824506		0.0650222	0.0621022	1.04702	0.29509	0.77115
ENSG00000067445.20	TRO	4665.02	4797.49	4717.01	4528.28	4648.11	4634.21	4807.87	5227.09	4544.25	3993.09	4948.07	4581.6	4889.78	4311.34	ENSG00000067445	X	54920462	54931431	10969			-0.0910267	0.0860807	-1.05746	0.290303	0.733608		-0.0589485	0.0861157	-0.684527	0.493643	0.778272		-0.0390648	0.0860741	-0.453851	0.649936	0.999973		-0.0566459	0.0861116	-0.65782	0.510654	0.870608
ENSG00000067533.5	RRP15	488.67	479.795	507.666	521.004	444.045	490.841	510.852	551.647	466.606	475.647	438.205	450.147	503.518	606.576	ENSG00000067533	1	218285287	218337983	52696			0.113649	0.0962947	1.18022	0.237914	0.689066		0.0345952	0.0969728	0.356752	0.721277	0.897139		0.0778187	0.0965469	0.80602	0.420231	0.999973		-0.114552	0.0975712	-1.17404	0.24038	0.733545
ENSG00000067560.10	RHOA	7798.55	7633.7	7740.84	7916.61	7613.56	8088.04	8716.33	8745.06	7899.88	8631.14	6311.07	6691.72	7607.51	7598.52	ENSG00000067560	3	49359145	49412998	53853			0.0524032	0.0599664	0.873876	0.382186	0.789226		0.0829981	0.0600032	1.38323	0.166595	0.4825		0.0250901	0.0599923	0.418222	0.675785	0.999973		-0.00195965	0.060033	-0.0326429	0.973959	0.995841
ENSG00000067596.10	DHX8	1502.67	1440.02	1468.24	1530.22	1507.37	1567.5	1766.96	1873.86	1715.14	1861.48	1174.02	1212.96	1103.97	1172.58	ENSG00000067596	17	43483865	43544463	60598			0.0850962	0.0663606	1.28233	0.199727	0.655862		0.124885	0.0665238	1.8773	0.060477	0.290066		0.0453496	0.0665227	0.681717	0.495418	0.999973		0.0662973	0.0666196	0.995162	0.319657	0.78511
ENSG00000067601.7	PMS2P4	363.622	332.673	316.501	363.83	371.019	434.086	442.059	453.022	363.461	421.819	272.965	306.383	252.208	274.097	ENSG00000067601	7	67295608	67302907	7299			0.136178	0.0996105	1.36711	0.171591	0.634263		0.389094	0.0989866	3.93077	8.46741e-05	0.00863075		-0.0595217	0.100866	-0.590107	0.555119	0.999973		0.175353	0.0999806	1.75387	0.0794526	0.568225
ENSG00000067606.16	PRKCZ	2687.25	2743.72	2609.26	2434.9	3007.04	2641.34	3147.92	2551.23	2611.03	2448.7	2523.33	2238.17	2692.61	2501.51	ENSG00000067606	1	2050470	2185395	134925			-0.169841	0.0749415	-2.26631	0.0234323	0.31973		-0.0597036	0.0749461	-0.79662	0.425672	0.73315		-0.0698918	0.0748813	-0.933367	0.35063	0.998596		0.12743	0.0747728	1.70423	0.0883384	0.586709
ENSG00000067646.11	ZFY	206.568	199.577	221.229	207.241	208.151	196.644	180.9	187.495	186.642	200.633	209.973	219.182	220.794	221.652	ENSG00000067646	Y	2935281	2982506	47225			0.052028	0.121112	0.429585	0.667497	0.916085		-0.0183557	0.122319	-0.150065	0.880713	0.960699		0.147969	0.120668	1.22625	0.220105	0.975655		0.0483972	0.121833	0.39724	0.69119	0.930406
ENSG00000067704.9	IARS2	2189.96	2280.44	2238.34	2141.49	2198.02	2091.5	2288.01	1950.81	2306.51	2316.58	2133.51	2027.63	2393.73	2270.95	ENSG00000067704	1	220094102	220148041	53939			-0.0933937	0.071983	-1.29744	0.19448	0.652411		-0.127415	0.0721494	-1.76599	0.0773969	0.329691		-0.029684	0.0719379	-0.412633	0.679875	0.999973		-0.0533434	0.0720535	-0.74033	0.4591	0.852485
ENSG00000067715.13	SYT1	5243.58	5679.32	4368.53	4643.97	5926.99	5599.1	6807.96	5590.16	4184.72	3630.97	5435.57	3740.23	6289.03	5614.53	ENSG00000067715	12	78863993	79452008	588015			-0.296721	0.0735551	-4.034	5.48347e-05	0.0100885		-0.0457241	0.0734777	-0.622286	0.533754	0.803734		-0.389196	0.0736276	-5.28601	1.25011e-07	4.077e-05		0.0462348	0.073434	0.62961	0.52895	0.878234
ENSG00000067798.15	NAV3	733.625	727.189	684.479	655.55	898.829	702.078	719.779	553.814	758.357	663.558	742.21	683.47	688.41	721.36	ENSG00000067798	12	77324641	78213008	888367			-0.158001	0.0969183	-1.63025	0.103048	0.544566		-0.0676066	0.09693	-0.697479	0.485503	0.77416		-0.0995853	0.096811	-1.02866	0.303641	0.991844		0.294498	0.0960413	3.06637	0.00216673	0.174178
ENSG00000067829.18	IDH3G	1579.53	1578.05	1584.42	1591.04	1599.87	1544.3	1768.24	1742.73	1734.79	1882.04	1323.74	1447.07	1485.42	1292.31	ENSG00000067829	X	153785766	153794523	8757			0.00980271	0.0642987	0.152456	0.878827	0.972914		-0.0283324	0.0645849	-0.438685	0.66089	0.869792		0.0074849	0.0643729	0.116274	0.907435	0.999973		0.0228693	0.0644783	0.354682	0.722828	0.938289
ENSG00000067836.12	ROGDI	1668.41	1638.38	1640.58	1697.67	1753.83	1611.56	1438.28	1644.1	1525.56	1652.04	1836.81	1968.71	1752.89	1525.84	ENSG00000067836	16	4796968	4802950	5982			0.0600612	0.10569	0.568275	0.569849	0.878171		-0.0238176	0.105862	-0.224986	0.82199	0.94031		-0.00160333	0.105765	-0.0151593	0.987905	0.999973		0.0848113	0.105748	0.802017	0.422543	0.835443
ENSG00000067840.12	PDZD4	8380.77	8342.24	8465.38	7958.25	9144.98	7992.99	10103.7	8432.93	8437.22	7839.38	8191.7	8925.96	6636.38	6634.73	ENSG00000067840	X	153802166	153830565	28399			-0.0603497	0.09501	-0.635194	0.525302	0.858758		-0.0512213	0.0950323	-0.538988	0.589895	0.83346		0.0274764	0.0949982	0.28923	0.772405	0.999973		0.140786	0.0949875	1.48215	0.138301	0.647779
ENSG00000067842.17	ATP2B3	880.511	864.726	920.356	786.412	1012.11	818.95	689.204	618.841	810.421	780.023	955.835	841.375	1003.45	905.41	ENSG00000067842	X	153517676	153582939	65263			-0.135044	0.109495	-1.23334	0.21745	0.669532		-0.122444	0.109685	-1.11633	0.264281	0.600582		0.0748957	0.10911	0.686426	0.492444	0.999973		0.18908	0.109058	1.73375	0.082962	0.578267
ENSG00000067900.7	ROCK1	1077.81	1073.98	1105.56	1112.37	1075.88	1021.25	1029.35	1171.57	1025.55	1034.48	1110.12	1085.7	1130.9	1157.74	ENSG00000067900	18	20946906	21111851	164945			0.0479443	0.101896	0.470521	0.637982	0.903893		-0.0813992	0.102268	-0.795938	0.426068	0.733353		0.0362805	0.101958	0.355839	0.721961	0.999973		-0.00862376	0.10214	-0.0844305	0.932714	0.988799
ENSG00000067955.13	CBFB	1321.61	1265.86	1296.37	1265.62	1416.59	1363.61	1580.97	1546.56	1124.77	1068.74	952.183	842.16	1405.54	1605	ENSG00000067955	16	67029116	67101058	71942			-0.0267816	0.0978855	-0.273601	0.784391	0.946915		0.0693117	0.097969	0.707486	0.479265	0.770459		0.0162826	0.0979084	0.166304	0.867918	0.999973		0.120603	0.0978654	1.23234	0.217823	0.718803
ENSG00000067992.12	PDK3	99.8471	99.7119	88.8751	88.2138	104.454	117.981	100.642	98.6244	122.791	118.423	76.6859	71.4894	98.7289	64.3188	ENSG00000067992	X	24465221	24539837	74616			-0.202871	0.192109	-1.05602	0.29096	0.733881		0.198283	0.189453	1.04661	0.295279	0.630467		-0.164805	0.192092	-0.857948	0.390921	0.999973		0.0534917	0.190718	0.280476	0.779112	0.953847
ENSG00000068001.13	HYAL2	742.29	795.377	727.577	760.836	730.921	696.738	659.903	667.612	768.181	781.98	883.714	874.37	869.712	719.381	ENSG00000068001	3	50317790	50322906	5116			-0.063101	0.0799112	-0.78964	0.429738	0.811746		-0.188246	0.0805859	-2.33597	0.0194927	0.165697		-0.132958	0.080174	-1.65836	0.097244	0.89478		-0.116497	0.0803533	-1.44981	0.147111	0.657174
ENSG00000068024.16	HDAC4	898.074	865.215	893.103	898.416	957.673	875.965	1001.32	977.574	941.07	992.4	735.819	789.525	782.651	834.165	ENSG00000068024	2	239048168	239401654	353486			0.0596051	0.0762966	0.781229	0.434668	0.815524		0.0203716	0.0767217	0.265526	0.790604	0.926752		0.0547376	0.0764167	0.716304	0.473804	0.999973		0.147758	0.0763657	1.93488	0.0530051	0.517467
ENSG00000068028.17	RASSF1	1079.35	999.776	1099.61	1117.4	1040.4	1139.56	1572.05	1732.97	1168.97	1300.69	623.529	704.681	634.558	731.255	ENSG00000068028	3	50329782	50340980	11198			0.167816	0.0675451	2.4845	0.0129734	0.25478		0.213787	0.0678011	3.15315	0.00161517	0.0450055		0.157144	0.0677415	2.31976	0.020354	0.579289		0.0807085	0.0681357	1.18453	0.236205	0.731884
ENSG00000068078.18	FGFR3	6452.48	7515.44	6361.27	6397.4	5883.65	6104.64	10634.9	8017.84	6025.6	5300.63	6824.13	6651.65	6577.14	5619.48	ENSG00000068078	4	1793293	1808872	15579			-0.212586	0.0800201	-2.65665	0.00789209	0.20294		-0.286822	0.0800841	-3.58151	0.00034161	0.0179852		-0.236194	0.0800461	-2.95072	0.00317033	0.195871		-0.35874	0.0801126	-4.47794	7.53662e-06	0.0112082
ENSG00000068079.7	IFI35	65.9816	72.4671	72.3241	62.9512	60.8998	61.266	24.205	30.346	45.1871	65.5728	87.641	85.6301	132.835	70.2559	ENSG00000068079	17	43006725	43014456	7731			-0.0966331	0.233059	-0.414629	0.678414	0.919573		-0.203101	0.235355	-0.862953	0.388163	NA		-0.0189468	0.232171	-0.0816073	0.934959	0.999973		-0.25865	0.236213	-1.09499	0.273522	0.755577
ENSG00000068097.14	HEATR6	761.858	765.8	748.773	783.538	733.965	777.212	808.955	833.431	837.926	875.935	745.862	713.322	670.459	711.465	ENSG00000068097	17	60043194	60078931	35737			0.0305577	0.0700157	0.43644	0.662517	0.914266		0.0151059	0.0704395	0.214452	0.830195	0.943683		-0.0362676	0.0703581	-0.515472	0.606223	0.999973		-0.0669909	0.0707168	-0.947313	0.343479	0.795841
ENSG00000068120.14	COASY	2794.9	2727.83	2669.75	2828.91	2767.63	2980.38	3635.84	3722.8	3196.5	3484.17	2111.6	2092.05	1967.4	2016.64	ENSG00000068120	17	42561467	42566277	4810			0.0464055	0.065308	0.710564	0.477355	0.83743		0.11882	0.0653847	1.81724	0.0691807	0.311037		-0.00998251	0.0654291	-0.15257	0.878738	0.999973		0.0173135	0.0654795	0.264412	0.791463	0.95592
ENSG00000068137.14	PLEKHH3	2005.93	2113.88	1968.28	1925.19	2004.07	2018.2	2434.51	2292.21	2144.42	2063.1	2031.26	1925.5	1845.33	1419.96	ENSG00000068137	17	42667914	42676994	9080			-0.145563	0.0728046	-1.99936	0.0455692	0.420491		-0.0810172	0.0728701	-1.1118	0.266223	0.602155		-0.10949	0.0728156	-1.50366	0.132668	0.932041		-0.0879263	0.0728733	-1.20656	0.2276	0.726091
ENSG00000068305.17	MEF2A	1363.45	1319.05	1320	1399.33	1330.33	1448.53	1323.63	1598.58	1318.28	1329.07	1278.1	1223.96	1356.18	1445.69	ENSG00000068305	15	99565417	99716466	151049			0.076653	0.0651586	1.17641	0.239432	0.689919		0.128427	0.0652713	1.96758	0.049116	0.260659		-0.0023509	0.0653852	-0.0359545	0.971319	0.999973		0.00667967	0.0655114	0.101962	0.918787	0.986117
ENSG00000068308.13	OTUD5	3271.53	3134.74	3175.57	3277.44	3266.11	3503.81	3820.56	3913.55	3458.78	3632.93	2558.02	2762.95	2701.58	2800.34	ENSG00000068308	X	48922028	48958386	36358			0.0678933	0.0559553	1.21335	0.224996	0.676355		0.151579	0.0560074	2.7064	0.00680168	0.0976187		0.0253771	0.0560489	0.452767	0.650716	0.999973		0.0560319	0.0560929	0.998912	0.317838	0.784502
ENSG00000068323.16	TFE3	2401.63	2475.27	2342.22	2356.31	2436.53	2397.82	3507.17	3037.85	2559.95	2822.57	1845.03	1682.75	1988.94	1882.07	ENSG00000068323	X	49028726	49043486	14760			-0.0666982	0.0734091	-0.908583	0.36357	0.780122		-0.0452732	0.0735474	-0.615564	0.538182	0.805108		-0.05409	0.0734635	-0.736284	0.461558	0.999973		-0.0257384	0.0735108	-0.35013	0.726241	0.940284
ENSG00000068354.15	TBC1D25	866.486	853.26	885.795	851.929	903.943	837.503	1198.78	1107.63	850.696	886.701	650.917	677.185	712.643	736.203	ENSG00000068354	X	48539457	48562609	23152			0.0114826	0.081791	0.14039	0.888352	0.975187		-0.0210983	0.0822149	-0.256624	0.797469	0.928458		0.073132	0.0817721	0.894339	0.37114	0.999973		0.0952342	0.081886	1.16301	0.244826	0.735884
ENSG00000068366.19	ACSL4	2554.67	2503.52	2650.44	2356.32	2822.32	2440.73	4068.98	3612.26	2315.35	2048.42	1550.15	1179.97	2079.59	2584.63	ENSG00000068366	X	109624244	109733403	109159			-0.115464	0.0997526	-1.15751	0.247066	0.698648		-0.027993	0.0998358	-0.28039	0.779178	0.923093		0.0750935	0.0996726	0.753401	0.451209	0.999973		0.162414	0.0996619	1.62965	0.103176	0.609753
ENSG00000068383.18	INPP5A	1327.27	1331.27	1296.84	1276.78	1391.77	1339.71	1284.14	1122.8	1206.3	1252.73	1344.74	1355.16	1489.91	1376.42	ENSG00000068383	10	132537820	132783480	245660			-0.0591784	0.0582772	-1.01546	0.309885	0.747325		0.0109291	0.058337	0.187344	0.851391	0.951633		-0.0392839	0.0582869	-0.673975	0.500327	0.999973		0.0627099	0.0582149	1.07721	0.281385	0.761411
ENSG00000068394.10	GPKOW	704.658	692.038	709.47	711.527	706.664	703.59	816.599	732.639	694.506	814.277	668.263	652.046	588.784	647.146	ENSG00000068394	X	49113389	49123801	10412			0.0430824	0.0876853	0.491329	0.623194	0.899144		0.0275143	0.0880533	0.312473	0.754681	0.911858		0.0418269	0.087787	0.476458	0.633748	0.999973		0.0384215	0.0880083	0.436567	0.662426	0.921462
ENSG00000068400.13	GRIPAP1	2603.7	2700.45	2492.18	2518.27	2768.11	2539.47	2387.37	2329.05	2185.68	1921.19	3239.07	3135.32	2989.69	2687.54	ENSG00000068400	X	48973720	49002264	28544			-0.103164	0.107574	-0.959001	0.337558	0.765155		-0.097768	0.107619	-0.908466	0.363632	0.686075		-0.0926279	0.107574	-0.86106	0.389205	0.999973		0.0164074	0.107544	0.152564	0.878742	0.976762
ENSG00000068438.14	FTSJ1	1010.11	993.492	1017.29	961.487	1034.99	1043.32	1186.04	1160.73	1189.6	1177.37	840.806	747.889	757.52	759.951	ENSG00000068438	X	48476021	48486364	10343			-0.0528952	0.0672824	-0.786166	0.43177	0.813479		0.0704486	0.0672985	1.04681	0.295189	0.630467		0.0358215	0.0671759	0.533248	0.593862	0.999973		0.0533056	0.0673273	0.791738	0.428513	0.836222
ENSG00000068489.12	PRR11	275.843	280.506	284.461	302.853	254.902	256.49	389.827	411.838	325.151	238.802	187.15	321.309	219.896	239.464	ENSG00000068489	17	59155499	59204705	49206			0.11319	0.162103	0.698258	0.485016	0.841466		-0.163331	0.163658	-0.998001	0.318279	0.651866		0.00495156	0.162702	0.0304334	0.975721	0.999973		-0.13517	0.163539	-0.826528	0.408505	0.828806
ENSG00000068615.18	REEP1	2867.43	2777.95	2945.93	2616.47	3257.5	2739.29	3489.34	2859.02	2679.79	2535.81	2497.77	2124.26	2444.89	2946.79	ENSG00000068615	2	86213993	86338083	124090			-0.0938552	0.104838	-0.895242	0.370658	0.784483		-0.0315702	0.104875	-0.301026	0.763395	0.916132		0.0823401	0.104756	0.78602	0.431856	0.999973		0.215291	0.10472	2.05587	0.0397947	0.486834
ENSG00000068650.18	ATP11A	2669.68	2632.13	2553.42	2646.55	2820.2	2696.11	1987.35	2041.85	3013.78	3157.28	3003.53	2980.56	2523.87	2406.51	ENSG00000068650	13	112690329	112887168	196839			0.00412827	0.0757279	0.0545145	0.956525	0.990871		0.0329161	0.0757956	0.434275	0.664089	0.871496		-0.0380011	0.0757768	-0.501488	0.616028	0.999973		0.105322	0.0757258	1.39083	0.164276	0.677048
ENSG00000068654.15	POLR1A	1472.06	1440.6	1489.27	1535.91	1484.29	1410.24	1095.59	1337.39	1334	1485.66	1771.08	1865.01	1561.71	1455.58	ENSG00000068654	2	86020216	86106155	85939			0.0968531	0.0640423	1.51233	0.13045	0.583271		-0.0274613	0.0644367	-0.426175	0.66998	0.874822		0.0557627	0.0641413	0.869372	0.384643	0.999973		0.0504057	0.0642857	0.784089	0.432988	0.83791
ENSG00000068697.6	LAPTM4A	5318.06	5184.61	5256.99	5336.83	5184.68	5627.16	4746.72	5082.95	6126.78	7287.39	4798.35	4459.84	5066.59	4517.16	ENSG00000068697	2	20032650	20052028	19378			0.0143349	0.0981669	0.146026	0.883901	0.973898		0.0878462	0.0981867	0.894685	0.370955	0.691704		0.0102415	0.0981793	0.104314	0.91692	0.999973		-0.033352	0.0982273	-0.339539	0.734203	0.942451
ENSG00000068724.15	TTC7A	663.585	656.505	630.125	664.935	664.894	701.467	615.315	689.287	817.297	869.084	566.928	564.059	626.48	537.309	ENSG00000068724	2	46916157	47076137	159980			0.00847982	0.0780277	0.108677	0.913459	0.980056		0.097374	0.0781378	1.24618	0.212697	0.542438		-0.057884	0.0783846	-0.738462	0.460234	0.999973		0.0210828	0.0783844	0.268967	0.787955	0.955085
ENSG00000068745.14	IP6K2	3571.95	3550.27	3602.04	3524.42	3591.09	3591.94	4347.97	4073.95	3626.76	3456.76	3203.46	3345.07	3022.9	3221.88	ENSG00000068745	3	48688003	48740353	52350			-0.00378878	0.0691807	-0.0547664	0.956325	0.990871		0.0242743	0.0692436	0.350564	0.725916	0.898977		0.0226339	0.0691923	0.327116	0.74358	0.999973		0.0221935	0.0692409	0.320526	0.74857	0.945902
ENSG00000068784.12	SRBD1	550.106	518.908	541.018	566.401	545.784	578.421	527.413	574.406	583.503	670.409	471.07	413.224	493.645	607.565	ENSG00000068784	2	45388680	45612165	223485			0.113014	0.0936998	1.20613	0.227768	0.679724		0.149681	0.0940023	1.59231	0.111314	0.395102		0.0549013	0.0940277	0.583885	0.559298	0.999973		0.0680282	0.0942637	0.72168	0.470491	0.856687
ENSG00000068796.16	KIF2A	2444.06	2347.01	2490.89	2477.1	2514.05	2391.27	2968.29	2906.71	2522.62	2649.34	1917.15	1980.49	1979.96	2371.88	ENSG00000068796	5	62306162	62537249	231087			0.0849648	0.0704425	1.20616	0.227757	0.679724		0.036539	0.0706295	0.517333	0.604923	0.841376		0.0998646	0.0704757	1.41701	0.156481	0.942829		0.110785	0.0705385	1.57057	0.116283	0.624494
ENSG00000068831.18	RASGRP2	268.524	284.612	279.322	232.42	315.654	230.612	238.228	172.322	174.854	154.634	328.654	270.246	396.711	332.479	ENSG00000068831	11	64726911	64745456	18545			-0.295701	0.149878	-1.97294	0.0485024	0.429907		-0.371916	0.150756	-2.467	0.013625	0.139598		-0.0110352	0.148541	-0.0742905	0.940779	0.999973		0.073567	0.14847	0.4955	0.620247	0.907919
ENSG00000068878.14	PSME4	1490.95	1386.17	1538.81	1514.96	1443.82	1571	1301.97	1729.72	1660.13	1645.19	1245.23	1321.37	1337.33	1363.56	ENSG00000068878	2	53864067	53970840	106773			0.120289	0.0960605	1.25222	0.210491	0.664384		0.161906	0.0961548	1.68381	0.0922187	0.359841		0.139258	0.0960829	1.44935	0.14724	0.934593		0.045405	0.0962993	0.471499	0.637284	0.915109
ENSG00000068885.14	IFT80	341.567	362.649	365.421	341.765	339.76	298.24	359.252	302.376	369.355	350.374	341.435	377.872	380.555	336.437	ENSG00000068885	3	160256986	160399880	142894			-0.0868386	0.102387	-0.848145	0.396357	0.796752		-0.277295	0.10396	-2.66733	0.00764573	0.102629		0.00637647	0.10207	0.0624712	0.950188	0.999973		-0.0969317	0.10295	-0.941539	0.346429	0.798446
ENSG00000068903.19	SIRT2	2084.54	2222.65	1781.68	1885.29	2308.93	2224.14	2791.21	2025.59	2055.03	2101.27	2080.56	1850.87	1963.81	1563.44	ENSG00000068903	19	38878555	38899862	21307			-0.229379	0.0741474	-3.09355	0.00197777	0.103203		0.00706206	0.073997	0.0954371	0.923968	0.975036		-0.309798	0.074301	-4.16949	3.05281e-05	0.00519082		0.0628465	0.0739306	0.850074	0.395284	0.822323
ENSG00000068912.13	ERLEC1	2398.29	2288.25	2295.97	2440.27	2325.34	2641.61	2848.54	2939.22	3002.98	3183.71	1670.66	1590.83	1630.82	2047.32	ENSG00000068912	2	53787044	53818819	31775			0.0986989	0.0701303	1.40736	0.15932	0.618516		0.215504	0.0701787	3.07079	0.00213495	0.0522138		0.00703608	0.0702991	0.100088	0.920275	0.999973		0.0244582	0.0703799	0.347516	0.728203	0.940744
ENSG00000068971.13	PPP2R5B	4882.71	4628.25	5065.75	4866.54	5064.35	4788.64	6066.53	5739.72	5377.26	5794.87	3366.88	3257.09	3702.34	4674.49	ENSG00000068971	11	64917553	64934473	16920			0.0664223	0.114973	0.57772	0.563453	0.875799		0.0372053	0.115045	0.323398	0.746394	0.90758		0.126704	0.114976	1.10201	0.270459	0.9836		0.113678	0.115008	0.988435	0.32294	0.785509
ENSG00000068976.13	PYGM	502.576	570.917	584.469	460.57	479.05	417.872	307.021	226.511	260.317	266.206	919.318	793.453	797.012	556.11	ENSG00000068976	11	64746389	64760297	13908			-0.294368	0.10609	-2.77469	0.00552543	0.173468		-0.431011	0.10685	-4.0338	5.48831e-05	0.00663177		0.0719031	0.10466	0.687018	0.492071	0.999973		-0.180724	0.105814	-1.70795	0.0876456	0.584974
ENSG00000069020.18	MAST4	481.512	513.925	520.6	489.009	443.418	440.609	329.952	298.041	382.126	405.181	533.15	480	810.475	772.815	ENSG00000069020	5	66596361	67169595	573234			-0.0712344	0.0872237	-0.816687	0.414108	0.805853		-0.211565	0.0883263	-2.39526	0.0166085	0.155174		0.0228642	0.0869099	0.26308	0.792489	0.999973		-0.195198	0.0882321	-2.21233	0.0269442	0.449385
ENSG00000069188.16	SDK2	4761.12	4760.65	4731.41	4962.04	4647.16	4704.36	4299.56	4896.54	4622.84	5350.54	5511.34	5353.06	4608.85	4248.01	ENSG00000069188	17	73334384	73644089	309705			0.0549909	0.0925227	0.594351	0.552278	0.871549		-0.0265206	0.0925909	-0.286428	0.774551	0.921092		-0.0177158	0.0925597	-0.191399	0.848213	0.999973		-0.0449433	0.0925996	-0.485351	0.627428	0.910662
ENSG00000069248.11	NUP133	1578.97	1559.71	1599.98	1633.16	1519.06	1582.95	1318.53	1536.81	1392.94	1436.73	1760.12	1731.46	1767.25	1827.64	ENSG00000069248	1	229440260	229508341	68081			0.0691373	0.0653878	1.05734	0.290355	0.733637		0.0212061	0.0656154	0.323189	0.746552	0.90758		0.0449873	0.0654574	0.687276	0.491909	0.999973		-0.0434076	0.0657345	-0.660347	0.509031	0.870608
ENSG00000069275.12	NUCKS1	10035.6	9892.78	10049.4	10044.1	10112.6	10079	12396.8	12136.2	10263.4	10382	8069.36	7993.45	8841.63	9664.64	ENSG00000069275	1	205712819	205750276	37457			0.0268432	0.0663471	0.404588	0.685781	0.921106		0.028334	0.0663815	0.426836	0.669499	0.87464		0.0318752	0.066359	0.480345	0.630982	0.999973		0.036864	0.0663765	0.555377	0.578637	0.896345
ENSG00000069329.16	VPS35	4028.74	3874.53	4080.23	4043.31	4101.28	4044.33	4670.28	4774.07	3998.08	4410.02	3272.84	3079.54	3556.93	3909.59	ENSG00000069329	16	46656132	46689518	33386			0.0569528	0.0521644	1.09179	0.274924	0.724897		0.0607795	0.0522753	1.16268	0.244959	0.578752		0.0800857	0.0521854	1.53464	0.124873	0.922243		0.0846515	0.0522448	1.62028	0.105171	0.612561
ENSG00000069345.11	DNAJA2	2510.7	2692.78	1880.03	2220.53	2808.79	2951.38	3510.99	2717.05	2804.55	2409.56	2194.68	1718.1	2260.89	2037.42	ENSG00000069345	16	46955362	46973788	18426			-0.273191	0.0710727	-3.84383	0.00012113	0.0181876		0.137389	0.0707939	1.94069	0.052296	0.269744		-0.49617	0.0714054	-6.94863	3.68859e-12	2.53037e-09		0.0643289	0.0708526	0.907926	0.363917	0.80684
ENSG00000069399.14	BCL3	255.062	254.931	245.617	245.552	255.939	273.273	337.595	295.873	246.564	268.163	228.232	180.687	207.331	237.485	ENSG00000069399	19	44747705	44760044	12339			-0.0689459	0.160723	-0.428974	0.667942	0.916085		0.0828952	0.160698	0.515845	0.605963	0.841775		-0.0808019	0.161025	-0.501796	0.615811	0.999973		-0.0426147	0.161203	-0.264355	0.791507	0.95592
ENSG00000069424.14	KCNAB2	1596.87	1622.77	1649.94	1488.31	1691.1	1532.24	1538.93	1394.83	1438.13	1408.35	1766.51	1572.77	1747.5	1577.29	ENSG00000069424	1	5991466	6101193	109727			-0.12076	0.0815778	-1.48031	0.138791	0.59356		-0.094571	0.0816792	-1.15783	0.246931	0.581101		0.0213376	0.0814139	0.262088	0.793253	0.999973		0.0443219	0.0814758	0.543989	0.586449	0.899077
ENSG00000069431.11	ABCC9	112.769	113.188	113.404	125.207	112.539	99.5072	104.463	104.043	146.367	111.572	104.987	124.91	96.9339	160.302	ENSG00000069431	12	21797401	21942529	145128			0.163496	0.171351	0.954155	0.340005	0.766336		-0.189477	0.175695	-1.07844	0.280839	0.615868		-8.95522e-05	0.173046	-0.000517505	0.999587	0.999973		-0.00770744	0.173834	-0.0443381	0.964635	0.993871
ENSG00000069482.6	GAL	35.3057	34.0409	48.1885	27.5595	36.1028	30.6369	8.91761	6.50271	18.6642	8.80829	52.0369	34.5663	56.5448	60.3607	ENSG00000069482	11	68683779	68691175	7396			-0.415174	0.323337	-1.28403	0.199131	0.655862		-0.165572	0.31994	-0.51751	0.6048	NA		0.392414	0.3088	1.27077	0.20381	0.970293		0.0969452	0.314772	0.307985	0.758094	0.948573
ENSG00000069493.14	CLEC2D	77.022	92.9792	74.6658	77.8917	60.594	78.9794	34.3965	75.8649	73.6746	50.8923	157.936	107.627	105.909	77.1825	ENSG00000069493	12	9664969	9699555	34586			-0.179111	0.257957	-0.694344	0.487466	0.842305		-0.162465	0.25841	-0.628709	0.52954	0.801283		-0.214507	0.258291	-0.830484	0.406265	0.999973		-0.543273	0.262459	-2.06994	0.0384582	0.482758
ENSG00000069509.5	FUNDC1	387.323	364.462	399.918	374.275	405.111	392.848	438.237	398.833	384.09	406.16	323.176	356.661	312.342	335.447	ENSG00000069509	X	44523639	44543001	19362			0.0457364	0.0981012	0.466217	0.64106	0.905198		0.113704	0.0982941	1.15677	0.247367	0.581569		0.14313	0.0978127	1.4633	0.143384	0.934593		0.160651	0.0980638	1.63823	0.101374	0.606541
ENSG00000069535.13	MAOB	229.503	227.712	238.865	253.936	217.395	209.605	54.7796	46.6028	255.405	295.567	225.493	218.396	375.17	455.179	ENSG00000069535	X	43766611	43882447	115836			0.0891954	0.19306	0.462009	0.644075	0.906144		-0.11631	0.194795	-0.597088	0.550449	0.813065		0.0847871	0.192909	0.439518	0.660287	0.999973		0.0497099	0.193773	0.256537	0.797536	0.957342
ENSG00000069667.15	RORA	289.909	288.094	291.918	266.284	285.162	318.088	248.419	268.779	300.592	208.463	279.356	216.825	324.01	371.07	ENSG00000069667	15	60488284	61229319	741035			-0.145806	0.123723	-1.17849	0.238601	0.689389		0.129312	0.122858	1.05253	0.292556	0.628343		-0.00575975	0.123149	-0.0467707	0.962696	0.999973		-0.0340883	0.123662	-0.275658	0.782811	0.954629
ENSG00000069696.6	DRD4	1422.8	1657.21	1538.62	1331.97	1415.02	1171.18	421.676	513.714	742.64	629.303	3425.3	3125.11	2039.2	1059.78	ENSG00000069696	11	637293	640706	3413			-0.316608	0.29301	-1.08054	0.279904	0.728111		-0.198844	0.292923	-0.678828	0.497247	0.780993		-0.125134	0.292838	-0.427314	0.66915	0.999973		-0.0521582	0.292844	-0.178109	0.858637	0.97113
ENSG00000069702.10	TGFBR3	514.739	564.6	542.643	429.731	554.885	481.837	101.916	118.133	366.408	359.182	1141.16	831.948	648.918	409.661	ENSG00000069702	1	91680343	91906335	225992			-0.299568	0.291898	-1.02628	0.304761	0.744165		-0.16635	0.291644	-0.570387	0.568415	0.821996		-0.0351093	0.291159	-0.120585	0.90402	0.999973		0.0519896	0.291238	0.178512	0.858321	0.971066
ENSG00000069764.9	PLA2G10	11.0474	7.72312	12.5056	13.7205	12.3178	8.97009	6.36972	21.6757	11.7879	15.6592	10.0422	8.64157	2.69261	8.90568	ENSG00000069764	16	14672545	14694669	22124			0.7747	0.494506	1.56661	0.117205	NA		0.249604	0.515099	0.484574	0.627978	NA		0.673859	0.498499	1.35178	0.176447	NA		0.649737	0.501267	1.29619	0.19491	NA
ENSG00000069812.11	HES2	36.9452	39.1444	42.5605	27.1235	50.8251	25.0726	50.9578	29.2622	76.6216	53.8284	16.4327	16.4975	12.5655	8.90568	ENSG00000069812	1	6412418	6424670	12252			-0.450058	0.32691	-1.3767	0.168604	0.630036		-0.579925	0.333309	-1.7399	0.0818761	NA		0.149793	0.316462	0.473336	0.635973	0.999973		0.216103	0.316866	0.682001	0.495238	0.866552
ENSG00000069849.10	ATP1B3	2007.13	2074.17	1850.61	1915.75	2094.45	2100.67	1914.74	1741.64	1659.15	1494.47	2498.68	2379.57	2224.09	2047.32	ENSG00000069849	3	141876124	141926514	50390			-0.118402	0.0744759	-1.5898	0.11188	0.557366		0.0236833	0.0743862	0.318382	0.750195	0.910038		-0.167143	0.0745498	-2.24204	0.0249589	0.636581		0.0169034	0.0744	0.227196	0.820271	0.963903
ENSG00000069869.15	NEDD4	360.351	338.161	363.825	397.054	309.321	393.391	351.609	352.23	241.653	383.65	429.989	417.938	329.396	434.399	ENSG00000069869	15	55826922	55993746	166824			0.245777	0.115099	2.13535	0.0327322	0.370881		0.222642	0.115526	1.9272	0.0539545	0.273583		0.11659	0.115699	1.0077	0.313599	0.991844		-0.112966	0.117072	-0.964927	0.334581	0.79257
ENSG00000069943.9	PIGB	232.478	234.943	239.972	226.756	218.892	241.83	253.515	299.125	231.829	207.484	229.145	199.542	225.282	200.872	ENSG00000069943	15	55318960	55355648	36688			-0.0702123	0.106035	-0.662163	0.507867	0.851628		0.0313711	0.106049	0.295816	0.76737	0.918037		0.0226242	0.105648	0.214146	0.830433	0.999973		-0.105376	0.107092	-0.983983	0.325124	0.786374
ENSG00000069956.11	MAPK6	4041.98	3884.68	4073.45	4098.14	4053.11	4100.51	5451.21	5418.92	3830.1	4086.07	3021.79	3032.41	3235.62	3855.17	ENSG00000069956	15	51952106	52067372	115266			0.0843093	0.0622171	1.35508	0.175391	0.637222		0.0949633	0.0623099	1.52405	0.127497	0.422732		0.0866716	0.062257	1.39216	0.163875	0.950985		0.0697519	0.06232	1.11925	0.263032	0.747418
ENSG00000069966.18	GNB5	2188	2120.29	2144.49	2089.92	2310.99	2274.3	2249.79	2057.02	2026.54	2149.22	1908.93	1778.59	2295.9	2374.85	ENSG00000069966	15	52115105	52191369	76264			-0.0232253	0.0624672	-0.3718	0.710042	0.926757		0.0930083	0.0624704	1.48884	0.13653	0.437591		0.0129604	0.0624644	0.207485	0.835631	0.999973		0.117948	0.0624257	1.88941	0.0588371	0.532005
ENSG00000069974.15	RAB27A	491.884	550.11	501.965	456.076	491.202	460.069	117.203	162.568	210.218	191.825	1003.31	894.01	869.712	575.9	ENSG00000069974	15	55202966	55319113	116147			-0.139877	0.262451	-0.532964	0.594059	0.889095		-0.262729	0.262707	-1.00008	0.317271	0.650645		-0.203435	0.262368	-0.775379	0.438116	0.999973		-0.0793843	0.262294	-0.302653	0.762154	0.949023
ENSG00000069998.12	HDHD5	1211.72	1211.3	1232.37	1189.6	1181.33	1244.01	1154.19	1160.73	1122.8	1072.65	1352.05	1399.93	1216.16	1125.08	ENSG00000069998	22	17137511	17165287	27776			-0.0274645	0.0641206	-0.428325	0.668414	0.916591		0.0337052	0.0641814	0.525155	0.599475	0.837884		0.026096	0.0640497	0.407433	0.68369	0.999973		-0.0365989	0.0643526	-0.568725	0.569543	0.89385
ENSG00000070010.18	UFD1	1380.95	1318.81	1418.39	1416.09	1338.98	1412.49	1521.09	1838.1	1595.3	1560.05	1133.86	1184.68	1024.99	1081.54	ENSG00000070010	22	19449910	19479215	29305			0.0931507	0.0643667	1.44719	0.147844	0.603691		0.0926271	0.0646189	1.43344	0.151733	0.459346		0.0980596	0.0644533	1.5214	0.128158	0.927579		0.018029	0.0647674	0.278365	0.780732	0.954107
ENSG00000070018.8	LRP6	1945.76	1885.81	2012.39	2008.93	1910.5	1911.16	2001.37	2236.93	1991.18	1920.21	1918.06	1983.63	1632.62	1894.93	ENSG00000070018	12	12116025	12267012	150987			0.0942047	0.0833632	1.13005	0.258455	0.708489		0.00725766	0.083574	0.0868411	0.930798	0.977836		0.0878408	0.0834082	1.05314	0.292275	0.990789		0.00531019	0.0835745	0.0635385	0.949338	0.99129
ENSG00000070047.11	PHRF1	1865.03	1995.22	1546.67	1734.45	2024.44	2024.36	2015.38	1679.87	1950.9	1730.34	1965.53	1971.06	2049.07	1556.51	ENSG00000070047	11	576486	612222	35736			-0.205995	0.0821701	-2.50694	0.0121783	0.247532		0.0177691	0.0820229	0.216636	0.828492	0.942901		-0.372321	0.0824212	-4.51729	6.26348e-06	0.00135441		0.0189336	0.0820196	0.230843	0.817437	0.963391
ENSG00000070061.14	ELP1	2376.24	2284.73	2505.72	2408.62	2316.44	2365.7	2280.36	2844.94	2190.59	2059.18	2388.22	2418.85	2279.74	2311.52	ENSG00000070061	9	108867517	108934116	66599			0.0644892	0.080233	0.803773	0.421528	0.808566		0.0465539	0.0803412	0.579452	0.562284	0.818758		0.119174	0.0802141	1.4857	0.13736	0.934593		0.0112318	0.0803739	0.139744	0.888862	0.979756
ENSG00000070081.16	NUCB2	1532.99	1451.47	1540.44	1542.05	1498.85	1632.14	1470.13	1459.86	1890.98	2163.9	1163.98	1187.82	1280.78	1356.63	ENSG00000070081	11	17208153	17349980	141827			0.07372	0.0826378	0.892087	0.372347	0.785391		0.140883	0.0827468	1.70258	0.0886463	0.352599		0.0616495	0.0827064	0.745402	0.456029	0.999973		0.0322397	0.0828921	0.388935	0.697324	0.931135
ENSG00000070087.13	PFN2	4380.08	4216.85	4559.88	4227.02	4597.64	4299.02	4819.33	4278.78	4117.92	4269.08	3804.17	3774.8	4125.97	4585.43	ENSG00000070087	3	149964904	150050788	85884			0.00267923	0.0626877	0.0427392	0.965909	0.992779		0.0262791	0.0627532	0.418769	0.675385	0.877507		0.111231	0.0626407	1.77569	0.0757832	0.85289		0.122585	0.0626818	1.95567	0.0505044	0.512691
ENSG00000070159.13	PTPN3	823.444	782.385	757.278	814.98	877.048	885.527	1333.82	1288.62	681.736	758.491	487.503	432.079	626.48	780.731	ENSG00000070159	9	109375466	109498313	122847			0.059626	0.104588	0.570106	0.568606	0.877977		0.195209	0.104642	1.86549	0.0621132	0.293756		-0.051448	0.105035	-0.489817	0.624264	0.999973		0.144097	0.104719	1.37604	0.16881	0.678206
ENSG00000070182.20	SPTB	495.887	468.896	578.343	437.485	575.066	419.647	281.542	239.516	324.168	317.098	524.02	495.712	745.852	697.611	ENSG00000070182	14	64746283	64879907	133624			-0.104334	0.113285	-0.920988	0.357056	0.776523		-0.225942	0.114108	-1.98006	0.0476963	0.257537		0.283294	0.111929	2.53102	0.011373	0.422907		0.199009	0.112446	1.76983	0.0767561	0.563204
ENSG00000070214.15	SLC44A1	767.054	757.85	786.221	768.535	750.529	772.135	750.354	768.403	796.668	815.256	736.732	688.969	747.647	801.511	ENSG00000070214	9	105244622	105439171	194549			0.0167717	0.0697404	0.240488	0.809952	0.955002		0.0220107	0.070097	0.314004	0.753518	0.91134		0.0504129	0.0697463	0.722804	0.4698	0.999973		-0.0191705	0.070229	-0.272972	0.784875	0.954797
ENSG00000070269.13	TMEM260	501.536	514.468	504.136	534.277	421.461	533.339	425.498	570.071	479.376	421.819	618.965	600.982	534.034	544.236	ENSG00000070269	14	56488354	56650606	162252			0.0500845	0.0958852	0.522338	0.601435	0.892563		0.0557626	0.0961653	0.579861	0.562008	0.818531		-0.0271635	0.0962386	-0.282252	0.777751	0.999973		-0.293316	0.0975847	-3.00575	0.00264923	0.191409
ENSG00000070366.13	SMG6	1952.59	1953.39	1757.5	1987.47	1938.11	2126.48	2045.96	2156.73	1742.65	1845.83	1834.98	1970.28	2189.99	1977.06	ENSG00000070366	17	2059839	2303771	243932			0.0250784	0.0694924	0.360879	0.71819	0.928485		0.113402	0.0695097	1.63146	0.102794	0.380508		-0.154106	0.0697812	-2.20842	0.0272148	0.656256		-0.0140782	0.0696737	-0.20206	0.83987	0.968238
ENSG00000070367.15	EXOC5	2395.47	2267.94	2408.05	2466.28	2428.92	2406.16	2756.82	3031.35	2438.14	2596.49	1990.18	1993.06	1886.62	2244.23	ENSG00000070367	14	57200507	57269008	68501			0.120672	0.0657068	1.83652	0.0662815	0.474591		0.092543	0.0658749	1.40483	0.160072	0.47334		0.0935268	0.0657874	1.42165	0.155127	0.942829		0.100241	0.0658585	1.52207	0.127993	0.636966
ENSG00000070371.15	CLTCL1	502.179	495.52	520.132	488.396	510.345	496.5	434.415	468.195	389.984	396.373	524.02	497.283	633.66	591.733	ENSG00000070371	22	19179473	19291716	112243			-0.0179461	0.0864819	-0.207512	0.83561	0.96129		0.00154327	0.0868189	0.0177758	0.985818	0.994004		0.0615111	0.0862874	0.712863	0.475931	0.999973		0.0370907	0.0866623	0.427991	0.668657	0.923325
ENSG00000070388.11	FGF22	21.9195	24.663	25.102	16.0181	28.6392	15.1755	17.8352	21.6757	15.7172	2.9361	28.3007	15.7119	36.799	23.7485	ENSG00000070388	19	639879	644371	4492			-0.687384	0.335649	-2.04792	0.0405676	NA		-0.740421	0.34134	-2.16916	0.0300708	NA		0.0168782	0.317037	0.0532374	0.957543	0.999973		0.228628	0.313905	0.728334	0.466409	NA
ENSG00000070404.9	FSTL3	1082.24	1184.48	1117.21	1033.91	1020.46	1055.12	1000.05	979.742	963.664	927.806	1487.16	1282.09	1287.07	945.981	ENSG00000070404	19	676365	683399	7034			-0.186433	0.113625	-1.64077	0.100845	0.542185		-0.161558	0.113708	-1.42081	0.155371	0.465348		-0.0749201	0.113486	-0.660172	0.509143	0.999973		-0.189249	0.113754	-1.66367	0.0961774	0.600477
ENSG00000070413.19	DGCR2	4424.34	4847.3	3792.11	4080.92	4812.48	4588.89	4909.78	3740.14	4226.96	3924.58	5053.05	4591.03	5199.43	4067.92	ENSG00000070413	22	19036282	19122454	86172			-0.245956	0.0884038	-2.78219	0.00539935	0.172374		-0.0791357	0.0883661	-0.895544	0.370496	0.691503		-0.358904	0.0884701	-4.05678	4.97529e-05	0.00785543		-0.00996701	0.0883346	-0.112832	0.910163	0.98447
ENSG00000070423.17	RNF126	1667.59	1653.44	1613.27	1639.98	1711.86	1719.41	2182.27	2033.18	1845.79	1866.38	1377.61	1431.36	1208.08	1228.98	ENSG00000070423	19	647526	663277	15751			-0.00137662	0.0726508	-0.0189484	0.984882	0.99593		0.0617657	0.0727456	0.849064	0.395846	0.711205		-0.0211239	0.0727596	-0.290324	0.771568	0.999973		0.06743	0.0727274	0.927161	0.353843	0.802374
ENSG00000070444.14	MNT	2226.62	2212.42	2229.36	2268.73	2209.16	2213.43	3091.86	3271.95	2648.36	2626.83	1459.77	1579.05	1649.67	1597.08	ENSG00000070444	17	2384060	2401118	17058			0.0345442	0.0601762	0.57405	0.565934	0.876558		0.006704	0.0604335	0.110932	0.91167	0.971389		0.0162783	0.0602964	0.26997	0.787183	0.999973		-0.00415206	0.0604309	-0.0687076	0.945222	0.990751
ENSG00000070476.14	ZXDC	1126.86	1046.63	1150.53	1140.98	1134.33	1161.84	1197.51	1405.67	1108.07	1244.9	941.228	981.211	939.72	932.127	ENSG00000070476	3	126437601	126475919	38318			0.1071	0.0865959	1.23678	0.216169	0.668732		0.116888	0.0868089	1.34649	0.178143	0.497258		0.113517	0.0866763	1.30967	0.190307	0.966854		0.0775697	0.0868737	0.892903	0.371909	0.810632
ENSG00000070495.14	JMJD6	1754.3	1578.23	1684.03	1767.65	1860.49	1881.11	2535.15	2722.47	2048.15	2397.81	909.276	934.075	820.348	1016.24	ENSG00000070495	17	76712832	76726799	13967			0.168607	0.0656355	2.56883	0.0102042	0.227062		0.268502	0.065761	4.083	4.44572e-05	0.00584559		0.113348	0.0658796	1.72053	0.0853361	0.869926		0.241128	0.0657838	3.66547	0.000246888	0.0667571
ENSG00000070501.11	POLB	688.29	648.084	680.278	693.457	711.258	708.372	729.97	716.382	660.124	754.577	611.661	611.195	590.579	691.674	ENSG00000070501	8	42338454	42371808	33354			0.099684	0.0877652	1.1358	0.256039	0.706474		0.130258	0.0879854	1.48045	0.138754	0.440637		0.074046	0.0879329	0.842074	0.399746	0.999973		0.138867	0.0879516	1.57891	0.114357	0.6235
ENSG00000070540.12	WIPI1	1117.02	1080.18	1041.15	1149.27	1112.41	1202.12	1406.44	1534.64	1350.7	1556.13	749.513	769.1	814.065	737.192	ENSG00000070540	17	68420948	68457513	36565			0.0581355	0.0728555	0.797957	0.424896	0.808987		0.117828	0.0730616	1.61272	0.106806	0.387557		-0.0801948	0.0733278	-1.09365	0.274109	0.984364		0.0218399	0.0732659	0.298091	0.765633	0.950329
ENSG00000070601.9	FRMPD1	152.351	160.68	141.411	140.953	178.637	140.072	231.858	182.076	107.074	91.019	131.462	103.699	172.327	187.019	ENSG00000070601	9	37651000	37746904	95904			-0.195609	0.134684	-1.45235	0.146405	0.603182		-0.189786	0.13563	-1.39929	0.161727	0.476079		-0.189192	0.135026	-1.40115	0.161169	0.948184		0.145942	0.132618	1.10046	0.27113	0.754128
ENSG00000070610.14	GBA2	2585.43	2750.33	2644.85	2463.87	2662.87	2405.25	2519.86	2155.65	2292.75	2133.56	3260.06	2968.77	2928.66	2597.49	ENSG00000070610	9	35736866	35749228	12362			-0.158271	0.0663447	-2.38559	0.0170517	0.286508		-0.193056	0.0664713	-2.90435	0.00368018	0.0719976		-0.0475203	0.0662418	-0.717377	0.473141	0.999973		-0.0518214	0.0663156	-0.781437	0.434546	0.838979
ENSG00000070614.14	NDST1	2641.33	2704.02	2723.98	2530.98	2826.76	2420.93	2075.26	1775.24	2117.9	2032.76	3141.38	3149.46	3481.54	3166.46	ENSG00000070614	5	150485818	150558211	72393			-0.101709	0.069171	-1.4704	0.141454	0.596337		-0.182136	0.0693308	-2.62706	0.00861268	0.11009		-6.32579e-05	0.0690629	-0.000915946	0.999269	0.999973		0.0556181	0.0690772	0.805159	0.420728	0.835443
ENSG00000070669.16	ASNS	128.983	129.819	133.176	121.257	132.348	128.317	132.49	151.73	134.579	117.444	159.762	136.694	92.4462	79.1616	ENSG00000070669	7	97852118	97872542	20424			-0.107252	0.136233	-0.787269	0.431125	0.813186		-0.00926369	0.136223	-0.0680039	0.945783	0.98286		0.0449024	0.135025	0.332548	0.739476	0.999973		0.0242392	0.135907	0.178352	0.858447	0.971085
ENSG00000070718.11	AP3M2	1085.86	1000.95	1164.8	1119.78	1090.38	1053.37	1010.24	948.312	1030.46	1069.72	1076.34	1295.45	886.765	1165.65	ENSG00000070718	8	42152946	42171673	18727			0.154874	0.0858522	1.80396	0.0712373	0.486343		0.0602941	0.0861951	0.699507	0.484235	0.77333		0.215202	0.0857705	2.50904	0.0121059	0.437583		0.110193	0.086098	1.27985	0.200597	0.706763
ENSG00000070729.13	CNGB1	575.509	577.049	671.363	543.117	610.619	475.396	686.656	621.009	519.652	489.349	568.754	444.648	533.136	617.46	ENSG00000070729	16	57882340	57971116	88776			-0.106305	0.130254	-0.816143	0.414419	0.805853		-0.298306	0.131102	-2.27537	0.0228839	0.179048		0.183088	0.129692	1.41172	0.158033	0.946388		0.0510355	0.130139	0.392162	0.694938	0.930498
ENSG00000070731.10	ST6GALNAC2	16.8913	20.2607	16.3586	13.0092	23.8602	10.9677	6.36972	3.25135	17.6819	14.6805	26.4749	17.2831	30.5162	16.8218	ENSG00000070731	17	76565379	76586956	21577			-0.638572	0.404424	-1.57897	0.114344	NA		-0.812556	0.414326	-1.96115	0.0498611	NA		-0.315963	0.395757	-0.798375	0.424653	0.999973		0.169056	0.384843	0.439285	0.660455	NA
ENSG00000070748.18	CHAT	339.434	354.214	361.852	291.983	380.473	308.65	452.25	402.084	242.635	202.591	393.472	281.244	328.498	282.013	ENSG00000070748	10	49609095	49665104	56009			-0.286059	0.107502	-2.66097	0.0077917	0.202118		-0.228519	0.107647	-2.12285	0.0337661	0.218636		-0.000534254	0.106209	-0.0050302	0.995987	0.999973		0.0955606	0.105979	0.901695	0.367219	0.808816
ENSG00000070756.15	PABPC1	21852.4	22285.6	20356.1	22824.1	20391.6	23404.7	26545.2	26425.9	21722.2	23768.7	19550.3	20424.7	21324.6	20677	ENSG00000070756	8	100685816	100722809	36993			0.0338656	0.0694064	0.487931	0.625599	0.899632		0.0651072	0.0694155	0.937935	0.348278	0.674267		-0.125698	0.0694299	-1.81043	0.0702287	0.836817		-0.13207	0.0694393	-1.90195	0.0571771	0.529244
ENSG00000070759.16	TESK2	86.0807	100.063	84.8712	90.2725	80.8538	74.343	85.3543	94.2893	79.5686	89.0616	116.855	100.556	118.475	77.1825	ENSG00000070759	1	45343883	45491166	147283			-0.150775	0.187084	-0.805925	0.420286	0.808337		-0.446515	0.191447	-2.33232	0.0196838	0.166658		-0.285274	0.188796	-1.51102	0.130783	0.930832		-0.3305	0.190058	-1.73895	0.0820444	0.575989
ENSG00000070761.7	CFAP20	1689.53	1576.32	1637.8	1753.39	1671.28	1808.87	2091.82	2268.36	1731.84	2148.24	1061.73	1179.97	1419.9	1416.99	ENSG00000070761	16	58113588	58129450	15862			0.144538	0.0718574	2.01146	0.0442768	0.416314		0.203145	0.0719928	2.82174	0.00477644	0.0821143		0.072952	0.07205	1.01252	0.31129	0.991844		0.101874	0.0721277	1.41241	0.157829	0.670232
ENSG00000070770.8	CSNK2A2	2146.75	2161.83	2064.54	2189.36	2096.19	2221.82	2826.88	2719.22	2139.51	2229.48	1818.55	1799.02	1862.39	2009.71	ENSG00000070770	16	58157907	58197920	40013			0.0241255	0.0548565	0.439794	0.660087	0.913008		0.0396132	0.055012	0.720082	0.471475	0.764855		-0.0568239	0.0550518	-1.03219	0.301984	0.991844		-0.0349348	0.0551223	-0.633769	0.526232	0.877266
ENSG00000070778.12	PTPN21	595.08	597.142	589.897	619.695	576.014	592.651	369.444	411.838	495.093	518.71	692.912	771.457	831.118	776.773	ENSG00000070778	14	88465778	88554733	88955			0.0659664	0.0929316	0.709839	0.477804	0.837469		-0.0065509	0.09345	-0.0701006	0.944114	0.982102		0.0134061	0.0931209	0.143964	0.885529	0.999973		-0.0291466	0.0935258	-0.311642	0.755313	0.948453
ENSG00000070785.16	EIF2B3	928.26	840.237	902.297	957.374	942.042	999.349	1104.51	1173.74	885.078	1092.23	634.484	685.827	736.877	877.704	ENSG00000070785	1	44850522	44986722	136200			0.189982	0.0684536	2.77534	0.00551436	0.173468		0.25817	0.0686241	3.76209	0.000168501	0.0127988		0.107761	0.0688217	1.5658	0.117395	0.919561		0.174936	0.0688379	2.54128	0.0110448	0.327753
ENSG00000070808.15	CAMK2A	1224.38	1262.56	1364.76	1133.25	1293.59	1067.73	1468.86	1137.97	1413.57	1222.39	1133.86	901.08	1033.96	1271.53	ENSG00000070808	5	150219491	150290291	70800			-0.175576	0.124279	-1.41276	0.157725	0.616668		-0.263592	0.124578	-2.11587	0.0343556	0.2205		0.085979	0.124022	0.693254	0.48815	0.999973		0.0102801	0.124201	0.0827693	0.934035	0.988842
ENSG00000070814.18	TCOF1	1609.21	1646.8	1637.9	1571.44	1603.02	1586.87	1456.12	1397	1508.86	1458.26	1850.5	1857.15	1771.74	1573.34	ENSG00000070814	5	150357639	150400308	42669			-0.0679103	0.0613705	-1.10656	0.268483	0.719313		-0.0549708	0.0615098	-0.893692	0.371487	0.692229		-0.00265121	0.0612881	-0.0432582	0.965496	0.999973		-0.0371582	0.0614772	-0.604423	0.545562	0.884288
ENSG00000070831.15	CDC42	7226.94	6977.22	7344.09	7085.53	7389.82	7338.04	8583.84	8143.56	7486.32	7526.19	5495.82	5502.32	6342.89	7170.06	ENSG00000070831	1	22052627	22092946	40319			0.0246951	0.0664617	0.371568	0.710214	0.926757		0.08037	0.0664939	1.20868	0.226785	0.559054		0.0844141	0.0664578	1.27019	0.204016	0.970293		0.0899011	0.0664845	1.35221	0.176308	0.685561
ENSG00000070882.12	OSBPL3	159.005	167.164	162.107	151.903	155.871	157.982	104.463	104.043	153.243	141.911	152.459	169.689	258.49	191.967	ENSG00000070882	7	24796539	24981634	185095			-0.110956	0.156807	-0.707594	0.479198	0.837984		-0.0567611	0.157154	-0.361182	0.717963	0.896451		-0.0332381	0.156373	-0.212557	0.831673	0.999973		-0.0637091	0.157181	-0.405322	0.685241	0.928981
ENSG00000070886.11	EPHA8	834.489	832.032	785.803	716.745	999.493	838.373	1197.51	930.971	835.961	817.213	556.886	355.876	737.774	762.92	ENSG00000070886	1	22563564	22603594	40030			-0.264701	0.161292	-1.64113	0.100771	0.542185		-0.0531244	0.161285	-0.329382	0.741867	0.906407		-0.139692	0.161228	-0.866425	0.386257	0.999973		0.164118	0.160917	1.01989	0.307778	0.778167
ENSG00000070950.9	RAD18	255.356	250.175	260.361	255.905	256.529	253.808	304.473	298.041	310.416	249.568	205.409	251.391	180.405	224.621	ENSG00000070950	3	8775402	8963773	188371			0.0585434	0.123685	0.473328	0.635979	0.903304		0.0363794	0.12442	0.292391	0.769987	0.919101		0.0607712	0.12389	0.490527	0.623761	0.999973		0.0346351	0.124431	0.278347	0.780746	0.954107
ENSG00000070961.15	ATP2B1	1662.31	1630.88	1617.82	1605.96	1828.14	1628.77	1423	1430.6	1442.06	1531.66	1709	1314.3	1949.45	2147.26	ENSG00000070961	12	89588049	89709300	121251			-0.0375796	0.0842905	-0.445834	0.655717	0.911288		-0.0150395	0.0844067	-0.178179	0.858582	0.953383		-0.0342195	0.0843128	-0.405864	0.684843	0.999973		0.13397	0.0841983	1.59113	0.111581	0.62057
ENSG00000071051.13	NCK2	2390.66	2470.45	2310.04	2283.62	2548.73	2340.43	2021.75	1583.41	2270.16	2429.13	2452.12	2557.12	3137.79	2564.83	ENSG00000071051	2	105744897	105894274	149377			-0.11973	0.0842608	-1.42094	0.155334	0.613294		-0.0861112	0.0843141	-1.02131	0.307106	0.640901		-0.109678	0.0842507	-1.30181	0.192983	0.96846		0.0431568	0.0841899	0.512612	0.608223	0.904227
ENSG00000071054.16	MAP4K4	6913.08	6514.96	7312.67	6939.71	7273.3	6524.74	6359.53	6142.89	6540.34	6648.3	7418.45	8141.93	5741.54	6825.71	ENSG00000071054	2	101696850	101894689	197839			0.0892431	0.064832	1.37653	0.168659	0.630036		-0.00912177	0.0649032	-0.140544	0.88823	0.96267		0.162757	0.0648077	2.51139	0.0120257	0.437583		0.142297	0.0648415	2.19454	0.0281965	0.453737
ENSG00000071073.12	MGAT4A	1200.89	1153.17	1297.73	1145.76	1267.92	1139.84	1535.1	1443.6	981.346	1016.87	934.837	765.957	1161.41	1356.63	ENSG00000071073	2	98619106	98731126	112020			-0.0269813	0.0846507	-0.318736	0.749926	0.936703		-0.0274997	0.0849115	-0.323862	0.746042	0.90758		0.159245	0.0844219	1.8863	0.0592548	0.808498		0.127099	0.0845958	1.50243	0.132986	0.641142
ENSG00000071082.10	RPL31	17628.9	16428.1	16132	18856.7	16304.2	20423.6	20491.4	23859.5	17134.7	21172.2	13457.5	14676.5	14628.9	15718.5	ENSG00000071082	2	101001715	101024032	22317			0.187391	0.0917365	2.04271	0.0410815	0.406328		0.30285	0.0917382	3.30124	0.000962594	0.0337207		-0.0197251	0.0917651	-0.214952	0.829804	0.999973		-0.0210511	0.0917746	-0.229378	0.818575	0.963718
ENSG00000071127.16	WDR1	3328.72	3198.34	3210.95	3428.98	3341.33	3464	2617.96	2852.52	2809.46	3016.35	3292.02	3750.44	4073.92	4096.61	ENSG00000071127	4	10074339	10116949	42610			0.106008	0.0627355	1.68976	0.0910738	0.52667		0.120226	0.0627993	1.91445	0.0555625	0.277833		0.00279595	0.0628301	0.0445003	0.964506	0.999973		0.0556143	0.0628528	0.884834	0.376246	0.813582
ENSG00000071189.21	SNX13	1085.51	1051.42	1105.49	1083.44	1067.62	1119.59	1058.65	1179.16	1204.33	1166.61	983.223	975.712	959.466	1012.28	ENSG00000071189	7	17790761	17940501	149740			0.0432506	0.0781515	0.55342	0.579976	0.882262		0.0835255	0.0783006	1.06673	0.286095	0.621478		0.0747584	0.0781548	0.956543	0.338798	0.995223		0.0212566	0.0784279	0.271034	0.786365	0.955085
ENSG00000071205.11	ARHGAP10	151.259	156.137	145.589	161.726	130.465	162.376	75.1628	93.2055	127.703	123.316	203.583	240.393	218.101	189.988	ENSG00000071205	4	147732063	148072780	340717			0.0577668	0.162969	0.354464	0.722991	0.929906		0.0838944	0.163263	0.513859	0.607351	0.842452		-0.130161	0.164375	-0.791856	0.428445	0.999973		-0.235928	0.165878	-1.4223	0.15494	0.665359
ENSG00000071242.11	RPS6KA2	3049.72	2824.5	3040.93	2925.82	3395.88	3061.49	3375.95	3296.87	2557	2719.8	2742.43	2577.55	2622.6	3109.07	ENSG00000071242	6	166409364	166906451	497087			0.0471805	0.0838814	0.562467	0.573798	0.879703		0.102539	0.0839215	1.22184	0.221766	0.553746		0.0972601	0.0838734	1.15961	0.246209	0.980996		0.25296	0.0838117	3.0182	0.00254282	0.188064
ENSG00000071243.15	ING3	256.258	261.789	267.337	270.704	239.951	241.512	236.954	299.125	264.246	244.675	281.182	267.889	264.773	271.128	ENSG00000071243	7	120950749	120977216	26467			0.0422978	0.11257	0.375746	0.707105	0.926619		-0.121617	0.114164	-1.06528	0.286748	0.622383		0.0259631	0.112833	0.230101	0.818013	0.999973		-0.136937	0.114281	-1.19825	0.230819	0.728091
ENSG00000071246.10	VASH1	3053.66	3095.47	3249.61	2934.03	3196.46	2792.71	3369.58	2939.22	3324.2	3181.75	2900.37	2940.49	2787.75	2674.67	ENSG00000071246	14	76762189	76783015	20826			-0.0746795	0.0593115	-1.25911	0.207992	0.661991		-0.14468	0.0595042	-2.43142	0.0150396	0.146583		0.07142	0.0592021	1.20638	0.227673	0.976436		0.0494413	0.0592946	0.833824	0.40438	0.827076
ENSG00000071282.11	LMCD1	287.855	287.645	309.489	283.753	288.05	270.337	259.885	239.516	285.857	327.864	260.184	252.962	344.654	314.667	ENSG00000071282	3	8501707	8574673	72966			-0.0193661	0.101574	-0.19066	0.848792	0.965185		-0.0911262	0.102717	-0.88716	0.374993	0.694957		0.110579	0.101003	1.09481	0.273601	0.98401		-0.00290199	0.102132	-0.028414	0.977332	0.996646
ENSG00000071462.11	BUD23	2221.58	2236.67	2252.47	2243.87	2110.2	2264.7	2216.66	2283.53	2237.74	2266.67	2295.1	2408.64	2197.17	2016.64	ENSG00000071462	7	73683025	73705161	22136			0.00242029	0.0618594	0.0391257	0.96879	0.993353		0.0167077	0.0619736	0.269593	0.787473	0.925227		0.00738893	0.0618891	0.11939	0.904967	0.999973		-0.0834961	0.0621066	-1.3444	0.178819	0.687763
ENSG00000071537.13	SEL1L	3395.28	3133.64	3395.09	3518.66	3398.16	3530.84	3578.51	4127.05	3298.66	3811.05	3101.21	2929.49	2556.18	3207.03	ENSG00000071537	14	81471549	81533861	62312			0.166186	0.0793614	2.09404	0.0362566	0.387094		0.169062	0.0794358	2.12829	0.0333131	0.217177		0.12601	0.0794135	1.58675	0.112569	0.915693		0.1137	0.0794695	1.43074	0.152506	0.663606
ENSG00000071539.13	TRIP13	264.862	252.464	271.001	271.6	258.264	270.979	296.829	311.046	264.246	269.142	213.625	287.529	235.154	218.684	ENSG00000071539	5	892643	919357	26714			0.104889	0.126978	0.826037	0.408783	0.803165		0.107534	0.127522	0.84326	0.399083	0.713917		0.0992672	0.127187	0.780483	0.435107	0.999973		0.0307928	0.127937	0.240688	0.809797	0.9613
ENSG00000071553.16	ATP6AP1	6448.34	6542.17	6158.78	6102.74	6911.18	6526.83	7972.35	7130.22	6281.01	6672.77	5727.71	5072.6	6187.61	5535.37	ENSG00000071553	X	154428632	154436516	7884			-0.0997724	0.0706985	-1.41124	0.158174	0.616931		-0.00918697	0.070716	-0.129914	0.896635	0.966478		-0.0817513	0.0707115	-1.15612	0.24763	0.980996		0.0720814	0.0706786	1.01985	0.307801	0.778167
ENSG00000071564.14	TCF3	4883.7	5233.76	4876.46	4840.27	4791.13	4676.87	5244.83	3998.08	5472.55	5343.69	5384.44	5937.55	4833.23	4081.77	ENSG00000071564	19	1609290	1652605	43315			-0.132109	0.0837786	-1.57688	0.114823	0.561404		-0.17286	0.0838366	-2.06187	0.0392197	0.233735		-0.122429	0.0837813	-1.46129	0.143935	0.934593		-0.14595	0.0838247	-1.74113	0.0816604	0.574197
ENSG00000071575.11	TRIB2	3557.52	3482.25	3886.91	3327.22	3699.74	3391.51	2852.36	2244.52	3795.72	3713.18	3946.58	3510.83	3334.35	3840.33	ENSG00000071575	2	12716889	12742734	25845			-0.0938539	0.0931702	-1.00734	0.313773	0.74951		-0.0666896	0.093214	-0.715446	0.474333	0.766963		0.131091	0.0930465	1.40887	0.158872	0.946509		0.0584475	0.0931355	0.627554	0.530296	0.87888
ENSG00000071626.16	DAZAP1	2071.56	2203.94	2010.55	2073.46	2047.7	2022.18	2305.84	2146.98	2051.1	1954.46	2333.44	2451.85	2125.36	1740.57	ENSG00000071626	19	1407569	1435687	28118			-0.0943587	0.0715503	-1.31877	0.187245	0.651028		-0.134839	0.0717082	-1.88038	0.0600562	0.288749		-0.13976	0.0716415	-1.95082	0.0510785	0.778134		-0.111409	0.0716809	-1.55424	0.120127	0.630121
ENSG00000071655.17	MBD3	1264.66	1294.16	1277.81	1246.84	1307.68	1196.83	1022.98	863.777	1075.65	1123.55	1671.57	1830.44	1406.44	1169.61	ENSG00000071655	19	1573596	1592801	19205			-0.07186	0.0753244	-0.954006	0.34008	0.766336		-0.109027	0.0755263	-1.44357	0.14886	0.455259		-0.0234732	0.075234	-0.312003	0.755038	0.999973		0.015844	0.0752893	0.210442	0.833323	0.966999
ENSG00000071794.15	HLTF	2206.61	2121.46	2212.32	2292.82	2113.21	2293.24	1907.1	2201.17	2706.31	3030.05	1837.72	1811.59	2034.71	2128.46	ENSG00000071794	3	149030127	149086554	56427			0.10249	0.0731337	1.40141	0.161093	0.62081		0.0937708	0.0732986	1.2793	0.200792	0.528383		0.0599656	0.0732176	0.819006	0.412783	0.999973		-0.0081945	0.0734045	-0.111635	0.911113	0.984526
ENSG00000071859.14	FAM50A	2091.5	2114.95	2087.32	2077.95	2118.13	2059.14	2147.87	2146.98	2039.31	2150.2	2096.08	2153.32	2176.52	1861.29	ENSG00000071859	X	154444126	154450654	6528			-0.0265697	0.0587865	-0.451969	0.651291	0.909036		-0.0383424	0.0589554	-0.650363	0.515458	0.792978		-0.0196334	0.0588182	-0.333798	0.738532	0.999973		0.00221401	0.0588901	0.0375956	0.97001	0.995135
ENSG00000071889.16	FAM3A	1218.87	1218.32	1209.37	1174.19	1240.1	1252.4	1449.75	1255.02	1215.14	1229.25	1091.86	1147.76	1116.53	1064.72	ENSG00000071889	X	154506159	154516242	10083			-0.0469967	0.0689031	-0.682069	0.495195	0.844987		0.0466181	0.0689442	0.676172	0.498932	0.782366		-0.00620912	0.0688939	-0.0901259	0.928187	0.999973		0.0318213	0.0689669	0.4614	0.644512	0.916455
ENSG00000071894.16	CPSF1	4793.21	4876.72	4794.14	4897.57	4740.13	4657.47	5451.21	5811.25	4934.23	5221.36	4938.02	5179.44	4183.41	3378.22	ENSG00000071894	8	144393229	144409349	16120			-0.0154143	0.0779388	-0.197774	0.843222	0.963766		-0.0856372	0.0780254	-1.09756	0.272398	0.608335		-0.042642	0.077972	-0.546888	0.584456	0.999973		-0.0599105	0.0780116	-0.767969	0.442506	0.843512
ENSG00000071909.18	MYO3B	17.0261	22.8485	18.0895	14.3529	17.7693	12.0704	10.1916	2.16757	19.6466	14.6805	31.0395	26.7103	30.5162	13.8533	ENSG00000071909	2	170178145	170655171	477026			-0.798937	0.404136	-1.9769	0.0480531	NA		-0.958321	0.412775	-2.32165	0.0202515	NA		-0.462492	0.395294	-1.17	0.242003	0.980751		-0.462049	0.396954	-1.16399	0.24443	NA
ENSG00000071967.11	CYBRD1	957.726	1012.69	940.191	978.732	899.743	957.279	444.607	505.044	842.837	943.465	1318.27	1221.6	1445.03	1244.82	ENSG00000071967	2	171522247	171558133	35886			-0.0170518	0.141623	-0.120403	0.904164	0.978962		-0.0046396	0.141703	-0.0327418	0.973881	0.992092		-0.092738	0.141682	-0.654552	0.512756	0.999973		-0.0835336	0.14182	-0.589012	0.555853	0.888788
ENSG00000071991.8	CDH19	17.3566	17.9307	11.5836	23.7361	12.8792	20.6534	5.09578	17.3406	40.2755	61.658	19.1715	10.9984	7.18029	4.9476	ENSG00000071991	18	66501083	66604138	103055			0.360713	0.476745	0.756616	0.44928	NA		0.0737177	0.486405	0.151556	0.879537	NA		-0.477915	0.499858	-0.956101	0.339021	0.995223		-0.290003	0.496854	-0.583679	0.559436	NA
ENSG00000071994.10	PDCD2	978.829	1005.71	951.729	935.404	1002.27	999.025	907.049	890.871	939.106	815.256	1127.47	1078.63	1049.22	956.865	ENSG00000071994	6	170575295	170584692	9397			-0.106905	0.0661755	-1.61548	0.106207	0.547795		-0.0113383	0.0661662	-0.171361	0.86394	0.955371		-0.0781723	0.0661656	-1.18146	0.237418	0.980751		-0.00342392	0.0661475	-0.0517619	0.958718	0.993313
ENSG00000072041.16	SLC6A15	2547.5	2638.47	2617.7	2430.1	2603.87	2447.34	1899.45	1835.93	1752.47	1696.08	3774.04	3393	3127.91	2795.39	ENSG00000072041	12	84859488	84913615	54127			-0.105098	0.0992971	-1.05842	0.289862	0.733493		-0.121071	0.0993296	-1.21888	0.22289	0.554408		-0.0147661	0.0992153	-0.148828	0.881689	0.999973		-0.0294357	0.0992682	-0.296527	0.766828	0.950668
ENSG00000072042.12	RDH11	1684.04	1678.44	1677.72	1615.34	1780.67	1668.03	2117.3	1971.4	1652.28	1722.51	1401.34	1346.51	1542.86	1420.95	ENSG00000072042	14	67676801	67695814	19013			-0.0548942	0.0709277	-0.773946	0.438963	0.817803		-0.0104761	0.0710498	-0.147447	0.882779	0.961207		0.0121967	0.0708954	0.172038	0.863408	0.999973		0.0977598	0.0708727	1.37937	0.16778	0.677863
ENSG00000072062.13	PRKACA	4332.49	4185.7	4163.49	4274.03	4528.23	4510.99	5503.44	5515.38	4062.91	4544.1	3073.83	2717.38	4102.64	4319.25	ENSG00000072062	19	14091688	14118084	26396			0.0157533	0.0745029	0.211446	0.832539	0.95986		0.094037	0.0745544	1.26132	0.207193	0.536103		-0.00597383	0.0745537	-0.0801279	0.936136	0.999973		0.101258	0.074537	1.35849	0.174308	0.682619
ENSG00000072071.16	ADGRL1	7254.85	7403.7	7243.4	6816.59	7960.22	6850.34	7176.13	5734.31	7399.88	7259.99	7381.02	7203.93	7657.78	7068.14	ENSG00000072071	19	14147743	14206187	58444			-0.122021	0.0747109	-1.63324	0.102418	0.543734		-0.119537	0.0747476	-1.5992	0.109775	0.393274		-0.0334772	0.0746879	-0.448227	0.653989	0.999973		0.100048	0.0746705	1.33985	0.180293	0.688689
ENSG00000072110.13	ACTN1	1730.95	1767.69	1730.87	1753.12	1718.27	1684.82	1295.6	1351.48	1788.82	1697.06	1938.14	2024.48	2048.18	1939.46	ENSG00000072110	14	68874143	68979440	105297			-0.0104307	0.0891713	-0.116974	0.90688	0.978962		-0.0509562	0.0893249	-0.570459	0.568367	0.821996		-0.0301644	0.0891992	-0.338169	0.735236	0.999973		-0.03213	0.0892985	-0.359804	0.718994	0.936965
ENSG00000072121.15	ZFYVE26	665.096	652.727	685.907	660.125	706.646	620.074	549.07	675.198	607.079	639.09	736.732	715.679	718.029	610.534	ENSG00000072121	14	67727374	67816590	89216			0.014318	0.0779073	0.183782	0.854184	0.966031		-0.0744833	0.0785632	-0.948069	0.343094	0.670527		0.0697524	0.0778092	0.896455	0.37001	0.999973		0.112927	0.0778978	1.44969	0.147146	0.657174
ENSG00000072133.10	RPS6KA6	336.642	344.049	349.903	339.9	352.057	297.301	238.228	234.098	263.264	285.78	402.601	359.804	472.104	479.917	ENSG00000072133	X	84058346	84187907	129561			-0.0147867	0.0938089	-0.157626	0.874752	0.971892		-0.212398	0.0955754	-2.22231	0.0262625	0.191296		0.0279077	0.0937006	0.297839	0.765826	0.999973		0.0260496	0.094106	0.276811	0.781925	0.954437
ENSG00000072134.15	EPN2	1898.4	1886.94	1882.96	1866.24	1960.65	1895.21	1840.85	1676.62	1847.76	1867.36	1900.71	1846.94	1958.42	2074.03	ENSG00000072134	17	19215615	19336715	121100			-0.0188704	0.0699007	-0.26996	0.787191	0.94821		6.02503e-05	0.0700183	0.000860493	0.999313	0.999682		-0.00550359	0.0699156	-0.0787176	0.937257	0.999973		0.0475401	0.0699449	0.67968	0.496707	0.866936
ENSG00000072135.12	PTPN18	875.141	876.202	825.382	870.767	924.581	878.775	834.434	858.358	836.944	914.104	891.017	862.586	942.413	848.018	ENSG00000072135	2	130356007	130375409	19402			-0.00590621	0.0826982	-0.0714188	0.943064	0.986767		0.00432516	0.0829234	0.0521585	0.958402	0.98708		-0.0834287	0.0829534	-1.00573	0.314546	0.992164		0.0743085	0.082742	0.898074	0.369146	0.809179
ENSG00000072163.19	LIMS2	226.445	268.061	243.67	201.992	218.537	199.964	70.067	68.2784	129.667	146.805	538.627	392.013	333.883	200.872	ENSG00000072163	2	127638381	127681786	43405			-0.3264	0.147606	-2.21129	0.0270155	0.34217		-0.310903	0.147703	-2.10493	0.0352978	0.223425		-0.116029	0.146056	-0.794414	0.426954	0.999973		-0.225147	0.147209	-1.52944	0.126155	0.634334
ENSG00000072182.12	ASIC4	450.962	470.139	436.21	429.267	478.052	441.141	387.279	453.022	398.825	350.374	500.284	368.445	594.169	545.225	ENSG00000072182	2	219514170	219538772	24602			-0.146152	0.161248	-0.906382	0.364734	0.780741		-0.166337	0.16158	-1.02944	0.303273	0.637955		-0.136557	0.161301	-0.846594	0.397221	0.999973		-0.0858556	0.16134	-0.532141	0.594628	0.901209
ENSG00000072195.14	SPEG	3798.08	4258.57	3704.68	3659.71	3872.25	3495.2	2689.3	2676.95	3016.73	2549.51	5829.95	5595.81	5498.3	3816.58	ENSG00000072195	2	219434846	219498287	63441			-0.204378	0.108286	-1.88739	0.0591085	0.457068		-0.296293	0.108352	-2.73453	0.00624688	0.0936226		-0.141903	0.108249	-1.3109	0.189893	0.966854		-0.111152	0.108264	-1.02667	0.304574	0.778167
ENSG00000072201.13	LNX1	789.646	791.138	802.371	747.406	808.473	798.842	800.037	730.471	909.636	827.979	796.985	784.026	657.894	647.146	ENSG00000072201	4	53459301	53701405	242104			-0.0804426	0.0930203	-0.864785	0.387157	0.79269		0.00527574	0.0930407	0.0567036	0.954781	0.985599		0.0214753	0.0928355	0.231327	0.817061	0.999973		0.0175506	0.0930136	0.188688	0.850337	0.969627
ENSG00000072210.18	ALDH3A2	1616.06	1632.9	1627.65	1604.49	1651.41	1563.85	1211.52	1144.48	1402.76	1603.11	1890.67	1752.67	2026.64	1917.69	ENSG00000072210	17	19648136	19677598	29462			-0.0203973	0.0673124	-0.303025	0.761871	0.940599		-0.069462	0.0675434	-1.0284	0.30376	0.637955		-0.0106444	0.0672955	-0.158175	0.874319	0.999973		0.00866025	0.0674022	0.128486	0.897764	0.981765
ENSG00000072274.12	TFRC	2008.12	1991.39	2205.02	2011.57	1933.37	1899.25	1080.31	1379.66	2520.65	2581.81	2282.32	2389.79	2082.28	1695.05	ENSG00000072274	3	196027183	196082189	55006			0.0158629	0.133474	0.118847	0.905397	0.978962		-0.107937	0.133629	-0.807735	0.419243	0.728702		0.146746	0.133375	1.10025	0.271222	0.9836		-0.0768836	0.133605	-0.575456	0.564983	0.892236
ENSG00000072310.16	SREBF1	1679.59	1735.61	1656.17	1628.06	1690.99	1687.13	1363.12	1482.62	1725.95	1753.83	1876.98	1770.74	1976.37	1505.06	ENSG00000072310	17	17810399	17837002	26603			-0.0913284	0.085008	-1.07435	0.282666	0.729206		-0.0362471	0.0850579	-0.426146	0.670001	0.874822		-0.0631037	0.0849926	-0.742461	0.457808	0.999973		-0.0393613	0.0850592	-0.462752	0.643542	0.916455
ENSG00000072364.12	AFF4	5344.8	5086.97	5295.75	5382.42	5629.89	5328.98	5108.52	5740.81	5987.29	6479.96	4860.42	4767.01	4391.64	4541.9	ENSG00000072364	5	132875379	132963634	88255			0.0748544	0.073854	1.01355	0.3108	0.7477		0.054747	0.0739201	0.740623	0.458922	0.755806		0.0621281	0.0738768	0.840969	0.400365	0.999973		0.13327	0.0738796	1.80388	0.0712502	0.555133
ENSG00000072401.14	UBE2D1	677.026	650.497	687.337	662.265	687.566	697.463	714.683	681.701	717.099	660.622	628.094	622.979	542.112	683.758	ENSG00000072401	10	58334975	58370753	35778			0.0296456	0.0890907	0.332758	0.739317	0.934787		0.103762	0.0891754	1.16357	0.244596	0.578241		0.0836247	0.0890185	0.939408	0.347521	0.998		0.0833001	0.0892304	0.933539	0.350542	0.801447
[truncated: 20,052 more rows]
