# Supplementary material for: Modeling antisense oligonucleotide therapy in MECP2 duplication syndrome human iPSC-derived neurons reveals gene expression programs responsive to MeCP2 levels
Source: Hum Mol Genet. 2024 Sep 15;33(22):1986–2001. doi: 10.1093/hmg/ddae135 (PMC11555823; doi:10.1093/hmg/ddae135)
Supplement: SupplementalTable3_ddae135 [file supplementaltable3_ddae135.xlsx]

## Sheet: Sheet1
Gene_ID	Gene_symbol	baseMean	grp.mean.MDS.Ctrl_ASO.20uM	grp.mean.MDS.MECP2_ASO_1.20uM	grp.mean.MDS.MECP2_ASO_1.6uM	grp.mean.MDS.MECP2_ASO_2.20uM	grp.mean.MDS.MECP2_ASO_2.6uM	161	163	169	171	177	179	185	187	Gene_ID_without_ver	chromosome_name	start_position	end_position	gene_length		ASO1 6uM MDS comparison	log2FoldChange	lfcSE	stat	pvalue	padj	ASO2 6uM MDS comparison	log2FoldChange	lfcSE	stat	pvalue	padj	ASO1 20uM MDS comparison	log2FoldChange	lfcSE	stat	pvalue	padj	ASO2 20uM MDS comparison	log2FoldChange	lfcSE	stat	pvalue	padj
ENSG00000000003.14	TSPAN6	1256	1225.42	1262.49	1370.3	1224.59	1197.21	1363.95	1464.65	1081.67	1272.58	1339.9	1297.23	1116.14	1446.73	ENSG00000000003	X	100627109	100639991	12882			0.167892	0.133262	1.25986	0.20772	0.538667		-0.0368484	0.133505	-0.276008	0.782542	0.939651		0.0500839	0.133406	0.375424	0.707345	0.969166		-0.00482227	0.133279	-0.0361818	0.971137	0.996928
ENSG00000000419.12	DPM1	1385.62	1305.06	1401.14	1457.77	1319.04	1445.1	1106.33	1066.26	1219.88	1314.3	1239.99	1455.77	1654.02	1994.75	ENSG00000000419	20	50934867	50958555	23688			0.142418	0.106339	1.33928	0.180478	0.50666		0.134963	0.10638	1.26869	0.204553	0.653508		0.105876	0.106406	0.995015	0.319729	0.886229		0.00764631	0.10632	0.0719177	0.942667	0.993608
ENSG00000000457.13	SCYL3	282.824	285.816	285.428	270.208	285.563	287.105	256.188	309.627	258.14	249.185	293.837	278.844	335.101	243.177	ENSG00000000457	1	169849631	169894267	44636			-0.0871401	0.138749	-0.628042	0.529976	0.80022		-0.00829864	0.138432	-0.0599474	0.952197	0.986745		-0.00170033	0.138434	-0.0122826	0.9902	0.999211		-0.013694	0.137692	-0.0994538	0.920778	0.992096
ENSG00000000460.16	C1orf112	230.552	225.279	238.275	238.282	221.128	229.798	198.939	239.882	199.887	228.323	235.07	245.271	267.221	239.653	ENSG00000000460	1	169662007	169854080	192073			0.0799238	0.133878	0.596988	0.550515	0.811636		0.0217558	0.134327	0.161961	0.871336	0.964667		0.0797853	0.133994	0.595437	0.551551	0.948366		-0.0302071	0.133622	-0.226063	0.821152	0.984946
ENSG00000000971.15	CFH	42.5819	35.0321	46.2809	46.2971	45.1043	40.1948	2.86244	1.05675	14.8488	6.95399	19.3093	65.2811	103.108	111.897	ENSG00000000971	1	196651878	196747504	95626			0.252223	0.476903	0.528876	0.596892	NA		0.122451	0.477625	0.256374	0.797662	0.94309		0.0816196	0.479744	0.170132	0.864907	0.988645		0.355331	0.471496	0.753625	0.451074	0.919774
ENSG00000001036.13	FUCA2	936.186	895.641	937.594	942.723	977.75	927.222	923.136	1031.38	736.727	846.068	999.885	893.419	922.816	1000.02	ENSG00000001036	6	143494811	143511690	16879			0.0794322	0.131477	0.604151	0.545743	0.809277		0.0479262	0.131538	0.364352	0.715595	0.918508		0.0746117	0.131511	0.567342	0.570482	0.951163		0.132632	0.13118	1.01107	0.311983	0.878016
ENSG00000001084.11	GCLC	830.91	824.79	865.011	834.398	807.699	822.655	923.136	978.548	902.347	797.39	691.776	692.913	781.902	868.74	ENSG00000001084	6	53497341	53616970	119629			0.0177613	0.0907866	0.195637	0.844894	0.947114		-0.000822004	0.090899	-0.00904304	0.992785	0.997746		0.0762418	0.0906919	0.840668	0.400534	0.909503		-0.0330204	0.0905514	-0.364659	0.715366	0.972542
ENSG00000001167.14	NFYA	1292.9	1326.3	1319.41	1265.33	1269.14	1284.3	1465.57	1243.79	1468.88	1389.64	1203.89	1158.27	1166.84	1269.63	ENSG00000001167	6	41072945	41099976	27031			-0.0595408	0.0730532	-0.815034	0.415053	0.725812		-0.0450016	0.0730984	-0.615631	0.538138	0.851476		-0.00267425	0.0729873	-0.0366399	0.970772	0.99601		-0.0589826	0.0727852	-0.810366	0.41773	0.916997
ENSG00000001460.17	STPG1	766.565	751.494	839.857	722.839	795.368	723.268	851.575	833.773	644.208	642.085	710.246	694.778	799.945	720.72	ENSG00000001460	1	24356999	24416934	59935			-0.0557155	0.0889719	-0.626214	0.531175	0.800631		-0.0609726	0.0890193	-0.684937	0.493384	0.83148		0.162795	0.0884383	1.84077	0.0656546	0.659336		0.0896347	0.0881798	1.0165	0.309392	0.876921
ENSG00000001461.16	NIPAL3	2138.48	2120.3	2140.61	2082.71	2188.85	2159.97	2599.09	2190.64	1928.05	1806.88	1910.78	2045.16	2043.25	2288.15	ENSG00000001461	1	24415794	24472976	57182			-0.0170438	0.0866774	-0.196635	0.844113	0.946816		0.0261652	0.0866451	0.301981	0.762666	0.933307		0.0175056	0.0866595	0.202004	0.839914	0.984497		0.057496	0.0864546	0.665043	0.506023	0.935741
ENSG00000001497.16	LAS1L	1208.06	1410.88	1136.54	1083.79	1165.16	1243.93	1213.67	1313.54	1403.78	1124.23	1470.86	1156.41	1555.21	740.984	ENSG00000001497	X	65512582	65534775	22193			-0.385617	0.174376	-2.2114	0.0270079	0.221719		-0.192353	0.17422	-1.10408	0.269557	0.704755		-0.319814	0.17433	-1.83453	0.0665747	0.660702		-0.28725	0.174151	-1.64943	0.0990586	0.7204
ENSG00000001561.6	ENPP4	657.383	619.243	627.809	696.414	610.468	732.981	688.416	598.119	527.702	666.424	533.944	565.148	726.911	955.967	ENSG00000001561	6	46129993	46146699	16706			0.165019	0.119531	1.38056	0.167414	0.489161		0.252057	0.119384	2.11132	0.0347449	0.396441		0.032066	0.119874	0.267497	0.789086	0.980017		-0.00586339	0.119559	-0.0490417	0.960886	0.996723
ENSG00000001617.11	SEMA3F	1576.91	1691.5	1674.24	1438.73	1673.33	1406.75	1697.43	1683.4	1499.72	1264.47	1738.68	1355.05	1830.17	1452.01	ENSG00000001617	3	50155045	50189075	34030			-0.24268	0.0949446	-2.55602	0.0105876	0.145065		-0.279049	0.0950025	-2.93728	0.00331102	0.160228		-0.0213264	0.0946868	-0.225231	0.8218	0.982619		-0.0282295	0.094492	-0.29875	0.765131	0.978939
ENSG00000001626.14	CFTR	15.1437	22.5675	13.6083	13.5599	12.7348	13.2478	27.1932	17.9647	30.8397	12.749	17.6302	11.1911	14.607	12.3351	ENSG00000001626	7	117465784	117715971	250187			-0.724762	0.432366	-1.67627	0.0936855	NA		-0.818624	0.436239	-1.87655	0.0605798	NA		-0.755451	0.433957	-1.74084	0.0817109	NA		-0.736934	0.428206	-1.72098	0.0852547	0.703121
ENSG00000001629.9	ANKIB1	1849.13	1777.81	1835.36	1765.6	2018.12	1848.78	1733.21	1799.64	2068.55	1988.84	1695.86	1735.55	1613.64	1538.36	ENSG00000001629	7	92246234	92401384	155150			-0.0118993	0.0714112	-0.166631	0.86766	0.95721		0.0516546	0.0713743	0.723714	0.469241	0.818954		0.0373557	0.0713766	0.523361	0.600723	0.952776		0.184868	0.0709745	2.60472	0.00919502	0.431495
ENSG00000001630.15	CYP51A1	341.643	308.624	323.702	360.603	353.193	362.092	297.694	328.648	408.912	535.457	242.625	276.978	285.265	301.328	ENSG00000001630	7	92112151	92142952	30801			0.204604	0.144675	1.41424	0.157292	0.47541		0.225125	0.144827	1.55444	0.120081	0.572783		0.0930921	0.145186	0.641193	0.521398	0.938846		0.180639	0.144325	1.25162	0.210709	0.822169
ENSG00000001631.15	KRIT1	1090.96	1038.33	1097.47	1161.99	1033.34	1123.68	937.449	1064.14	1112.51	1263.31	1026.75	1048.23	1076.62	1272.27	ENSG00000001631	7	92198969	92246166	47197			0.159499	0.0683673	2.33297	0.0196498	0.192467		0.11021	0.0685625	1.60744	0.107957	0.558255		0.0791475	0.0686058	1.15366	0.248642	0.859648		-0.00960691	0.0684219	-0.140407	0.888338	0.990678
ENSG00000002016.17	RAD52	894.562	1061.13	1024.36	745.903	779.527	861.889	1112.06	1038.78	1047.41	640.926	782.446	716.227	1302.6	587.677	ENSG00000002016	12	912077	990053	77976			-0.490976	0.20887	-2.35062	0.0187419	0.188656		-0.360241	0.208739	-1.7258	0.0843842	0.522333		-0.0557145	0.208427	-0.26731	0.789231	0.980017		-0.477503	0.20867	-2.28831	0.0221192	0.535397
ENSG00000002330.13	BAD	1061.38	1026.25	1094.84	1066.17	1088.52	1031.09	1157.86	1064.14	1039.41	1154.36	1015	1154.54	892.743	891.648	ENSG00000002330	11	64269830	64284704	14874			0.0552113	0.0745555	0.740539	0.458973	0.756924		0.00627254	0.0747368	0.0839284	0.933113	0.980506		0.101447	0.0745043	1.36163	0.173315	0.812359		0.0874769	0.0741645	1.1795	0.2382	0.840774
ENSG00000002549.12	LAP3	1147.43	1057.29	1147.83	1259.51	1092.97	1179.52	994.697	1068.37	1125.08	1383.84	989.811	1146.15	1119.58	1439.68	ENSG00000002549	4	17577192	17607972	30780			0.24775	0.0785054	3.15584	0.00160036	0.0604225		0.152762	0.078763	1.93952	0.0524379	0.447571		0.121575	0.07879	1.54302	0.122825	0.779796		0.0406724	0.078628	0.517276	0.604963	0.956292
ENSG00000002587.9	HS3ST1	47.4535	45.372	42.4493	49.3036	56.3075	43.8353	28.6244	47.5536	63.9639	67.2219	56.2488	56.8878	32.6508	25.5512	ENSG00000002587	4	11393150	11429765	36615			0.0982299	0.280086	0.350714	0.725803	0.898125		-0.0519191	0.282742	-0.183627	0.854306	0.960397		-0.0622375	0.282785	-0.220088	0.825803	0.982963		0.344812	0.275427	1.25192	0.2106	0.821894
ENSG00000002746.14	HECW1	856.057	855.328	720.918	777.336	1017.4	909.302	626.874	658.353	817.824	767.256	1009.12	925.127	967.496	758.606	ENSG00000002746	7	43112599	43566001	453402			-0.1304	0.119741	-1.08902	0.276144	0.608939		0.0604484	0.119413	0.506212	0.612708	0.880661		-0.235447	0.12001	-1.9619	0.0497742	0.609082		0.256664	0.118838	2.15979	0.0307892	0.580676
ENSG00000002822.15	MAD1L1	1257.34	1182.11	1204.02	1242.16	1339.38	1319.05	1273.79	1327.27	1129.65	1314.3	1321.43	1262.72	1003.58	1064.34	ENSG00000002822	7	1815793	2233243	417450			0.0699395	0.0875358	0.798982	0.424301	0.732668		0.152828	0.0874434	1.74773	0.0805101	0.51526		0.0318479	0.087638	0.363403	0.716304	0.969389		0.178579	0.0871365	2.04942	0.0404214	0.621009
ENSG00000002834.17	LASP1	9527.25	9418.93	9604.36	9737.49	9496.45	9379.02	10851.5	10178.6	9986.36	10303.5	8810.91	9517.06	8026.95	8950.84	ENSG00000002834	17	38869859	38921770	51911			0.0559098	0.0681789	0.820046	0.41219	0.723473		-0.0072123	0.0682059	-0.105743	0.915786	0.977041		0.0362493	0.0681901	0.531592	0.595008	0.952157		0.0142599	0.0681508	0.209241	0.83426	0.985724
ENSG00000002919.14	SNX11	844.588	854.17	792.578	866.381	870.375	839.436	910.255	695.339	797.264	1046.57	909.215	865.441	799.945	858.167	ENSG00000002919	17	48103357	48123074	19717			0.0131593	0.0984068	0.133724	0.893621	0.965682		-0.0268998	0.0985598	-0.272929	0.784908	0.939693		-0.109969	0.0987325	-1.1138	0.265364	0.868222		0.026373	0.0980809	0.268891	0.788014	0.980704
ENSG00000002933.7	TMEM176A	83.8966	73.3707	72.1239	96.6514	81.208	96.1287	94.4605	134.207	107.368	154.147	48.693	40.1013	42.9616	58.151	ENSG00000002933	7	150800403	150805120	4717			0.322924	0.216125	1.49415	0.135135	0.446661		0.355717	0.216403	1.64377	0.100224	0.548686		0.00710858	0.219855	0.032333	0.974207	0.996242		0.0437752	0.217669	0.20111	0.840613	0.986886
ENSG00000003056.7	M6PR	2796.16	2788.7	2781.72	2866.26	2657.06	2887.05	2869.59	2500.26	2775.57	2951.97	2700.78	2845.32	2808.83	3167.47	ENSG00000003056	12	8940363	8949955	9592			0.035958	0.0827059	0.434769	0.66373	0.869694		0.0460626	0.0827235	0.556825	0.577647	0.866966		-0.00267189	0.0827515	-0.0322881	0.974242	0.996242		-0.0767304	0.0826799	-0.928042	0.353386	0.893201
ENSG00000003096.14	KLHL13	851.974	860.469	847.411	858.41	926.184	767.396	591.094	606.573	959.458	980.512	1165.27	1145.22	726.051	701.336	ENSG00000003096	X	117897813	118117340	219527			-0.00149193	0.106946	-0.0139503	0.98887	0.996801		-0.203025	0.107479	-1.88897	0.0588955	0.463302		-0.0194298	0.107058	-0.181488	0.855984	0.987521		0.112785	0.106464	1.05938	0.289427	0.867749
ENSG00000003137.8	CYP26B1	479.869	476.74	505.568	563.628	505.519	347.89	279.088	410.018	980.018	1177.54	512.955	525.979	134.899	140.972	ENSG00000003137	2	72129238	72148038	18800			0.222331	0.166367	1.33638	0.181424	0.507845		-0.441533	0.169139	-2.61047	0.00904179	0.249448		-0.0335446	0.167343	-0.200454	0.841125	0.984831		0.247029	0.16609	1.48732	0.13693	0.76489
ENSG00000003147.17	ICA1	635.607	533.99	579.74	722.206	585.733	756.367	463.715	617.14	495.72	775.369	575.92	802.025	600.604	694.287	ENSG00000003147	7	8113184	8262687	149503			0.433781	0.0940805	4.61074	4.01243e-06	0.00116394		0.501673	0.0939574	5.33937	9.32708e-08	0.000272086		0.112621	0.0951115	1.18409	0.236377	0.855888		0.136531	0.094484	1.44502	0.148452	0.775342
ENSG00000003249.13	DBNDD1	1840.54	1974.61	1881.88	1666.02	2010.78	1669.38	2205.51	2028.95	1934.91	1613.32	2391.83	1909.01	1366.18	1112.8	ENSG00000003249	16	90004865	90020128	15263			-0.251166	0.0953504	-2.63413	0.0084353	0.128271		-0.249281	0.0953613	-2.61407	0.00894697	0.249093		-0.0521492	0.0951574	-0.548031	0.583671	0.951163		0.041546	0.0948884	0.437841	0.661502	0.965415
ENSG00000003393.14	ALS2	1534.93	1505.45	1486.28	1522.21	1585.55	1575.14	1511.37	1486.84	1415.2	1335.17	1489.33	1448.31	1605.91	1818.54	ENSG00000003393	2	201700554	201781189	80635			0.0130674	0.066076	0.197763	0.843231	0.946474		0.0648502	0.0660093	0.982441	0.325883	0.743674		-0.0175589	0.0661642	-0.265384	0.790713	0.980755		0.0745125	0.0657021	1.1341	0.256754	0.850984
ENSG00000003402.19	CFLAR	408.375	471.555	374.213	344.699	452.445	398.962	309.143	307.513	370.077	241.072	522.19	371.17	684.808	459.04	ENSG00000003402	2	201116104	201176687	60583			-0.438872	0.137375	-3.1947	0.00139976	0.0556387		-0.241834	0.13658	-1.77064	0.0766201	0.507493		-0.339373	0.137027	-2.47668	0.0132609	0.347813		-0.0486816	0.13545	-0.359406	0.719291	0.97313
ENSG00000003436.15	TFPI	115.642	99.3866	119.188	111.81	124.974	122.854	4.29366	10.5675	74.2438	79.9708	99.9046	93.2588	219.104	263.442	ENSG00000003436	2	187464230	187565760	101530			0.178852	0.29569	0.604862	0.545271	0.809277		0.331812	0.294382	1.12715	0.25968	0.696815		0.221613	0.295426	0.750148	0.453166	0.921813		0.661934	0.290799	2.27626	0.0228306	0.538209
ENSG00000003509.15	NDUFAF7	443.366	451.811	423.494	444.791	427.404	469.33	416.485	424.812	405.485	433.465	450.83	433.653	534.443	487.235	ENSG00000003509	2	37231631	37253403	21772			-0.0240557	0.0860218	-0.279646	0.779749	0.920724		0.055042	0.0857549	0.641852	0.520969	0.843758		-0.0955186	0.0864624	-1.10474	0.269271	0.869421		-0.0828483	0.0855845	-0.968029	0.33303	0.887521
ENSG00000003756.16	RBM5	3933.99	4551.61	3965.91	3491.1	3625.12	4036.22	4197.77	4074.82	4613.39	3346.03	4521.73	3824.54	4873.57	2719	ENSG00000003756	3	50088908	50119021	30113			-0.38457	0.143709	-2.67604	0.00744981	0.120125		-0.179733	0.143645	-1.25123	0.21085	0.660296		-0.201252	0.143651	-1.40097	0.161222	0.804641		-0.337375	0.143639	-2.34877	0.0188354	0.520008
ENSG00000003987.13	MTMR7	975.877	971.219	924.427	934.684	1033.54	1015.51	907.393	911.972	960.6	950.378	1014.16	903.677	1002.72	972.707	ENSG00000003987	8	17298030	17413528	115498			-0.0534154	0.0834921	-0.639765	0.522325	0.794922		0.0586506	0.0832914	0.704162	0.481332	0.824879		-0.0733009	0.08359	-0.87691	0.380535	0.90494		0.0893984	0.0828692	1.07879	0.280682	0.861831
ENSG00000003989.17	SLC7A2	204.163	201.815	212.815	186.974	226.041	193.17	267.638	170.136	138.208	119.377	213.242	259.259	188.172	199.123	ENSG00000003989	8	17497088	17570573	73485			-0.127635	0.167417	-0.762379	0.445834	0.747517		-0.143707	0.167354	-0.858701	0.390506	0.778839		0.0261324	0.166621	0.156837	0.875373	0.98989		0.106661	0.165137	0.64589	0.518351	0.938133
ENSG00000004059.10	ARF5	3521.67	3292.05	3542.16	3781.5	3340.32	3652.34	3399.15	3699.67	3198.19	4311.47	3282.58	3767.65	3288.28	3347.21	ENSG00000004059	7	127588345	127591705	3360			0.1929	0.0755281	2.55402	0.0106487	0.145142		0.143486	0.0755837	1.89837	0.0576478	0.460104		0.103692	0.0756022	1.37155	0.170203	0.810702		0.0135195	0.0755505	0.178947	0.857979	0.988255
ENSG00000004139.13	SARM1	2184.18	2209.97	2143.12	2108.8	2335.89	2123.14	1733.21	1923.28	1848.1	1942.48	3036.6	2507.73	2221.98	2061.72	ENSG00000004139	17	28364356	28404049	39693			-0.0421935	0.0966631	-0.436501	0.662474	0.869456		-0.0673186	0.0966852	-0.696266	0.486263	0.826878		-0.0145378	0.0966577	-0.150405	0.880445	0.98993		0.0878918	0.096416	0.911589	0.361985	0.894646
ENSG00000004142.11	POLDIP2	3437.07	3210.01	3528.97	3525.37	3458.06	3462.93	3350.48	3395.33	3625.38	4296.4	3007.21	3237.01	2856.95	3172.75	ENSG00000004142	17	28347177	28357522	10345			0.130394	0.0619989	2.10316	0.0354517	0.248948		0.102524	0.062063	1.65193	0.0985479	0.546195		0.137973	0.0620126	2.22491	0.0260871	0.481777		0.107463	0.0619081	1.73584	0.082592	0.69683
ENSG00000004399.12	PLXND1	2611.03	2586.01	2564	2601.77	2727.48	2575.87	1873.47	1858.82	2102.81	2311.04	3149.09	2840.66	3218.68	3396.55	ENSG00000004399	3	129555175	129606818	51643			0.0169069	0.10112	0.167196	0.867216	0.957015		0.00995955	0.101125	0.0984876	0.921545	0.978216		-0.00372773	0.101149	-0.0368537	0.970602	0.99601		0.096961	0.100955	0.960441	0.336833	0.888735
ENSG00000004455.16	AK2	2451.12	2434.56	2460.33	2540.35	2262.82	2557.53	2517.51	2533.02	2333.54	2552.11	2129.06	2208.37	2758.14	2867.9	ENSG00000004455	1	33007940	33080996	73056			0.0617229	0.0520766	1.18523	0.235925	0.570278		0.0708004	0.0520993	1.35895	0.174162	0.626129		0.0200707	0.0521568	0.384814	0.700375	0.968009		-0.104139	0.0520939	-1.99907	0.0456006	0.639472
ENSG00000004478.7	FKBP4	8625.89	7875.75	8161.33	9620.44	7510.15	9961.78	10045.7	11537.6	8531.18	11038.3	6233.54	7765.66	6692.56	8140.26	ENSG00000004478	12	2794953	2805423	10470			0.292147	0.105081	2.7802	0.00543254	0.103874		0.315583	0.105087	3.00306	0.00267277	0.148229		0.063751	0.105131	0.606396	0.544252	0.945286		-0.0679155	0.105126	-0.64604	0.518253	0.938133
ENSG00000004487.16	KDM1A	7585.76	7745.14	7275.29	7629.07	7865.54	7413.74	7330.7	7092.88	8057.16	8257.86	8524.63	8143.35	7068.05	7022.17	ENSG00000004487	1	23019443	23083689	64246			-0.0224621	0.0511099	-0.439486	0.660309	0.868288		-0.0641195	0.051145	-1.25368	0.209958	0.658566		-0.08695	0.0511526	-1.69982	0.0891655	0.721819		0.0231201	0.051026	0.453104	0.650474	0.961802
ENSG00000004534.14	RBM6	4435.78	4995.96	4409.31	3927.1	4125.17	4721.36	4707.28	4388.67	5779.59	4385.65	4729.1	4020.38	4767.88	2913.72	ENSG00000004534	3	49940007	50100045	160038			-0.351152	0.159117	-2.20689	0.027322	0.222778		-0.0950899	0.159058	-0.59783	0.549953	0.857398		-0.187009	0.159077	-1.17559	0.239758	0.855924		-0.268699	0.159056	-1.68934	0.0911547	0.706552
ENSG00000004660.14	CAMKK1	923.393	904.993	1003.83	885.615	907.65	914.873	1027.62	1136	912.627	942.265	918.45	922.329	761.28	541.861	ENSG00000004660	17	3860315	3894891	34576			-0.0642866	0.106055	-0.606162	0.544407	0.809277		0.0079179	0.105966	0.0747214	0.940436	0.982784		0.131101	0.105733	1.23993	0.215003	0.843883		-0.00614023	0.105665	-0.0581105	0.953661	0.99618
ENSG00000004700.15	RECQL	952.803	921.18	858.122	980.336	919.893	1084.49	884.493	848.568	1065.68	1154.36	742.988	755.396	991.554	1163.02	ENSG00000004700	12	21468911	21501669	32758			0.0817893	0.0895713	0.913119	0.36118	0.686607		0.221438	0.0893968	2.47703	0.0132482	0.288517		-0.102895	0.0900309	-1.14288	0.253087	0.862868		-0.0161708	0.0895004	-0.180678	0.85662	0.988255
ENSG00000004766.15	VPS50	562.261	580.687	529.917	528.588	595.323	576.788	512.376	572.757	518.564	467.076	716.123	551.159	575.686	523.359	ENSG00000004766	7	93232340	93361121	128781			-0.126908	0.110462	-1.14889	0.250603	0.586889		-0.0101694	0.11014	-0.0923319	0.926434	0.979527		-0.123331	0.110513	-1.11598	0.26443	0.868145		0.0323542	0.109558	0.295316	0.767752	0.978939
ENSG00000004776.12	HSPB6	96.1216	85.2156	109.639	97.0189	90.2241	98.5105	103.048	109.902	39.9774	47.5189	100.744	92.3262	97.0933	138.329	ENSG00000004776	19	35754569	35758079	3510			0.180565	0.219144	0.823959	0.409963	0.722132		0.208133	0.21868	0.951771	0.341213	0.751884		0.358491	0.217671	1.64694	0.0995694	0.738472		0.034542	0.218762	0.157898	0.874537	0.990678
ENSG00000004777.18	ARHGAP33	4538.51	4779.04	4541.23	4302.33	4736.72	4333.24	4541.26	4963.54	5503.18	4848.09	5311.73	5011.73	3760	2385.95	ENSG00000004777	19	35774532	35788822	14290			-0.184252	0.123198	-1.49557	0.134765	0.446064		-0.139104	0.123194	-1.12915	0.258835	0.696322		-0.071865	0.12317	-0.583464	0.559581	0.949667		-0.00505949	0.123095	-0.0411022	0.967214	0.996874
ENSG00000004779.9	NDUFAB1	1568.26	1483.71	1566.8	1643.03	1519.07	1628.67	1524.25	1513.26	1642.5	1993.48	1260.14	1422.2	1507.95	1643.21	ENSG00000004779	16	23581002	23596356	15354			0.138244	0.100145	1.38044	0.167452	0.489161		0.115362	0.100234	1.15093	0.249761	0.690065		0.0753713	0.100245	0.751868	0.452131	0.921813		0.0091999	0.100144	0.0918669	0.926804	0.992353
ENSG00000004799.7	PDK4	115.541	138.014	135.752	130.381	89.7551	83.8004	148.847	89.8235	60.5372	68.3809	116.695	133.36	225.978	229.961	ENSG00000004799	7	95583499	95596491	12992			-0.0922648	0.277192	-0.332855	0.739244	0.904108		-0.711746	0.28125	-2.53065	0.0113851	0.276077		-0.045626	0.27693	-0.164756	0.869136	0.989335		-0.530952	0.27864	-1.90551	0.0567135	0.661731
ENSG00000004838.13	ZMYND10	267.883	264.212	312.201	274.471	209.217	279.315	297.694	293.776	211.309	194.712	161.191	138.023	386.655	471.375	ENSG00000004838	3	50341110	50346852	5742			0.00820626	0.193703	0.042365	0.966208	0.989147		0.115927	0.193353	0.599564	0.548797	0.857398		0.238959	0.19289	1.23884	0.215405	0.843883		-0.243757	0.194043	-1.2562	0.209044	0.821289
ENSG00000004848.7	ARX	554.469	561.617	557.68	533.159	617.562	502.326	1253.75	1309.31	521.991	303.657	261.935	332.001	208.793	187.669	ENSG00000004848	X	25003694	25016420	12726			-0.113607	0.152285	-0.746018	0.455656	0.754314		-0.105945	0.152409	-0.695134	0.486971	0.82744		0.0500473	0.151853	0.329577	0.74172	0.97463		0.097747	0.151258	0.646227	0.518132	0.938133
ENSG00000004864.13	SLC25A13	649.908	633.749	651.551	643.425	652.059	668.754	370.686	504.068	460.311	537.775	946.155	679.856	757.843	852	ENSG00000004864	7	96120220	96322147	201927			0.082285	0.15486	0.53135	0.595176	0.834106		0.0909823	0.154827	0.587637	0.556776	0.859165		0.086127	0.154888	0.55606	0.57817	0.951163		0.0883666	0.154534	0.571824	0.567441	0.947095
ENSG00000004866.20	ST7	943.068	909.768	980.348	952.899	941.693	930.63	928.861	923.597	1094.24	1124.23	816.027	874.767	799.945	889.005	ENSG00000004866	7	116953238	117230103	276865			0.0720205	0.0729349	0.987463	0.323416	0.653562		0.0353599	0.0731355	0.483485	0.628751	0.887407		0.109908	0.0728978	1.5077	0.131631	0.788291		0.0579394	0.0726151	0.797898	0.42493	0.916997
ENSG00000004897.11	CDC27	1316.83	1345.45	1292.61	1308.52	1369.5	1268.05	1451.26	1293.46	1412.92	1339.8	1277.77	1242.21	1239.87	1358.62	ENSG00000004897	17	47117703	47189422	71719			-0.0349098	0.0728178	-0.479413	0.631645	0.853377		-0.0847371	0.072974	-1.1612	0.245563	0.687205		-0.0545553	0.0728978	-0.74838	0.454231	0.922398		0.0283389	0.0724444	0.391182	0.695663	0.969828
ENSG00000004948.13	CALCR	83.0482	89.8438	83.2549	104.408	59.6098	78.1247	188.921	135.264	46.8307	91.5608	41.1372	72.7418	82.4863	118.064	ENSG00000004948	7	93424487	93574730	150243			0.444241	0.26164	1.69791	0.0895252	0.370949		-0.127389	0.266552	-0.477914	0.632711	0.888792		0.0259996	0.265028	0.098101	0.921852	0.992154		-0.55916	0.269342	-2.07602	0.0378921	0.605846
ENSG00000004961.14	HCCS	528.224	496.766	515.171	573.479	497.482	558.22	528.12	543.168	493.436	665.265	450.83	462.563	514.68	622.92	ENSG00000004961	X	11111301	11123078	11777			0.19536	0.100134	1.951	0.0510575	0.292776		0.155416	0.100401	1.54796	0.121631	0.572783		0.0443756	0.10071	0.440626	0.659484	0.962464		-0.0135799	0.100356	-0.135317	0.892361	0.990707
ENSG00000004975.11	DVL2	1957.65	2083.8	1970.54	1835.11	1980.59	1918.23	1844.84	1904.26	2132.51	1879.89	2278.5	1950.97	2079.34	1605.32	ENSG00000004975	17	7225341	7234545	9204			-0.182442	0.0942694	-1.93532	0.0529508	0.297953		-0.120037	0.0942234	-1.27397	0.202675	0.652362		-0.080815	0.0941854	-0.858042	0.390869	0.907595		-0.0744063	0.094014	-0.791439	0.428688	0.916997
ENSG00000005007.12	UPF1	4872.39	4552.55	4857	4974.93	4898.46	5079.02	4681.52	4966.71	5326.13	5515.67	4270.71	4745.01	3931.85	4672.34	ENSG00000005007	19	18831938	18868236	36298			0.13368	0.0889124	1.50351	0.132709	0.443365		0.159408	0.0889184	1.79275	0.0730136	0.501224		0.102045	0.0889352	1.14741	0.251213	0.86127		0.108696	0.0888663	1.22314	0.221275	0.828765
ENSG00000005020.12	SKAP2	384.822	363.197	374.396	379.458	404.081	402.978	403.604	330.762	324.388	396.377	309.788	293.765	415.009	496.927	ENSG00000005020	7	26667062	26995239	328177			0.0596961	0.129404	0.461317	0.644571	0.860686		0.16073	0.129123	1.24478	0.213211	0.662562		0.0573168	0.129473	0.442694	0.657987	0.962464		0.159009	0.128533	1.2371	0.21605	0.824579
ENSG00000005022.5	SLC25A5	5787.93	5653.37	5646.72	6161.54	5567.59	5910.4	5398.56	5324.95	6043.44	6882.13	5430.95	5600.19	5740.53	6838.91	ENSG00000005022	X	119468400	119471319	2919			0.116971	0.0693877	1.68576	0.0918415	0.37612		0.0563288	0.0694333	0.811265	0.417213	0.790348		-0.00147731	0.0694504	-0.0212714	0.983029	0.998345		-0.0300676	0.0693909	-0.433307	0.664792	0.965415
ENSG00000005059.15	MCUB	161.188	142.764	161.378	182.842	160.294	158.661	78.7171	114.129	123.359	134.444	204.007	254.596	164.973	228.199	ENSG00000005059	4	109560205	109688726	128521			0.355128	0.153789	2.30919	0.020933	0.197701		0.140762	0.15539	0.905861	0.365009	0.767103		0.183227	0.155176	1.18077	0.237695	0.855888		0.198372	0.153748	1.29024	0.196966	0.815838
ENSG00000005075.15	POLR2J	700.994	655.463	685.296	769.845	726.791	667.576	593.956	650.956	776.704	1028.03	616.218	756.328	634.973	644.066	ENSG00000005075	7	102473118	102478907	5789			0.220459	0.109388	2.01539	0.0438638	0.272626		0.0225127	0.109962	0.204731	0.837782	0.955643		0.0765963	0.109774	0.697761	0.485327	0.931579		0.151092	0.109245	1.38306	0.166647	0.79044
ENSG00000005100.12	DHX33	909.45	880.094	909.345	913.947	934.91	908.953	894.512	870.759	933.187	964.286	915.932	996.936	776.746	823.805	ENSG00000005100	17	5440912	5469060	28148			0.0562842	0.0690127	0.815563	0.41475	0.72552		0.045055	0.0691234	0.651804	0.514527	0.841131		0.0500457	0.0690983	0.724267	0.468902	0.92746		0.0930685	0.0685083	1.3585	0.174305	0.799516
ENSG00000005102.12	MEOX1	49.0677	46.6957	62.7818	45.6624	45.6346	44.5639	1.43122	3.17024	9.1377	6.95399	33.5814	28.9102	142.633	143.615	ENSG00000005102	17	43640388	43661954	21566			2.31363e-05	0.523934	4.41589e-05	0.999965	0.999965		0.187665	0.518973	0.361608	0.717645	0.918741		0.505772	0.515518	0.981093	0.326547	0.890303		0.501187	0.512376	0.978162	0.327994	0.8845
ENSG00000005108.15	THSD7A	1291.37	1367.53	1080.26	1224.22	1507.3	1277.52	845.851	828.489	1732.74	1497.43	1235.79	1084.6	1655.74	1486.37	ENSG00000005108	7	11370357	11832198	461841			-0.146918	0.117267	-1.25285	0.210261	0.541075		-0.079996	0.117252	-0.682259	0.495075	0.832184		-0.350163	0.117598	-2.97764	0.00290476	0.13551		0.170723	0.116759	1.46219	0.14369	0.770345
ENSG00000005156.11	LIG3	2207.79	2237.51	2223.81	2357.24	2074.28	2146.12	2245.58	2216	2413.49	2384.06	2089.6	2308.15	2201.35	2520.76	ENSG00000005156	17	34980494	35009743	29249			0.0770949	0.0630649	1.22247	0.221531	0.554622		-0.0594998	0.063279	-0.940276	0.347076	0.757181		-0.0056822	0.0631936	-0.0899174	0.928353	0.992926		-0.108906	0.0631099	-1.72566	0.0844081	0.70157
ENSG00000005175.9	RPAP3	1097.18	1068.38	1081.37	1129	1127.93	1079.23	1144.98	1256.47	1159.35	1214.63	1032.63	891.554	936.563	1153.33	ENSG00000005175	12	47661249	47706061	44812			0.0741189	0.0871079	0.850886	0.394833	0.711931		0.0172662	0.0872801	0.197825	0.843182	0.957704		0.0145226	0.0872581	0.166433	0.867816	0.989156		0.0753742	0.0868462	0.867905	0.385447	0.906257
ENSG00000005187.11	ACSM3	105.736	117.463	93.653	112.081	96.3758	109.108	113.066	117.299	108.51	117.059	111.658	93.2588	136.618	120.707	ENSG00000005187	16	20610243	20797581	187338			-0.0818433	0.150657	-0.543243	0.586962	0.830081		-0.129567	0.151437	-0.855584	0.392228	0.779737		-0.336463	0.153865	-2.18674	0.0287618	0.503655		-0.306544	0.151451	-2.02404	0.0429658	0.630452
ENSG00000005189.19	REXO5	292.127	300.842	284.001	294.964	283.008	297.82	379.273	361.407	222.731	198.189	297.195	350.653	304.168	269.609	ENSG00000005189	16	20806429	20849668	43239			-0.0336338	0.134997	-0.249145	0.803249	0.929591		-0.00390153	0.134892	-0.0289233	0.976926	0.993988		-0.0665195	0.13524	-0.491861	0.622817	0.956874		-0.0751628	0.134442	-0.559072	0.576113	0.948875
ENSG00000005194.14	CIAPIN1	2251.17	2161.05	2250.64	2376.7	2211.65	2255.8	2174.02	2242.42	1981.74	2366.67	2352.37	2532.91	2136.05	2364.81	ENSG00000005194	16	57428169	57447528	19359			0.138144	0.0564481	2.44727	0.0143942	0.166234		0.0598269	0.0565863	1.05727	0.290389	0.720436		0.0580039	0.0565909	1.02497	0.305379	0.882552		0.0341586	0.0563805	0.605858	0.544609	0.942598
ENSG00000005206.16	SPPL2B	2047.63	2211.03	2169.33	1860.16	1847.16	2150.45	2169.73	2384.02	2251.3	1915.82	2060.22	1766.32	2362.89	1374.48	ENSG00000005206	19	2328615	2354806	26191			-0.261741	0.168627	-1.55218	0.120618	0.425863		-0.0779403	0.168541	-0.46244	0.643766	0.89328		-0.0491228	0.168518	-0.291498	0.770671	0.975743		-0.280061	0.168552	-1.66157	0.0965982	0.714589
ENSG00000005238.19	FAM214B	1152.66	1241.7	1060.79	1147.33	1069.59	1243.89	1112.06	1034.56	1543.13	1357.19	904.178	1008.13	1407.42	1189.45	ENSG00000005238	9	35104112	35116341	12229			-0.0943185	0.107374	-0.878414	0.379719	0.700786		-0.000526239	0.107308	-0.00490399	0.996087	0.998507		-0.2082	0.107576	-1.93537	0.0529451	0.617084		-0.196288	0.107323	-1.82894	0.067408	0.672255
ENSG00000005243.9	COPZ2	76.8986	71.8859	86.1024	81.2248	70.4217	74.8581	71.561	80.3128	34.2664	62.5859	55.4093	56.8878	126.307	125.113	ENSG00000005243	17	48026167	48038030	11863			0.218259	0.235004	0.928747	0.35302	0.679867		0.0723515	0.236642	0.305742	0.759801	0.932714		0.221908	0.235024	0.944193	0.345071	0.900283		0.059372	0.234925	0.252728	0.800479	0.982651
ENSG00000005249.12	PRKAR2B	2515.37	2487	2504.65	2415.59	2720.46	2449.14	3037.05	2742.26	2541.42	2581.09	2293.61	2308.15	2075.91	2030.88	ENSG00000005249	7	107044649	107161811	117162			-0.0380041	0.109861	-0.34593	0.729395	0.899622		-0.0356974	0.109884	-0.324864	0.745284	0.927855		0.0200467	0.109839	0.18251	0.855182	0.987521		0.123923	0.10967	1.12996	0.258494	0.851988
ENSG00000005302.17	MSL3	759.48	792.645	778.661	732.381	754.211	739.504	734.215	731.269	710.456	739.441	854.646	729.283	871.262	729.53	ENSG00000005302	X	11758159	11775753	17594			-0.114036	0.0847532	-1.34551	0.17846	0.503505		-0.101271	0.0847862	-1.19443	0.23231	0.675514		-0.0262091	0.0845583	-0.309953	0.756597	0.975593		-0.0744135	0.0842266	-0.883491	0.376971	0.901617
ENSG00000005339.14	CREBBP	2916.41	2818.33	2825.67	2932.14	3154.24	2851.64	3443.51	3597.17	3105.67	2866.2	2523.64	2614.04	2200.49	2651.16	ENSG00000005339	16	3725054	3880726	155672			0.0641639	0.075475	0.850134	0.395251	0.711931		0.0210432	0.075534	0.278593	0.780557	0.939212		0.00985815	0.075538	0.130506	0.896166	0.990876		0.175368	0.0752748	2.32971	0.0198216	0.522083
ENSG00000005379.15	TSPOAP1	2493.68	2801.86	2494.79	2142.05	2696.87	2332.82	2609.11	2721.12	2726.46	1929.73	3374.09	2521.72	2497.79	1395.62	ENSG00000005379	17	58301228	58328760	27532			-0.420726	0.128262	-3.28021	0.00103729	0.0477879		-0.280153	0.12817	-2.18579	0.0288313	0.374904		-0.17579	0.12812	-1.37207	0.170042	0.810572		-0.0759206	0.127965	-0.593292	0.552985	0.945182
ENSG00000005436.13	GCFC2	515.507	546.25	503.737	520.163	507.694	499.693	551.019	473.423	475.16	519.231	634.688	539.968	524.132	548.029	ENSG00000005436	2	75652000	75710989	58989			-0.0674216	0.110107	-0.612325	0.540323	0.806133		-0.134274	0.110399	-1.21626	0.223885	0.670576		-0.113854	0.110331	-1.03193	0.302105	0.881361		-0.106855	0.109762	-0.97352	0.330295	0.886007
ENSG00000005448.16	WDR54	1913.05	1906.84	2068.5	1909.25	1812.34	1868.32	2089.58	2147.31	1706.46	1827.74	1904.9	1822.28	1926.4	1839.69	ENSG00000005448	2	74421678	74425755	4077			0.000258176	0.0698525	0.00369601	0.997051	0.999143		-0.028665	0.0699168	-0.409987	0.681816	0.907295		0.116641	0.0697209	1.67297	0.0943326	0.729568		-0.076386	0.0697424	-1.09526	0.273403	0.858762
ENSG00000005469.11	CROT	441.852	414.261	436.559	471.928	432.053	454.458	356.374	414.245	405.485	416.08	371.914	480.283	523.273	577.104	ENSG00000005469	7	87345681	87399795	54114			0.19653	0.121681	1.61513	0.106283	0.400686		0.140785	0.121954	1.15441	0.24833	0.689173		0.0545466	0.122209	0.446338	0.655353	0.962203		0.0711649	0.1216	0.585237	0.558388	0.946783
ENSG00000005471.16	ABCB4	18.3787	19.491	19.6526	17.9313	20.2435	14.5749	11.4498	13.7377	7.99548	12.749	32.7418	21.4495	25.777	23.789	ENSG00000005471	7	87401697	87480435	78738			-0.0463785	0.445817	-0.10403	0.917145	NA		-0.493351	0.457853	-1.07753	0.281243	NA		0.127848	0.442523	0.288907	0.772652	NA		0.0994502	0.439295	0.226386	0.820901	0.984863
ENSG00000005483.20	KMT2E	3744.65	3810.96	3650.54	3774.9	3753.15	3733.72	3839.96	3842.33	4338.12	3949.86	3723.33	3887.96	3342.41	3419.45	ENSG00000005483	7	105014179	105114361	100182			-0.010189	0.0588749	-0.173062	0.862603	0.955144		-0.0309268	0.0589197	-0.524897	0.599655	0.874608		-0.0620053	0.0589388	-1.05203	0.292787	0.877203		-0.0187208	0.0587679	-0.318555	0.750064	0.975151
ENSG00000005486.16	RHBDD2	5873.37	5466.55	5999.59	6147.25	5825.21	5928.25	5922.38	6283.42	6223.91	7128.99	4858.38	5553.56	4861.54	5623.02	ENSG00000005486	7	75842602	75888926	46324			0.171091	0.0735476	2.32627	0.0200044	0.19416		0.117912	0.073588	1.60233	0.109082	0.559554		0.147383	0.0735663	2.0034	0.045134	0.601585		0.0888467	0.0735249	1.20839	0.226898	0.834872
ENSG00000005513.9	SOX8	1859.27	1741.86	1937.14	2047.18	1644.95	1925.23	2056.66	2422.06	2127.94	2679.6	1767.22	2116.97	1015.61	970.064	ENSG00000005513	16	981808	986979	5171			0.199684	0.150683	1.32519	0.185109	0.51152		0.139448	0.150763	0.924951	0.354992	0.762131		0.164383	0.150732	1.09056	0.275465	0.872622		-0.0518485	0.150766	-0.3439	0.730921	0.973414
ENSG00000005700.14	IBTK	1659.44	1596.05	1668.33	1707.1	1666.15	1659.58	1655.92	1424.49	1597.95	1692.14	1421.33	1511.72	1709.01	2200.05	ENSG00000005700	6	82169983	82247754	77771			0.0870006	0.100046	0.86961	0.384514	0.704251		0.056057	0.100112	0.55994	0.57552	0.865722		0.0620571	0.100093	0.619992	0.535263	0.943781		0.061726	0.0999186	0.617763	0.536732	0.942178
ENSG00000005801.16	ZNF195	915.577	906.787	949.732	893.84	920.503	907.024	923.136	946.845	977.733	988.625	948.674	913.003	777.605	726.887	ENSG00000005801	11	3339261	3379222	39961			-0.0252161	0.0641954	-0.392802	0.694465	0.884223		0.00184881	0.0642071	0.0287944	0.977029	0.994009		0.0639313	0.0639923	0.999047	0.317772	0.885968		0.0189894	0.0636259	0.298454	0.765357	0.978939
ENSG00000005810.17	MYCBP2	2634.28	2499.99	2270.54	2547.25	2937.94	2915.65	2265.62	2173.73	2530	2341.18	2381.76	2328.67	2822.58	3345.44	ENSG00000005810	13	77044655	77327050	282395			0.0185764	0.132606	0.140087	0.888591	0.96527		0.205278	0.132515	1.5491	0.121358	0.572783		-0.138255	0.132708	-1.0418	0.297505	0.879167		0.214322	0.132432	1.61835	0.105587	0.73395
ENSG00000005812.10	FBXL3	1603.11	1582.44	1555.34	1695.37	1506.47	1675.94	1428.36	1360.03	1603.67	1834.69	1647.17	1641.35	1650.59	1945.41	ENSG00000005812	13	76992598	77027195	34597			0.092769	0.0707501	1.31122	0.189783	0.517597		0.0824354	0.0708148	1.1641	0.244384	0.68644		-0.025027	0.0709726	-0.35263	0.724366	0.97036		-0.0759024	0.070784	-1.07231	0.283581	0.863059
ENSG00000005844.17	ITGAL	28.3015	27.9053	24.1207	30.2872	29.7885	29.4056	31.4868	50.7238	43.4041	34.7699	9.23488	7.4607	27.4954	28.1944	ENSG00000005844	16	30472658	30523185	50527			0.0891801	0.290055	0.307459	0.758494	NA		0.101951	0.290245	0.35126	0.725393	NA		-0.221318	0.298355	-0.741793	0.458213	NA		0.114912	0.286337	0.401315	0.688188	0.968162
ENSG00000005882.11	PDK2	2011.53	2042.64	2086.33	2015.24	2051.44	1861.99	1947.89	2009.93	1963.46	1958.71	2453.12	2308.15	1806.11	1784.18	ENSG00000005882	17	50094737	50112152	17415			-0.0170497	0.0727747	-0.234281	0.814767	0.934414		-0.138962	0.0729461	-1.90499	0.0567808	0.457566		0.0350941	0.0727372	0.482477	0.629467	0.958473		0.00807002	0.072554	0.111228	0.911436	0.991053
ENSG00000005884.17	ITGA3	1482.43	1570.03	1434.84	1348.29	1522.89	1536.11	2221.25	1841.91	1302.12	1174.06	1377.68	1245	1379.07	1132.18	ENSG00000005884	17	50055968	50090481	34513			-0.214041	0.0660972	-3.23827	0.00120257	0.0512575		-0.0428225	0.0657771	-0.651024	0.515031	0.841384		-0.148472	0.0659952	-2.24973	0.0244658	0.468689		-0.0577536	0.0654879	-0.881897	0.377833	0.901963
ENSG00000005889.15	ZFX	469.782	486.688	468.134	461.447	464.688	467.954	518.101	470.252	527.702	464.758	455.867	442.046	445.082	468.732	ENSG00000005889	X	24149173	24216255	67082			-0.0707811	0.0960075	-0.737245	0.460973	0.758029		-0.0508105	0.0960374	-0.52907	0.596757	0.873258		-0.0539168	0.0960232	-0.561497	0.574459	0.951163		-0.059777	0.0953835	-0.626702	0.530855	0.940798
ENSG00000005893.15	LAMP2	4402.07	4215.7	4463.84	4653.25	4232.56	4445	5246.85	4732.11	4119.96	4515.46	3587.33	4139.76	3908.65	5225.66	ENSG00000005893	X	120427827	120469365	41538			0.15419	0.0987028	1.56216	0.11825	0.422319		0.0802585	0.0987452	0.812784	0.416342	0.790348		0.094876	0.0987342	0.960924	0.33659	0.895355		0.0151646	0.098698	0.153647	0.877888	0.990678
ENSG00000005961.17	ITGA2B	238.323	282.293	260.043	196.037	249.233	204.007	241.876	239.882	229.585	137.921	349.246	258.327	308.464	148.021	ENSG00000005961	17	44372180	44389505	17325			-0.547181	0.162075	-3.37609	0.00073524	0.0413379		-0.481452	0.161649	-2.97839	0.00289772	0.153062		-0.128572	0.159992	-0.803614	0.42162	0.912515		-0.203513	0.159474	-1.27616	0.201901	0.818044
ENSG00000006007.11	GDE1	1700.31	1631.66	1670.14	1703.83	1775.59	1720.36	1733.21	1553.42	1612.8	1752.4	1548.94	1661.87	1631.68	1847.62	ENSG00000006007	16	19501689	19522145	20456			0.0622283	0.0753563	0.825787	0.408925	0.721816		0.0745656	0.0753777	0.989226	0.322553	0.741511		0.0332022	0.0754285	0.440181	0.659806	0.962464		0.12122	0.0750808	1.61453	0.106412	0.73395
ENSG00000006015.17	REX1BD	586.126	599.219	609.253	595.698	560.884	565.576	632.599	704.85	638.496	632.813	614.539	561.418	511.243	483.71	ENSG00000006015	19	18588685	18592336	3651			-0.018753	0.107887	-0.173821	0.862006	0.954879		-0.0891918	0.108192	-0.824381	0.409723	0.787112		0.0234644	0.107833	0.217598	0.827742	0.983187		-0.111956	0.107738	-1.03915	0.298734	0.872166
ENSG00000006016.10	CRLF1	811.793	783.837	842.778	831.307	763.612	837.432	988.972	971.15	866.939	999.056	474.337	525.047	805.101	829.973	ENSG00000006016	19	18572220	18607741	35521			0.0906885	0.110185	0.823058	0.410475	0.722181		0.0856081	0.110312	0.776054	0.437717	0.802405		0.147628	0.110098	1.34089	0.179958	0.819108		-0.0411462	0.110179	-0.373449	0.708814	0.971913
ENSG00000006025.11	OSBPL7	798.99	981.367	784.502	643.336	690.761	894.985	777.152	808.411	1133.07	697.717	827.781	690.115	1187.46	377.1	ENSG00000006025	17	47807372	47821834	14462			-0.57867	0.324513	-1.7832	0.0745543	0.341722		-0.183849	0.324233	-0.567028	0.570695	0.86409		-0.318816	0.324316	-0.983041	0.325587	0.889685		-0.522173	0.324344	-1.60994	0.107412	0.73395
ENSG00000006042.11	TMEM98	1460.86	1379.28	1551.89	1505.72	1581.1	1286.29	1385.42	1647.47	1278.14	1330.53	1646.33	1673.06	1207.22	1371.83	ENSG00000006042	17	32927910	32945106	17196			0.128449	0.105704	1.21517	0.2243	0.558043		-0.111921	0.10601	-1.05576	0.291078	0.720613		0.180503	0.105669	1.7082	0.0875995	0.721454		0.191549	0.105457	1.81637	0.0693134	0.678135
ENSG00000006047.12	YBX2	307.467	292.673	342.904	265.909	339.32	296.527	413.622	552.679	199.887	165.737	239.267	172.529	317.916	172.691	ENSG00000006047	17	7288252	7294615	6363			-0.293001	0.179566	-1.63171	0.10274	0.394656		-0.0424476	0.178497	-0.237806	0.812031	0.946713		0.105947	0.177981	0.595271	0.551662	0.948366		0.0688835	0.177488	0.388102	0.697941	0.970534
ENSG00000006062.14	MAP3K14	525.327	525.848	490.15	528.03	510.685	571.921	682.692	746.063	468.307	406.808	423.965	410.339	528.428	548.91	ENSG00000006062	17	45263121	45317040	53919			-0.0093244	0.0822055	-0.113428	0.909691	0.97049		0.113524	0.0817646	1.38842	0.165008	0.618314		-0.100427	0.082679	-1.21466	0.224495	0.848558		-0.0495486	0.0817112	-0.606387	0.544258	0.94239
ENSG00000006071.13	ABCC8	378.251	427.842	359.453	345.934	359.39	398.638	440.816	434.323	734.442	566.75	258.577	260.192	277.532	122.469	ENSG00000006071	11	17392498	17476879	84381			-0.361205	0.174228	-2.07318	0.0381555	0.256653		-0.14818	0.173823	-0.852476	0.39395	0.779976		-0.261856	0.173991	-1.50499	0.132326	0.788876		-0.275324	0.173596	-1.586	0.112738	0.741207
ENSG00000006116.3	CACNG3	270.396	256.285	303.562	248.386	273.405	270.342	227.564	321.251	309.539	227.164	219.958	210.765	268.081	234.366	ENSG00000006116	16	24255553	24362801	107248			-0.067487	0.135567	-0.497812	0.618617	0.848111		0.060497	0.135052	0.447953	0.654187	0.897565		0.227153	0.134193	1.69273	0.0905075	0.724059		0.0645826	0.13417	0.481349	0.630268	0.959614
ENSG00000006118.14	TMEM132A	14941.3	15955.2	15203.3	14080	16408.8	13059.1	14941.9	15482.4	15696.3	13741.1	18426.9	16378.1	14755.6	10718.3	ENSG00000006118	11	60924463	60937159	12696			-0.191113	0.0879277	-2.17352	0.0297409	0.230235		-0.299488	0.0879461	-3.40535	0.000660783	0.0836916		-0.0653744	0.0879129	-0.743627	0.457102	0.92382		0.0357075	0.0878768	0.406336	0.684496	0.967076
ENSG00000006125.17	AP2B1	18955.1	18132.9	17386.4	19624.3	19143.2	20488.5	18478.5	17837.9	19012.1	19234.7	17664.6	19382.9	17376.3	22041.9	ENSG00000006125	17	35578046	35726409	148363			0.112691	0.0791947	1.42297	0.154746	0.471552		0.174564	0.0791904	2.20436	0.0274991	0.368825		-0.0623925	0.0792193	-0.787592	0.430935	0.915533		0.0765788	0.0791816	0.967129	0.33348	0.887714
ENSG00000006128.11	TAC1	250.857	256.874	204.577	209.22	367.585	216.031	462.284	389.94	306.113	252.662	89.8302	71.8092	169.269	122.469	ENSG00000006128	7	97731908	97740472	8564			-0.321054	0.195395	-1.6431	0.100361	0.390836		-0.191235	0.195082	-0.980284	0.326946	0.744418		-0.259097	0.195114	-1.32792	0.184203	0.820644		0.483788	0.191448	2.52699	0.0115044	0.456364
ENSG00000006194.9	ZNF263	2920.02	2793.64	2972.96	2947.02	2744.6	3141.87	2820.93	2643.98	3382.09	3451.5	2197.06	2344.52	2774.46	3348.09	ENSG00000006194	16	3263800	3301401	37601			0.0767327	0.1158	0.662633	0.507566	0.786026		0.161249	0.115786	1.39264	0.163728	0.617348		0.110847	0.115792	0.957297	0.338417	0.895355		-0.0433811	0.115795	-0.374637	0.70793	0.971864
ENSG00000006210.6	CX3CL1	727.428	730.891	733.452	721.893	791.243	659.658	1295.25	1178.27	700.176	687.286	542.339	557.687	385.795	464.327	ENSG00000006210	16	57372458	57385048	12590			0.0314061	0.1168	0.268887	0.788016	0.924933		-0.167199	0.117398	-1.42421	0.154385	0.60517		0.0536332	0.116801	0.459185	0.646101	0.961554		0.15029	0.116221	1.29314	0.195961	0.81561
ENSG00000006282.20	SPATA20	1962.43	1919.16	2081.51	2020.54	1901.19	1889.76	2375.82	2594.31	1529.42	1599.42	2150.89	2333.33	1620.51	1555.1	ENSG00000006282	17	50543058	50555852	12794			0.063809	0.0682397	0.935071	0.349751	0.677749		-0.02265	0.0683539	-0.331364	0.74037	0.926222		0.114756	0.0681962	1.68273	0.0924264	0.727298		-0.023089	0.0681215	-0.338939	0.734656	0.974313
ENSG00000006283.17	CACNA1G	932.175	1014.32	929.59	879.878	1007.99	829.098	1376.83	1082.11	1462.03	1274.9	585.155	596.856	633.254	565.65	ENSG00000006283	17	50561068	50627474	66406			-0.174276	0.102666	-1.69751	0.0896008	0.370993		-0.26283	0.103037	-2.55084	0.0107464	0.270889		-0.0800038	0.102521	-0.780364	0.435177	0.916673		0.0462276	0.102008	0.453175	0.650423	0.961802
ENSG00000006327.13	TNFRSF12A	260.429	246.831	254.56	257.276	262.118	281.362	276.225	331.818	225.016	227.164	230.032	184.652	256.051	285.468	ENSG00000006327	16	3018445	3022383	3938			0.0298959	0.142206	0.210229	0.833489	0.943083		0.16959	0.141665	1.19712	0.231261	0.674176		0.0147918	0.142363	0.103902	0.917247	0.991838		0.0614096	0.141333	0.434505	0.663922	0.965415
ENSG00000006377.10	DLX6	20.0096	20.238	20.7539	16.1347	24.269	18.6522	22.8995	23.2484	6.85327	5.79499	15.1116	20.5169	36.0878	14.9783	ENSG00000006377	7	97005548	97011039	5491			-0.266742	0.395236	-0.674894	0.499743	NA		-0.0604933	0.390007	-0.155108	0.876736	NA		0.145213	0.38509	0.37709	0.706107	NA		0.300025	0.378076	0.793557	0.427453	0.916997
ENSG00000006432.15	MAP3K9	1217.19	1222.57	990.779	1093.2	1405.91	1373.49	1262.34	1077.88	1327.25	1080.19	1149.32	983.88	1151.37	1230.86	ENSG00000006432	14	70722526	70809534	87008			-0.159462	0.0950294	-1.67803	0.0933413	0.378593		0.168774	0.0945503	1.78502	0.0742586	0.502804		-0.301825	0.0953277	-3.16619	0.0015445	0.0875578		0.204121	0.0942684	2.16532	0.0303633	0.578624
ENSG00000006451.7	RALA	3152.9	3105.26	3113.2	3149.2	3081.82	3315	3100.02	2467.5	3149.08	3428.32	2852.74	2686.78	3319.22	4014.18	ENSG00000006451	7	39623483	39708124	84641			0.000231996	0.0923367	0.0025125	0.997995	0.999358		0.0912115	0.0923039	0.988166	0.323071	0.741511		-0.00167413	0.0923506	-0.0181279	0.985537	0.998608		-0.0241527	0.0922647	-0.261776	0.793494	0.981622
ENSG00000006453.13	BAIAP2L1	506.616	515.462	482.687	476.077	493.455	565.397	941.742	843.284	296.975	270.046	366.876	362.777	456.252	428.203	ENSG00000006453	7	98291651	98401068	109417			-0.100721	0.107809	-0.934251	0.350175	0.677902		0.160835	0.106823	1.50563	0.132162	0.584067		-0.0675313	0.107708	-0.626985	0.530669	0.942535		-0.00210464	0.10679	-0.0197083	0.984276	0.998485
ENSG00000006459.10	KDM7A	534.816	558.247	514.134	540.6	511.974	549.124	569.625	525.203	721.878	555.16	486.09	543.699	455.393	538.337	ENSG00000006459	7	140084746	140177035	92289			-0.0212175	0.126945	-0.16714	0.86726	0.957015		-0.0213678	0.12706	-0.168171	0.866448	0.963212		-0.113438	0.127258	-0.891405	0.372712	0.904039		-0.099543	0.126787	-0.785118	0.432384	0.916997
ENSG00000006468.13	ETV1	590.856	584.336	575.789	586.773	639.395	567.986	520.964	573.814	616.794	611.951	581.797	559.553	617.788	601.774	ENSG00000006468	7	13891228	13991425	100197			0.00848034	0.139735	0.0606887	0.951607	0.984358		-0.0565755	0.139948	-0.404262	0.68602	0.907589		-0.0249164	0.139865	-0.178146	0.858608	0.987771		0.123459	0.139202	0.886905	0.37513	0.901496
ENSG00000006530.15	AGK	1277.23	1230.8	1268.71	1319.76	1287.51	1279.35	1236.57	1339.95	1154.78	1452.22	1294.56	1173.2	1237.29	1313.68	ENSG00000006530	7	141551189	141655244	104055			0.0952165	0.0763831	1.24656	0.212557	0.543867		0.0529036	0.0765119	0.691443	0.489287	0.829101		0.0400142	0.0765216	0.522914	0.601034	0.952776		0.0610817	0.0761814	0.801794	0.422672	0.916997
ENSG00000006534.15	ALDH3B1	221.827	195.318	227.143	245.337	228.444	212.893	214.683	301.173	252.429	315.247	233.39	290.035	80.7679	74.8914	ENSG00000006534	11	68008578	68029282	20704			0.275114	0.144077	1.90949	0.0561989	0.306103		0.119334	0.145286	0.821375	0.411433	0.788105		0.170797	0.14492	1.17856	0.238572	0.855888		0.213441	0.143645	1.4859	0.137306	0.765628
ENSG00000006576.16	PHTF2	1053.95	1058.14	1086.83	1026.27	1062.65	1035.86	1167.87	928.88	1134.22	1150.88	926.006	968.026	1004.44	1057.29	ENSG00000006576	7	77798792	77957503	158711			-0.0396948	0.0898907	-0.44159	0.658786	0.867448		-0.0323624	0.0899525	-0.359772	0.719018	0.919416		0.0415723	0.0897788	0.463053	0.643326	0.961515		0.00427135	0.0895476	0.0476992	0.961956	0.996874
ENSG00000006607.13	FARP2	819.157	817.541	834.017	788.956	810.952	844.319	850.144	793.617	743.58	734.805	765.655	750.733	910.786	876.67	ENSG00000006607	2	241356243	241494841	138598			-0.050199	0.0680656	-0.737509	0.460813	0.758001		0.0489305	0.0678033	0.721653	0.470508	0.819522		0.0274909	0.0678679	0.405065	0.685429	0.965852		-0.00933998	0.0674403	-0.138493	0.889851	0.990678
ENSG00000006611.15	USH1C	43.3465	49.8969	48.3717	35.6873	46.8299	35.9465	85.8731	60.2346	34.2664	26.6569	56.2488	38.2361	23.1993	17.6215	ENSG00000006611	11	17493895	17544416	50521			-0.475782	0.286861	-1.65858	0.0971998	NA		-0.439879	0.286502	-1.53535	0.124699	0.575593		-0.0990538	0.280699	-0.352883	0.724176	0.97036		-0.178375	0.279162	-0.638965	0.522845	0.938512
ENSG00000006625.17	GGCT	139.334	135.723	154.764	141.448	127.381	137.354	131.672	155.342	158.767	170.373	116.695	119.371	135.759	120.707	ENSG00000006625	7	30496621	30504844	8223			0.0508074	0.143288	0.354583	0.722902	0.896759		0.0107692	0.143978	0.0747978	0.940376	0.982784		0.183574	0.142326	1.28981	0.197118	0.83417		-0.105258	0.143398	-0.734027	0.462932	0.922135
ENSG00000006634.7	DBF4	428.539	412.201	450.138	445.939	408.893	425.522	382.136	406.848	421.476	492.574	488.609	473.754	356.581	410.581	ENSG00000006634	7	87876216	87909541	33325			0.112406	0.113275	0.992332	0.321036	0.652778		0.0418056	0.113645	0.36786	0.712977	0.917794		0.129845	0.113297	1.14606	0.25177	0.861796		-0.00667874	0.113171	-0.0590147	0.95294	0.996115
ENSG00000006638.11	TBXA2R	14.3221	16.631	14.2767	10.0336	20.7161	9.95328	28.6244	14.7945	2.28442	0	20.1488	12.1236	15.4662	13.2161	ENSG00000006638	19	3594506	3606840	12334			-0.72188	0.533334	-1.35352	0.175889	NA		-0.470747	0.525107	-0.896478	0.369998	NA		-0.353355	0.52144	-0.677652	0.497992	NA		0.378607	0.499017	0.758705	0.448029	0.917743
ENSG00000006652.13	IFRD1	2751.76	2601.57	2661.39	2848.1	2522.76	3124.97	2861.01	2626.02	3022.29	3660.11	1867.96	2097.39	2655.03	3008.87	ENSG00000006652	7	112422968	112481017	58049			0.123064	0.12748	0.965357	0.334366	0.662914		0.239459	0.127456	1.87876	0.0602772	0.46737		0.059409	0.127524	0.465867	0.641311	0.960683		-0.0688402	0.127516	-0.539856	0.589297	0.952424
ENSG00000006695.10	COX10	642.183	623.363	606.879	688.772	634.727	657.171	611.131	571.7	545.977	705.83	648.96	622.036	687.386	855.524	ENSG00000006695	17	14069496	14208677	139181			0.139126	0.0924486	1.5049	0.13235	0.44286		0.0757663	0.0926847	0.817463	0.413664	0.789657		-0.0374447	0.0930419	-0.402449	0.687353	0.966589		0.0249552	0.0923237	0.270301	0.786928	0.980704
ENSG00000006704.10	GTF2IRD1	2280.12	2405.52	2418.59	2198.64	2307.63	2070.22	2405.88	2268.84	2279.86	2065.33	2817.48	2574.87	2118.87	1885.5	ENSG00000006704	7	74453790	74602604	148814			-0.131569	0.0676589	-1.9446	0.0518235	0.29506		-0.209331	0.0677746	-3.08864	0.00201077	0.13231		0.0089843	0.0675188	0.133064	0.894143	0.990876		-0.0577529	0.0673923	-0.856967	0.391463	0.908386
ENSG00000006712.14	PAF1	1765.62	1801.01	1816.77	1704.15	1863.65	1642.54	1776.14	1507.98	2118.8	2003.91	1750.43	1639.49	1558.65	1665.23	ENSG00000006712	19	39385852	39391195	5343			-0.0799642	0.0838427	-0.95374	0.340215	0.668449		-0.130373	0.0839621	-1.55276	0.12048	0.572783		0.0186032	0.0837498	0.222128	0.824214	0.982732		0.0525993	0.0835258	0.629737	0.528867	0.940192
ENSG00000006715.15	VPS41	1875.53	1948.71	1687.07	1737.54	1986.41	2017.9	1677.39	1683.4	1632.22	1483.52	2231.48	1944.44	2253.77	1838.8	ENSG00000006715	7	38722963	38932394	209431			-0.156946	0.113123	-1.38739	0.165323	0.486155		0.0403797	0.112945	0.357516	0.720705	0.91998		-0.197256	0.113178	-1.74288	0.0813537	0.70471		0.0290907	0.112822	0.257845	0.796526	0.981952
ENSG00000006740.16	ARHGAP44	1232.65	1287.61	1221.45	1160.07	1244.77	1249.35	1547.15	1304.03	1255.29	1113.8	1074.6	1043.57	1273.38	1178.88	ENSG00000006740	17	12789539	12991643	202104			-0.142759	0.0703082	-2.03048	0.042308	0.26862		-0.0387377	0.0701353	-0.552328	0.580724	0.867737		-0.070117	0.0701876	-0.998995	0.317797	0.885968		-0.0428354	0.0697867	-0.613806	0.539344	0.942178
ENSG00000006744.18	ELAC2	2369.82	2309.46	2465.5	2440.38	2237.49	2396.28	2062.39	2167.39	2469.46	2757.26	2234.84	2388.36	2471.15	2448.51	ENSG00000006744	17	12992391	13018187	25796			0.0789753	0.0829309	0.952302	0.340944	0.66889		0.0505197	0.0829884	0.608756	0.542686	0.853773		0.101486	0.0829289	1.22377	0.221038	0.847394		-0.0467526	0.0829132	-0.563873	0.57284	0.948076
ENSG00000006756.15	ARSD	395.112	412.268	378.897	393.454	421.13	369.81	432.228	481.877	288.98	286.272	517.153	453.238	410.713	352.43	ENSG00000006756	X	2903970	2929351	25381			-0.0675009	0.158124	-0.426886	0.669463	0.872737		-0.180656	0.158413	-1.14041	0.254115	0.693337		-0.106357	0.158294	-0.671895	0.50165	0.933766		0.0236275	0.157352	0.150157	0.880641	0.990678
ENSG00000006757.11	PNPLA4	632.146	564.03	610.96	700.508	603.079	682.152	605.406	698.51	507.142	623.541	515.474	665.867	628.099	814.114	ENSG00000006757	X	7898247	7927739	29492			0.314654	0.0891889	3.52796	0.000418781	0.0319545		0.282117	0.0893293	3.15817	0.00158762	0.120124		0.114452	0.0898677	1.27356	0.20282	0.839919		0.103874	0.089339	1.16269	0.244954	0.846097
ENSG00000006831.9	ADIPOR2	2867.05	2743.84	2855.65	2963.61	2846.42	2925.74	3227.4	3225.19	2771.01	3073.66	2442.2	2623.37	2534.74	2932.22	ENSG00000006831	12	1688574	1788678	100104			0.116776	0.0659685	1.77018	0.0766967	0.345453		0.094096	0.0660166	1.42534	0.15406	0.605072		0.0628224	0.0660381	0.951305	0.34145	0.898488		0.0582021	0.0658847	0.883393	0.377024	0.901617
ENSG00000006837.11	CDKL3	48.5238	51.5189	52.7178	44.1237	44.4519	49.8066	52.9551	52.8373	57.1106	45.2009	46.1744	32.6406	49.8355	45.8159	ENSG00000006837	5	134286350	134371047	84697			-0.246083	0.227876	-1.0799	0.280188	0.613386		-0.0880399	0.225558	-0.390321	0.696299	0.91127		0.0316524	0.223537	0.141598	0.887397	0.990348		-0.232985	0.225038	-1.03531	0.300523	0.872166
ENSG00000007001.12	UPP2	12.2137	13.333	11.3345	9.39032	17.2646	9.74594	25.7619	15.8512	11.4221	9.27198	7.55581	1.86518	8.59232	10.5729	ENSG00000007001	2	157876702	158136154	259452			-0.472104	0.493999	-0.955678	0.339235	NA		-0.294104	0.487849	-0.60286	0.546602	NA		-0.238156	0.485562	-0.490474	0.623798	NA		0.284994	0.464674	0.61332	0.539665	0.942178
ENSG00000007047.14	MARK4	5746.77	6080.11	5774.96	5852.45	5675.74	5350.6	6690.95	6317.23	6066.29	5499.44	5984.2	6331.34	5579	5261.78	ENSG00000007047	19	45079288	45305283	225995			-0.0560474	0.0580267	-0.965891	0.334099	0.66268		-0.1868	0.0581108	-3.21454	0.00130654	0.112423		-0.0720083	0.0580462	-1.24053	0.214778	0.843883		-0.0965471	0.057966	-1.66558	0.0957969	0.714589
ENSG00000007062.11	PROM1	173.584	173.244	199.072	163.002	170.692	161.908	45.799	41.2131	133.639	93.8788	231.711	202.371	281.828	314.544	ENSG00000007062	4	15963076	16084378	121302			-0.156475	0.256886	-0.60912	0.542445	0.80769		-0.237	0.257406	-0.920727	0.357193	0.762937		0.154849	0.255218	0.606732	0.544029	0.945286		0.084217	0.254654	0.330711	0.740863	0.975151
ENSG00000007080.10	CCDC124	2772.49	2637.39	2867.41	2823.94	2872.97	2660.75	2461.7	2608.05	2788.14	3128.13	2856.93	2966.56	2442.8	2593	ENSG00000007080	19	17933016	17943991	10975			0.0974228	0.0589932	1.65142	0.0986522	0.387802		0.0123361	0.0591276	0.208634	0.834734	0.95493		0.121873	0.0589936	2.06587	0.0388408	0.565157		0.1208	0.0588198	2.05372	0.0400024	0.617979
ENSG00000007129.17	CEACAM21	168.508	184.677	143.417	182.043	129.093	203.308	558.175	487.16	44.5463	71.8579	26.8651	31.708	109.123	137.448	ENSG00000007129	19	41549518	41586844	37326			0.223108	0.234764	0.950352	0.341933	0.669904		0.413872	0.233283	1.77412	0.0760433	0.507008		-0.234598	0.238852	-0.982189	0.326007	0.890244		-0.258246	0.237314	-1.0882	0.276506	0.858762
ENSG00000007168.12	PAFAH1B1	9322.02	9281.24	8982.4	8938.28	10004.1	9404.03	8421.29	8788.96	8944.66	8796.79	10249	9531.04	9509.99	8636.3	ENSG00000007168	17	2593210	2685615	92405			-0.0515219	0.0633499	-0.813291	0.416051	0.726075		0.0125356	0.0633339	0.197929	0.8431	0.957673		-0.0460716	0.0633551	-0.727196	0.467106	0.927455		0.105795	0.063258	1.67244	0.0944373	0.711569
ENSG00000007171.17	NOS2	124.16	112.298	156.446	128.739	119.771	103.546	121.654	153.228	99.3724	134.444	89.8302	95.1239	138.336	132.161	ENSG00000007171	17	27756766	27800499	43733			0.195664	0.163571	1.1962	0.231617	0.56618		-0.123479	0.166858	-0.740029	0.459282	0.814472		0.477642	0.161434	2.95875	0.0030889	0.141521		0.0834496	0.163192	0.511359	0.609099	0.957669
ENSG00000007174.17	DNAH9	95.414	95.71	96.5879	110.674	75.5194	98.5789	157.434	152.172	7.99548	12.749	72.1999	68.0789	145.21	209.696	ENSG00000007174	17	11598431	11969748	371317			0.210031	0.249647	0.841311	0.400174	0.715307		0.204768	0.249285	0.821422	0.411406	0.788105		0.0793796	0.250831	0.316467	0.751648	0.974979		-0.226232	0.251943	-0.897949	0.369213	0.897445
ENSG00000007202.14	KIAA0100	3545.62	3653.59	3409.68	3271.48	3872.18	3521.15	3207.36	3018.07	3884.66	3304.3	3892.92	3500.93	3629.4	3262.62	ENSG00000007202	17	28614440	28645454	31014			-0.159809	0.0827103	-1.93215	0.0533411	0.299333		-0.0574229	0.0826528	-0.694749	0.487213	0.827529		-0.099979	0.0826836	-1.20917	0.226596	0.848577		0.0788677	0.082475	0.956262	0.33894	0.888996
ENSG00000007237.18	GAS7	2533.03	2381.42	2586.78	2430.21	2653.34	2613.41	2710.73	2647.15	1645.93	1593.62	2495.1	2484.41	2673.93	2995.66	ENSG00000007237	17	9910609	10198551	287942			0.0217531	0.118042	0.184283	0.853792	0.951118		0.11614	0.11795	0.984662	0.32479	0.742788		0.0870557	0.118002	0.737749	0.460667	0.925363		0.15327	0.117836	1.30072	0.193356	0.813564
ENSG00000007255.10	TRAPPC6A	831.745	748.569	859.622	970.958	777.08	802.496	579.644	842.227	653.345	1054.69	884.869	958.7	876.417	1028.21	ENSG00000007255	19	45162928	45178237	15309			0.38735	0.133696	2.89724	0.0037646	0.0889765		0.10294	0.134179	0.767182	0.442974	0.805043		0.191802	0.134024	1.4311	0.152402	0.802395		0.0775461	0.133931	0.579	0.562589	0.946783
ENSG00000007264.14	MATK	391.227	390.524	431.474	363.425	409.837	360.874	324.887	317.024	332.384	295.544	510.437	568.878	394.388	272.252	ENSG00000007264	19	3777970	3802129	24159			-0.142119	0.117903	-1.20539	0.228052	0.562679		-0.150777	0.117924	-1.2786	0.201039	0.651745		0.100045	0.116996	0.855115	0.392487	0.907595		0.0556694	0.116438	0.478104	0.632576	0.959956
ENSG00000007314.12	SCN4A	80.4056	78.4018	79.6758	72.2407	95.7786	75.9312	124.516	118.356	105.083	101.992	8.39534	13.9888	75.6125	54.6267	ENSG00000007314	17	63938554	63972918	34364			-0.0941511	0.222881	-0.422427	0.672713	0.874264		0.0586746	0.221449	0.264958	0.791042	0.941438		0.168831	0.219869	0.76787	0.442564	0.918856		0.279644	0.217045	1.28842	0.197601	0.815898
ENSG00000007341.18	ST7L	508.922	529.92	503.944	509.28	482.42	519.043	354.942	415.301	550.546	501.846	581.797	544.631	632.395	575.342	ENSG00000007341	1	112523518	112620825	97307			-0.0471114	0.104515	-0.450763	0.65216	0.863842		-0.0254231	0.104516	-0.243247	0.807814	0.946198		-0.0643346	0.104649	-0.614763	0.538711	0.944723		-0.125597	0.104266	-1.20458	0.228366	0.836082
ENSG00000007350.16	TKTL1	106.125	92.6853	102.284	120.819	134.186	80.6485	34.3493	60.2346	178.185	213.256	141.881	193.046	16.3254	16.7404	ENSG00000007350	X	154295671	154330350	34679			0.375173	0.274633	1.36609	0.171912	0.495378		0.0252685	0.278664	0.0906774	0.927749	0.979601		0.220236	0.276493	0.796534	0.425722	0.912999		0.821535	0.27087	3.03296	0.00242171	0.302045
ENSG00000007372.22	PAX6	1860.22	1948	1888.55	1799.02	1992.08	1673.44	1341.05	1408.64	2701.33	2374.79	2016.56	1870.77	1733.07	1541.88	ENSG00000007372	11	31784779	31818062	33283			-0.104138	0.09385	-1.10962	0.267164	0.601947		-0.20504	0.0940368	-2.18042	0.0292261	0.375752		-0.039807	0.0938129	-0.424324	0.67133	0.964597		0.0704649	0.0935533	0.753206	0.451326	0.919787
ENSG00000007376.7	RPUSD1	707.999	677.991	742.459	722.664	704.999	691.88	717.041	776.709	713.882	800.867	662.392	706.901	618.647	606.18	ENSG00000007376	16	784974	788397	3423			0.0876258	0.0831607	1.05369	0.292024	0.625159		0.029463	0.0834413	0.353098	0.724015	0.921363		0.133579	0.0830891	1.60766	0.10791	0.761853		0.0582378	0.0828192	0.703192	0.481936	0.926461
ENSG00000007384.15	RHBDF1	975.344	1083.3	967.189	923.259	846.672	1056.3	964.642	1169.82	1016.57	900.541	868.078	776.845	1483.89	845.832	ENSG00000007384	16	58059	76355	18296			-0.200973	0.159894	-1.25691	0.208786	0.539795		-0.0910939	0.159778	-0.570126	0.568592	0.862921		-0.162329	0.159852	-1.0155	0.30987	0.885665		-0.364594	0.159892	-2.28025	0.0225928	0.537512
ENSG00000007392.16	LUC7L	1931.5	2309.81	2017.68	1690.3	1816.58	1823.14	2301.4	2241.36	2252.44	1578.55	2306.2	1791.5	2379.21	1149.8	ENSG00000007392	16	188969	229463	40494			-0.474564	0.155098	-3.05977	0.00221505	0.0702041		-0.349912	0.155022	-2.25717	0.0239974	0.351329		-0.210502	0.154937	-1.35863	0.174264	0.812403		-0.372138	0.154927	-2.40203	0.0163044	0.494212
ENSG00000007402.11	CACNA2D2	3035.87	3003.73	2976.59	2959.94	3269.32	2969.75	3608.1	4036.77	3303.28	3086.41	2686.51	2555.29	2417.02	2161.28	ENSG00000007402	3	50362799	50504244	141445			-0.0450727	0.0795064	-0.566907	0.570777	0.821397		-0.0427674	0.0795282	-0.537765	0.59074	0.871202		-0.0247699	0.0795071	-0.311544	0.755387	0.975593		0.10371	0.0792897	1.30799	0.190877	0.813564
ENSG00000007516.13	BAIAP3	6189.63	6354.93	6615.77	5869.11	5933.03	6175.31	7400.83	6953.39	6897.82	6163.55	4797.1	5547.96	6323.95	4811.55	ENSG00000007516	16	1333601	1349441	15840			-0.102585	0.106601	-0.962323	0.335887	0.66462		-0.0484846	0.106595	-0.45485	0.649217	0.895931		0.0702697	0.106557	0.659455	0.509604	0.93468		-0.0910727	0.106556	-0.854692	0.392722	0.908657
ENSG00000007520.3	TSR3	1886.7	1807.49	1958.05	1936.69	1951.32	1779.93	1529.97	1852.48	1966.89	2105.9	1951.92	2069.41	1781.19	1718.98	ENSG00000007520	16	1349240	1351911	2671			0.101004	0.0970166	1.0411	0.297831	0.630912		-0.0209099	0.0971779	-0.215172	0.829633	0.953139		0.119133	0.097022	1.22789	0.219487	0.847006		0.111144	0.0968758	1.14728	0.251264	0.848747
ENSG00000007541.16	PIGQ	1156.18	1222.68	1240.83	1102.83	1146.8	1067.73	1157.86	1310.37	1263.29	1085.98	1313.03	1179.72	1156.53	835.259	ENSG00000007541	16	566995	584136	17141			-0.163308	0.134627	-1.21304	0.225115	0.559336		-0.201209	0.134694	-1.49383	0.135221	0.586691		0.0237336	0.134431	0.176548	0.859863	0.987771		-0.113344	0.134385	-0.84343	0.398988	0.91149
ENSG00000007545.15	CRAMP1	589.945	599.531	554.659	574.698	604.427	616.412	523.826	518.863	623.648	548.206	675.825	669.598	574.827	562.126	ENSG00000007545	16	1612325	1677908	65583			-0.0614952	0.087839	-0.700089	0.483872	0.771217		0.0444184	0.087554	0.507326	0.611926	0.880289		-0.11031	0.0880979	-1.25213	0.210523	0.842378		0.0126499	0.0870854	0.145258	0.884507	0.990678
ENSG00000007866.19	TEAD3	816.466	908.871	856.054	785.641	853.783	677.983	961.779	778.822	870.365	790.436	1033.47	871.969	769.872	701.336	ENSG00000007866	6	35473597	35497076	23479			-0.208444	0.114533	-1.81995	0.0687668	0.330236		-0.415778	0.115027	-3.6146	0.000300813	0.0595099		-0.0813803	0.114324	-0.711837	0.476565	0.929512		-0.0886388	0.114024	-0.777373	0.436939	0.916997
ENSG00000007923.15	DNAJC11	1390.78	1385.39	1385.24	1327.84	1475.82	1379.59	1153.56	1203.63	1339.81	1415.14	1663.12	1436.18	1385.08	1256.41	ENSG00000007923	1	6634168	6701924	67756			-0.0582976	0.0990819	-0.588377	0.556279	0.814015		-0.00300183	0.0990322	-0.0303117	0.975818	0.993566		0.00208295	0.0990264	0.0210343	0.983218	0.998345		0.0962184	0.0986938	0.974918	0.329601	0.885823
ENSG00000007944.14	MYLIP	285.331	302.952	314.009	268.187	285.008	256.498	264.776	237.768	318.677	195.871	282.083	245.271	346.271	393.841	ENSG00000007944	6	16129125	16148248	19123			-0.198226	0.216455	-0.915784	0.35978	0.685456		-0.231713	0.216623	-1.06966	0.284771	0.715955		0.0176119	0.215851	0.081593	0.93497	0.9939		-0.0577566	0.215586	-0.267905	0.788772	0.980704
ENSG00000007968.6	E2F2	44.1015	45.3322	44.0188	39.3778	43.4314	48.3473	32.918	31.7024	18.2754	12.749	93.1883	84.8655	36.947	28.1944	ENSG00000007968	1	23506430	23531220	24790			-0.253664	0.443777	-0.571603	0.567591	NA		-0.226668	0.442639	-0.512083	0.608593	0.878727		0.393809	0.436648	0.901891	0.367115	0.903538		-0.0447095	0.438684	-0.101917	0.918822	0.991822
ENSG00000008018.8	PSMB1	2916.44	2724.13	2923.08	3127.77	2773.89	3033.31	2959.76	2783.47	3039.43	3743.56	2246.59	2596.32	2650.73	3387.73	ENSG00000008018	6	170535117	170553341	18224			0.192805	0.0890286	2.16566	0.0303374	0.232628		0.145818	0.0890968	1.63662	0.10171	0.550193		0.10701	0.0891021	1.20098	0.22976	0.851684		0.0123419	0.0890607	0.138578	0.889783	0.990678
ENSG00000008056.13	SYN1	3459.15	3368.03	3476.44	3468.69	3468.9	3513.71	3771.26	4026.21	3671.07	3663.59	3712.42	3776.98	2317.35	2407.98	ENSG00000008056	X	47571898	47619943	48045			0.0415024	0.0789953	0.525378	0.599321	0.836233		0.064715	0.078997	0.819208	0.412667	0.788874		0.0469381	0.0790114	0.594067	0.552467	0.948366		0.0447395	0.0788953	0.567075	0.570663	0.947406
ENSG00000008083.13	JARID2	3053.2	3088.53	3064.18	3083.69	3074.49	2955.08	3154.41	3130.08	3544.28	3352.98	2820.83	2911.54	2834.61	2940.15	ENSG00000008083	6	15246296	15522040	275744			0.00181693	0.0666128	0.027276	0.97824	0.993381		-0.0584176	0.0667028	-0.875789	0.381145	0.775178		-0.00883351	0.0666427	-0.13255	0.894549	0.990876		-0.00446479	0.0664982	-0.0671415	0.946469	0.994548
ENSG00000008086.11	CDKL5	836.305	848.396	755.605	824.6	854.148	898.775	923.136	845.397	1013.14	853.022	730.395	764.722	726.911	835.259	ENSG00000008086	X	18425583	18653629	228046			-0.0212514	0.118747	-0.178964	0.857966	0.953062		0.0838728	0.118629	0.70702	0.479554	0.824037		-0.17867	0.119104	-1.50011	0.133585	0.79161		0.0159669	0.118437	0.134814	0.892759	0.990707
ENSG00000008118.9	CAMK1G	525.257	578.09	491.965	521.467	474.404	560.357	757.115	727.042	502.573	456.645	507.918	429.923	544.753	472.256	ENSG00000008118	1	209583717	209613938	30221			-0.157533	0.0941013	-1.67408	0.0941147	0.380106		-0.0387873	0.0937408	-0.413772	0.679041	0.906372		-0.232272	0.0944538	-2.45911	0.0139283	0.356955		-0.27052	0.0939346	-2.87987	0.00397836	0.346092
ENSG00000008128.22	CDK11A	47.3127	53.3567	45.1339	51.8826	37.7191	48.4711	60.1112	65.5183	70.8171	77.6528	36.1	32.6406	46.3986	31.7187	ENSG00000008128	1	1702730	1724324	21594			-0.0759871	0.28514	-0.26649	0.789862	0.925153		-0.209064	0.287585	-0.726963	0.467249	0.8182		-0.260573	0.287913	-0.905042	0.365443	0.903538		-0.484123	0.288915	-1.67566	0.0938049	0.710617
ENSG00000008130.15	NADK	2415.39	2347.97	2533.63	2362.09	2431.2	2402.06	2023.74	2202.26	2198.76	2321.47	2699.94	2637.36	2469.43	2287.27	ENSG00000008130	1	1751232	1780457	29225			0.0109247	0.0673689	0.162162	0.871178	0.958675		0.0387075	0.0673547	0.574682	0.565507	0.862438		0.111384	0.0672793	1.65554	0.097814	0.735617		0.0524995	0.067154	0.781778	0.434345	0.916997
ENSG00000008196.12	TFAP2B	503.868	499.263	530.935	537.109	539.864	412.168	177.471	253.619	741.296	789.277	734.592	777.778	343.693	327.76	ENSG00000008196	6	50818723	50847613	28890			0.148283	0.187114	0.792475	0.428084	0.734619		-0.25283	0.188348	-1.34235	0.179482	0.630511		0.115219	0.187293	0.615182	0.538434	0.944723		0.248089	0.186708	1.32876	0.183929	0.805253
ENSG00000008197.4	TFAP2D	46.0618	42.7201	33.4722	50.1053	62.5861	41.4254	32.918	46.4969	73.1016	37.0879	55.4093	105.382	9.45156	11.454	ENSG00000008197	6	50713828	50772988	59160			0.183303	0.36172	0.506755	0.612327	0.844228		0.016891	0.364447	0.0463469	0.963034	0.990163		-0.176782	0.367424	-0.481141	0.630416	0.9587		0.649918	0.355458	1.8284	0.0674899	0.672255
ENSG00000008226.19	DLEC1	229.512	242.71	242.685	217.898	212.776	231.491	261.913	255.733	239.865	214.415	186.377	201.439	282.687	200.004	ENSG00000008226	3	38039205	38124025	84820			-0.145642	0.137397	-1.06001	0.28914	0.622664		-0.0736999	0.137127	-0.537455	0.590953	0.871338		0.0110955	0.136583	0.0812359	0.935254	0.9939		-0.177792	0.136698	-1.30062	0.19339	0.813564
ENSG00000008256.15	CYTH3	1406.22	1345.68	1514.78	1409.04	1438.66	1322.92	1373.97	1403.36	1392.36	1481.2	1280.29	1259.93	1336.11	1491.66	ENSG00000008256	7	6161776	6272644	110868			0.0642615	0.091728	0.700566	0.483574	0.771012		-0.025711	0.0918937	-0.27979	0.779638	0.938854		0.162534	0.0916162	1.77407	0.0760513	0.691565		0.0953207	0.0914821	1.04196	0.29743	0.872166
ENSG00000008277.14	ADAM22	1255.71	1262.8	1178.36	1187.38	1361.69	1288.32	1102.04	1047.24	1197.04	1157.84	1355.01	1226.35	1397.11	1318.09	ENSG00000008277	7	87934143	88202889	268746			-0.0859106	0.109154	-0.78706	0.431247	0.737013		0.010056	0.109039	0.0922236	0.92652	0.979527		-0.0984606	0.109203	-0.90163	0.367253	0.903538		0.0989657	0.108719	0.910287	0.362671	0.894929
ENSG00000008282.8	SYPL1	620.443	596.911	631.9	671.087	595.312	607.006	668.379	628.764	525.417	647.88	570.044	601.519	623.803	806.184	ENSG00000008282	7	106090503	106112576	22073			0.169805	0.0992082	1.7116	0.0869708	0.367328		0.0280172	0.0996869	0.281052	0.778671	0.938813		0.0830244	0.099504	0.834383	0.404065	0.909503		0.000721173	0.0992513	0.00726613	0.994203	0.999423
ENSG00000008283.15	CYB561	971.356	913.832	1064.8	962.832	961.142	954.176	1305.27	1378	726.447	831.001	710.246	749.8	913.364	892.529	ENSG00000008283	17	63432304	63446378	14074			0.0752759	0.0828219	0.908889	0.363409	0.688351		0.070375	0.0828704	0.849217	0.39576	0.780594		0.226679	0.0825128	2.7472	0.00601063	0.223855		0.0812701	0.0824456	0.985743	0.324259	0.8824
ENSG00000008294.20	SPAG9	7472.73	7948.6	7304.34	7268.71	7213.2	7628.77	7147.51	6994.61	8554.03	7210.12	8446.55	8234.75	7646.31	6635.38	ENSG00000008294	17	50962174	51120865	158691			-0.130016	0.0748201	-1.73772	0.0822609	0.355982		-0.0607709	0.0748051	-0.812389	0.416568	0.790348		-0.120257	0.0748248	-1.60719	0.108013	0.761853		-0.140634	0.0747749	-1.88076	0.0600046	0.664061
ENSG00000008300.16	CELSR3	3933.16	3987.74	3686.6	3677.03	4419.31	3895.11	3632.43	3495.72	4760.74	4211.8	3991.98	3693.05	3565.81	3307.56	ENSG00000008300	3	48636469	48662915	26446			-0.115053	0.103576	-1.11081	0.26665	0.601501		-0.0242498	0.103549	-0.234187	0.81484	0.947404		-0.114556	0.103588	-1.10589	0.268775	0.869421		0.157279	0.103403	1.52103	0.128252	0.756389
ENSG00000008311.14	AASS	371.402	414.922	382.495	333.284	366.945	359.366	309.143	318.081	422.618	322.201	514.634	404.743	413.291	288.112	ENSG00000008311	7	122075647	122144280	68633			-0.316318	0.169932	-1.86143	0.0626829	0.320652		-0.195952	0.169604	-1.15535	0.247948	0.689082		-0.109382	0.169367	-0.645827	0.518391	0.938262		-0.179931	0.169068	-1.06425	0.287215	0.866771
ENSG00000008323.15	PLEKHG6	56.656	59.5314	58.1519	56.7371	61.0768	47.7828	94.4605	70.802	28.5553	16.226	37.779	44.7642	77.3309	95.1561	ENSG00000008323	12	6310436	6328506	18070			-0.0703023	0.24763	-0.283901	0.776487	0.919309		-0.218271	0.249909	-0.873402	0.382444	0.776117		0.0150618	0.2466	0.0610777	0.951297	0.994981		0.103871	0.243215	0.427076	0.669324	0.965415
ENSG00000008324.11	SS18L2	947.404	911.823	938.639	968.439	928.98	989.137	983.248	882.384	1048.55	1176.38	763.137	844.924	852.359	970.064	ENSG00000008324	3	42581840	42595114	13274			0.0881224	0.0972549	0.906097	0.364885	0.689036		0.11127	0.0973107	1.14345	0.252851	0.691832		0.0475677	0.0973806	0.488472	0.625216	0.957948		0.012517	0.0971455	0.128848	0.897478	0.990707
ENSG00000008382.15	MPND	667.208	637.87	640.068	693.435	747.293	617.374	559.607	695.339	484.298	638.608	894.943	879.43	612.633	560.364	ENSG00000008382	19	4343527	4360086	16559			0.13486	0.136207	0.990114	0.322118	0.652996		-0.0503533	0.136597	-0.368626	0.712407	0.917794		0.0459245	0.136435	0.336604	0.736416	0.97359		0.238768	0.135717	1.75931	0.0785254	0.693106
ENSG00000008394.12	MGST1	249.672	243.575	276.064	231.369	260.494	236.86	186.058	185.987	238.722	221.369	382.828	319.878	166.691	198.242	ENSG00000008394	12	16347142	16609259	262117			-0.0381343	0.15409	-0.24748	0.804537	0.930089		-0.0469834	0.154247	-0.304598	0.760673	0.932745		0.249915	0.152854	1.63499	0.102051	0.743003		0.108749	0.152672	0.712302	0.476278	0.925513
ENSG00000008405.11	CRY1	1557.84	1498.1	1623.47	1553.47	1460.51	1653.63	1333.9	1280.78	1744.16	1984.2	1582.52	1355.05	1331.81	1593.87	ENSG00000008405	12	106991364	107093829	102465			0.0420782	0.103598	0.406169	0.684618	0.879428		0.137769	0.103548	1.33048	0.183359	0.633881		0.119979	0.10354	1.15877	0.246551	0.857906		-0.0493397	0.103552	-0.476472	0.633738	0.960059
ENSG00000008441.16	NFIX	210.635	191.949	242.541	196.309	265.768	156.607	180.334	272.641	267.278	251.503	269.49	196.776	50.6947	64.3185	ENSG00000008441	19	12995608	13098796	103188			0.0496302	0.227518	0.218137	0.827322	0.939528		-0.268538	0.22956	-1.16979	0.242085	0.684339		0.470251	0.225918	2.08151	0.0373875	0.554437		0.467585	0.225291	2.07547	0.037943	0.605846
ENSG00000008513.14	ST3GAL1	812.669	773.166	838.055	839.182	814.801	798.141	802.914	737.609	710.456	739.441	548.216	516.653	1031.08	1363.02	ENSG00000008513	8	133454848	133571940	117092			0.0856554	0.153731	0.557179	0.577405	0.825095		0.0775902	0.153793	0.504512	0.613902	0.881169		0.112821	0.153702	0.734022	0.462935	0.926775		0.126592	0.153462	0.824912	0.409421	0.914531
ENSG00000008516.16	MMP25	116.373	132.501	122.965	97.2394	127.233	101.926	110.204	158.512	127.928	89.2428	157.832	83.9329	134.04	57.2699	ENSG00000008516	16	3046681	3060726	14045			-0.546553	0.278485	-1.96259	0.0496937	0.289175		-0.480089	0.277973	-1.72711	0.0841488	0.522137		-0.219717	0.27647	-0.794723	0.426774	0.91379		-0.201636	0.275357	-0.732271	0.464003	0.922602
ENSG00000008517.16	IL32	17.9779	15.3637	26.6788	17.4255	19.0514	11.3702	4.29366	14.7945	7.99548	8.11298	28.5442	17.7192	20.6216	29.0755	ENSG00000008517	16	3065297	3082192	16895			0.135479	0.412779	0.328211	0.742752	NA		-0.50703	0.434562	-1.16676	0.243306	NA		0.663073	0.401064	1.65328	0.0982735	NA		0.277436	0.4054	0.684352	0.493753	0.930476
ENSG00000008710.19	PKD1	13648.5	13950.5	14313.9	11729.7	14245.2	14003.3	14306.5	14811.4	14246.8	12783.7	12569.5	11196.6	14679.1	8127.04	ENSG00000008710	16	2088710	2135898	47188			-0.255985	0.176339	-1.45166	0.146597	0.461278		-0.0356725	0.176323	-0.202313	0.839672	0.95651		0.0192846	0.176318	0.109374	0.912906	0.99168		-0.00306229	0.176307	-0.017369	0.986142	0.998671
ENSG00000008735.13	MAPK8IP2	7083.13	7308.27	6818.23	6758.67	7431.4	7099.09	7094.55	7028.42	6451.21	6135.73	8153.56	7747.94	7533.75	6122.59	ENSG00000008735	22	50600685	50613981	13296			-0.11533	0.0716105	-1.61052	0.107283	0.402301		-0.0488501	0.0715861	-0.682396	0.494989	0.832184		-0.106605	0.071614	-1.4886	0.136592	0.79377		0.027799	0.0715032	0.38878	0.697439	0.970328
ENSG00000008838.19	MED24	3558.78	3806.59	3499	3436.22	3438.72	3613.39	3351.92	3602.45	3174.21	2698.15	4335.35	4164.94	4364.9	3279.36	ENSG00000008838	17	40019097	40061215	42118			-0.14671	0.0914853	-1.60365	0.108791	0.405288		-0.0765784	0.0914357	-0.837511	0.402306	0.783385		-0.121531	0.0914777	-1.32853	0.184002	0.820244		-0.164103	0.0913922	-1.79559	0.0725604	0.681078
ENSG00000008853.16	RHOBTB2	1687.79	1641.31	1781.2	1652.24	1851.79	1512.41	1509.94	1607.31	1562.55	1573.92	1905.74	1936.05	1587	1491.66	ENSG00000008853	8	22987417	23020199	32782			0.00798009	0.113437	0.070348	0.943917	0.982218		-0.141118	0.113596	-1.24228	0.214135	0.663011		0.126671	0.113345	1.11758	0.263748	0.868107		0.168664	0.113149	1.49063	0.136059	0.764402
ENSG00000008869.11	HEATR5B	1666.54	1687.02	1589.34	1686.32	1656.65	1713.34	1826.24	1614.71	1689.33	1741.97	1570.77	1690.78	1661.76	1697.83	ENSG00000008869	2	36968383	37084342	115959			0.00125952	0.0712029	0.0176892	0.985887	0.995998		0.0230045	0.0712085	0.323059	0.746651	0.92834		-0.0855771	0.0713712	-1.19904	0.230512	0.85349		-0.0237377	0.0710192	-0.334244	0.738196	0.974896
ENSG00000008952.16	SEC62	5231.18	5106.64	5104.81	5398.6	5039.55	5506.32	6479.13	5614.5	5334.13	5903.93	4196.83	4513.72	4416.45	5562.23	ENSG00000008952	3	169966635	169998373	31738			0.0952745	0.0957333	0.995207	0.319636	0.651252		0.114064	0.095743	1.19135	0.233515	0.676293		0.00672567	0.0957735	0.0702247	0.944015	0.994981		-0.0169252	0.095724	-0.176812	0.859656	0.988675
ENSG00000008988.9	RPS20	15791.9	14805.3	15297	18107.5	14854.8	15895	12875.2	14048.4	15680.3	20595.4	14259.5	17952.3	16406.2	19833.9	ENSG00000008988	8	56067295	56074581	7286			0.279314	0.0834765	3.34602	0.000819801	0.043114		0.0839805	0.0835088	1.00565	0.314585	0.735334		0.032105	0.0835129	0.384431	0.700659	0.968009		-0.0118785	0.0834968	-0.142263	0.886872	0.990678
ENSG00000009307.15	CSDE1	26379.3	26912.6	25236.5	26791.2	26016.1	26940.1	26685.1	22886	25888.2	25801.6	28293.1	27599.9	26784	30877.3	ENSG00000009307	1	114716913	114758676	41763			-0.012595	0.0808395	-0.155802	0.876189	0.960903		-0.00335754	0.0808407	-0.0415328	0.966871	0.991537		-0.0951871	0.0808486	-1.17735	0.239056	0.855888		-0.0561896	0.0808306	-0.695152	0.48696	0.928454
ENSG00000009335.17	UBE3C	1756.4	1680.14	1726.93	1770.04	1843.72	1761.18	1737.5	1614.71	1602.52	1758.2	1780.65	1748.6	1599.89	1958.63	ENSG00000009335	7	157138913	157269372	130459			0.0777434	0.0734984	1.05776	0.290166	0.623325		0.068002	0.0735409	0.924683	0.355131	0.762131		0.04048	0.0735803	0.550148	0.582218	0.951163		0.135665	0.0732212	1.85282	0.0639088	0.668406
ENSG00000009413.15	REV3L	1645.65	1598.48	1579.07	1700.07	1667.54	1683.09	1796.18	1837.68	1808.12	1813.83	1367.6	1543.43	1422.03	1605.32	ENSG00000009413	6	111299028	111483715	184687			0.0954835	0.0847621	1.12649	0.259959	0.595502		0.0774492	0.0848241	0.913057	0.361213	0.765158		-0.0181747	0.0849412	-0.213968	0.830572	0.983288		0.0628667	0.0846209	0.742922	0.457529	0.920417
ENSG00000009694.13	TENM1	227.861	281.451	180.51	180.838	249.401	247.105	170.315	127.866	306.113	170.373	338.332	247.136	311.042	177.977	ENSG00000009694	X	124375903	124963817	587914			-0.639589	0.148076	-4.31933	1.56502e-05	0.0035751		-0.185461	0.145424	-1.27531	0.2022	0.652001		-0.633465	0.148203	-4.27432	1.91719e-05	0.00233623		-0.191197	0.144598	-1.32227	0.18608	0.809701
ENSG00000009709.11	PAX7	289.906	259.934	276.393	343.697	317.885	251.621	80.1483	88.7667	654.487	759.144	216.6	318.945	88.5009	207.934	ENSG00000009709	1	18631006	18748866	117860			0.512392	0.219623	2.33306	0.0196451	0.192467		-0.0348922	0.222571	-0.156769	0.875427	0.964935		0.249468	0.220862	1.12952	0.258679	0.86602		0.545471	0.219266	2.48771	0.0128568	0.472388
ENSG00000009724.16	MASP2	171.673	219.552	162.435	134.272	166.446	175.659	168.884	153.228	210.167	126.331	185.537	164.135	313.62	93.394	ENSG00000009724	1	11026523	11047233	20710			-0.661227	0.266218	-2.48378	0.0129996	0.159136		-0.354762	0.264892	-1.33927	0.180483	0.631648		-0.423495	0.265161	-1.59712	0.110238	0.764019		-0.417873	0.264439	-1.58023	0.114055	0.742388
ENSG00000009780.15	FAM76A	429.005	408.216	446.254	422.017	400.025	468.515	558.175	527.317	375.788	432.306	314.825	299.361	384.077	429.084	ENSG00000009780	1	27725979	27763122	37143			0.051407	0.126234	0.407235	0.683835	0.879088		0.186434	0.125897	1.48085	0.138648	0.591058		0.116714	0.126061	0.925849	0.354524	0.900898		-0.00498663	0.125922	-0.039601	0.968411	0.996915
ENSG00000009790.14	TRAF3IP3	79.517	86.6598	74.4437	78.0772	73.2226	85.1819	157.434	115.185	61.6794	56.7909	57.9279	52.2249	69.5978	88.1075	ENSG00000009790	1	209756032	209782320	26288			-0.103032	0.188299	-0.547172	0.58426	0.82921		0.034166	0.186874	0.182829	0.854932	0.960505		-0.173246	0.189446	-0.91449	0.360459	0.902988		-0.173601	0.187246	-0.927132	0.353858	0.893201
ENSG00000009830.11	POMT2	1545.21	1546.67	1609.13	1576.27	1413.28	1580.71	1940.73	1775.33	1720.17	1896.12	1187.94	1261.79	1337.82	1371.83	ENSG00000009830	14	77274956	77320884	45928			0.0343999	0.0858699	0.400605	0.688711	0.881135		0.0205198	0.0859602	0.238713	0.811328	0.94668		0.0576357	0.0858649	0.671237	0.502069	0.934104		-0.123514	0.0858991	-1.4379	0.150462	0.77771
ENSG00000009844.15	VTA1	3279.59	3062.73	3323.31	3464.14	3172.15	3375.64	3543.7	3318.18	3392.37	3942.91	2579.05	2961.9	2735.8	3633.55	ENSG00000009844	6	142147162	142224689	77527			0.185272	0.0852151	2.17416	0.0296929	0.230235		0.141061	0.0852737	1.65422	0.0980832	0.545489		0.120756	0.0852704	1.41615	0.156731	0.804641		0.0493484	0.0852148	0.579106	0.562518	0.946783
ENSG00000009950.15	MLXIPL	574.482	569.271	549.349	575.637	485.811	692.341	1070.55	1109.58	363.223	446.214	239.267	263.922	604.04	482.829	ENSG00000009950	7	73593194	73624543	31349			0.0476521	0.208662	0.22837	0.819359	0.936253		0.232798	0.208373	1.11722	0.263902	0.700367		0.0272989	0.20868	0.130817	0.89592	0.990876		-0.238824	0.208904	-1.14323	0.252945	0.849531
ENSG00000009954.10	BAZ1B	3783.47	3617.57	3685.98	3915.72	3866.12	3831.95	3366.23	3541.16	4190.78	4216.43	3556.27	3625.9	3357.02	4279.38	ENSG00000009954	7	73440398	73522278	81880			0.118104	0.0659653	1.7904	0.0733898	0.338655		0.0832813	0.0660185	1.26148	0.207135	0.655457		0.0317449	0.0660451	0.480655	0.630761	0.9587		0.09797	0.0658835	1.48702	0.13701	0.765084
ENSG00000010017.12	RANBP9	2725.23	2752.52	2567.14	2827.21	2695.84	2783.46	2775.13	2789.81	2744.74	2657.58	2722.61	2896.62	2767.59	2964.82	ENSG00000010017	6	13621498	13711564	90066			0.0397934	0.059397	0.669957	0.502885	0.783886		0.015972	0.0594507	0.26866	0.788191	0.94034		-0.100526	0.0595802	-1.68724	0.0915565	0.727014		-0.0299547	0.0593104	-0.505049	0.613525	0.958644
ENSG00000010072.15	SPRTN	543.873	499.599	565.34	533.36	544.928	576.136	518.101	581.211	563.11	567.909	423.125	449.507	494.059	534.813	ENSG00000010072	1	231337104	231355023	17919			0.0951047	0.0861929	1.10339	0.269856	0.604789		0.206631	0.0858968	2.40558	0.0161469	0.309866		0.179135	0.0859474	2.08424	0.0371382	0.552843		0.12266	0.0855473	1.43383	0.151622	0.778245
ENSG00000010165.19	EEF1AKNMT	1504.48	1447.46	1554.86	1550.15	1438.27	1531.66	1502.78	1549.19	1584.25	1718.79	1333.18	1442.71	1369.62	1489.9	ENSG00000010165	1	171781664	171814023	32359			0.0998752	0.0736718	1.35568	0.175202	0.498842		0.0797063	0.0737655	1.08054	0.279903	0.714005		0.106605	0.0736971	1.44652	0.148031	0.798976		-0.00842098	0.0736173	-0.114389	0.90893	0.991053
ENSG00000010219.13	DYRK4	415.618	397.295	420.962	451.413	368.935	439.487	453.696	389.94	459.169	613.11	288.8	318.012	387.514	484.591	ENSG00000010219	12	4562204	4615302	53098			0.16781	0.130577	1.28514	0.198743	0.528622		0.124481	0.13091	0.95089	0.34166	0.751884		0.101109	0.130858	0.77266	0.439723	0.917101		-0.119489	0.131102	-0.911416	0.362076	0.8947
ENSG00000010244.18	ZNF207	2334.69	2592.91	2279.92	2256.64	2158.35	2385.61	2410.17	2282.57	2559.7	2126.76	2572.33	2255.93	2829.45	2361.28	ENSG00000010244	17	32350117	32381886	31769			-0.199634	0.0701188	-2.84708	0.00441223	0.0948337		-0.12102	0.0700569	-1.72746	0.0840857	0.522137		-0.184272	0.0701223	-2.62786	0.00859231	0.277338		-0.264253	0.0700195	-3.77399	0.000160655	0.0913795
ENSG00000010256.10	UQCRC1	4972.68	4963.4	5030.05	5209.81	4830.77	4829.37	4966.33	5025.89	4687.64	5018.46	5213.51	5582.47	4986.13	5212.44	ENSG00000010256	3	48599002	48610976	11974			0.0697647	0.0439308	1.58806	0.112273	0.411707		-0.0390048	0.0440382	-0.885704	0.375777	0.774151		0.0186517	0.0439895	0.424004	0.671563	0.964597		-0.0399025	0.0438954	-0.909036	0.363331	0.894929
ENSG00000010270.13	STARD3NL	3675.7	3477.9	3675.11	3822.57	3553.38	3849.54	4014.57	3508.4	3998.88	4762.32	2840.98	3238.88	3057.15	3780.69	ENSG00000010270	7	38178222	38230671	52449			0.138549	0.0892997	1.5515	0.120781	0.425999		0.139719	0.0893311	1.56405	0.117805	0.571492		0.077365	0.0893472	0.865893	0.386549	0.906926		0.0217457	0.0892934	0.243531	0.807594	0.983615
ENSG00000010278.13	CD9	420.846	398.333	514.596	466.023	351.695	373.582	353.511	305.4	283.269	374.356	429.841	417.799	526.71	766.536	ENSG00000010278	12	6199715	6238271	38556			0.191439	0.226196	0.846344	0.397361	0.713683		-0.0405582	0.226659	-0.178939	0.857985	0.962012		0.313469	0.225995	1.38706	0.165423	0.809787		-0.112775	0.226452	-0.498011	0.618476	0.958718
ENSG00000010282.14	HHATL	56.3763	61.1262	51.796	47.4339	62.5628	58.9628	27.1932	16.9079	38.8352	25.4979	47.0139	51.2923	131.463	96.0372	ENSG00000010282	3	42692663	42702827	10164			-0.380156	0.253573	-1.4992	0.133823	0.444826		-0.0433869	0.248269	-0.174757	0.86127	0.962675		-0.136992	0.249858	-0.548279	0.5835	0.951163		0.0298604	0.245064	0.121847	0.90302	0.99072
ENSG00000010292.12	NCAPD2	2642.9	2788.98	2600.3	2848.3	2536.08	2440.84	2574.76	2487.58	2325.54	2590.36	3609.16	3743.41	2646.44	2571.86	ENSG00000010292	12	6493356	6531955	38599			0.0301863	0.0941437	0.320641	0.748482	0.906322		-0.186374	0.0943091	-1.9762	0.048132	0.439799		-0.0834478	0.0942419	-0.885464	0.375907	0.904537		-0.12236	0.0941342	-1.29984	0.193655	0.813761
ENSG00000010295.19	IFFO1	885.837	895.107	944.061	854.754	835.783	899.483	705.591	735.496	916.054	923.721	1036.82	978.284	921.956	781.514	ENSG00000010295	12	6538375	6556083	17708			-0.0659975	0.113123	-0.583414	0.559614	0.8148		0.0151702	0.113025	0.13422	0.893229	0.969141		0.0814557	0.112896	0.721513	0.470594	0.92746		-0.09513	0.112906	-0.842561	0.399474	0.91149
ENSG00000010310.8	GIPR	617.032	858.11	615.875	438.461	550.051	622.664	878.769	677.375	946.894	399.854	512.116	302.158	1094.66	374.457	ENSG00000010310	19	45668244	45683724	15480			-0.97396	0.20892	-4.66189	3.13317e-06	0.00102985		-0.581748	0.208252	-2.79348	0.0052145	0.202371		-0.477983	0.208024	-2.29773	0.021577	0.440076		-0.700505	0.208136	-3.36562	0.00076372	0.195098
ENSG00000010318.20	PHF7	391.006	414.214	389.446	400.835	371.398	379.136	397.879	418.472	298.117	337.268	465.941	446.709	494.918	400.889	ENSG00000010318	3	52410657	52423641	12984			-0.0408336	0.102489	-0.398421	0.69032	0.882163		-0.125747	0.102913	-1.22188	0.221754	0.668602		-0.0830516	0.102758	-0.808222	0.418963	0.911514		-0.148627	0.10224	-1.45371	0.146028	0.77468
ENSG00000010319.6	SEMA3G	171.87	204.289	270.161	169.288	103.006	112.608	72.9922	91.937	6.85327	9.27198	142.721	58.753	594.589	517.191	ENSG00000010319	3	52433053	52445085	12032			-0.219855	0.528313	-0.416147	0.677303	0.876185		-0.349365	0.527297	-0.662558	0.507614	0.837948		0.217256	0.524798	0.413981	0.678888	0.964597		-0.0977994	0.524715	-0.186386	0.852142	0.988255
ENSG00000010322.15	NISCH	9651.73	9764.34	9332.35	9176.27	9775.2	10210.5	9451.77	9579.41	9727.08	9072.63	9879.64	9264.32	9998.89	8788.73	ENSG00000010322	3	52455118	52493071	37953			-0.0899753	0.0643722	-1.39774	0.162193	0.482037		0.0611836	0.0643321	0.951059	0.341574	0.751884		-0.0674891	0.0643707	-1.04844	0.294434	0.877439		-5.80282e-06	0.0643012	-9.02443e-05	0.999928	0.999975
ENSG00000010327.10	STAB1	334.115	310.382	341.866	343.825	345.046	329.458	309.143	388.883	296.975	310.611	347.567	399.147	287.843	276.658	ENSG00000010327	3	52495338	52524495	29157			0.13994	0.108643	1.28808	0.197719	0.527704		0.0812181	0.109066	0.74467	0.456471	0.813524		0.130694	0.108804	1.20119	0.229679	0.851684		0.153379	0.107887	1.42166	0.155124	0.781216
ENSG00000010361.13	FUZ	1355.26	1318.88	1382.66	1435.36	1349.09	1290.3	1316.72	1483.67	1356.95	1430.2	1460.79	1582.6	1141.06	1244.96	ENSG00000010361	19	49806869	49817376	10507			0.120864	0.0810671	1.49092	0.135983	0.447925		-0.0303552	0.0813527	-0.37313	0.709051	0.916933		0.0721476	0.0811795	0.888742	0.374142	0.904039		0.0347223	0.0809616	0.428873	0.668015	0.965415
ENSG00000010404.17	IDS	8091.67	8077.38	7885.45	8099.01	7916.58	8479.95	9573.42	8441.29	8676.24	8745.8	6874.11	6983.22	7185.76	8225.72	ENSG00000010404	X	149476990	149521096	44106			0.0145941	0.0859875	0.169724	0.865227	0.956167		0.0746007	0.0859818	0.867633	0.385595	0.777099		-0.0320706	0.0860057	-0.37289	0.709231	0.969389		-0.0221699	0.0859605	-0.257908	0.796478	0.981952
ENSG00000010539.11	ZNF200	470.089	441.004	495.302	475.023	474.973	464.141	472.302	437.493	455.743	535.457	405.495	483.08	430.475	444.062	ENSG00000010539	16	3222325	3236221	13896			0.109294	0.088605	1.2335	0.21739	0.550108		0.0738593	0.0889049	0.830768	0.406105	0.7849		0.16633	0.0884517	1.88046	0.0600451	0.647666		0.105588	0.0880226	1.19956	0.23031	0.83714
ENSG00000010610.9	CD4	61.998	62.0482	69.0893	60.7549	58.6475	59.4499	47.2302	47.5536	50.2573	31.2929	58.7674	53.1575	91.9379	111.015	ENSG00000010610	12	6786858	6820808	33950			-0.116567	0.251033	-0.464351	0.642396	0.859421		-0.0782157	0.250562	-0.312161	0.754918	0.931132		-0.0124237	0.249811	-0.0497323	0.960336	0.994981		-0.0991812	0.248717	-0.398771	0.690062	0.968304
ENSG00000010626.14	LRRC23	632.132	571.729	665.379	684.316	613.849	625.386	722.766	859.135	516.28	653.675	492.807	553.957	555.064	670.498	ENSG00000010626	12	6873569	6914243	40674			0.257369	0.0865378	2.97406	0.00293885	0.0802556		0.137397	0.0870102	1.57909	0.114316	0.567732		0.217463	0.0867147	2.5078	0.0121486	0.33226		0.110609	0.0865163	1.27848	0.201082	0.818044
ENSG00000010704.18	HFE	16.3741	15.2829	18.2417	17.0986	16.8978	14.3494	15.7434	20.0782	7.99548	13.908	17.6302	16.7866	19.7623	17.6215	ENSG00000010704	6	26087281	26098343	11062			0.291649	0.501033	0.582095	0.560503	NA		-0.276508	0.51469	-0.537233	0.591107	NA		0.184106	0.503673	0.365528	0.714717	NA		-0.0442109	0.504376	-0.0876546	0.930151	0.992522
ENSG00000010803.16	SCMH1	1226.3	1341.18	1105.01	1133.63	1388.09	1163.6	1260.9	1167.71	1398.07	1190.29	1500.25	1328.94	1205.5	847.595	ENSG00000010803	1	41027200	41242154	214954			-0.24844	0.107249	-2.31648	0.0205322	0.195353		-0.208724	0.107224	-1.9466	0.0515822	0.4449		-0.272125	0.107323	-2.53558	0.0112262	0.320889		0.05351	0.106661	0.501685	0.615889	0.958718
ENSG00000010810.17	FYN	5859.82	5680.04	5984.41	5838.71	6073.17	5722.77	6066.94	6318.29	6090.27	6376.81	5914.52	5894.89	4648.45	4764.86	ENSG00000010810	6	111660332	111873452	213120			0.0388622	0.0759761	0.511506	0.608997	0.842014		0.00509835	0.0760045	0.0670796	0.946518	0.98523		0.0876904	0.0759667	1.15433	0.248366	0.859648		0.0950193	0.0758984	1.25193	0.210596	0.821894
ENSG00000010818.9	HIVEP2	1277.02	1195.37	1160.97	1337.68	1305.3	1385.79	1130.66	1236.39	1182.19	1236.65	1170.31	1277.64	1298.3	1600.03	ENSG00000010818	6	142751467	142956698	205231			0.158286	0.096546	1.63949	0.101112	0.391973		0.199035	0.0965033	2.06246	0.0391636	0.412692		-0.0439513	0.0968825	-0.453656	0.650077	0.961943		0.122355	0.0963734	1.26959	0.204229	0.818554
ENSG00000011007.12	ELOA	2028.46	1999.3	2062.78	2088.89	1893.96	2097.36	2089.58	1766.88	2302.7	2437.37	1666.48	1972.42	1938.43	2178.9	ENSG00000011007	1	23743155	23762059	18904			0.0620756	0.107922	0.575189	0.565164	0.817309		0.0683608	0.107958	0.633215	0.526593	0.846314		0.0514969	0.107949	0.477047	0.633328	0.9587		-0.0935305	0.10794	-0.866507	0.386212	0.906432
ENSG00000011009.10	LYPLA2	2197.93	2160.14	2181.77	2188.1	2279.32	2180.34	1970.79	1961.32	2219.32	2505.75	2322.15	2197.18	2128.32	2088.15	ENSG00000011009	1	23790970	23795539	4569			0.0158324	0.0601236	0.263331	0.792296	0.925546		0.0115952	0.0601714	0.192703	0.847191	0.959032		0.014125	0.0601582	0.234797	0.814366	0.982619		0.0774097	0.0598541	1.29331	0.195905	0.81561
ENSG00000011021.21	CLCN6	4467.16	4464.49	4433.27	4096.22	4183.19	5158.61	4881.89	4092.78	5881.25	5137.84	2850.22	3125.1	4244.61	4029.16	ENSG00000011021	1	11806096	11843144	37048			-0.0987694	0.169398	-0.58306	0.559853	0.8148		0.196996	0.169342	1.1633	0.244708	0.686462		0.0354591	0.169368	0.209361	0.834167	0.983885		-0.0693799	0.169359	-0.409661	0.682054	0.967076
ENSG00000011028.13	MRC2	5721.17	5741.36	5819.35	5546.31	5907.12	5591.69	4920.53	4938.18	3950.91	3947.55	8056.17	7570.75	6037.83	5728.75	ENSG00000011028	17	62627401	62693597	66196			-0.0403131	0.108071	-0.373024	0.709131	0.891407		-0.0646635	0.108067	-0.598367	0.549595	0.857398		0.0448356	0.108049	0.414957	0.678173	0.964597		0.0358731	0.107989	0.332191	0.739745	0.975151
ENSG00000011083.8	SLC6A7	186.257	213.231	186.638	163.926	212.624	154.865	151.709	150.058	233.011	162.26	296.356	235.012	171.846	108.372	ENSG00000011083	5	150189957	150222788	32831			-0.405345	0.148628	-2.72725	0.0063864	0.110357		-0.508321	0.149587	-3.39815	0.000678427	0.0841852		-0.212427	0.147427	-1.4409	0.149613	0.801006		-0.0151133	0.145072	-0.104178	0.917028	0.991822
ENSG00000011105.12	TSPAN9	1648.02	1639.27	1651.74	1618.55	1700.23	1630.29	2206.94	2227.62	1645.93	1576.24	1381.87	1336.4	1322.36	1333.95	ENSG00000011105	12	3077355	3286564	209209			-0.0208694	0.10003	-0.208633	0.834735	0.943149		-0.0217186	0.100063	-0.217048	0.828171	0.95305		0.0213904	0.100003	0.213897	0.830627	0.983288		0.0434247	0.0997957	0.435136	0.663464	0.965415
ENSG00000011114.14	BTBD7	769.245	771.374	752.638	775.599	784.529	762.087	737.078	727.042	897.779	773.051	758.099	790.834	692.541	811.47	ENSG00000011114	14	93237550	93333092	95542			0.016712	0.0798705	0.209238	0.834262	0.943149		-0.0130742	0.0800494	-0.163326	0.870262	0.964481		-0.031827	0.0800819	-0.397431	0.69105	0.967345		0.0274616	0.0794333	0.345719	0.729554	0.973305
ENSG00000011132.11	APBA3	517.303	501.936	544.121	495.359	490.854	554.245	420.778	488.217	620.221	601.52	434.879	463.496	531.865	428.203	ENSG00000011132	19	3750819	3761699	10880			-0.0124978	0.145481	-0.0859064	0.931541	0.978725		0.128897	0.145239	0.887482	0.37482	0.773982		0.1311	0.145177	0.903039	0.366505	0.903538		-0.0305452	0.145183	-0.210391	0.833362	0.985368
ENSG00000011143.16	MKS1	907.825	935.813	927.454	875.538	868.457	931.863	897.374	950.015	992.582	909.813	918.45	925.127	934.845	717.195	ENSG00000011143	17	58205437	58219605	14168			-0.0971199	0.122366	-0.793684	0.427379	0.734074		-0.00999176	0.122267	-0.0817211	0.934869	0.981172		-0.0186324	0.122266	-0.152393	0.878877	0.98993		-0.112895	0.122146	-0.924262	0.35535	0.893201
ENSG00000011198.8	ABHD5	593.233	520.673	549.842	644.05	565.698	685.901	608.268	621.367	599.661	783.482	363.518	501.732	511.243	669.617	ENSG00000011198	3	43690108	43734371	44263			0.318815	0.108592	2.93589	0.00332588	0.0844666		0.39886	0.108516	3.67557	0.000237317	0.0532533		0.0989058	0.109273	0.905123	0.3654	0.903538		0.12363	0.108751	1.13682	0.255614	0.850279
ENSG00000011201.11	ANOS1	422.472	411.94	379.356	406.977	515.807	398.278	366.392	469.196	344.948	268.887	701.851	636.957	234.57	252.869	ENSG00000011201	X	8528874	8732186	203312			-0.0107754	0.130739	-0.0824191	0.934313	0.979931		-0.10443	0.131083	-0.796667	0.425645	0.796473		-0.0888131	0.131171	-0.677081	0.498354	0.932576		0.312188	0.129139	2.41746	0.0156294	0.489216
ENSG00000011243.17	AKAP8L	8338.66	9343.83	8552.3	7406.49	7721.02	8669.68	8939.39	8631.51	10515.2	7883.5	8251.78	7554.89	9668.94	5556.06	ENSG00000011243	19	15380048	15419141	39093			-0.33194	0.163761	-2.02698	0.0426647	0.269188		-0.129421	0.163737	-0.790421	0.429282	0.798732		-0.128054	0.163735	-0.782083	0.434166	0.916673		-0.278258	0.163733	-1.69946	0.0892316	0.706552
ENSG00000011258.15	MBTD1	945.575	951.13	934.796	956.387	964.878	920.684	797.189	896.121	972.022	916.767	1144.29	1153.61	891.024	859.048	ENSG00000011258	17	51177425	51260163	82738			0.00932651	0.0969946	0.096155	0.923398	0.975529		-0.0517507	0.0971606	-0.53263	0.59429	0.872139		-0.0150346	0.0970936	-0.154847	0.876942	0.98989		0.0208127	0.0966866	0.215259	0.829565	0.985368
ENSG00000011260.13	UTP18	1130.76	1027.17	1256.8	1169.19	1136.27	1064.37	551.019	571.7	1266.71	1382.68	1052.78	1225.42	1238.15	1496.95	ENSG00000011260	17	51260528	51297936	37408			0.17519	0.089561	1.9561	0.0504534	0.291462		0.0349216	0.0899441	0.388259	0.697824	0.912093		0.286193	0.0894098	3.20091	0.00136993	0.0801993		0.155504	0.089365	1.74009	0.0818424	0.696534
ENSG00000011275.18	RNF216	2200.86	2060.94	2207.01	2202.72	2258.85	2274.77	2000.84	2150.48	2249.02	2465.19	1860.41	1969.62	2133.47	2225.6	ENSG00000011275	7	5620047	5781739	161692			0.0947488	0.0591008	1.60317	0.108897	0.405413		0.13959	0.0590878	2.36242	0.0181562	0.320351		0.103053	0.0591163	1.74323	0.0812929	0.70471		0.133597	0.0588593	2.26977	0.0232216	0.542721
ENSG00000011295.15	TTC19	3556.11	3473.92	3557.39	3827.93	3302.47	3618.83	2913.96	3158.62	3434.63	3678.66	3679.68	3992.41	3867.41	4482.03	ENSG00000011295	17	15999380	16045015	45635			0.137507	0.0721144	1.90679	0.0565474	0.30667		0.0616927	0.0721829	0.854672	0.392733	0.779976		0.0321306	0.0722019	0.44501	0.656312	0.962203		-0.0701115	0.0721521	-0.971719	0.33119	0.886533
ENSG00000011304.19	PTBP1	6751.9	7007.56	6955.76	6626.14	6456.73	6713.32	6987.21	6764.24	7725.92	7235.62	6450.98	6182.12	6866.13	6322.6	ENSG00000011304	19	797075	812327	15252			-0.079873	0.0848128	-0.941757	0.346317	0.673867		-0.0751728	0.0848238	-0.886223	0.375497	0.774151		-0.0102675	0.0847961	-0.121085	0.903624	0.990876		-0.122293	0.0847808	-1.44245	0.149174	0.77596
ENSG00000011332.19	DPF1	1956.41	1740.09	1807.53	2070.19	1923.76	2240.46	1836.25	2025.78	2257.01	2657.58	1435.6	1961.23	1431.48	1636.16	ENSG00000011332	19	38211006	38229714	18708			0.255396	0.101069	2.52695	0.0115057	0.149575		0.363739	0.101028	3.60038	0.000317755	0.0611173		0.0717188	0.101268	0.708206	0.478817	0.930071		0.146105	0.101054	1.44581	0.148231	0.77522
ENSG00000011347.9	SYT7	7962.42	8258.5	7386.08	7887.19	8111.86	8168.45	7845.94	7722.71	7350.13	6630.63	9839.34	9625.24	7998.6	7570.2	ENSG00000011347	11	61515313	61581148	65835			-0.0716319	0.0704602	-1.01663	0.30933	0.642057		-0.031831	0.0704454	-0.451853	0.651375	0.896257		-0.172736	0.0705025	-2.45007	0.0142828	0.361219		-0.0201449	0.0703903	-0.286188	0.774734	0.979333
ENSG00000011376.10	LARS2	921.223	867.567	888.366	939.546	983.817	926.819	936.017	910.916	951.463	1067.44	838.695	894.351	744.095	885.481	ENSG00000011376	3	45388506	45549421	160915			0.119562	0.0764685	1.56355	0.117924	0.421754		0.0950244	0.0766264	1.2401	0.214939	0.663641		0.035777	0.0767493	0.466154	0.641105	0.960505		0.184603	0.0759793	2.42965	0.0151132	0.485072
ENSG00000011405.13	PIK3C2A	1867.94	1840.67	1863.43	1865.15	1733.32	2037.15	1854.86	1760.54	2025.14	1852.08	1566.57	1536.9	1916.09	2311.06	ENSG00000011405	11	17077730	17207983	130253			0.012446	0.0926663	0.13431	0.893158	0.965682		0.140975	0.0925653	1.52298	0.127763	0.579547		0.0268689	0.0926668	0.289952	0.771853	0.976023		-0.086215	0.0926121	-0.930926	0.351892	0.893201
ENSG00000011422.11	PLAUR	105.087	119.801	116.33	90.7023	109.696	88.907	138.828	97.2207	55.9684	57.9499	183.018	106.315	101.389	101.324	ENSG00000011422	19	43646095	43670547	24452			-0.358746	0.248401	-1.44422	0.148677	0.464399		-0.448813	0.248959	-1.80276	0.0714253	0.498269		0.0347796	0.245548	0.141641	0.887364	0.990348		-0.0623742	0.244855	-0.254739	0.798925	0.982514
ENSG00000011426.10	ANLN	357.986	389.594	348.907	362.667	316.668	372.093	415.054	331.818	283.269	272.364	477.695	522.249	382.358	324.236	ENSG00000011426	7	36389806	36453791	63985			-0.118022	0.1529	-0.771889	0.44018	0.742845		-0.0907262	0.152786	-0.593811	0.552638	0.858176		-0.125811	0.152996	-0.822318	0.410896	0.910993		-0.290436	0.152895	-1.89957	0.057489	0.664061
ENSG00000011451.18	WIZ	4333.66	4336.31	4319.65	4373.86	4585.55	4052.92	4121.91	4213.25	4485.47	4720.6	5148.86	4964.16	3589.01	3597.43	ENSG00000011451	19	15419980	15449951	29971			0.0140202	0.0737973	0.189982	0.849323	0.948799		-0.0925688	0.0738734	-1.25307	0.210179	0.659041		0.00413907	0.0738173	0.0560718	0.955285	0.994981		0.088658	0.0736775	1.20333	0.22885	0.836082
ENSG00000011454.16	RABGAP1	3513.33	3504.76	3424.94	3530.53	3443.35	3663.05	3749.79	3558.07	3909.79	3799.19	3065.14	3189.45	3294.3	3575.4	ENSG00000011454	9	122940833	123104866	164033			0.0154751	0.0557311	0.277674	0.781262	0.921259		0.0665018	0.0557177	1.19355	0.232654	0.675714		-0.0302117	0.0557932	-0.541494	0.588167	0.95199		-0.0195761	0.0556334	-0.351876	0.724931	0.97313
ENSG00000011465.16	DCN	230.056	237.019	216.795	208.422	310.294	177.747	156.003	106.731	46.8307	35.9289	317.344	291.9	427.898	399.127	ENSG00000011465	12	91140484	91183123	42639			-0.291789	0.414018	-0.704774	0.480951	0.769485		-0.271293	0.413163	-0.656625	0.511422	0.838987		-0.432205	0.414572	-1.04253	0.297164	0.879029		0.191879	0.411273	0.46655	0.640822	0.961277
ENSG00000011478.11	QPCTL	578.245	552.043	579.965	592.356	540.904	625.956	500.927	398.394	740.153	722.056	346.728	391.687	620.366	857.286	ENSG00000011478	19	45692483	45703989	11506			0.0774454	0.189305	0.409103	0.682464	0.878633		0.112373	0.189379	0.593376	0.55293	0.858176		0.158327	0.189193	0.836855	0.402674	0.909503		-0.0717157	0.189363	-0.378721	0.704895	0.971206
ENSG00000011485.14	PPP5C	3172.25	3207.97	3195.56	3163.4	3181.15	3113.19	3403.44	3300.22	3304.42	3383.11	3101.24	3080.34	3022.78	2889.93	ENSG00000011485	19	46346994	46392981	45987			-0.0209258	0.0428077	-0.488833	0.62496	0.851304		-0.0420265	0.0428747	-0.980217	0.326979	0.744418		-0.00482688	0.0428138	-0.112741	0.910236	0.991267		-0.0110372	0.0426045	-0.259061	0.795588	0.981952
ENSG00000011523.13	CEP68	1495.63	1502.07	1437.36	1515.6	1522	1501.1	1326.74	1371.66	1380.93	1403.55	1854.53	1816.68	1446.09	1470.51	ENSG00000011523	2	65056366	65087004	30638			0.0153487	0.0695213	0.220777	0.825266	0.938967		-0.0110836	0.0695874	-0.159275	0.873452	0.964911		-0.0574707	0.069693	-0.824627	0.409583	0.910332		0.0232583	0.0692432	0.335892	0.736952	0.974767
ENSG00000011566.14	MAP4K3	945.061	948.857	955.224	920.171	946.886	954.168	863.025	925.71	1001.72	919.085	1025.91	952.172	904.772	883.719	ENSG00000011566	2	39249266	39437312	188046			-0.0441856	0.098529	-0.448453	0.653826	0.865088		-0.00137421	0.0984995	-0.0139514	0.988869	0.996884		0.00740204	0.0984736	0.0751678	0.940081	0.994981		-0.00560694	0.098176	-0.0571111	0.954457	0.99643
ENSG00000011590.13	ZBTB32	12.9343	12.4236	12.9799	17.5504	10.9108	10.8069	14.3122	29.5889	11.4221	15.067	4.19767	15.854	19.7623	9.69183	ENSG00000011590	19	35704527	35717038	12511			0.50488	0.472655	1.06818	0.28544	NA		-0.352176	0.499045	-0.705701	0.480374	NA		0.091047	0.483823	0.188182	0.850734	NA		-0.221829	0.488187	-0.454394	0.649546	0.961609
ENSG00000011638.10	TMEM159	1930.42	1932.37	1907.14	2006.09	1828.69	1977.83	2455.97	2339.64	1576.25	1728.07	1721.88	1861.44	1975.38	2095.2	ENSG00000011638	16	21158377	21180616	22239			0.0636826	0.0834764	0.762881	0.445534	0.747382		0.036905	0.0835191	0.441875	0.65858	0.899123		-0.0104423	0.0835759	-0.124944	0.900568	0.990876		-0.0618495	0.0834336	-0.741303	0.45851	0.920417
ENSG00000011677.12	GABRA3	1070.47	1143.78	967.827	952.893	1196.47	1091.36	1159.29	1003.91	1034.84	837.955	1571.61	1269.25	809.397	700.455	ENSG00000011677	X	152166234	152451358	285124			-0.256331	0.13708	-1.86995	0.0614913	0.319243		-0.148273	0.136931	-1.08283	0.278882	0.71355		-0.203546	0.137048	-1.48522	0.137485	0.79377		0.0635937	0.136476	0.46597	0.641237	0.961277
ENSG00000012048.21	BRCA1	126.301	133.814	115.411	129.286	119.437	133.558	103.048	127.866	89.0925	99.6738	244.304	186.518	98.8117	103.086	ENSG00000012048	17	43044295	43170245	125950			0.0147509	0.274443	0.0537483	0.957136	0.986395		-0.0494517	0.274733	-0.18	0.857153	0.961619		-0.0529498	0.27496	-0.192573	0.847294	0.985358		-0.0615728	0.273919	-0.224785	0.822147	0.985368
ENSG00000012061.15	ERCC1	1814.59	1802.11	1873.85	1873.99	1832.33	1690.67	1731.78	1990.91	1794.41	2007.38	1958.63	1942.58	1723.62	1555.1	ENSG00000012061	19	45407333	45478828	71495			0.0536402	0.0861511	0.62263	0.533528	0.801871		-0.0914024	0.0863524	-1.05848	0.289836	0.720014		0.0569018	0.0861705	0.66034	0.509036	0.93468		0.0234747	0.086018	0.272905	0.784926	0.980704
ENSG00000012124.16	CD22	13.2584	12.2937	15.7003	15.1752	12.2938	10.8292	18.6058	16.9079	12.5643	12.749	1.67907	3.73035	16.3254	27.3133	ENSG00000012124	19	35319261	35347355	28094			0.345291	0.496188	0.695887	0.4865	NA		-0.158181	0.51231	-0.308759	0.757504	NA		0.508835	0.492177	1.03384	0.301209	NA		-0.0948454	0.504255	-0.18809	0.850806	0.988255
ENSG00000012171.19	SEMA3B	596.947	642.522	648.159	553.997	580.526	559.53	526.689	596.005	428.329	374.356	744.667	634.16	870.403	611.466	ENSG00000012171	3	50267558	50277546	9988			-0.196559	0.121313	-1.62027	0.105174	0.398185		-0.217118	0.121295	-1.79	0.0734538	0.501786		0.0208937	0.12076	0.173018	0.862637	0.988561		-0.137816	0.120658	-1.14221	0.253369	0.849651
ENSG00000012174.11	MBTPS2	1147.94	1099.95	1124.04	1171.55	1178.71	1165.44	927.43	1018.7	1071.39	1176.38	1050.26	1026.78	1350.71	1464.35	ENSG00000012174	X	21839636	21885424	45788			0.0911306	0.10283	0.88623	0.375494	0.696728		0.0888822	0.102872	0.864012	0.387581	0.777702		0.0232831	0.102965	0.226128	0.821102	0.982619		0.11016	0.102582	1.07387	0.282883	0.862834
ENSG00000012211.12	PRICKLE3	99.1774	99.2847	101.618	92.6551	92.2514	110.078	80.1483	76.0858	90.2347	81.1298	113.337	67.1463	113.419	146.259	ENSG00000012211	X	49175264	49186528	11264			-0.144244	0.182672	-0.789633	0.429742	0.735692		0.115841	0.180221	0.642772	0.520372	0.843653		-0.00159026	0.18133	-0.00876997	0.993003	0.999599		-0.128508	0.180888	-0.710427	0.477439	0.925896
ENSG00000012232.8	EXTL3	5310.51	5345.69	4966.28	5089.32	6000.33	5150.93	5843.67	5536.3	5628.82	5105.38	5534.21	5151.61	4376.07	4563.97	ENSG00000012232	8	28600469	28755599	155130			-0.0650783	0.0770712	-0.844392	0.39845	0.714235		-0.0622352	0.0770814	-0.807396	0.419439	0.791957		-0.0991655	0.0770986	-1.28622	0.198368	0.835132		0.167201	0.0769143	2.17386	0.0297157	0.576954
ENSG00000012660.13	ELOVL5	5834.48	5412.64	5505.53	6080.98	5403.36	6769.91	6745.34	6105.88	6982.34	8086.33	3373.25	3672.53	4549.64	6459.16	ENSG00000012660	6	53267398	53349179	81781			0.178302	0.150834	1.18211	0.237164	0.572011		0.293	0.150828	1.94262	0.0520623	0.446471		0.0717156	0.150861	0.475376	0.634519	0.9587		-0.00596467	0.150849	-0.0395407	0.968459	0.996915
ENSG00000012779.10	ALOX5	30.4347	33.9779	28.4056	21.7032	32.3518	35.735	22.8995	25.3619	2.28442	9.27198	78.0767	35.4383	32.6508	16.7404	ENSG00000012779	10	45374176	45446119	71943			-0.439809	0.456324	-0.963807	0.335142	NA		0.211533	0.444492	0.475899	0.634147	NA		0.0283421	0.448211	0.0632337	0.94958	NA		0.313691	0.441279	0.710868	0.477166	0.925896
ENSG00000012817.15	KDM5D	1291.31	1358.74	1286.79	1263.74	1200.14	1347.15	1203.66	1179.33	1406.06	1238.97	1278.61	1364.38	1546.62	1272.27	ENSG00000012817	Y	19703865	19744939	41074			-0.102486	0.0916944	-1.11769	0.263699	0.597924		-0.0112931	0.0915856	-0.123306	0.901865	0.972463		-0.0736882	0.0916779	-0.803772	0.421529	0.912429		-0.181252	0.0915763	-1.97925	0.0477884	0.642998
ENSG00000012822.15	CALCOCO1	2629.39	3174.18	2389.22	2335	2760.01	2488.55	2709.3	2270.95	3153.65	2226.43	3538.64	2811.75	3295.16	2030.88	ENSG00000012822	12	53708517	53727745	19228			-0.44148	0.109572	-4.02912	5.59862e-05	0.0090275		-0.346125	0.109516	-3.16048	0.00157509	0.120124		-0.405709	0.10956	-3.70306	0.000213018	0.0183462		-0.203613	0.109324	-1.86248	0.0625359	0.665767
ENSG00000012963.14	UBR7	1019.95	950.718	976.014	1066.71	990.719	1115.58	1007.58	959.526	1062.26	1289.96	843.732	982.947	889.306	1034.38	ENSG00000012963	14	93207056	93229215	22159			0.164714	0.0849771	1.93834	0.0525819	0.297101		0.225729	0.0849405	2.6575	0.00787228	0.234334		0.0360309	0.0852996	0.422404	0.67273	0.964597		0.0604686	0.0849076	0.712169	0.47636	0.925513
ENSG00000012983.11	MAP4K5	1827.92	1863.5	1852.25	1789.5	1772.06	1862.3	1799.04	1919.05	1643.64	1556.53	1960.31	1873.57	2050.99	1808.85	ENSG00000012983	14	50418501	50561126	142625			-0.0601136	0.0839746	-0.715854	0.474081	0.766032		-0.000140078	0.0839093	-0.0016694	0.998668	0.999639		-0.00706466	0.0839303	-0.0841729	0.932919	0.993834		-0.079804	0.0838031	-0.95228	0.340955	0.889315
ENSG00000013016.15	EHD3	1370.19	1351.12	1410.15	1382.94	1401.33	1305.43	1435.51	1453.03	1208.46	1436	1401.18	1139.62	1359.31	1503.11	ENSG00000013016	2	31234337	31269447	35110			0.0347582	0.088337	0.393473	0.69397	0.884119		-0.0485366	0.0884976	-0.548451	0.583382	0.868001		0.0630951	0.0883234	0.714364	0.475002	0.928635		0.0536669	0.0880924	0.609211	0.542385	0.942178
ENSG00000013275.7	PSMC4	4318.8	3808.11	4388.3	4606.7	4028.72	4762.17	3957.32	3876.15	4999.46	6202.96	2534.55	3165.2	3741.1	5182.49	ENSG00000013275	19	39971005	39981441	10436			0.268099	0.140117	1.91339	0.0556985	0.304932		0.299722	0.140131	2.13887	0.0324461	0.386947		0.25752	0.140126	1.83777	0.0660957	0.660702		0.0552278	0.140147	0.394072	0.693528	0.969192
ENSG00000013288.8	MAN2B2	1110.64	1053.6	1105.24	1072.58	1177.71	1144.05	920.274	1030.33	865.797	850.704	1202.21	1188.12	1226.12	1221.17	ENSG00000013288	4	6575175	6623362	48187			0.0271166	0.0968357	0.280027	0.779457	0.920506		0.111368	0.0966758	1.15198	0.24933	0.689942		0.063066	0.0967982	0.65152	0.514711	0.937778		0.163981	0.0963292	1.7023	0.0886987	0.706552
ENSG00000013293.5	SLC7A14	605.345	585.757	566.52	558.004	665.277	651.169	738.509	664.694	547.12	497.21	599.427	551.159	457.971	518.953	ENSG00000013293	3	170459584	170586074	126490			-0.0541967	0.137975	-0.392802	0.694466	0.884223		0.128404	0.137576	0.933337	0.350646	0.758916		-0.040388	0.137993	-0.292681	0.769766	0.975614		0.178696	0.137137	1.30305	0.192559	0.813564
ENSG00000013297.11	CLDN11	26.0189	25.3683	26.0087	32.6374	22.0373	24.0427	34.3493	64.4616	14.8488	10.431	5.87674	18.6518	46.3986	37.0052	ENSG00000013297	3	170418865	170454733	35868			0.379787	0.352932	1.07609	0.281886	NA		0.0066251	0.36073	0.0183658	0.985347	NA		0.123596	0.358127	0.345118	0.730006	NA		-0.0038052	0.357155	-0.0106542	0.991499	0.999423
ENSG00000013306.15	SLC25A39	2801.27	2678.15	2866.86	2818.84	2771.81	2870.71	2899.65	2768.68	2854.39	3126.98	2272.62	2358.51	2685.96	3021.21	ENSG00000013306	17	44319625	44324870	5245			0.0722589	0.0886016	0.815548	0.414759	0.72552		0.0863451	0.0886217	0.974311	0.329902	0.746792		0.108528	0.0885874	1.2251	0.220538	0.847394		0.0489623	0.0885179	0.553135	0.580171	0.949789
ENSG00000013364.18	MVP	3169.25	3510.78	3510.94	2767.99	2562	3494.54	3774.12	3803.23	3929.21	2761.89	2401.07	2410.74	3938.72	2096.08	ENSG00000013364	16	29820394	29848039	27645			-0.326338	0.269547	-1.21069	0.226014	0.560204		-0.0677311	0.269496	-0.251325	0.801563	0.944118		0.0236915	0.269471	0.0879183	0.929942	0.992926		-0.476055	0.269547	-1.76613	0.0773736	0.691256
ENSG00000013374.16	NUB1	2531.68	2494.65	2409.33	2571.46	2405.43	2777.54	2527.53	2405.16	2914.92	3066.71	1929.25	2006	2606.91	2807.99	ENSG00000013374	7	151341699	151378449	36750			0.0421123	0.0858563	0.490497	0.623782	0.850757		0.148901	0.0858101	1.73524	0.0826991	0.520565		-0.0330149	0.0859359	-0.38418	0.700845	0.968009		-0.0485967	0.0858191	-0.566268	0.571211	0.947683
ENSG00000013375.15	PGM3	3515.26	3353.63	3542.83	3676.25	3251.97	3751.6	3311.84	3116.35	4095.97	4529.36	2278.5	2761.39	3728.21	4297.89	ENSG00000013375	6	83161150	83193936	32786			0.133894	0.116616	1.14816	0.250901	0.586889		0.142798	0.116641	1.22425	0.220856	0.668387		0.115308	0.116632	0.988648	0.322835	0.887982		-0.0452638	0.11664	-0.388065	0.697968	0.970534
ENSG00000013392.7	RWDD2A	545.739	541.627	548.212	537.803	537.423	563.631	530.982	553.735	485.44	468.235	567.525	568.878	582.56	560.364	ENSG00000013392	6	83193379	83198932	5553			-0.00888528	0.0970252	-0.0915771	0.927034	0.977113		0.0534184	0.0968721	0.551432	0.581337	0.867781		0.0187205	0.0970012	0.192992	0.846965	0.985358		-0.0135411	0.0965217	-0.140291	0.88843	0.990678
ENSG00000013441.15	CLK1	1870.75	2179.56	1750.51	1848.03	1560.92	2014.72	2550.43	1998.31	2502.59	2239.18	1512	1521.98	2153.24	1632.63	ENSG00000013441	2	200853009	200864744	11735			-0.225567	0.126684	-1.78055	0.074986	0.342391		-0.136779	0.126664	-1.07986	0.280205	0.714098		-0.310725	0.126768	-2.45113	0.014241	0.361219		-0.463323	0.126773	-3.65475	0.000257436	0.124406
ENSG00000013503.9	POLR3B	384.377	362.695	373.528	421.126	376.615	387.922	420.778	443.834	342.664	471.712	331.616	346.923	355.722	422.035	ENSG00000013503	12	106357658	106510198	152540			0.210176	0.113901	1.84525	0.0650011	0.32355		0.0972129	0.114488	0.849107	0.395822	0.780613		0.0346779	0.114692	0.302358	0.762379	0.975593		0.0489137	0.11396	0.429219	0.667764	0.965415
ENSG00000013523.9	ANGEL1	675.082	750.88	727.696	675.007	573.525	648.304	671.242	653.07	797.264	734.805	787.483	690.115	747.532	622.039	ENSG00000013523	14	76786178	76826246	40068			-0.159201	0.0861142	-1.84872	0.064498	0.322717		-0.215004	0.0863744	-2.48922	0.0128025	0.283487		-0.0514683	0.0858544	-0.599483	0.548851	0.947563		-0.393293	0.0863789	-4.55312	5.28565e-06	0.0101883
ENSG00000013561.17	RNF14	1502.42	1456.29	1499.42	1550.28	1414.33	1591.79	1511.37	1379.05	1473.45	1546.1	1256.78	1422.2	1583.57	1853.78	ENSG00000013561	5	141958328	141990291	31963			0.0900495	0.0801394	1.12366	0.261157	0.596192		0.12899	0.0801304	1.60975	0.107452	0.557769		0.0439924	0.0802348	0.548296	0.583489	0.951163		-0.0384362	0.0801116	-0.479783	0.631382	0.959929
ENSG00000013563.13	DNASE1L1	1297.25	1250.56	1398.73	1360.05	1234.82	1242.07	897.374	957.413	776.704	827.524	2071.97	2323.08	1256.2	1332.19	ENSG00000013563	X	154401238	154412112	10874			0.110058	0.0681573	1.61476	0.106362	0.40078		-0.0118653	0.0683768	-0.173529	0.862236	0.962675		0.135266	0.0681491	1.98485	0.0471608	0.606186		-0.00651675	0.0680092	-0.0958216	0.923662	0.992353
ENSG00000013573.16	DDX11	1153.54	1238.86	1165.25	1087.33	1042.36	1233.9	1487.04	1502.69	1191.33	1112.64	1130.01	957.767	1147.08	776.227	ENSG00000013573	12	31073845	31104791	30946			-0.213608	0.137121	-1.55781	0.119279	0.424102		-0.0164008	0.136914	-0.119789	0.904651	0.972952		-0.120198	0.137024	-0.877202	0.380377	0.90494		-0.28517	0.137014	-2.08132	0.0374051	0.605846
ENSG00000013583.8	HEBP1	783.191	815.029	762.638	815.484	758.155	764.651	1061.96	991.228	715.025	727.851	801.755	799.227	681.371	743.628	ENSG00000013583	12	12974864	13000273	25409			0.0110318	0.0976691	0.112951	0.910069	0.970544		-0.0854231	0.0979396	-0.872202	0.383098	0.776117		-0.0804036	0.0979319	-0.821015	0.411638	0.910993		-0.0938039	0.0975445	-0.961652	0.336224	0.888508
ENSG00000013588.7	GPRC5A	21.6856	23.0221	24.3076	21.708	11.8617	27.5287	20.0371	17.9647	9.1377	22.021	28.5442	18.6518	34.3693	28.1944	ENSG00000013588	12	12890782	12917937	27155			0.0178028	0.473267	0.0376168	0.969993	NA		0.274424	0.468855	0.585307	0.558341	NA		0.0507893	0.472945	0.10739	0.91448	NA		-0.878368	0.489689	-1.79373	0.0728569	0.681078
ENSG00000013619.13	MAMLD1	227.636	243.227	223.169	211.464	261.03	199.288	239.014	203.952	206.74	192.394	310.628	290.035	216.527	159.475	ENSG00000013619	X	150361422	150514178	152756			-0.2118	0.118584	-1.78608	0.0740863	0.340554		-0.288539	0.119305	-2.41851	0.0155844	0.304775		-0.130743	0.118176	-1.10634	0.268579	0.869421		0.10837	0.115575	0.937655	0.348422	0.891477
ENSG00000013725.14	CD6	88.3828	69.3384	102.95	98.1427	80.426	91.0566	125.947	168.023	61.6794	101.992	20.9884	49.4271	68.7386	73.1293	ENSG00000013725	11	60971680	61020377	48697			0.548769	0.201142	2.72827	0.00636667	0.110141		0.350583	0.203634	1.72163	0.0851363	0.524803		0.613284	0.20066	3.05633	0.00224062	0.113386		0.188723	0.203417	0.927765	0.353529	0.893201
ENSG00000013810.18	TACC3	786.216	912.687	816.559	803.201	756.704	641.929	858.731	788.333	734.442	632.813	1330.66	1331.73	726.911	459.921	ENSG00000013810	4	1721490	1745176	23686			-0.226517	0.15365	-1.47424	0.140417	0.453214		-0.538907	0.154196	-3.49495	0.000474158	0.0739183		-0.104318	0.153502	-0.679588	0.496765	0.932576		-0.235113	0.153401	-1.53267	0.125356	0.751676
ENSG00000014123.9	UFL1	2175.06	2058.08	2126.72	2389.73	1980.06	2320.71	2105.32	1943.36	2262.72	2642.51	1451.55	1854.92	2412.72	3118.13	ENSG00000014123	6	96521595	96555276	33681			0.21222	0.114272	1.85715	0.0632904	0.321857		0.1586	0.114348	1.38699	0.165444	0.619316		0.0725796	0.114383	0.634531	0.525734	0.941468		-0.0572252	0.114369	-0.500356	0.616824	0.958718
ENSG00000014138.8	POLA2	287.003	276.281	278.172	289.961	267.743	322.859	221.839	236.711	296.975	337.268	279.565	302.158	306.746	283.706	ENSG00000014138	11	65261762	65305589	43827			0.0664145	0.12976	0.511828	0.608772	0.841829		0.223935	0.129171	1.73363	0.082983	0.520779		0.0049439	0.130165	0.0379818	0.969702	0.99601		-0.0434589	0.129578	-0.335388	0.737332	0.974767
ENSG00000014164.6	ZC3H3	1866.48	1712.93	1821.44	1997.3	1795.95	2004.76	1839.12	2015.22	1850.38	2358.56	1490.17	1793.37	1672.07	1822.06	ENSG00000014164	8	143437655	143541453	103798			0.22148	0.1119	1.97926	0.0477863	0.284488		0.212978	0.111941	1.90258	0.0570951	0.458622		0.0980234	0.112021	0.875047	0.381548	0.905298		0.0653344	0.111911	0.583808	0.55935	0.946783
ENSG00000014216.15	CAPN1	2814.77	3148.17	2593.51	2409.02	3285.15	2638.02	2776.57	2659.83	2837.25	2044.47	3874.45	2814.55	3104.41	2117.22	ENSG00000014216	11	65180566	65212006	31440			-0.38951	0.107015	-3.63979	0.000272865	0.0244617		-0.264655	0.106925	-2.47515	0.0133181	0.288517		-0.268557	0.106943	-2.51122	0.0120314	0.331163		0.0522965	0.106653	0.490342	0.623892	0.958718
ENSG00000014641.17	MDH1	4478.96	4138.12	4426.28	4658.88	4343.52	4827.99	4030.31	3746.17	4686.5	5666.34	3574.74	3906.61	4260.93	5316.41	ENSG00000014641	2	63588609	63607197	18588			0.15448	0.0917251	1.68416	0.0921508	0.376449		0.209571	0.0917259	2.28476	0.0223271	0.341019		0.0874779	0.0917658	0.953274	0.340451	0.897603		0.0462255	0.0917166	0.504004	0.614259	0.958718
ENSG00000014824.13	SLC30A9	2893.22	2668.37	2928.58	3072.28	2858.69	2938.16	2826.66	2996.93	2750.45	3467.72	2479.14	2545.96	2617.22	3278.48	ENSG00000014824	4	41990472	42090457	99985			0.198577	0.0865746	2.29371	0.0218071	0.201474		0.138677	0.0866459	1.60051	0.109486	0.560116		0.126355	0.0866406	1.45838	0.144736	0.794849		0.0952073	0.0865489	1.10004	0.271314	0.857359
ENSG00000014914.20	MTMR11	269.487	327.087	284.491	232.799	248.405	254.653	359.236	392.053	288.98	130.967	245.984	211.697	414.15	196.48	ENSG00000014914	1	149928651	149936869	8218			-0.556486	0.214419	-2.59533	0.00945011	0.137102		-0.438916	0.21391	-2.05187	0.0401821	0.417641		-0.256624	0.213332	-1.20293	0.229002	0.851431		-0.513535	0.213562	-2.40461	0.0161896	0.494212
ENSG00000014919.12	COX15	1457.55	1479.76	1413.36	1515.2	1378.09	1501.34	1342.48	1321.99	1482.59	1374.57	1397.82	1440.85	1696.12	1923.39	ENSG00000014919	10	99711844	99732100	20256			0.0279545	0.0646645	0.432301	0.665522	0.870654		0.0188616	0.0647213	0.291427	0.770724	0.936132		-0.0634492	0.0648741	-0.978036	0.328056	0.891539		-0.107938	0.0646286	-1.67013	0.0948936	0.712582
ENSG00000015133.18	CCDC88C	1115.65	1042.6	1150.25	1104.59	1204.77	1076.02	1024.75	1354.75	1090.81	1018.76	1227.4	1146.15	827.441	898.697	ENSG00000015133	14	91271323	91417844	146521			0.0794284	0.0974695	0.814905	0.415127	0.725812		0.0258871	0.0975879	0.26527	0.790802	0.9414		0.142641	0.0974057	1.4644	0.143084	0.79377		0.19071	0.0970459	1.96515	0.0493969	0.645108
ENSG00000015153.14	YAF2	774.611	768.925	760.752	793.12	764.708	785.55	827.245	715.418	860.086	949.219	738.79	723.688	649.58	784.157	ENSG00000015153	12	42157104	42238349	81245			0.0486627	0.0963446	0.50509	0.613495	0.84531		0.0319467	0.096493	0.331078	0.740586	0.926222		-0.0241406	0.0965877	-0.249935	0.802638	0.981629		-0.0174999	0.0961804	-0.181949	0.855623	0.988255
ENSG00000015171.19	ZMYND11	2601.75	2566.65	2618.99	2539.33	2822.42	2461.36	2735.06	2848.99	2346.1	2411.87	3004.69	2780.98	2180.73	2115.46	ENSG00000015171	10	134465	254637	120172			-0.0143431	0.102262	-0.140258	0.888456	0.96527		-0.0746596	0.102316	-0.729696	0.465576	0.817162		0.0469724	0.102236	0.459449	0.645912	0.961554		0.130634	0.102067	1.27988	0.200586	0.817948
ENSG00000015285.10	WAS	59.6418	61.7616	62.8014	57.9094	66.3443	49.3923	71.561	94.0505	71.9594	54.4729	55.4093	53.1575	48.117	29.9566	ENSG00000015285	X	48676596	48691427	14831			-0.173671	0.239922	-0.723866	0.469148	0.763248		-0.354164	0.24294	-1.45782	0.144889	0.594105		-0.00922273	0.238014	-0.0387487	0.969091	0.99572		0.00684737	0.235756	0.0290443	0.976829	0.997316
ENSG00000015413.9	DPEP1	11.2126	14.7932	11.1148	9.699	12.3166	8.13959	14.3122	21.1349	12.5643	5.79499	15.1116	7.4607	17.1846	4.40538	ENSG00000015413	16	89613308	89638456	25148			-0.792655	0.516322	-1.5352	0.124736	NA		-1.07889	0.529553	-2.03736	0.0416145	NA		-0.50049	0.506302	-0.988521	0.322898	NA		-0.304528	0.494914	-0.615316	0.538346	0.942178
ENSG00000015475.18	BID	486.971	469.169	486.42	456.039	508.383	514.844	582.506	468.139	406.627	442.737	514.634	551.159	372.907	362.122	ENSG00000015475	22	17734138	17774770	40632			-0.0339463	0.107917	-0.314559	0.753096	0.908328		0.128274	0.107403	1.19432	0.232352	0.675514		0.0590163	0.107669	0.548126	0.583606	0.951163		0.117603	0.106876	1.10037	0.271172	0.857359
ENSG00000015479.18	MATR3	65.0911	77.8062	69.4079	57.4861	51.5803	69.1747	81.5795	89.8235	82.2393	38.2469	52.8907	57.8204	94.5156	44.0538	ENSG00000015479	5	139293648	139331677	38029			-0.428442	0.297396	-1.44065	0.149684	0.466242		-0.206535	0.295318	-0.699363	0.484325	0.826409		-0.16572	0.29486	-0.56203	0.574095	0.951163		-0.64888	0.298037	-2.17718	0.0294671	0.575519
ENSG00000015520.14	NPC1L1	24.4359	26.1678	21.9909	23.1367	18.6668	32.2173	41.5054	30.6457	27.4131	20.862	14.2721	25.1799	21.4808	15.8594	ENSG00000015520	7	44512535	44541315	28780			-0.104372	0.386004	-0.270391	0.786859	NA		0.284146	0.37963	0.748483	0.454169	NA		-0.210446	0.38871	-0.541398	0.588233	NA		-0.418849	0.389659	-1.07491	0.282414	0.862521
ENSG00000015532.9	XYLT2	968.824	1048.27	1010.55	879	1028.43	877.865	1122.08	1011.31	889.783	756.826	1041.02	857.981	1140.2	889.886	ENSG00000015532	17	50346092	50363138	17046			-0.256144	0.0762634	-3.35867	0.000783172	0.0422523		-0.264969	0.0763111	-3.47222	0.000516176	0.0748449		-0.0541565	0.0757837	-0.71462	0.474844	0.928635		-0.0292661	0.0753185	-0.388564	0.697599	0.970414
ENSG00000015568.12	RGPD5	106.129	106.418	106.538	108.41	96.072	113.204	156.003	112.015	93.6614	103.151	78.9162	95.1239	97.0933	123.351	ENSG00000015568	2	109792758	109857695	64937			0.0676073	0.17764	0.380587	0.70351	0.889375		0.127913	0.177314	0.721396	0.470666	0.819522		0.0218832	0.178249	0.122768	0.902291	0.990876		-0.111677	0.177891	-0.627785	0.530145	0.940327
ENSG00000015592.16	STMN4	10911.2	11199.7	10640	11103.8	10727.1	10885.4	12810.8	11638	11403.8	11898.3	10788.9	11214.4	9795.25	9664.52	ENSG00000015592	8	27235323	27258420	23097			-0.0130768	0.0944849	-0.138401	0.889924	0.96527		-0.051582	0.0944968	-0.54586	0.585162	0.868488		-0.0719116	0.0944999	-0.76097	0.446675	0.920688		-0.0631965	0.0944682	-0.668971	0.503514	0.934198
ENSG00000015676.17	NUDCD3	5537.53	5280.72	5302.27	5605.75	5549.73	5949.18	5498.74	4889.57	5677.94	6495.02	5138.79	5540.5	4807.41	5497.91	ENSG00000015676	7	44379121	44490880	111759			0.0840035	0.0859386	0.977483	0.32833	0.657814		0.171885	0.0859209	2.0005	0.0454465	0.432504		0.00469546	0.0859793	0.0546116	0.956448	0.994981		0.0647995	0.0858946	0.754407	0.450605	0.91934
ENSG00000016082.14	ISL1	2596.18	3122.52	1911.53	2381.49	2752.47	2812.9	1740.36	1180.39	2078.83	1474.25	3792.18	3378.76	4878.72	3492.58	ENSG00000016082	5	51383391	51394738	11347			-0.426824	0.10727	-3.97895	6.92198e-05	0.010509		-0.161168	0.107044	-1.50563	0.132163	0.584067		-0.718181	0.107574	-6.67617	2.4526e-11	1.02177e-08		-0.164611	0.106936	-1.53934	0.123721	0.75011
ENSG00000016391.10	CHDH	89.4387	85.3823	77.7622	92.2331	93.6336	98.1823	84.4419	128.923	58.2528	68.3809	94.8674	76.4722	103.967	95.1561	ENSG00000016391	3	53812335	53846390	34055			0.0846171	0.204596	0.413581	0.679181	0.876979		0.17269	0.203745	0.847578	0.396673	0.780943		-0.155003	0.20732	-0.747649	0.454672	0.922398		0.0667322	0.203149	0.328489	0.742542	0.975151
ENSG00000016864.18	GLT8D1	1977.89	1949.04	1982.08	2044.36	1898.21	2015.76	2042.35	1929.62	1860.66	2138.35	1758.82	1804.56	2134.33	2304.89	ENSG00000016864	3	52694488	52706032	11544			0.0660238	0.0685144	0.963648	0.335222	0.663845		0.0486665	0.0685792	0.70964	0.477928	0.823284		0.0238165	0.0685949	0.347205	0.728437	0.971641		-0.0384804	0.0684589	-0.562095	0.574051	0.948371
ENSG00000017260.19	ATP2C1	3187.21	3328.68	3141.15	2886.67	3310.96	3268.59	2965.49	2772.9	3350.11	2892.86	3450.49	2914.34	3548.63	2966.58	ENSG00000017260	3	130850595	131016712	166117			-0.203888	0.0837581	-2.43425	0.0149227	0.169249		-0.0293397	0.0836502	-0.350743	0.725781	0.921897		-0.0814494	0.0836845	-0.973291	0.330409	0.892267		-0.00663204	0.0835239	-0.0794029	0.936712	0.993231
ENSG00000017483.14	SLC38A5	96.1971	102.994	109.405	89.8382	93.1746	85.5737	137.397	149.001	106.226	89.2428	75.5581	39.1687	92.7971	81.94	ENSG00000017483	X	48458537	48470256	11719			-0.281301	0.227394	-1.23707	0.216062	0.549178		-0.227635	0.227163	-1.00208	0.316305	0.736537		0.00828185	0.224953	0.036816	0.970632	0.99601		-0.240505	0.225637	-1.06589	0.286471	0.866321
ENSG00000017797.12	RALBP1	2431.88	2381.82	2332.55	2540.02	2314.84	2590.17	2151.12	2127.23	2163.35	2174.28	2422.9	2684.92	2789.93	3173.63	ENSG00000017797	18	9475009	9538116	63107			0.0850031	0.065505	1.29766	0.194405	0.52205		0.125485	0.0654733	1.91658	0.0552907	0.452407		-0.0314339	0.0656604	-0.478735	0.632127	0.9587		-0.0429142	0.0654682	-0.655497	0.512148	0.937512
ENSG00000018189.12	RUFY3	8285.55	8121.15	8335.78	8401.86	8052.16	8516.78	8223.79	8028.11	8165.67	8518.63	7909.25	8222.62	8185.91	8838.07	ENSG00000018189	4	70704204	70807315	103111			0.0488115	0.061361	0.79548	0.426334	0.733458		0.0678278	0.0613647	1.10532	0.26902	0.704284		0.0364019	0.061373	0.593125	0.553097	0.948366		-0.0145956	0.0613317	-0.237978	0.811898	0.984048
ENSG00000018236.14	CNTN1	6051.01	6100.94	5292.23	5881.25	6204.98	6775.63	5567.44	4974.11	4892.09	5034.69	6529.06	5687.85	7415.18	7828.35	ENSG00000018236	12	40692442	41072418	379976			-0.0536812	0.106734	-0.502941	0.615005	0.845604		0.145145	0.106677	1.3606	0.173641	0.625874		-0.208463	0.106789	-1.9521	0.050926	0.613464		0.0284664	0.106664	0.266879	0.789563	0.980704
ENSG00000018280.16	SLC11A1	9.28081	9.54574	10.8934	7.52852	8.38165	10.0547	7.1561	10.5675	11.4221	6.95399	6.71627	4.66294	12.8885	7.92968	ENSG00000018280	2	218382029	218396894	14865			-0.305471	0.484738	-0.630177	0.528579	NA		0.0924434	0.468376	0.19737	0.843538	NA		0.183151	0.464764	0.394072	0.693528	NA		-0.182067	0.472316	-0.385478	0.699883	0.970656
ENSG00000018408.14	WWTR1	967.931	957.537	1054.25	1022.12	939.41	866.333	558.175	552.679	540.266	592.248	1492.69	1529.44	1239.01	1414.13	ENSG00000018408	3	149517235	149736714	219479			0.0868727	0.152859	0.56832	0.569818	0.820914		-0.137747	0.153153	-0.899406	0.368436	0.768919		0.157107	0.152784	1.02829	0.303811	0.881373		0.0126138	0.152703	0.0826037	0.934167	0.992917
ENSG00000018510.14	AGPS	2156.95	2110.17	2057.47	2122.89	2185.43	2308.76	1947.89	1789.07	2066.26	2187.03	2098	1961.23	2328.52	2554.24	ENSG00000018510	2	177392644	177559299	166655			0.00364302	0.0848527	0.0429335	0.965755	0.989147		0.13164	0.0847501	1.55327	0.120359	0.572783		-0.0372985	0.0849153	-0.439244	0.660485	0.962464		0.0494883	0.0846636	0.584529	0.558865	0.946783
ENSG00000018607.6	ZNF806	11.0138	8.30625	9.73397	10.339	13.771	12.919	10.0185	9.51072	1.14221	8.11298	11.7535	14.9214	10.3108	8.81075	ENSG00000018607	2	132309309	132318736	9427			0.353186	0.493625	0.715496	0.474303	NA		0.628497	0.485365	1.29489	0.195357	NA		0.248692	0.498314	0.499067	0.617732	NA		0.80648	0.47567	1.69546	0.089988	0.706552
ENSG00000018610.14	CXorf56	864.777	828.005	863.721	912.091	842.791	877.279	868.75	860.192	776.704	963.127	747.185	835.598	919.379	989.448	ENSG00000018610	X	119538149	119565408	27259			0.138069	0.097492	1.41621	0.156715	0.474589		0.0792128	0.0976858	0.810893	0.417427	0.790348		0.0617986	0.0976929	0.63258	0.527008	0.941666		0.0229484	0.0974278	0.235543	0.813787	0.984048
ENSG00000018625.14	ATP1A2	2332.32	2422.29	2707.44	2231.28	2411.54	1889.04	2487.46	2214.94	3201.62	2951.97	2364.97	2320.28	1635.12	1437.92	ENSG00000018625	1	160115759	160143591	27832			-0.12388	0.192793	-0.642557	0.520511	0.79391		-0.380922	0.192948	-1.97422	0.0483571	0.439799		0.190678	0.192682	0.9896	0.32237	0.887768		-0.0187786	0.192699	-0.0974502	0.922369	0.992248
ENSG00000018699.11	TTC27	550.628	492.332	566.198	588.68	533.246	572.683	399.31	417.415	419.192	596.884	572.562	627.631	578.263	712.79	ENSG00000018699	2	32628032	32821051	193019			0.253191	0.0982685	2.57652	0.00997995	0.140709		0.2041	0.0984958	2.07217	0.0382494	0.408959		0.194898	0.0985294	1.97807	0.0479208	0.606186		0.108308	0.0982416	1.10247	0.270257	0.857359
ENSG00000018869.16	ZNF582	197.349	204.595	189.242	203.976	184.525	204.408	240.445	213.463	214.736	208.62	193.932	207.034	169.269	186.788	ENSG00000018869	19	56375846	56393545	17699			0.00940188	0.130051	0.0722937	0.942368	0.982088		0.00393761	0.130285	0.030223	0.975889	0.993566		-0.108786	0.13106	-0.830052	0.406509	0.909503		-0.135909	0.130029	-1.04522	0.295923	0.870969
ENSG00000019144.18	PHLDB1	3098.94	3409.41	3206.93	2845.75	3323.32	2709.3	2849.56	3179.75	3361.53	2705.1	4091.89	3417.93	3334.68	2080.22	ENSG00000019144	11	118606440	118658038	51598			-0.266921	0.133029	-2.00649	0.044804	0.274575		-0.331188	0.133067	-2.48889	0.0128141	0.283487		-0.0733663	0.13295	-0.551833	0.581063	0.951163		-0.0426861	0.132864	-0.321277	0.748001	0.975151
ENSG00000019485.13	PRDM11	507.051	466.712	487.285	509.115	576.904	495.237	490.908	557.962	432.898	463.599	419.767	444.844	523.273	570.056	ENSG00000019485	11	45095806	45235110	139304			0.123931	0.108529	1.14192	0.253487	0.589149		0.0808689	0.108703	0.743942	0.456911	0.813976		0.060961	0.108797	0.560317	0.575263	0.951163		0.295707	0.107531	2.74998	0.00595993	0.386939
ENSG00000019505.7	SYT13	9426.91	9426.74	9185.19	9035.17	9709.25	9778.19	12936.8	10621.4	10250.2	9766.87	7259.45	7619.24	7260.51	8133.21	ENSG00000019505	11	45240301	45286319	46018			-0.0317174	0.0981143	-0.32327	0.74649	0.90573		0.0757377	0.0981009	0.772039	0.440091	0.803882		-0.0208028	0.0981169	-0.212021	0.832091	0.983718		0.0573892	0.09807	0.585186	0.558422	0.946783
ENSG00000019549.10	SNAI2	75.3936	72.8759	98.2512	75.6919	77.9224	52.2268	30.0556	48.6104	55.9684	52.1549	68.0023	68.0789	137.477	133.923	ENSG00000019549	8	48917604	48921740	4136			0.0845282	0.28775	0.293756	0.768944	0.916328		-0.338075	0.292265	-1.15674	0.247378	0.688997		0.292143	0.285974	1.02157	0.306983	0.88416		0.224003	0.285059	0.785814	0.431977	0.916997
ENSG00000019582.14	CD74	136.005	153.024	150.88	124.015	141.91	110.194	389.292	329.705	58.2528	63.7449	54.5697	23.3147	109.982	79.2968	ENSG00000019582	5	150401637	150412929	11292			-0.403433	0.232682	-1.73384	0.0829462	0.357558		-0.520933	0.233902	-2.22714	0.0259379	0.361171		0.103334	0.228126	0.452967	0.650573	0.961975		-0.289533	0.229891	-1.25943	0.207874	0.821289
ENSG00000019995.6	ZRANB1	2872.11	2775.52	2878.93	2885.05	2902.31	2918.75	2919.69	2674.63	3045.14	3048.16	2493.42	2642.02	2643.86	3175.4	ENSG00000019995	10	124942123	124988189	46066			0.0587664	0.0724968	0.810607	0.417591	0.727469		0.0745015	0.0725154	1.02739	0.304238	0.731933		0.0554268	0.0725185	0.764313	0.444681	0.919969		0.0647501	0.0723735	0.894665	0.370966	0.898514
ENSG00000020129.15	NCDN	3277.15	3346.68	3126.32	3117.44	3543.99	3251.32	2487.46	2448.48	3800.14	3607.96	4131.35	3779.78	2967.79	2633.53	ENSG00000020129	1	35557473	35567274	9801			-0.0992787	0.0806993	-1.23023	0.218611	0.551655		-0.0491861	0.0806881	-0.609583	0.542138	0.853408		-0.0947325	0.0807192	-1.17361	0.240553	0.856815		0.102927	0.0804722	1.27904	0.200884	0.818009
ENSG00000020181.17	ADGRA2	1055.42	1005.83	1102.21	1062.61	1021.03	1085.43	845.851	826.376	1001.72	1171.75	1017.52	994.138	1158.25	1258.18	ENSG00000020181	8	37784191	37844896	60705			0.0726097	0.0889753	0.816066	0.414462	0.72552		0.112222	0.0889513	1.26161	0.207087	0.655457		0.128348	0.0889048	1.44365	0.148836	0.799237		0.0131457	0.0888049	0.148029	0.88232	0.990678
ENSG00000020256.19	ZFP64	1244.48	1229.69	1317.98	1235.84	1319.27	1119.64	1210.81	1075.77	1024.56	1168.27	1538.03	1462.3	1145.36	1237.03	ENSG00000020256	20	52051663	52204308	152645			0.0140852	0.073136	0.192589	0.847281	0.948094		-0.131002	0.0734651	-1.78319	0.0745547	0.50364		0.100829	0.0730079	1.38107	0.167258	0.810572		0.105902	0.0726608	1.45748	0.144983	0.772368
ENSG00000020426.10	MNAT1	367.841	347.866	338.13	385.713	390.868	376.627	300.556	352.953	366.65	463.599	369.395	356.248	354.863	370.052	ENSG00000020426	14	60734742	60969953	235211			0.141564	0.0948538	1.49245	0.135582	0.447613		0.110009	0.0951667	1.15596	0.247697	0.688997		-0.0447469	0.0959527	-0.466344	0.64097	0.960431		0.164491	0.0940564	1.74885	0.0803168	0.696413
ENSG00000020577.13	SAMD4A	761.409	780.92	748.13	754.541	637.521	885.933	795.758	799.957	848.663	773.051	710.246	816.947	769.013	628.207	ENSG00000020577	14	54567097	54793315	226218			-0.0518404	0.123731	-0.418978	0.675232	0.875467		0.180552	0.123349	1.46375	0.143262	0.592525		-0.0636225	0.123792	-0.513945	0.60729	0.952776		-0.289322	0.123895	-2.33522	0.0195318	0.521672
ENSG00000020633.18	RUNX3	79.3669	97.7162	98.573	60.9491	77.5036	62.0927	57.2488	29.5889	52.5417	38.2469	251.86	138.956	29.2139	37.0052	ENSG00000020633	1	24899511	24965121	65610			-0.500181	0.237506	-2.10598	0.0352063	0.248156		-0.77843	0.242001	-3.21665	0.00129698	0.112423		-0.0774771	0.232085	-0.333832	0.738507	0.974234		-0.264663	0.23179	-1.14182	0.253528	0.849784
ENSG00000020922.12	MRE11	448.978	462.212	440.057	451.956	400.346	490.317	419.347	449.117	442.036	407.967	430.681	431.788	556.783	518.953	ENSG00000020922	11	94415578	94493908	78330			-0.0355026	0.0876225	-0.405177	0.685348	0.879823		0.0833413	0.0871781	0.955989	0.339078	0.750732		-0.0735603	0.0878826	-0.837029	0.402576	0.909503		-0.21029	0.0877069	-2.39764	0.0165009	0.494448
ENSG00000021300.13	PLEKHB1	564.878	556.791	623.163	485.869	643.935	514.634	403.604	459.685	354.086	234.118	1090.55	930.722	378.922	318.949	ENSG00000021300	11	73646178	73662819	16641			-0.232079	0.20023	-1.15907	0.246429	0.582972		-0.383711	0.200433	-1.91441	0.0555678	0.452407		0.210871	0.199341	1.05784	0.290128	0.875539		0.130222	0.199063	0.654175	0.512999	0.937512
ENSG00000021355.12	SERPINB1	75.9168	70.3069	83.2234	76.8967	74.6306	74.5262	91.598	77.1425	35.4086	56.7909	55.4093	65.2811	98.8117	108.372	ENSG00000021355	6	2832332	2842006	9674			0.192747	0.223163	0.863707	0.387749	0.705984		0.0727742	0.224472	0.324203	0.745785	0.928205		0.253442	0.22262	1.13845	0.254933	0.863453		0.0692086	0.222605	0.310904	0.755874	0.976945
ENSG00000021488.12	SLC7A9	20.2359	23.8158	20.4594	18.451	18.8307	19.6224	32.918	26.4187	34.2664	26.6569	11.7535	8.39329	16.3254	12.3351	ENSG00000021488	19	32830509	32869766	39257			-0.399446	0.3576	-1.11702	0.263986	NA		-0.368596	0.357604	-1.03074	0.302665	NA		-0.315849	0.355825	-0.887654	0.374727	NA		-0.45524	0.355024	-1.28228	0.199744	0.817783
ENSG00000021574.12	SPAST	1713.05	1578.39	1803.12	1754.11	1778.37	1651.29	1780.44	1771.11	1864.09	2088.51	1490.17	1625.5	1178.87	1531.31	ENSG00000021574	2	32063547	32157637	94090			0.165901	0.0771511	2.15034	0.0315285	0.235731		0.069431	0.0773483	0.897641	0.369377	0.769505		0.204928	0.0771339	2.65679	0.00788891	0.262193		0.179473	0.0769565	2.33214	0.0196935	0.522083
ENSG00000021645.18	NRXN3	353.987	366.823	257.698	321.46	474.333	349.62	482.321	336.045	495.72	555.16	314.825	253.664	174.424	140.972	ENSG00000021645	14	78170373	79868290	1697917			-0.239867	0.149709	-1.60222	0.109106	0.405621		-0.0990476	0.149455	-0.662724	0.507507	0.837948		-0.544453	0.151328	-3.59783	0.000320883	0.025435		0.435499	0.147097	2.96063	0.00307008	0.326112
ENSG00000021762.19	OSBPL5	1967.67	2105.16	1935.93	1727.45	2189.81	1880.01	2232.7	2014.16	2011.44	1617.96	2463.19	2186.92	1713.31	1090.77	ENSG00000021762	11	3087116	3166739	79623			-0.311626	0.0936388	-3.32795	0.000874862	0.0438508		-0.172354	0.0934937	-1.84348	0.0652583	0.481456		-0.119476	0.0934548	-1.27843	0.201097	0.837197		0.0574326	0.0931195	0.616762	0.537392	0.942178
ENSG00000021776.10	AQR	1622.69	1551.62	1602.15	1641.82	1557.5	1760.35	1681.68	1729.89	1616.23	1730.38	1388.59	1457.63	1519.98	1649.37	ENSG00000021776	15	34851782	34969839	118057			0.0824496	0.0681085	1.21056	0.226063	0.560204		0.178579	0.0680119	2.6257	0.00864701	0.244111		0.0460561	0.0682018	0.675292	0.49949	0.932632		0.00804805	0.0679953	0.118362	0.905781	0.991035
ENSG00000021826.15	CPS1	318.557	332.83	315.013	335.894	305.731	303.314	304.85	302.23	183.896	216.733	380.309	365.574	462.267	459.04	ENSG00000021826	2	210477682	210679107	201425			0.0334101	0.207125	0.161304	0.871854	0.959097		-0.110294	0.207444	-0.531682	0.594946	0.872139		-0.0878815	0.207504	-0.423516	0.671919	0.964597		-0.0784963	0.206889	-0.379412	0.704382	0.971206
ENSG00000022267.16	FHL1	4131.81	4301.69	4096.99	4075.62	4191.21	3993.56	5149.53	4938.18	4344.97	4053.01	3927.34	4038.1	3784.92	3273.2	ENSG00000022267	X	136146702	136211359	64657			-0.0822539	0.0526258	-1.56299	0.118054	0.421953		-0.10839	0.0526716	-2.05785	0.0396044	0.415334		-0.0713594	0.0526348	-1.35575	0.17518	0.812403		-0.0406776	0.0524702	-0.775251	0.438191	0.917056
ENSG00000022277.12	RTF2	3184.24	2987.11	3163.11	3439.48	3021.46	3310.06	2825.23	2454.82	2719.61	3591.73	3050.03	3592.33	3353.58	4119.03	ENSG00000022277	20	56468585	56519449	50864			0.176588	0.108592	1.62617	0.103915	0.396453		0.131031	0.108631	1.20621	0.227737	0.671275		0.0684873	0.10866	0.63029	0.528505	0.941957		-0.0140977	0.108615	-0.129795	0.896728	0.990707
ENSG00000022556.15	NLRP2	795.508	799.361	833.159	775.54	773.749	795.732	1924.99	1858.82	447.747	447.373	189.735	166.001	634.973	629.969	ENSG00000022556	19	54953130	55001142	48012			-0.0546948	0.0860028	-0.635966	0.524799	0.796896		-0.0332419	0.0859553	-0.386734	0.698953	0.912628		-6.46788e-05	0.0857895	-0.000753924	0.999398	0.999969		-0.0281865	0.0852655	-0.330573	0.740967	0.975151
ENSG00000022567.9	SLC45A4	759.909	683.254	781.05	737.734	762.194	835.311	854.438	924.653	717.309	760.302	493.646	524.114	667.624	741.865	ENSG00000022567	8	141207166	141308305	101139			0.109796	0.0875042	1.25475	0.209569	0.54093		0.283153	0.0871258	3.24993	0.00115433	0.108044		0.195055	0.087309	2.23408	0.0254781	0.476922		0.157076	0.0869787	1.80591	0.0709322	0.679646
ENSG00000022840.15	RNF10	6026.53	5730.71	6141.83	6193.74	6080.15	5986.22	5959.6	5947.37	6431.8	6985.28	5645.87	6328.54	4885.6	5513.77	ENSG00000022840	12	120533480	120577594	44114			0.113666	0.0611154	1.85986	0.0629056	0.320953		0.0657873	0.0611577	1.0757	0.282061	0.7156		0.105769	0.0611315	1.73019	0.0835961	0.711691		0.0871515	0.0610618	1.42727	0.153503	0.779028
ENSG00000022976.15	ZNF839	460.826	458.365	448.688	471.936	476.8	448.34	405.035	467.082	382.641	465.917	581.797	552.092	463.986	402.651	ENSG00000022976	14	102317377	102342702	25325			0.0452355	0.115517	0.39159	0.695361	0.884823		-0.0358906	0.115817	-0.309891	0.756644	0.931419		-0.0255963	0.115831	-0.220979	0.825109	0.982732		0.0508967	0.114972	0.442687	0.657992	0.964623
ENSG00000023041.11	ZDHHC6	571.199	595.05	516.171	570.868	565.045	608.865	576.781	572.757	699.034	738.282	501.202	505.462	603.181	466.97	ENSG00000023041	10	112424428	112446917	22489			-0.070956	0.0956502	-0.741828	0.458192	0.756244		0.0274009	0.0954796	0.286982	0.774126	0.937265		-0.213921	0.0962395	-2.22279	0.0262297	0.482799		-0.0716057	0.0952156	-0.752037	0.452029	0.920031
ENSG00000023171.17	GRAMD1B	1360.87	1317.69	1370.21	1304.19	1440.74	1371.53	1322.45	1393.85	1300.98	1379.21	1427.21	1189.05	1220.11	1254.65	ENSG00000023171	11	123358428	123627774	269346			-0.0120921	0.104839	-0.11534	0.908175	0.97038		0.0495771	0.104782	0.473144	0.636111	0.890338		0.0584585	0.104775	0.557945	0.576882	0.951163		0.12102	0.104489	1.1582	0.246781	0.846097
ENSG00000023191.16	RNH1	5301.51	4870.76	5431.41	5479.09	5002.58	5723.69	5252.57	5209.76	5907.52	7098.86	3864.38	4523.05	4458.56	5084.69	ENSG00000023191	11	494512	507300	12788			0.168639	0.145102	1.16221	0.245149	0.58107		0.214894	0.145105	1.48096	0.138618	0.591058		0.189644	0.145102	1.30698	0.191221	0.827298		0.0306622	0.145104	0.211312	0.832644	0.985368
ENSG00000023228.13	NDUFS1	3421.72	3229.43	3373.81	3611.11	3368.31	3525.95	3105.75	3117.4	3222.18	3514.08	3243.96	3437.52	3345.85	4375.42	ENSG00000023228	2	206114817	206159603	44786			0.15486	0.0735956	2.1042	0.0353607	0.248616		0.122113	0.0736347	1.65836	0.0972449	0.542927		0.0625953	0.0736757	0.849605	0.395545	0.909186		0.0581334	0.0735573	0.790314	0.429344	0.916997
ENSG00000023287.12	RB1CC1	2463.93	2397.13	2380.04	2496.06	2556.03	2490.4	2332.89	2191.69	2616.81	2885.9	2350.7	2359.45	2288.14	2547.19	ENSG00000023287	8	52622456	52745843	123387			0.0558988	0.0743597	0.751735	0.45221	0.751787		0.0498433	0.0744036	0.669903	0.502919	0.835716		-0.0125439	0.0744541	-0.168478	0.866207	0.98905		0.0884491	0.074199	1.19205	0.233241	0.838724
ENSG00000023318.7	ERP44	2264.3	2249.23	2164.06	2300.9	2073.3	2534	2235.56	2091.3	2630.51	2584.56	1772.26	2007.86	2358.59	2519.88	ENSG00000023318	9	99979179	100099040	119861			0.0395027	0.0861629	0.458465	0.646618	0.86125		0.167123	0.0860943	1.94116	0.0522389	0.447327		-0.0428886	0.0862601	-0.497201	0.619047	0.956107		-0.119802	0.0861858	-1.39004	0.164517	0.789556
ENSG00000023330.14	ALAS1	2579.63	2401.9	2573.63	2671.83	2660.52	2590.29	2477.44	2602.77	2832.69	3183.77	2214.69	2396.75	2082.78	2504.02	ENSG00000023330	3	52198086	52214327	16241			0.155958	0.0607457	2.56738	0.0102469	0.142359		0.111083	0.0608495	1.82554	0.067919	0.488412		0.106549	0.0608303	1.75158	0.079846	0.702438		0.147397	0.0606075	2.432	0.0150158	0.485072
ENSG00000023445.13	BIRC3	11.0828	12.3846	14.3368	10.1348	7.6176	10.9404	7.1561	5.28373	5.71106	10.431	11.7535	2.79776	24.9177	22.0269	ENSG00000023445	11	102317450	102339403	21953			-0.321791	0.511222	-0.629454	0.529052	NA		-0.0898219	0.503553	-0.178376	0.858428	NA		0.298259	0.492037	0.606172	0.5444	NA		-0.609156	0.516382	-1.17966	0.238135	0.840774
ENSG00000023516.8	AKAP11	3563.01	3458.35	3446.21	3549.74	3571.49	3789.27	3662.49	3283.31	3760.16	3516.4	3002.17	3141.89	3408.58	4257.36	ENSG00000023516	13	42272153	42323267	51114			0.0394444	0.112513	0.350575	0.725908	0.898162		0.133178	0.112484	1.18397	0.236423	0.678824		-0.00455449	0.112543	-0.0404688	0.967719	0.99572		0.047701	0.112445	0.424217	0.671407	0.965415
ENSG00000023572.9	GLRX2	480.02	502.074	472.592	490.932	410.255	524.247	480.89	384.656	559.684	516.913	429.841	470.957	537.88	591.202	ENSG00000023572	1	193090866	193106114	15248			-0.032243	0.10014	-0.32198	0.747468	0.905973		0.0601526	0.0999408	0.601882	0.547253	0.856546		-0.0820123	0.100408	-0.81679	0.414048	0.911321		-0.297775	0.100613	-2.95962	0.00308019	0.326112
ENSG00000023608.4	SNAPC1	161.415	141.694	170.027	170.849	159.912	164.593	117.36	139.491	154.199	190.076	125.091	152.944	170.128	200.885	ENSG00000023608	14	61762357	61796428	34071			0.266041	0.142835	1.86258	0.0625218	0.320235		0.210149	0.143531	1.46414	0.143156	0.592525		0.264954	0.142991	1.85294	0.0638905	0.657401		0.157603	0.142573	1.10542	0.268979	0.857359
ENSG00000023697.12	DERA	233.284	226.582	221.966	274.299	224.622	218.951	187.49	220.86	185.038	228.323	283.763	278.844	250.037	369.171	ENSG00000023697	12	15911172	16037282	126110			0.272478	0.166066	1.64078	0.100843	0.391641		-0.0480928	0.167565	-0.28701	0.774105	0.937265		-0.0386762	0.167568	-0.230809	0.817463	0.982619		0.00742261	0.166495	0.0445817	0.964441	0.996874
ENSG00000023734.10	STRAP	7822.81	7314.98	7784.01	8145.73	7429.58	8439.76	7226.23	6450.38	8305.02	9712.4	6414.88	6978.55	7313.79	9441.6	ENSG00000023734	12	15882391	15903478	21087			0.138539	0.100851	1.37371	0.169533	0.491991		0.187232	0.100853	1.85649	0.063384	0.476046		0.0865607	0.100868	0.858155	0.390807	0.907595		-0.00449346	0.100854	-0.0445541	0.964463	0.996874
ENSG00000023892.10	DEF6	158.287	145.999	167.172	165.493	153.234	159.536	224.701	235.655	85.6659	81.1298	93.1883	108.18	180.439	237.009	ENSG00000023892	6	35297852	35321771	23919			0.172064	0.154834	1.11128	0.266447	0.601123		0.10376	0.155421	0.667606	0.504385	0.836972		0.259699	0.154224	1.6839	0.0922007	0.727298		0.0883385	0.154188	0.572926	0.566695	0.947095
ENSG00000023902.13	PLEKHO1	1389.51	1463.21	1428.14	1351.18	1503.28	1201.76	1306.7	1313.54	1427.76	1243.6	1930.93	1801.76	1187.46	1045.84	ENSG00000023902	1	150149183	150164720	15537			-0.1203	0.114048	-1.05482	0.291506	0.624519		-0.28708	0.114283	-2.51201	0.0120045	0.281273		-0.00472375	0.113944	-0.0414568	0.966932	0.99572		0.0484354	0.113696	0.426009	0.670101	0.965415
ENSG00000023909.9	GCLM	327.804	310.207	342.273	320.939	319.444	346.159	323.456	324.421	272.989	242.231	294.676	269.518	349.708	447.586	ENSG00000023909	1	93885205	93909456	24251			0.0341472	0.137736	0.247917	0.804199	0.929872		0.159861	0.137251	1.16473	0.244128	0.686225		0.132987	0.13739	0.967952	0.333069	0.893336		0.0515546	0.137006	0.376295	0.706698	0.971765
ENSG00000024048.10	UBR2	1229.93	1276.79	1232.47	1147.31	1188.67	1304.41	1249.45	1141.29	1366.09	1121.91	1104.83	1068.75	1386.8	1257.29	ENSG00000024048	6	42564062	42693504	129442			-0.151189	0.081371	-1.85802	0.0631657	0.321509		0.0320248	0.0810821	0.394967	0.692867	0.910613		-0.044422	0.0812032	-0.547048	0.584346	0.951202		-0.100328	0.0810028	-1.23857	0.215505	0.824365
ENSG00000024422.11	EHD2	1111.2	1044.88	1199.05	1143.93	1144.06	1024.11	1488.47	1504.81	917.196	1139.29	862.202	994.138	911.646	937.464	ENSG00000024422	19	47713343	47743134	29791			0.142995	0.0754344	1.89562	0.05801	0.31049		-0.0248994	0.0758598	-0.328229	0.742738	0.927059		0.212556	0.0753235	2.82191	0.00477384	0.18962		0.145261	0.0751042	1.93412	0.0530985	0.652219
ENSG00000024526.16	DEPDC1	147.907	190.128	135.934	158.081	127.997	127.398	191.783	158.512	129.07	107.787	267.811	262.057	171.846	103.967	ENSG00000024526	1	68474152	68497221	23069			-0.300706	0.206521	-1.45606	0.145377	0.459635		-0.605046	0.208482	-2.90215	0.00370608	0.168926		-0.440477	0.207554	-2.12223	0.0338182	0.534791		-0.57512	0.207144	-2.77642	0.00549609	0.380829
ENSG00000024862.17	CCDC28A	248.854	235.169	245.519	274.114	225.336	264.13	226.133	200.782	238.722	314.088	191.414	240.608	284.406	340.976	ENSG00000024862	6	138773509	138793319	19810			0.216119	0.117791	1.83476	0.0665406	0.326626		0.171036	0.118234	1.44659	0.148012	0.598419		0.0712593	0.118765	0.600005	0.548503	0.947439		-0.0714832	0.118622	-0.602615	0.546765	0.943675
ENSG00000025039.14	RRAGD	2022.01	1850.28	1963.69	2189.91	1921.28	2184.9	2168.3	2245.59	1968.03	2413.03	1659.76	1954.7	1605.05	2146.3	ENSG00000025039	6	89364636	89412270	47634			0.25305	0.0778703	3.24964	0.00115552	0.0504208		0.2403	0.0779245	3.08375	0.0020441	0.133456		0.0879839	0.0780819	1.12681	0.259821	0.86632		0.0595358	0.0779229	0.764035	0.444847	0.917056
ENSG00000025156.12	HSF2	1687.4	1815.27	1719.94	1610.07	1540.59	1751.13	1976.51	1627.39	1986.31	1810.35	1551.46	1512.66	1746.82	1489.9	ENSG00000025156	6	122399546	122433119	33573			-0.170441	0.079184	-2.15247	0.0313605	0.235675		-0.0497744	0.0790731	-0.629474	0.529039	0.847057		-0.0846039	0.0790949	-1.06965	0.284777	0.873262		-0.231473	0.0790718	-2.92737	0.00341841	0.338695
ENSG00000025293.16	PHF20	3611.13	3519.94	3478.26	3676.31	3649.01	3732.12	2989.82	2565.78	2924.06	3147.84	4039	4199.44	4126.89	4792.17	ENSG00000025293	20	35771974	35950381	178407			0.0432361	0.0714004	0.605545	0.544817	0.809277		0.0733287	0.0713791	1.02731	0.304273	0.731933		-0.024893	0.0714651	-0.348324	0.727597	0.9714		0.0413798	0.0712859	0.580476	0.561593	0.946783
ENSG00000025423.11	HSD17B6	173.385	175.314	184.771	181.361	177.866	147.61	194.646	162.739	146.203	133.285	203.167	229.417	157.24	200.004	ENSG00000025423	12	56752161	56787790	35629			0.0518839	0.142442	0.364246	0.715674	0.894305		-0.269737	0.145037	-1.85978	0.0629165	0.474258		0.0725527	0.142443	0.509346	0.61051	0.952986		0.0044015	0.141633	0.0310767	0.975208	0.996928
ENSG00000025434.18	NR1H3	705.894	641.689	699.635	770.786	724.88	692.481	595.387	767.198	667.052	851.863	659.034	776.845	645.284	687.239	ENSG00000025434	11	47248300	47269032	20732			0.25851	0.0773018	3.34416	0.000825309	0.0431883		0.10666	0.0778864	1.36943	0.170866	0.623315		0.122471	0.0778064	1.57405	0.115475	0.772015		0.172807	0.0771157	2.24088	0.0250336	0.555843
ENSG00000025708.13	TYMP	81.1771	95.7034	93.6388	62.7106	85.8445	67.9885	51.5239	49.6671	51.3995	28.9749	119.214	70.8767	160.676	101.324	ENSG00000025708	22	50525752	50530056	4304			-0.612722	0.22918	-2.67354	0.00750542	0.120628		-0.571763	0.228536	-2.50185	0.0123546	0.282759		-0.0239324	0.222473	-0.107574	0.914333	0.991838		-0.112337	0.221496	-0.507177	0.612031	0.958342
ENSG00000025770.18	NCAPH2	1734.19	1721.96	1757.62	1675.28	1771.17	1744.91	1784.73	1773.22	1612.8	1643.46	1680.75	1639.49	1809.54	1644.97	ENSG00000025770	22	50508216	50523472	15256			-0.0378536	0.0793215	-0.477217	0.633207	0.853857		0.0155215	0.0792685	0.195809	0.84476	0.958564		0.0307347	0.0792499	0.38782	0.698149	0.968		0.0339522	0.0790255	0.429636	0.66746	0.965415
ENSG00000025772.7	TOMM34	932.895	894.249	949.052	984.731	890.796	945.646	688.416	742.893	551.688	644.403	1181.22	1276.71	1155.67	1274.92	ENSG00000025772	20	44942130	44960486	18356			0.145413	0.0867862	1.67553	0.0938309	0.379498		0.0846937	0.0868794	0.974843	0.329638	0.746792		0.0784385	0.086978	0.901819	0.367153	0.903538		0.0076245	0.0866828	0.0879586	0.92991	0.992366
ENSG00000025796.13	SEC63	4796.95	4528.66	4688.68	5045.28	4595.49	5126.66	4518.36	4081.16	5021.16	5660.54	3772.03	4075.41	4803.11	6364.01	ENSG00000025796	6	107867756	107958189	90433			0.142257	0.0970277	1.46615	0.142608	0.456452		0.169569	0.0970367	1.74747	0.0805552	0.51526		0.0564677	0.097069	0.581727	0.56075	0.950128		0.0116474	0.0970264	0.120043	0.904449	0.99098
ENSG00000025800.13	KPNA6	2469.63	2432.44	2396.73	2530.17	2375.26	2613.53	2468.85	2229.74	2828.12	2773.48	2050.98	2204.64	2381.79	2912.84	ENSG00000025800	1	32108038	32176568	68530			0.0578518	0.0982235	0.588981	0.555874	0.814015		0.107556	0.098218	1.09508	0.273483	0.708504		-0.00940566	0.09829	-0.0956929	0.923764	0.992273		-0.0350434	0.0981893	-0.356896	0.72117	0.97313
ENSG00000026025.15	VIM	72938.8	71981.1	71353.5	86475.6	66601.3	68282.6	59125.1	69205.3	66535	85549.1	88724.5	103178	73540	87970.1	ENSG00000026025	10	17228259	17237593	9334			0.265067	0.0946669	2.8	0.00511032	0.100977		-0.0687162	0.094676	-0.725804	0.467959	0.818332		-0.029948	0.0946749	-0.316324	0.751756	0.974979		-0.124708	0.0946727	-1.31725	0.187755	0.811667
ENSG00000026036.22	RTEL1-TNFRSF6B	34.8139	42.1858	41.1896	21.5207	32.5291	36.6445	35.7805	29.5889	30.8397	10.431	41.9767	36.3709	60.1463	9.69183	ENSG00000026036	20	63659300	63698684	39384			-0.996371	0.397078	-2.50926	0.0120985	NA		-0.186325	0.383062	-0.486409	0.626677	NA		-0.0304185	0.381442	-0.079746	0.936439	0.994332		-0.447752	0.384327	-1.16503	0.244008	0.845767
ENSG00000026103.21	FAS	220.168	211.189	214.894	248.008	212.491	214.259	158.865	156.399	199.887	256.138	233.39	282.574	252.614	296.922	ENSG00000026103	10	88990582	89015785	25203			0.219765	0.14954	1.46961	0.141668	0.454735		0.0396189	0.15063	0.263021	0.792534	0.941871		0.0194858	0.150723	0.129282	0.897134	0.990876		-0.00278644	0.149903	-0.0185883	0.98517	0.998485
ENSG00000026297.15	RNASET2	280.367	281.883	291.327	274.963	291.489	262.171	236.151	318.081	272.989	307.134	303.911	314.282	314.479	160.356	ENSG00000026297	6	166929504	166957191	27687			-0.0406276	0.199334	-0.203816	0.838497	0.944048		-0.112934	0.199656	-0.565644	0.571636	0.864467		0.0342961	0.199148	0.172214	0.863269	0.988628		0.0352874	0.198625	0.177658	0.858992	0.988312
ENSG00000026508.18	CD44	129.297	115.18	162.113	133.551	115.422	120.219	84.4419	113.072	59.395	89.2428	190.574	202.371	126.307	129.518	ENSG00000026508	11	35138870	35232402	93532			0.2731	0.216985	1.25861	0.20817	0.539185		0.0421622	0.218425	0.193029	0.846937	0.959032		0.488695	0.215718	2.26543	0.0234864	0.459746		0.019797	0.217411	0.0910581	0.927446	0.992353
ENSG00000026559.13	KCNG1	652.313	645.774	780.765	621.644	737.421	475.962	405.035	392.053	306.113	343.063	1295.4	1114.44	576.545	637.017	ENSG00000026559	20	51003656	51023129	19473			-0.00405115	0.167664	-0.0241623	0.980723	0.994454		-0.411046	0.168513	-2.43926	0.0147173	0.302287		0.357255	0.16699	2.13938	0.0324045	0.526567		0.251541	0.166791	1.50812	0.131525	0.760904
ENSG00000026652.13	AGPAT4	1904.08	2008.01	1830.84	1759.05	2074.35	1848.13	2238.43	2032.12	2204.47	1940.16	1862.93	1650.68	1726.2	1413.24	ENSG00000026652	6	161129979	161274061	144082			-0.196439	0.0848373	-2.31549	0.0205864	0.195479		-0.118887	0.0847928	-1.40209	0.160887	0.612431		-0.137536	0.0847954	-1.62198	0.104808	0.753679		0.0408753	0.0844285	0.484141	0.628285	0.959542
ENSG00000026950.16	BTN3A1	1413.02	1454.94	1497.78	1322.1	1452.5	1337.81	1402.59	1432.95	1369.51	1088.3	1503.61	1525.71	1544.04	1241.44	ENSG00000026950	6	26402237	26415216	12979			-0.147741	0.0889625	-1.66071	0.0967713	0.383873		-0.132404	0.0889466	-1.48858	0.136599	0.588446		0.0421116	0.0887085	0.47472	0.634987	0.9587		-0.00985866	0.0885315	-0.111358	0.911333	0.991053
ENSG00000027001.9	MIPEP	227.348	208.669	241.032	232.793	231.484	222.76	239.014	235.655	225.016	210.938	169.586	191.18	201.06	293.398	ENSG00000027001	13	23730189	23889419	159230			0.164078	0.133718	1.22704	0.219808	0.552493		0.111022	0.134173	0.827453	0.40798	0.785806		0.212675	0.133539	1.5926	0.111249	0.764574		0.159741	0.132885	1.2021	0.229325	0.836323
ENSG00000027075.14	PRKCH	30.7433	32.2091	33.0657	24.8001	33.9511	29.6903	20.0371	21.1349	22.8442	17.385	35.2604	29.8428	50.6947	30.8376	ENSG00000027075	14	61187559	61550976	363417			-0.299032	0.401508	-0.744773	0.456409	NA		-0.197834	0.399861	-0.494758	0.620771	NA		0.0513194	0.396045	0.129579	0.896899	NA		-0.0695893	0.395167	-0.176101	0.860215	0.988835
ENSG00000027644.4	INSRR	25.1038	20.0705	34.4603	23.653	27.9558	19.3793	31.4868	44.3834	11.4221	10.431	18.4698	18.6518	18.9031	21.1458	ENSG00000027644	1	156840063	156859018	18955			0.18085	0.342889	0.527432	0.597894	NA		-0.0153512	0.348583	-0.0440389	0.964873	NA		0.767241	0.331347	2.31552	0.0205843	NA		0.440259	0.33404	1.31798	0.18751	0.811548
ENSG00000027697.14	IFNGR1	1260.92	1232.14	1203.81	1337.9	1200.06	1330.68	1319.58	1198.35	1382.08	1527.56	961.267	1102.32	1265.65	1523.38	ENSG00000027697	6	137197484	137219449	21965			0.121806	0.0853	1.42797	0.153301	0.469743		0.113351	0.0853881	1.32748	0.184349	0.635294		-0.0235589	0.0855792	-0.275288	0.783095	0.978098		-0.0361139	0.0853316	-0.423219	0.672136	0.965593
ENSG00000027847.13	B4GALT7	800.906	702.522	833.002	844.094	786.477	838.434	576.781	677.375	688.754	924.88	564.167	615.508	980.384	1158.61	ENSG00000027847	5	177600100	177610347	10247			0.257787	0.0767625	3.35825	0.000784385	0.0422523		0.245979	0.0768847	3.19932	0.00137753	0.115332		0.2398	0.0768537	3.12021	0.00180724	0.096246		0.16719	0.0765957	2.18276	0.0290532	0.574573
ENSG00000027869.11	SH2D2A	27.6278	29.1492	31.621	27.8941	26.5664	22.9084	18.6058	33.8159	23.9865	20.862	31.9023	25.1799	42.1024	31.7187	ENSG00000027869	1	156806243	156816862	10619			-0.0913816	0.313568	-0.291425	0.770726	NA		-0.366432	0.32031	-1.14399	0.252626	NA		0.0927247	0.3103	0.298823	0.765075	NA		-0.164052	0.311907	-0.525963	0.598914	0.954469
ENSG00000028116.16	VRK2	280.874	267.87	285.752	312.173	257.235	281.337	240.445	247.279	238.722	245.708	243.465	298.428	348.848	457.278	ENSG00000028116	2	57907651	58159920	252269			0.207093	0.131742	1.57196	0.115961	0.418055		0.0768088	0.132431	0.579991	0.56192	0.861347		0.0952586	0.132339	0.719808	0.471643	0.927816		-0.0359655	0.132129	-0.272199	0.785469	0.980704
ENSG00000028137.18	TNFRSF1B	66.8875	73.3612	65.6971	66.8327	72.3515	56.1953	87.3044	83.483	29.6975	27.8159	60.4465	65.2811	115.996	90.7508	ENSG00000028137	1	12167003	12209228	42225			-0.111021	0.214347	-0.517952	0.604492	0.839657		-0.43674	0.219448	-1.99017	0.0465721	0.43498		-0.179447	0.215449	-0.832895	0.404904	0.909503		-0.0742245	0.211819	-0.350415	0.726027	0.97313
ENSG00000028203.17	VEZT	2439.13	2411.25	2375	2500.92	2397.81	2510.68	2627.72	2403.04	2265.01	2417.67	2349.86	2560.89	2402.41	2622.08	ENSG00000028203	12	95217746	95302790	85044			0.0546027	0.0652338	0.837031	0.402575	0.71735		0.0586611	0.0652532	0.898976	0.368666	0.768928		-0.0203495	0.0653427	-0.311428	0.755476	0.975593		-0.00667232	0.0651326	-0.102442	0.918406	0.991822
ENSG00000028277.21	POU2F2	784.677	869.335	768.753	751.573	817.898	715.824	990.404	909.859	1399.21	1000.22	405.495	449.507	682.231	646.709	ENSG00000028277	19	42086110	42196585	110475			-0.139343	0.134982	-1.03231	0.301925	0.635187		-0.298331	0.135506	-2.2016	0.0276937	0.370583		-0.160096	0.135048	-1.18548	0.235827	0.855888		-0.0108704	0.134554	-0.0807885	0.93561	0.993079
ENSG00000028310.17	BRD9	2477.43	2453.14	2503.23	2512.74	2315.6	2602.47	2382.98	2451.65	2466.04	2786.23	2354.05	2420.06	2609.49	2393	ENSG00000028310	5	850291	892824	42533			0.0333227	0.0737851	0.451618	0.651544	0.863696		0.0780671	0.0737747	1.05818	0.289972	0.720014		0.0292461	0.0738074	0.396248	0.691922	0.967405		-0.0877468	0.0737602	-1.18962	0.234195	0.839286
ENSG00000028528.14	SNX1	2450.06	2335.01	2388.48	2562.86	2397.69	2566.24	2086.72	2284.69	2588.25	2817.52	2147.53	2396.75	2517.55	2752.48	ENSG00000028528	15	64094123	64146090	51967			0.134644	0.0683257	1.97062	0.048767	0.287688		0.137465	0.0683598	2.01091	0.0443351	0.428728		0.0410366	0.0684483	0.599527	0.548822	0.947563		0.0385187	0.0682758	0.564163	0.572643	0.948076
ENSG00000028839.9	TBPL1	979.215	925.786	966.448	987.121	960.776	1055.95	1073.41	1044.07	913.77	1037.3	802.595	879.43	913.364	987.685	ENSG00000028839	6	133952170	133990432	38262			0.096096	0.0917217	1.04769	0.294781	0.62834		0.194064	0.0915953	2.11871	0.0341147	0.393854		0.0602723	0.0918373	0.656294	0.511635	0.936012		0.0520852	0.0915223	0.569098	0.569289	0.947095
ENSG00000029153.14	ARNTL2	232.516	243.157	210.638	242.261	237.176	229.346	183.196	172.25	215.878	226.005	310.628	284.439	262.925	286.349	ENSG00000029153	12	27332854	27425289	92435			-0.000577217	0.126786	-0.00455268	0.996368	0.999143		-0.0967394	0.127476	-0.758886	0.447921	0.808501		-0.207935	0.128268	-1.6211	0.104997	0.753935		-0.0430058	0.126128	-0.34097	0.733126	0.973468
ENSG00000029363.16	BCLAF1	3712.01	3806.64	3587.7	3680.48	3529.8	3955.43	3586.64	3369.97	4460.34	3932.48	3191.91	3221.16	3987.7	4198.32	ENSG00000029363	6	136256627	136289851	33224			-0.0449923	0.0661934	-0.679709	0.496689	0.779345		0.0594959	0.0661476	0.89944	0.368418	0.768919		-0.0788257	0.066234	-1.19011	0.234003	0.855031		-0.10338	0.0661336	-1.5632	0.118004	0.744496
ENSG00000029364.11	SLC39A9	5672.07	5257.44	5662.2	6077.8	5516.53	5846.4	5507.33	5316.49	6356.41	7747.9	4405.88	5245.8	4760.15	6001	ENSG00000029364	14	69398015	69462388	64373			0.205748	0.08735	2.35544	0.0185007	0.187775		0.147876	0.0873916	1.6921	0.0906266	0.533727		0.121982	0.0873886	1.39585	0.162759	0.80677		0.0594125	0.0873561	0.680118	0.496429	0.93128
ENSG00000029534.20	ANK1	874.131	895.163	765.463	810.658	998.604	900.767	695.573	759.801	643.065	585.294	1233.28	1031.44	1008.74	866.097	ENSG00000029534	8	41653220	41896762	243542			-0.124377	0.121939	-1.01999	0.307731	0.640528		-0.039369	0.121727	-0.323422	0.746376	0.92834		-0.223517	0.122173	-1.82951	0.0673236	0.662292		0.171265	0.121133	1.41386	0.157404	0.781956
ENSG00000029639.10	TFB1M	384.33	361.812	364.158	424.24	347.065	424.375	324.887	359.294	370.077	426.511	346.728	401.013	405.558	510.143	ENSG00000029639	6	155257509	155314493	56984			0.227172	0.104687	2.17001	0.0300057	0.231305		0.231795	0.10479	2.212	0.0269667	0.366174		0.0139982	0.105714	0.132416	0.894655	0.990876		-0.0607356	0.105282	-0.576884	0.564018	0.946783
ENSG00000029725.16	RABEP1	4172.22	3999.86	4195.43	4117.58	4372.7	4175.54	4362.36	4412.97	3940.63	4101.69	3905.51	3995.2	3790.93	3960.43	ENSG00000029725	17	5282265	5385812	103547			0.0428468	0.0573345	0.747314	0.454874	0.75411		0.0613006	0.0573374	1.06912	0.285015	0.715955		0.068199	0.0573305	1.18958	0.234213	0.855031		0.126115	0.0571651	2.20614	0.0273739	0.562479
ENSG00000029993.14	HMGB3	2346.54	2402.98	2269.21	2329.6	2475.27	2255.63	2274.21	2214.94	2078.83	2141.83	3132.3	3003.86	2126.6	1957.75	ENSG00000029993	X	150980509	150990775	10266			-0.044766	0.113839	-0.39324	0.694142	0.88414		-0.127576	0.113905	-1.12001	0.262708	0.699558		-0.0526865	0.113864	-0.462715	0.643569	0.961515		0.0416551	0.113678	0.36643	0.714044	0.972542
ENSG00000030066.13	NUP160	1264.3	1278.76	1312.58	1236.36	1195.36	1298.46	1142.11	1073.65	1435.76	1378.05	1287.85	1233.81	1249.32	1259.94	ENSG00000030066	11	47778087	47848555	70468			-0.0488121	0.074804	-0.652533	0.514057	0.790061		0.0215435	0.0747357	0.288263	0.773146	0.937015		0.0450378	0.0746679	0.603175	0.546392	0.946165		-0.0997552	0.0746269	-1.33672	0.181314	0.802089
ENSG00000030110.12	BAK1	491.837	468.783	482.663	518.325	466.655	522.757	416.485	425.869	544.835	627.018	383.667	385.159	530.146	635.255	ENSG00000030110	6	33572547	33580293	7746			0.13231	0.102396	1.29214	0.196307	0.52533		0.148932	0.102504	1.45294	0.146241	0.596102		0.0526463	0.102753	0.512358	0.608401	0.952776		-0.0179195	0.102445	-0.174918	0.861144	0.989004
ENSG00000030419.16	IKZF2	228.708	206.268	214.269	242.231	232.563	248.209	154.572	170.136	203.314	226.005	193.093	208.9	274.095	363.884	ENSG00000030419	2	212999691	213152427	152736			0.218173	0.143614	1.51917	0.128721	0.438179		0.279584	0.143427	1.94931	0.051258	0.4449		0.0744527	0.144526	0.515151	0.606447	0.952776		0.180785	0.14303	1.26397	0.20624	0.820124
ENSG00000030582.17	GRN	3556.6	3360.24	3580.55	3800.45	3436.51	3605.25	2881.04	3119.52	3303.28	3760.95	3240.6	3804.96	4016.05	4516.39	ENSG00000030582	17	44345086	44353102	8016			0.176826	0.0717293	2.46519	0.0136942	0.162147		0.0978436	0.0717981	1.36276	0.172958	0.625731		0.085348	0.0718041	1.18862	0.234588	0.855031		0.0331862	0.0717203	0.462717	0.643567	0.961609
ENSG00000031003.10	FAM13B	752.88	769.44	735.738	734.249	713.628	811.347	831.538	755.574	782.415	682.65	746.346	734.879	717.459	763.892	ENSG00000031003	5	137937960	138051961	114001			-0.062816	0.0780953	-0.80435	0.421195	0.730276		0.0772577	0.0777397	0.993801	0.32032	0.739164		-0.0642185	0.0781632	-0.821595	0.411307	0.910993		-0.103896	0.0777523	-1.33624	0.18147	0.802276
ENSG00000031081.10	ARHGAP31	72.913	76.8557	88.3915	63.2494	82.3979	53.6703	34.3493	53.8941	53.684	48.6779	134.325	91.3936	85.064	59.0321	ENSG00000031081	3	119294373	119420714	126341			-0.156848	0.385541	-0.406826	0.684136	0.879154		-0.58162	0.389257	-1.49418	0.135129	0.586691		0.324554	0.382349	0.848842	0.395969	0.909186		0.135953	0.38226	0.355655	0.722099	0.97313
ENSG00000031691.6	CENPQ	253.635	243.11	257.657	283.879	238.258	245.271	277.657	258.903	219.305	277	242.625	263.922	232.852	335.69	ENSG00000031691	6	49463378	49493107	29729			0.230011	0.118316	1.94403	0.0518914	0.29506		0.0200828	0.119672	0.167815	0.866729	0.963212		0.0902696	0.119221	0.757162	0.448953	0.920965		-0.0232927	0.118876	-0.195941	0.844656	0.987607
ENSG00000031698.12	SARS	9824.51	9025.91	9997.48	10693.4	9067.65	10338.1	9008.09	9318.39	9669.97	11841.5	7748.9	9397.68	9676.68	12216.1	ENSG00000031698	1	109213918	109238169	24251			0.238529	0.0837403	2.84844	0.00439341	0.0948133		0.18656	0.0837605	2.22731	0.0259267	0.361171		0.152301	0.0837623	1.81825	0.0690254	0.668067		-0.0041613	0.083762	-0.04968	0.960377	0.996723
ENSG00000031823.14	RANBP3	2731.19	2660.34	2765.43	2662.78	2791.46	2775.95	2908.24	2643.98	2745.88	2997.17	2626.06	2667.2	2361.17	2342.78	ENSG00000031823	19	5916139	5978142	62003			0.000971542	0.0690088	0.0140785	0.988767	0.996757		0.0632599	0.0689806	0.917068	0.359107	0.764455		0.0551688	0.0689782	0.799801	0.423826	0.912845		0.0715196	0.0688095	1.03939	0.298625	0.872166
ENSG00000032219.18	ARID4A	1082.19	1098.6	1118.86	1038.17	1078.17	1077.15	1067.69	1051.46	1097.67	1036.14	1199.69	1113.51	1029.36	951.561	ENSG00000032219	14	58298385	58373887	75502			-0.081828	0.0893922	-0.915382	0.359991	0.685531		-0.0391988	0.0893473	-0.438724	0.660862	0.899237		0.027027	0.0892289	0.302895	0.76197	0.975593		-0.0269002	0.0890077	-0.302224	0.762482	0.977975
ENSG00000032389.12	EIPR1	1043.62	933.973	1047.75	1086.27	1071.47	1078.63	1156.43	1198.35	919.481	1258.67	917.611	1066.88	742.377	821.162	ENSG00000032389	2	3188925	3377882	188957			0.216002	0.0754304	2.8636	0.0041886	0.0923761		0.20782	0.0755277	2.75157	0.005931	0.214484		0.172623	0.0755859	2.2838	0.0223833	0.446596		0.194819	0.0751637	2.59194	0.00954376	0.431495
ENSG00000032444.16	PNPLA6	2676.15	2667.24	2760	2613	2708.34	2632.15	2415.9	2441.09	2855.53	2744.51	2607.59	2587.93	2789.93	2678.47	ENSG00000032444	19	7534004	7561764	27760			-0.0285063	0.0796691	-0.357809	0.720486	0.895669		-0.0229511	0.0796881	-0.288012	0.773338	0.937118		0.0525134	0.0796158	0.659585	0.50952	0.93468		0.0230996	0.0795037	0.290548	0.771397	0.979107
ENSG00000032742.17	IFT88	270.482	268.931	278.765	281.372	266.231	257.112	366.392	351.897	235.296	245.708	230.872	257.394	243.163	270.49	ENSG00000032742	13	20567069	20691437	124368			0.0785829	0.152057	0.5168	0.605296	0.840227		-0.0340245	0.152635	-0.222914	0.823602	0.950766		0.0526412	0.152237	0.345786	0.729504	0.971641		-0.0141276	0.151769	-0.0930863	0.925835	0.992353
ENSG00000033011.11	ALG1	484.036	444.751	467.381	493.469	485.994	528.587	383.567	426.926	482.013	566.75	473.497	518.519	439.927	461.683	ENSG00000033011	16	5033960	5087379	53419			0.144634	0.0913301	1.58365	0.113274	0.413252		0.246782	0.091045	2.71055	0.0067172	0.220171		0.0731788	0.091716	0.797885	0.424937	0.912845		0.127379	0.0908253	1.40247	0.160776	0.785691
ENSG00000033030.13	ZCCHC8	552.135	534.443	580.333	549.89	550.238	545.772	499.495	625.594	491.151	516.913	620.416	553.957	526.71	503.094	ENSG00000033030	12	122471600	122501073	29473			0.0345938	0.0978193	0.35365	0.723601	0.897221		0.0299983	0.0979051	0.306402	0.759298	0.93262		0.116293	0.0976176	1.19132	0.233529	0.855031		0.0340888	0.0973228	0.350266	0.726139	0.97313
ENSG00000033050.8	ABCF2	310.478	273.271	336.909	330.508	314.806	296.898	280.519	294.832	324.388	432.306	214.081	274.181	274.095	320.711	ENSG00000033050	7	151212490	151227230	14740			0.270005	0.114811	2.35173	0.0186865	0.188653		0.109172	0.115872	0.942173	0.346104	0.7565		0.307982	0.114738	2.68422	0.00726999	0.248539		0.207301	0.114465	1.81104	0.0701342	0.678664
ENSG00000033100.16	CHPF2	1189.85	1192.29	1267	1133.18	1224.08	1132.68	1031.91	1116.98	1346.67	1266.78	1090.55	925.127	1300.02	1223.81	ENSG00000033100	7	151232489	151238827	6338			-0.0771495	0.0926846	-0.832387	0.40519	0.719235		-0.0799301	0.0927592	-0.861695	0.388855	0.778253		0.0822038	0.0924495	0.889175	0.373909	0.904039		0.0427142	0.0922664	0.462944	0.643405	0.961602
ENSG00000033122.18	LRRC7	341.156	361.251	313.242	326.119	366.521	338.647	280.519	286.378	275.273	217.892	553.253	513.856	335.96	286.349	ENSG00000033122	1	69568398	70151945	583547			-0.160713	0.14494	-1.10883	0.267505	0.601982		-0.0924812	0.144632	-0.639422	0.522549	0.844609		-0.173315	0.145091	-1.19453	0.23227	0.854783		0.0280754	0.143616	0.195489	0.84501	0.987663
ENSG00000033170.16	FUT8	972.465	943.192	961.144	1021.11	955.038	981.84	875.906	976.434	840.668	999.056	1096.43	1030.51	959.763	1078.44	ENSG00000033170	14	65410592	65744121	333529			0.118725	0.0947931	1.25246	0.210401	0.541145		0.0560422	0.0949502	0.590227	0.555038	0.858861		0.0319614	0.0950033	0.336424	0.736551	0.973697		0.018548	0.09469	0.195881	0.844703	0.987607
ENSG00000033178.12	UBA6	1934.78	1903.47	2000.22	1877.04	1804.33	2088.84	1986.53	1870.44	2180.48	2265.84	1553.98	1563.02	1892.89	1808.85	ENSG00000033178	4	67612652	67701179	88527			-0.0216544	0.0839207	-0.258034	0.796381	0.926626		0.128356	0.0838058	1.53158	0.125625	0.576263		0.064877	0.083845	0.773772	0.439065	0.916942		-0.0690394	0.0838186	-0.823676	0.410124	0.914564
ENSG00000033327.12	GAB2	3728.59	3940.81	3424.73	3654.13	3826.2	3797.09	3545.13	3193.49	3612.82	3478.15	4353.82	3943.91	4251.48	4000.96	ENSG00000033327	11	78215297	78418348	203051			-0.108177	0.0704533	-1.53544	0.124675	0.432217		-0.0588757	0.0704256	-0.835998	0.403156	0.783385		-0.206225	0.0705412	-2.92347	0.00346148	0.150687		-0.0422394	0.0703024	-0.600824	0.547957	0.944264
ENSG00000033627.16	ATP6V0A1	7839.38	7888.23	7433.76	7581.77	7632.42	8660.69	8056.33	7170.03	7756.76	7240.26	6793.51	6814.42	8946.33	9102.39	ENSG00000033627	17	42458844	42522611	63767			-0.059258	0.0859803	-0.689205	0.490694	0.776524		0.135668	0.0859333	1.57876	0.11439	0.567732		-0.0775649	0.0859896	-0.902026	0.367043	0.903538		-0.0448143	0.0859341	-0.521495	0.602022	0.956226
ENSG00000033800.13	PIAS1	2032.03	2058.64	1975.78	2063.76	2021.96	2040.01	2282.79	1980.34	2155.35	2257.73	2000.61	2028.38	1795.8	1988.59	ENSG00000033800	15	68054179	68198603	144424			0.00854113	0.0683779	0.124911	0.900594	0.969044		-0.0107689	0.0684406	-0.157347	0.874971	0.964911		-0.0545492	0.0684899	-0.796456	0.425767	0.912999		-0.0200436	0.0682286	-0.293771	0.768933	0.978939
ENSG00000033867.16	SLC4A7	1350.54	1346.84	1315.56	1416.56	1363.08	1310.68	1132.09	1269.15	1203.89	1199.56	1454.91	1517.32	1596.45	1680.21	ENSG00000033867	3	27372721	27484420	111699			0.0723143	0.101829	0.710152	0.47761	0.768008		-0.0343041	0.10198	-0.336381	0.736584	0.92505		-0.0292006	0.101986	-0.286318	0.774634	0.976261		0.0202078	0.101689	0.198722	0.84248	0.987459
ENSG00000034053.14	APBA2	3713.17	3697.74	3811.49	3487.58	4124.75	3444.27	3719.74	3596.11	3727.04	3647.37	4343.75	4117.37	3000.44	2589.48	ENSG00000034053	15	28884483	29118315	233832			-0.0900739	0.0929327	-0.969237	0.332427	0.660925		-0.107788	0.0929541	-1.15958	0.24622	0.687884		0.0635143	0.0928634	0.683954	0.494004	0.931579		0.15653	0.0927328	1.68797	0.0914179	0.706552
ENSG00000034152.18	MAP2K3	416.366	400.621	419.19	407.469	431.084	423.467	427.935	470.252	430.614	425.352	409.693	388.889	334.241	345.382	ENSG00000034152	17	21284672	21315240	30568			0.0177581	0.0933365	0.190259	0.849106	0.948681		0.0714334	0.0932171	0.766313	0.44349	0.805647		0.056804	0.0932547	0.609128	0.54244	0.944891		0.101235	0.0923017	1.09679	0.272735	0.858762
ENSG00000034239.10	EFCAB1	98.6251	110.482	108.033	91.7854	106.609	76.2164	100.185	122.583	70.8171	48.6779	135.165	84.8655	135.759	111.015	ENSG00000034239	8	48710789	48735311	24522			-0.27892	0.26739	-1.04312	0.296894	0.630061		-0.570813	0.269523	-2.11787	0.0341864	0.393854		-0.132606	0.266336	-0.49789	0.618561	0.956107		-0.13682	0.264867	-0.516563	0.605461	0.956459
ENSG00000034510.5	TMSB10	23735.9	22359.8	24335.9	24386.3	24732.3	22864.9	24737.2	25525.7	24360	28214.6	20381.4	23775.4	19960.8	20029.5	ENSG00000034510	2	84905625	84906675	1050			0.117744	0.0828007	1.42202	0.155022	0.472036		0.0228529	0.0828144	0.275953	0.782584	0.939651		0.11681	0.0828033	1.41069	0.158335	0.804641		0.131807	0.082788	1.5921	0.111362	0.739221
ENSG00000034533.11	ASTE1	399.875	426.054	379.114	373.053	383.868	437.286	443.678	342.386	434.041	427.67	406.335	345.057	420.165	377.1	ENSG00000034533	3	131013875	131027649	13774			-0.193754	0.100169	-1.93427	0.0530793	0.298333		0.0367966	0.0992644	0.370693	0.710866	0.917327		-0.174623	0.100182	-1.74306	0.0813226	0.70471		-0.150984	0.0993034	-1.52043	0.128403	0.756389
ENSG00000034677.12	RNF19A	1435.63	1491.21	1394.04	1339.84	1498.27	1454.79	1233.71	1196.24	1240.44	1081.34	1846.14	1606.85	1644.57	1474.92	ENSG00000034677	8	100257060	100336218	79158			-0.150542	0.0924442	-1.62846	0.103427	0.395831		-0.0506512	0.0922932	-0.548807	0.583138	0.868001		-0.0799735	0.0923683	-0.865811	0.386594	0.906926		0.00239338	0.0920043	0.0260137	0.979246	0.99779
ENSG00000034693.14	PEX3	363.379	352.23	355.93	358.367	372.545	377.822	362.098	322.308	362.081	418.398	332.456	371.17	352.285	321.593	ENSG00000034693	6	143450807	143490010	39203			0.021056	0.101266	0.207928	0.835285	0.943306		0.0982177	0.101054	0.971929	0.331086	0.746875		0.00799341	0.101443	0.0787974	0.937194	0.994485		0.0782209	0.100322	0.779697	0.435569	0.916997
ENSG00000034713.7	GABARAPL2	3822.14	3849.22	3824.64	3743.2	3933.82	3759.82	4313.69	3912.08	3861.82	3902.35	3719.98	3646.42	3501.37	3511.97	ENSG00000034713	16	75566351	75577881	11530			-0.0390832	0.0927341	-0.421454	0.673424	0.874544		-0.0458857	0.092756	-0.494693	0.620817	0.884824		-0.0125402	0.0927338	-0.135228	0.892432	0.990814		0.0230005	0.0926335	0.248296	0.803906	0.982758
ENSG00000035115.21	SH3YL1	1119.68	1148.55	1127.74	1132.72	1140.73	1048.65	1126.37	1136	1069.11	1041.94	1292.04	1268.32	1106.69	1084.6	ENSG00000035115	2	217730	266398	48668			-0.0200383	0.0678695	-0.295248	0.767804	0.915857		-0.132928	0.0681912	-1.94934	0.0512543	0.4449		-0.0231335	0.0679273	-0.340562	0.733433	0.972518		-0.00971512	0.067495	-0.143938	0.885549	0.990678
ENSG00000035141.7	FAM136A	1118.56	1094.13	1120.08	1117.47	1100.74	1160.35	1047.65	1018.7	1037.13	1043.1	1091.39	1214.23	1200.35	1193.86	ENSG00000035141	2	70295975	70302090	6115			0.029498	0.0827129	0.356631	0.721368	0.896277		0.0805171	0.0826609	0.974065	0.330024	0.746792		0.032799	0.0827486	0.396369	0.691833	0.967405		0.00575873	0.0824716	0.0698267	0.944332	0.993887
ENSG00000035403.17	VCL	2385.34	2376.27	2295.6	2387.1	2334.4	2533.35	2271.34	2211.77	2118.8	2067.65	2237.36	2203.7	2877.57	3065.26	ENSG00000035403	10	73995193	74121363	126170			0.0013309	0.0632212	0.0210515	0.983205	0.995316		0.096208	0.0631202	1.5242	0.127458	0.579001		-0.0537642	0.0633074	-0.849257	0.395738	0.909186		-0.0222321	0.0630568	-0.352573	0.724409	0.97313
ENSG00000035499.12	DEPDC1B	188.514	220.544	174.531	195.958	191.472	160.067	180.334	155.342	138.208	155.306	403.816	319.878	159.817	153.307	ENSG00000035499	5	60596912	60700190	103278			-0.129126	0.215076	-0.600374	0.548257	0.810549		-0.496056	0.217006	-2.28591	0.0222594	0.341019		-0.175283	0.215438	-0.813612	0.415867	0.911514		-0.143258	0.214388	-0.668218	0.503994	0.934371
ENSG00000035664.11	DAPK2	59.2426	57.5555	60.873	50.8073	74.1813	52.7961	65.8361	51.7806	22.8442	27.8159	83.1139	84.8655	58.4278	38.7673	ENSG00000035664	15	63907036	64072033	164997			-0.183151	0.243122	-0.75333	0.451251	0.7515		-0.194371	0.243374	-0.798653	0.424492	0.795831		0.122935	0.23911	0.514137	0.607156	0.952776		0.369054	0.233987	1.57724	0.11474	0.742629
ENSG00000035681.7	NSMAF	363.652	363.005	378.443	356.922	375.373	344.517	270.5	349.783	288.98	311.77	521.351	423.395	371.188	342.738	ENSG00000035681	8	58583504	58659844	76340			-0.00584258	0.134239	-0.0435237	0.965284	0.989127		-0.0729508	0.134506	-0.54236	0.587571	0.870286		0.0850722	0.133974	0.634988	0.525436	0.941468		0.0608384	0.1334	0.456059	0.648348	0.961609
ENSG00000035687.9	ADSS	980.98	960.925	951.994	1047.8	954.02	990.166	1037.63	1096.9	922.907	957.332	890.746	979.217	992.414	1157.73	ENSG00000035687	1	244408494	244452134	43640			0.125316	0.0950573	1.31832	0.187396	0.514917		0.0441975	0.0952452	0.464039	0.64262	0.892438		-0.0137293	0.095357	-0.143978	0.885518	0.990278		-0.012709	0.0950198	-0.133751	0.8936	0.990707
ENSG00000035862.12	TIMP2	7124.43	7002.02	7223.84	6927.24	7561.14	6907.9	7824.48	7977.38	5238.18	5084.52	8315.59	7960.57	6629.84	6686.48	ENSG00000035862	17	78852977	78925387	72410			-0.0152881	0.0881469	-0.173439	0.862306	0.955056		-0.0393919	0.088147	-0.446888	0.654956	0.897996		0.0545436	0.0881305	0.618897	0.535985	0.943834		0.108601	0.0880596	1.23327	0.217477	0.825419
ENSG00000035928.15	RFC1	2476.83	2450.34	2483.59	2555.87	2466.75	2427.6	2610.54	2358.66	2498.02	2656.42	2321.31	2431.26	2371.48	2777.15	ENSG00000035928	4	39287456	39366375	78919			0.0625092	0.0636318	0.982359	0.325923	0.655773		-0.0129958	0.0637534	-0.203844	0.838475	0.955879		0.0217518	0.063701	0.341467	0.732752	0.972254		0.0106746	0.0635269	0.168033	0.866557	0.989975
ENSG00000036054.12	TBC1D23	1701.89	1556.88	1670.34	1820.31	1592.27	1869.66	1577.2	1403.36	1886.93	2247.3	1094.75	1301.89	1668.63	2328.68	ENSG00000036054	3	100261000	100325251	64251			0.212792	0.131761	1.61499	0.106314	0.400686		0.249479	0.131785	1.89308	0.0583477	0.462171		0.124843	0.131848	0.946875	0.343703	0.899239		0.0192147	0.131817	0.145767	0.884105	0.990678
ENSG00000036257.12	CUL3	3396.35	3290.97	3431.86	3483.72	3361.87	3413.34	3396.28	3266.4	3466.61	3635.78	3322.04	3301.36	2978.96	3731.35	ENSG00000036257	2	224470150	224585397	115247			0.0868052	0.0765926	1.13334	0.257073	0.592249		0.0493893	0.0766441	0.644398	0.519318	0.843016		0.0600413	0.0766276	0.783546	0.433307	0.916673		0.0251432	0.0765388	0.328503	0.742532	0.975151
ENSG00000036448.9	MYOM2	193.844	181.283	191.832	190.54	193.726	211.838	193.215	234.598	70.8171	82.2888	269.49	245.271	191.609	200.004	ENSG00000036448	8	2045040	2165552	120512			0.0893937	0.14606	0.612035	0.540514	0.806133		0.279738	0.144701	1.93322	0.0532095	0.449413		0.0859681	0.146211	0.587972	0.556551	0.949012		0.153657	0.144472	1.06358	0.28752	0.866857
ENSG00000036530.8	CYP46A1	794.847	845.733	844.376	741.487	753.392	789.248	1113.49	887.667	668.194	682.65	1004.08	893.419	597.167	502.213	ENSG00000036530	14	99684304	99727301	42997			-0.181075	0.0975125	-1.85694	0.0633202	0.321887		-0.119555	0.0973761	-1.22776	0.219535	0.66739		0.0241909	0.0970734	0.249203	0.803204	0.981629		-0.140818	0.0970144	-1.45152	0.146635	0.774891
ENSG00000036549.12	AC118549.1	1192.95	1153.52	1157.62	1228.14	1239.65	1185.84	1136.39	1165.59	1223.31	1264.47	1219	1205.84	1035.38	1276.68	ENSG00000036549	1	77562416	77683419	121003			0.0950488	0.089052	1.06734	0.285818	0.618772		0.035532	0.0891958	0.398359	0.690366	0.909968		0.00926954	0.089238	0.103874	0.917269	0.991838		0.105736	0.0887973	1.19076	0.233747	0.838803
ENSG00000036565.14	SLC18A1	14.9468	14.6903	12.1648	11.8932	23.4456	12.5402	18.6058	26.4187	17.1332	6.95399	7.55581	1.86518	15.4662	12.3351	ENSG00000036565	8	20144855	20183206	38351			-0.554502	0.472364	-1.17389	0.24044	NA		-0.374457	0.466416	-0.802839	0.422068	NA		-0.48414	0.470389	-1.02923	0.30337	NA		0.508994	0.439019	1.15939	0.246297	0.846097
ENSG00000036672.15	USP2	380.372	380.841	408.222	383.995	381.004	347.797	319.162	363.521	347.232	317.565	462.583	483.08	394.388	371.814	ENSG00000036672	11	119355215	119381726	26511			0.00553495	0.0941474	0.0587903	0.953119	0.984719		-0.129016	0.0949282	-1.35909	0.17412	0.626129		0.0921508	0.093822	0.982187	0.326008	0.890244		-0.00408337	0.0934225	-0.0437086	0.965137	0.996874
ENSG00000037042.8	TUBG2	1991.42	2066.63	2048.91	1947.53	1839.14	2054.91	2049.51	2025.78	2087.96	1965.66	1921.69	1888.49	2207.37	1910.17	ENSG00000037042	17	42659305	42667006	7701			-0.0823635	0.121078	-0.680252	0.496345	0.779345		-0.0182145	0.121052	-0.150468	0.880395	0.966298		-0.0027424	0.121031	-0.0226587	0.981922	0.998121		-0.175091	0.121035	-1.44662	0.148003	0.7751
ENSG00000037241.7	RPL26L1	717.285	669.154	762.258	734.831	721.63	698.55	702.729	708.02	673.905	861.135	660.713	639.755	639.269	730.411	ENSG00000037241	5	172958729	172969771	11042			0.12513	0.092119	1.35835	0.174353	0.498306		0.0471148	0.092451	0.50962	0.610318	0.879354		0.182394	0.092027	1.98196	0.0474837	0.606186		0.0967104	0.0918306	1.05314	0.292277	0.870427
ENSG00000037280.15	FLT4	168.729	171.259	182.391	173.986	171.941	144.069	349.217	371.975	95.9458	104.31	140.202	116.573	99.671	103.086	ENSG00000037280	5	180601506	180649624	48118			-0.00466815	0.144946	-0.0322062	0.974308	0.992123		-0.181403	0.146633	-1.23712	0.216042	0.664332		0.0546231	0.144586	0.377789	0.705587	0.968703		-0.000705556	0.143581	-0.00491401	0.996079	0.999423
ENSG00000037474.14	NSUN2	1713.39	1714.77	1715.89	1644.9	1576	1915.42	1567.18	1655.92	1716.74	1912.35	1323.11	1336.4	2252.05	1674.92	ENSG00000037474	5	6599239	6633291	34052			-0.0474567	0.121536	-0.390476	0.696185	0.884896		0.148429	0.121401	1.22263	0.221468	0.668567		0.0289858	0.12148	0.238606	0.811411	0.982296		-0.108638	0.121463	-0.894411	0.371102	0.898527
ENSG00000037637.10	FBXO42	1686.73	1636.72	1688.89	1677.9	1694.17	1735.96	1657.35	1739.41	1794.41	1797.61	1605.19	1596.59	1489.91	1578.01	ENSG00000037637	1	16246839	16352454	105615			0.0356345	0.0666175	0.534913	0.59271	0.832828		0.0806279	0.0665979	1.21067	0.226023	0.671027		0.0456591	0.0666364	0.685197	0.493219	0.931579		0.0494869	0.0663704	0.745617	0.455899	0.920417
ENSG00000037749.11	MFAP3	587.415	580.176	560.065	581.274	622.042	593.517	592.525	543.168	573.39	601.52	586.834	538.103	567.953	642.304	ENSG00000037749	5	154038906	154220478	181572			0.00138391	0.0965721	0.0143303	0.988566	0.996757		0.0320317	0.096568	0.3317	0.740115	0.926174		-0.0555551	0.0968277	-0.573752	0.566136	0.950128		0.0990194	0.095839	1.03318	0.301517	0.872166
ENSG00000037757.13	MRI1	718.423	774.56	773.975	660.393	691.299	691.886	579.644	631.935	732.158	636.29	874.795	729.283	911.646	644.066	ENSG00000037757	19	13764532	13774282	9750			-0.219403	0.0971563	-2.25825	0.02393	0.211048		-0.156556	0.0970288	-1.6135	0.106635	0.555984		0.00605351	0.0966085	0.0626602	0.950037	0.994981		-0.163077	0.0965918	-1.68831	0.0913512	0.706552
ENSG00000037897.16	METTL1	295.84	272.419	313.686	323.559	268.228	301.306	276.225	257.846	293.548	433.465	253.539	276.046	266.362	326.879	ENSG00000037897	12	57768471	57772793	4322			0.224763	0.124168	1.81016	0.0702713	0.332317		0.120487	0.12488	0.964819	0.334636	0.747714		0.198581	0.124386	1.59649	0.110378	0.76425		-0.0405637	0.124773	-0.325099	0.745106	0.975151
ENSG00000038002.8	AGA	156.216	142.351	168.709	168.508	136.581	164.929	113.066	146.888	158.767	192.394	171.265	174.394	126.307	160.356	ENSG00000038002	4	177430770	177442503	11733			0.24402	0.131581	1.85452	0.0636643	0.321887		0.21124	0.132092	1.59919	0.109778	0.560314		0.250309	0.131712	1.90043	0.0573771	0.640407		-0.0640204	0.132946	-0.48155	0.630126	0.959555
ENSG00000038210.12	PI4K2B	90.1043	94.619	92.8221	90.6422	79.2698	93.1685	71.561	77.1425	97.088	95.0378	102.423	81.1351	107.404	109.253	ENSG00000038210	4	25233975	25279092	45117			-0.0735728	0.173384	-0.424335	0.671321	0.87396		-0.0297581	0.173145	-0.171868	0.863541	0.962675		-0.0363101	0.173172	-0.209677	0.83392	0.983885		-0.264249	0.173827	-1.52019	0.128464	0.756389
ENSG00000038219.12	BOD1L1	3208	3116.31	2973.16	3339.25	3145.98	3465.32	3102.88	3022.3	3348.97	3335.6	2542.11	2788.44	3471.3	4210.66	ENSG00000038219	4	13568738	13627723	58985			0.0944515	0.105235	0.897533	0.369435	0.692518		0.157918	0.105216	1.50089	0.133384	0.584879		-0.0526798	0.105325	-0.500164	0.616959	0.955826		0.0152178	0.105198	0.144659	0.88498	0.990678
ENSG00000038274.16	MAT2B	1542.54	1531.93	1530.47	1677.53	1460.62	1512.16	1478.45	1419.21	1632.22	1695.61	1599.31	1763.52	1417.73	1831.76	ENSG00000038274	5	163503114	163519336	16222			0.128141	0.0851351	1.50515	0.132285	0.442727		-0.0236075	0.0853883	-0.276472	0.782185	0.939651		-0.00403006	0.0853435	-0.0472217	0.962337	0.994981		-0.0784538	0.0852166	-0.920641	0.357238	0.893446
ENSG00000038295.7	TLL1	31.6528	40.2761	31.0177	27.2832	30.8403	28.8465	1.43122	0	9.1377	5.79499	29.3837	20.5169	121.152	82.8211	ENSG00000038295	4	165873258	166103895	230637			-0.633149	0.525016	-1.20596	0.227832	NA		-0.429176	0.51814	-0.8283	0.407501	NA		-0.23766	0.515318	-0.46119	0.644662	NA		0.177718	0.502976	0.353333	0.723839	0.97313
ENSG00000038358.14	EDC4	2631.07	2695.62	2681.81	2524.91	2544.41	2708.59	2405.88	2437.91	3079.4	2801.3	2562.26	2479.75	2734.94	2380.67	ENSG00000038358	16	67873023	67884503	11480			-0.0919219	0.0619554	-1.48368	0.137894	0.450166		0.00839452	0.0618816	0.135654	0.892094	0.968841		-0.0040543	0.0618796	-0.0655191	0.947761	0.994981		-0.0803587	0.0617834	-1.30065	0.193378	0.813564
ENSG00000038382.19	TRIO	4292.06	4164.09	3962.91	4101.82	4862.9	4368.55	4574.18	4548.24	4852.12	4434.33	3787.14	3954.17	3442.94	3470.56	ENSG00000038382	5	14143702	14532128	388426			-0.0190244	0.0814249	-0.233643	0.815262	0.934414		0.0666374	0.0813964	0.818677	0.412971	0.78911		-0.0755779	0.0814705	-0.927672	0.353578	0.900898		0.226789	0.0812368	2.79171	0.00524305	0.375569
ENSG00000038427.15	VCAN	2089.21	2012.52	2063.69	2176.09	2241.83	1951.94	888.787	969.037	2326.69	2210.21	2392.67	2310.95	2441.94	3214.16	ENSG00000038427	5	83471465	83582303	110838			0.104647	0.185078	0.565418	0.57179	0.821753		-0.0581323	0.185196	-0.313896	0.7536	0.930662		0.0454484	0.185129	0.245496	0.806073	0.981629		0.167362	0.18498	0.904757	0.365594	0.895606
ENSG00000038532.15	CLEC16A	1744.15	1709.62	1578.85	1668.07	1881.24	1882.95	2010.86	1848.25	1828.68	1795.29	1491.85	1412.87	1507.09	1615.89	ENSG00000038532	16	10944488	11182189	237701			-0.030607	0.0577719	-0.529791	0.596257	0.834545		0.140858	0.0575224	2.44876	0.0143351	0.298343		-0.10893	0.0579624	-1.87932	0.0602007	0.647666		0.139341	0.0572312	2.4347	0.0149041	0.485072
ENSG00000039068.18	CDH1	70.2815	79.8161	100.635	60.8714	49.5635	60.5212	15.7434	7.39723	13.7065	11.59	99.065	60.6182	190.75	163.88	ENSG00000039068	16	68737225	68835548	98323			-0.511092	0.350498	-1.45819	0.144789	0.458923		-0.304716	0.346504	-0.879399	0.379185	0.774585		0.102115	0.341902	0.298668	0.765193	0.975593		-0.191926	0.34292	-0.559681	0.575697	0.948875
ENSG00000039123.15	MTREX	2989.4	2796.51	3023.23	3179.47	2903.57	3044.23	2302.83	2456.94	2761.87	3016.87	2958.52	3267.79	3162.83	3976.29	ENSG00000039123	5	55307760	55425581	117821			0.17833	0.0712048	2.50446	0.0122637	0.154523		0.118664	0.0712762	1.66485	0.0959422	0.541702		0.117569	0.0712738	1.64953	0.0990382	0.737623		0.0537575	0.0711839	0.755191	0.450134	0.919125
ENSG00000039139.9	DNAH5	22.8679	17.4969	28.1576	22.5497	24.1585	21.9768	22.8995	30.6457	17.1332	16.226	5.0372	2.79776	24.9177	40.5295	ENSG00000039139	5	13690331	13944543	254212			0.299169	0.407482	0.734191	0.462833	NA		0.477312	0.404092	1.1812	0.237524	NA		0.759906	0.398465	1.90708	0.0565096	NA		0.575336	0.398833	1.44255	0.149147	0.77596
ENSG00000039319.16	ZFYVE16	1357.27	1411.17	1407.44	1318.68	1285.8	1363.26	1499.92	1695.02	1201.61	934.152	1087.2	1142.42	1855.94	1503.11	ENSG00000039319	5	80408013	80479350	71337			-0.106183	0.119463	-0.888829	0.374095	0.696366		-0.0407365	0.119385	-0.34122	0.732938	0.923589		-0.00493697	0.119351	-0.0413651	0.967005	0.99572		-0.138486	0.119298	-1.16084	0.245706	0.846097
ENSG00000039523.19	RIPOR1	4385.46	4468.91	4413.52	4224.36	4286.18	4534.34	4618.54	4764.87	4451.2	3947.55	4410.91	4303.89	4394.97	3881.14	ENSG00000039523	16	67518418	67546788	28370			-0.0865849	0.0788943	-1.09748	0.272432	0.607045		0.0161331	0.0788465	0.204614	0.837874	0.955643		-0.0265702	0.0788712	-0.33688	0.736207	0.973518		-0.0613988	0.0787976	-0.779197	0.435864	0.916997
ENSG00000039560.13	RAI14	1740.79	1736.82	1649.4	1724.39	1798.48	1794.87	1041.93	1164.53	1269	1215.79	2492.58	2200.91	2143.79	2316.35	ENSG00000039560	5	34656237	34832627	176390			0.00746274	0.107356	0.0695139	0.944581	0.982218		0.0301755	0.107313	0.281191	0.778564	0.938813		-0.0453629	0.107436	-0.422233	0.672855	0.964597		0.090985	0.107093	0.849585	0.395556	0.91062
ENSG00000039600.10	SOX30	16.7023	19.3803	16.8928	18.4805	15.4597	13.298	20.0371	27.4754	25.1287	10.431	12.593	13.9888	19.7623	22.0269	ENSG00000039600	5	157625679	157671480	45801			-0.116884	0.380333	-0.30732	0.7586	NA		-0.668869	0.398326	-1.6792	0.0931128	NA		-0.274511	0.385224	-0.712601	0.476093	NA		-0.443189	0.385114	-1.1508	0.249815	0.84817
ENSG00000039650.11	PNKP	1759.05	1758.22	1855.93	1752.28	1779.39	1649.41	1816.22	2014.16	1840.1	1874.1	1803.32	1740.21	1573.25	1380.65	ENSG00000039650	19	49859882	49878351	18469			-0.0150067	0.0739107	-0.203038	0.839105	0.944391		-0.0912539	0.0740673	-1.23204	0.217934	0.666735		0.0754223	0.0738171	1.02174	0.306902	0.88416		0.0114033	0.0736786	0.154771	0.877002	0.990678
ENSG00000040199.18	PHLPP2	795.982	785.661	792.548	770.738	792.086	838.875	860.163	816.865	840.668	757.985	658.195	728.351	783.62	779.752	ENSG00000040199	16	71637835	71724701	86866			-0.0223428	0.0934574	-0.239069	0.811052	0.932543		0.0974681	0.0932278	1.04548	0.2958	0.725045		0.0144473	0.0934113	0.154663	0.877087	0.98989		0.0206288	0.0929953	0.221826	0.824449	0.985368
ENSG00000040275.16	SPDL1	502.774	522.325	501.313	495.4	496.321	498.511	601.112	544.225	537.982	523.867	517.153	491.474	433.053	422.035	ENSG00000040275	5	169583634	169604778	21144			-0.0728002	0.0856856	-0.84962	0.395537	0.712109		-0.067804	0.0857884	-0.790363	0.429316	0.798732		-0.0545691	0.0857033	-0.636721	0.524307	0.940555		-0.0680733	0.0850601	-0.800297	0.423539	0.916997
ENSG00000040341.17	STAU2	1793.4	1779.38	1775.66	1753.44	1912.42	1746.08	1839.12	1804.92	1767	1758.2	1952.76	1904.34	1558.65	1546.29	ENSG00000040341	8	73420369	73747708	327339			-0.0201866	0.076133	-0.265149	0.790895	0.925455		-0.0401836	0.0761933	-0.52739	0.597923	0.874212		-0.000829119	0.0761412	-0.0108892	0.991312	0.999401		0.103035	0.0757903	1.35948	0.173996	0.799373
ENSG00000040487.12	SLC66A1	530.333	514.865	549.225	494.608	582.358	510.608	433.659	519.919	575.675	485.62	543.179	529.71	506.947	443.181	ENSG00000040487	1	19312326	19329300	16974			-0.0622811	0.0924789	-0.673463	0.500653	0.782762		-0.0182654	0.0924134	-0.197649	0.84332	0.957735		0.0896569	0.0919859	0.974681	0.329719	0.891978		0.174721	0.0911282	1.91731	0.0551991	0.657521
ENSG00000040531.14	CTNS	459.523	463.805	464.089	437.202	495.863	436.657	367.823	413.188	460.311	429.988	536.462	492.406	490.622	413.224	ENSG00000040531	17	3636468	3661542	25074			-0.081442	0.108219	-0.752567	0.45171	0.751686		-0.0853049	0.108298	-0.787689	0.430878	0.798994		0.00296623	0.107978	0.0274705	0.978084	0.99696		0.091857	0.107076	0.857864	0.390968	0.908386
ENSG00000040608.13	RTN4R	2197.87	2147.6	2203.22	2207.02	2231.39	2200.13	2687.83	2596.43	2315.26	2442.01	2013.2	2187.85	1574.11	1601.8	ENSG00000040608	22	20241415	20283246	41831			0.0445071	0.113155	0.39333	0.694076	0.884121		0.0335221	0.113193	0.296151	0.767115	0.935619		0.0411038	0.113176	0.363184	0.716468	0.969389		0.0624379	0.113041	0.552345	0.580712	0.949789
ENSG00000040633.12	PHF23	872.483	832.88	877.981	858.471	946.827	846.255	868.75	894.008	661.341	785.8	1004.92	890.621	796.509	863.454	ENSG00000040633	17	7235028	7239722	4694			0.058879	0.147123	0.400201	0.689008	0.881279		0.00991513	0.147196	0.06736	0.946295	0.98523		0.0993722	0.147093	0.675575	0.49931	0.932632		0.185591	0.146733	1.26482	0.205936	0.819824
ENSG00000040731.10	CDH10	291.523	334.118	278.875	266.071	320.993	257.559	266.207	205.009	292.406	253.82	392.062	305.889	385.795	299.566	ENSG00000040731	5	24487100	24644978	157878			-0.327892	0.124317	-2.63754	0.00835102	0.127671		-0.383558	0.124738	-3.07492	0.00210559	0.135493		-0.270227	0.124124	-2.17707	0.029475	0.503802		-0.051794	0.122235	-0.423726	0.671765	0.965461
ENSG00000040933.15	INPP4A	2868.33	2874.32	2526.33	2745.82	3070.18	3124.98	2946.88	2810.95	2749.3	2795.5	2765.43	2513.32	3035.67	2863.49	ENSG00000040933	2	98444854	98594390	149536			-0.0667455	0.0511266	-1.30549	0.191725	0.51941		0.119707	0.0509245	2.35067	0.0187396	0.323709		-0.185782	0.051312	-3.62064	0.000293877	0.0240388		0.0949625	0.0507567	1.87093	0.0613543	0.664061
ENSG00000041353.9	RAB27B	347.855	340.682	324.918	330.013	354.448	389.214	437.953	387.826	387.21	392.9	306.43	289.102	231.134	250.225	ENSG00000041353	18	54717860	54895516	177656			-0.0297082	0.130621	-0.227437	0.820084	0.936832		0.212554	0.129814	1.63738	0.101551	0.550193		-0.0732532	0.130933	-0.559473	0.575839	0.951163		0.0682749	0.129675	0.526506	0.598536	0.954469
ENSG00000041357.15	PSMA4	3432.98	3345.11	3362.19	3499.7	3495.88	3462.01	3775.56	3720.81	3258.73	3818.9	3264.95	3221.16	3081.21	3237.95	ENSG00000041357	15	78540405	78552419	12014			0.0631292	0.0740107	0.852974	0.393674	0.711051		0.0462787	0.0740478	0.624984	0.531982	0.848406		0.00665755	0.0740678	0.0898845	0.928379	0.992926		0.0600238	0.0739157	0.812057	0.416759	0.916997
ENSG00000041515.15	MYO16	396.842	397.341	351.744	377.504	458.962	398.657	422.21	426.926	478.587	455.486	425.644	403.81	262.925	223.793	ENSG00000041515	13	108596152	109208007	611855			-0.0895572	0.130194	-0.687876	0.491531	0.776861		-0.04012	0.130133	-0.308299	0.757855	0.93197		-0.176383	0.13067	-1.34983	0.177071	0.816664		0.202399	0.128742	1.57214	0.115919	0.744327
ENSG00000041802.10	LSG1	1393.36	1336.08	1454.95	1451.58	1259.46	1464.74	1355.36	1375.88	1516.86	1585.51	1130.85	1274.85	1341.26	1570.08	ENSG00000041802	3	194640788	194672477	31689			0.123624	0.0969755	1.27479	0.202382	0.532663		0.133912	0.0970137	1.38034	0.167481	0.620475		0.135466	0.0969858	1.39676	0.162485	0.80632		-0.0867467	0.0970643	-0.893703	0.371481	0.898734
ENSG00000041880.14	PARP3	432.702	422.316	453.47	449.2	401.687	436.835	582.506	570.643	320.962	405.649	346.728	402.878	439.068	417.63	ENSG00000041880	3	51942345	51948867	6522			0.110967	0.123631	0.897567	0.369417	0.692518		0.0787042	0.123751	0.635988	0.524784	0.845415		0.105714	0.123688	0.854678	0.39273	0.907595		-0.0662155	0.123651	-0.535502	0.592303	0.953093
ENSG00000041982.15	TNC	395.243	405.442	326.367	337.546	468.178	438.685	204.664	350.84	155.341	117.059	971.341	564.215	290.421	318.068	ENSG00000041982	9	115019578	115118257	98679			-0.111623	0.437194	-0.255317	0.798478	0.927696		-0.0774469	0.436895	-0.177267	0.859299	0.962265		0.0503399	0.436923	0.115215	0.908275	0.991028		0.334734	0.436188	0.767408	0.442839	0.917056
ENSG00000041988.15	THAP3	1409.84	1400.55	1458.5	1399.79	1393.65	1396.68	1308.13	1387.51	1500.87	1534.51	1471.7	1459.5	1321.5	1217.65	ENSG00000041988	1	6624866	6635586	10720			-0.00495446	0.0646736	-0.0766072	0.938936	0.98114		-0.00688837	0.0647452	-0.106392	0.915271	0.976988		0.0567696	0.0645985	0.878807	0.379506	0.90494		-0.00901386	0.0644036	-0.139959	0.888692	0.990678
ENSG00000042062.11	RIPOR3	20.9301	22.6555	25.5825	10.7174	27.7962	17.8989	12.881	7.39723	5.71106	8.11298	42.8162	16.7866	29.2139	10.5729	ENSG00000042062	20	50586108	50691528	105420			-0.996772	0.379617	-2.62573	0.00864639	NA		-0.314184	0.355924	-0.882727	0.377384	NA		0.168863	0.342925	0.49242	0.622422	NA		0.34558	0.335329	1.03057	0.302742	0.872166
ENSG00000042088.13	TDP1	653.355	649.488	670.99	651.978	660.059	634.258	709.885	671.034	687.612	689.604	617.897	664.002	582.56	583.272	ENSG00000042088	14	89954939	90044768	89829			0.0104718	0.0757144	0.138306	0.889999	0.96527		-0.0291947	0.0759798	-0.384243	0.700798	0.913198		0.0505993	0.0756492	0.668868	0.503579	0.934647		0.0289405	0.0751408	0.385151	0.700126	0.970656
ENSG00000042286.14	AIFM2	205.42	196.119	227.747	223.231	188.821	191.184	210.389	251.506	204.456	190.076	176.302	227.551	193.327	223.793	ENSG00000042286	10	70098223	70132934	34711			0.183756	0.145614	1.26194	0.20697	0.537944		-0.0424859	0.147092	-0.28884	0.772704	0.936804		0.220785	0.145508	1.51734	0.129182	0.786421		-0.0667043	0.146146	-0.456424	0.648085	0.961609
ENSG00000042317.16	SPATA7	641.824	651.502	638.349	656.938	610.911	651.419	754.252	623.481	466.022	608.474	741.309	705.036	644.424	690.763	ENSG00000042317	14	88384924	88470350	85426			0.0242472	0.106754	0.227131	0.820322	0.936893		0.00826037	0.106817	0.0773318	0.93836	0.982452		-0.0181901	0.106919	-0.170131	0.864907	0.988645		-0.0829833	0.106609	-0.778392	0.436338	0.916997
ENSG00000042429.11	MED17	151.219	154.716	156.482	145.624	144.53	154.742	131.672	163.796	213.594	206.302	130.967	128.697	142.633	83.7022	ENSG00000042429	11	93784227	93814963	30736			-0.113745	0.186767	-0.609021	0.542511	0.807717		0.00343125	0.186323	0.0184156	0.985307	0.996405		-0.00264383	0.186181	-0.0142003	0.98867	0.999053		-0.079011	0.185675	-0.425534	0.670447	0.965415
ENSG00000042445.13	RETSAT	1219.35	1214.94	1131.55	1282.2	1165.95	1302.11	1359.66	1223.71	1303.26	1335.17	998.206	1145.22	1198.63	1424.7	ENSG00000042445	2	85342088	85354620	12532			0.0868453	0.0833156	1.04237	0.297242	0.630361		0.100034	0.0833531	1.20013	0.23009	0.67335		-0.0937233	0.0836751	-1.12009	0.262677	0.867711		-0.0547281	0.0833068	-0.656947	0.511215	0.937309
ENSG00000042493.15	CAPG	223.995	181.643	225.162	246.422	215.695	251.055	347.786	424.812	119.932	178.486	136.844	143.618	122.011	238.771	ENSG00000042493	2	85394748	85418432	23684			0.479319	0.145484	3.29464	0.000985489	0.046416		0.471002	0.145581	3.23533	0.00121501	0.110878		0.346085	0.146332	2.36506	0.018027	0.404175		0.270803	0.145712	1.85849	0.0631	0.667555
ENSG00000042753.11	AP2S1	1835.3	1722.23	1956.56	1929.81	1828.43	1739.48	2026.61	2250.87	1798.98	2125.6	1568.25	1642.29	1495.06	1700.48	ENSG00000042753	19	46838136	46850992	12856			0.162194	0.0770386	2.10536	0.0352596	0.248287		0.0133979	0.077283	0.173361	0.862367	0.962675		0.194705	0.0770265	2.52776	0.0114792	0.324864		0.0846245	0.0769593	1.0996	0.271506	0.857359
ENSG00000042781.12	USH2A	19.7085	19.6444	15.9108	21.752	20.3089	20.9265	12.881	10.5675	10.2799	25.4979	18.4698	13.0562	36.947	37.8862	ENSG00000042781	1	215622894	216423396	800502			0.159458	0.426823	0.373594	0.708706	NA		0.126609	0.427798	0.295956	0.767264	NA		-0.320519	0.438795	-0.730453	0.465113	NA		0.00397704	0.426769	0.00931896	0.992565	0.999423
ENSG00000042980.12	ADAM28	16.0644	17.0762	15.844	10.2423	16.1914	20.9681	12.881	7.39723	1.14221	5.79499	30.2232	8.39329	24.0585	19.3837	ENSG00000042980	8	24294040	24359018	64978			-0.56982	0.484532	-1.17602	0.239586	NA		0.411159	0.456609	0.900463	0.367874	NA		0.0716745	0.465346	0.154024	0.877591	NA		-0.0626052	0.463875	-0.134961	0.892642	0.990707
ENSG00000043093.13	DCUN1D1	613.979	594.436	640.252	614.811	600.872	619.525	639.755	560.076	543.693	691.922	660.713	561.418	533.583	645.828	ENSG00000043093	3	182938074	182985953	47879			0.049509	0.105767	0.468096	0.639716	0.857633		0.0548577	0.105839	0.518315	0.604239	0.876584		0.105402	0.105676	0.997409	0.318566	0.886102		0.0108707	0.105475	0.103064	0.917912	0.991822
ENSG00000043143.20	JADE2	829.814	794.33	808.332	849.62	729.58	967.209	870.181	881.327	778.989	775.369	640.565	763.789	887.587	977.994	ENSG00000043143	5	134524312	134583230	58918			0.102322	0.140977	0.725806	0.467958	0.762163		0.272796	0.140766	1.93793	0.0526312	0.448274		0.0460397	0.141085	0.326325	0.744178	0.974914		-0.117155	0.141079	-0.830422	0.4063	0.914229
ENSG00000043355.11	ZIC2	3874.99	3703.09	3991.03	4438.14	3406.7	3836	3818.49	4398.18	3642.51	4371.74	2427.09	2793.1	4924.26	6189.55	ENSG00000043355	13	99981772	99986773	5001			0.249423	0.104898	2.37775	0.0174185	0.181534		0.00681677	0.105038	0.0648979	0.948255	0.985983		0.0735056	0.104978	0.7002	0.483802	0.931156		-0.143656	0.105017	-1.36794	0.171332	0.796637
ENSG00000043514.15	TRIT1	534.511	587.707	497.227	522.353	490.463	574.805	558.175	439.607	596.235	572.545	606.983	568.878	589.433	508.38	ENSG00000043514	1	39841022	39883511	42489			-0.174211	0.0870792	-2.0006	0.0454353	0.276363		-0.0380712	0.0866584	-0.439326	0.660426	0.899237		-0.243235	0.0874578	-2.78117	0.00541642	0.206847		-0.267922	0.0868609	-3.08449	0.00203901	0.28257
ENSG00000044090.8	CUL7	6546.96	6373.73	6831.35	6688.8	6170.69	6670.23	6423.31	6451.44	6430.65	6390.71	5605.57	6188.65	7035.4	7724.39	ENSG00000044090	6	43037617	43053945	16328			0.0696271	0.0879916	0.791292	0.428773	0.735138		0.0569478	0.0880035	0.647108	0.517562	0.84241		0.110932	0.0879832	1.26084	0.207368	0.842378		-0.0479918	0.0879802	-0.545484	0.58542	0.950683
ENSG00000044115.20	CTNNA1	12459.6	12692.2	12331.2	12551	12581	12142.6	9573.42	9045.75	11470.1	11231.8	15738.7	14800.2	13986.6	15126.3	ENSG00000044115	5	138610967	138935034	324067			-0.0201843	0.0701226	-0.287842	0.773467	0.918733		-0.0774882	0.0701379	-1.1048	0.269247	0.704671		-0.0424965	0.0701327	-0.605944	0.544552	0.945286		-0.0199862	0.07009	-0.28515	0.775529	0.979333
ENSG00000044446.11	PHKA2	749.929	773.005	745.743	744.678	718.633	767.586	656.93	704.85	561.968	551.683	988.971	951.239	884.15	770.941	ENSG00000044446	X	18892300	18984598	92298			-0.0488731	0.0947333	-0.515902	0.605923	0.840551		-0.012065	0.0945998	-0.127537	0.898515	0.971609		-0.0351778	0.0947381	-0.371316	0.710402	0.969389		-0.118308	0.0944491	-1.25261	0.210349	0.821807
ENSG00000044459.14	CNTLN	370.961	341.251	364.001	404.116	362.022	383.414	247.601	287.435	251.287	351.176	439.076	412.204	427.039	565.65	ENSG00000044459	9	17134982	17503923	368941			0.250537	0.129302	1.93762	0.0526694	0.297201		0.178445	0.129592	1.37698	0.168519	0.62106		0.105688	0.129921	0.813481	0.415943	0.911514		0.111738	0.129212	0.864762	0.387169	0.906432
ENSG00000044524.10	EPHA3	1491.65	1521.17	1425.57	1495.05	1487.71	1528.75	781.446	705.907	1286.13	1451.07	1896.51	1790.57	2120.59	2032.64	ENSG00000044524	3	89107524	89482134	374610			-0.0271526	0.144024	-0.188529	0.850462	0.949411		-0.0258493	0.144042	-0.179457	0.857579	0.962007		-0.104014	0.14413	-0.721671	0.470497	0.92746		-0.0179873	0.143876	-0.125019	0.900508	0.990707
ENSG00000044574.7	HSPA5	18062.9	17000.9	15776.4	20734.8	16657.1	20145.3	15910.9	15256.3	19906.5	24396.9	12986.8	14704.1	19199.5	28582.1	ENSG00000044574	9	125234853	125241330	6477			0.250922	0.103323	2.42852	0.0151604	0.169807		0.217904	0.103332	2.10877	0.0349645	0.396619		-0.101018	0.103361	-0.977336	0.328403	0.891854		-0.0611267	0.103341	-0.591505	0.554182	0.945182
ENSG00000046604.12	DSG2	1196.92	1184.88	1243.75	1351.39	1047	1157.59	1680.25	1578.78	750.433	907.495	1059.49	1025.85	1249.32	1893.43	ENSG00000046604	18	31498043	31549008	50965			0.190543	0.12942	1.47229	0.140943	0.454005		-0.0157034	0.129646	-0.121125	0.903592	0.972547		0.0709637	0.129561	0.547725	0.583881	0.951163		-0.132326	0.129577	-1.02122	0.307151	0.875338
ENSG00000046647.13	GEMIN8	374.802	403.719	381.238	388.644	352.229	348.179	479.458	450.174	312.966	389.423	432.36	422.462	390.092	292.517	ENSG00000046647	X	14008279	14029893	21614			-0.060765	0.119138	-0.510039	0.610024	0.842616		-0.207352	0.119828	-1.73041	0.0835567	0.521811		-0.0810799	0.119301	-0.679627	0.496741	0.932576		-0.196465	0.119053	-1.65023	0.0988962	0.720335
ENSG00000046651.14	OFD1	633.642	682.464	652.415	592.284	595.319	645.725	571.056	568.53	636.212	569.068	731.234	602.452	791.353	629.088	ENSG00000046651	X	13734745	13769353	34608			-0.199759	0.113541	-1.75936	0.0785158	0.349033		-0.0913063	0.113292	-0.805937	0.420279	0.792603		-0.062734	0.113222	-0.55408	0.579524	0.951163		-0.209561	0.113151	-1.85205	0.0640187	0.668406
ENSG00000046653.14	GPM6B	8750.8	8269.5	8889.1	9399.62	8574.61	8621.15	7526.78	7973.15	9246.21	11672.3	9621.06	10341.5	6683.97	7611.61	ENSG00000046653	X	13771031	13938638	167607			0.176696	0.0674431	2.61993	0.00879484	0.131666		0.0451204	0.0674989	0.668462	0.503839	0.836608		0.0986331	0.067477	1.46173	0.143815	0.79377		0.0550312	0.06744	0.816003	0.414499	0.916911
ENSG00000046889.18	PREX2	127.019	121.199	123.382	141.546	124.507	124.464	54.3863	71.8588	140.492	159.942	167.907	183.72	122.011	150.664	ENSG00000046889	8	67952118	68237030	284912			0.237212	0.192408	1.23286	0.217628	0.550494		0.0446417	0.194151	0.229933	0.818144	0.948657		0.0282858	0.194199	0.145654	0.884195	0.990039		0.0691312	0.192626	0.358888	0.719679	0.97313
ENSG00000047056.14	WDR37	3044.81	3046.45	2979.75	2940.78	2913.94	3343.11	3384.83	2980.03	3486.03	3344.87	2501.81	2683.99	2813.13	2754.24	ENSG00000047056	10	1049538	1132297	82759			-0.0417072	0.0837243	-0.498149	0.618379	0.847989		0.129905	0.0836355	1.55323	0.120369	0.572783		-0.0283777	0.0837295	-0.338921	0.734669	0.97267		-0.0558923	0.0836359	-0.668282	0.503954	0.934371
ENSG00000047188.15	YTHDC2	921.887	981.877	886.535	873.05	891.32	976.654	1003.28	939.448	913.77	813.616	1031.79	923.262	978.666	815.876	ENSG00000047188	5	113513683	113595285	81602			-0.172363	0.0745492	-2.31207	0.0207736	0.196715		-0.0113563	0.0741713	-0.153109	0.878312	0.96595		-0.150435	0.0745471	-2.01799	0.0435922	0.595452		-0.142814	0.0740614	-1.92833	0.0538146	0.653511
ENSG00000047230.14	CTPS2	1086.37	1063.61	1066.38	1150.58	1135.48	1015.79	991.835	1023.99	898.921	967.763	1320.59	1402.61	1043.11	1207.95	ENSG00000047230	X	16588003	16712936	124933			0.113937	0.099276	1.14768	0.251101	0.586955		-0.0815296	0.0996148	-0.818449	0.413101	0.789184		0.0161088	0.0994755	0.161937	0.871355	0.98989		0.0962853	0.0990409	0.972177	0.330963	0.886259
ENSG00000047249.17	ATP6V1H	2300.06	2134.26	2090.81	2504.21	2185.07	2585.95	1985.1	1963.44	2025.14	2611.22	2072.81	2356.65	2453.97	3085.53	ENSG00000047249	8	53715557	53843558	128001			0.217677	0.0920721	2.3642	0.0180688	0.185708		0.270096	0.0920549	2.93407	0.00334549	0.160868		-0.0377874	0.0923161	-0.409327	0.6823	0.965012		0.0268472	0.092108	0.291476	0.770688	0.979024
ENSG00000047315.15	POLR2B	5345.12	5058.46	5362.24	5509.46	5224.27	5571.15	5033.6	4862.09	5467.77	5989.7	4725.74	4847.59	5006.75	6338.46	ENSG00000047315	4	56977722	57031168	53446			0.119534	0.0810653	1.47454	0.140336	0.453168		0.13505	0.081076	1.66572	0.0957692	0.541074		0.0863201	0.0810883	1.06452	0.287093	0.873965		0.0395004	0.0810413	0.48741	0.625968	0.958792
ENSG00000047346.12	FAM214A	819.902	791.791	799.089	834.974	805.665	867.99	828.676	838	886.356	806.662	731.234	782.441	720.896	912.794	ENSG00000047346	15	52581317	52709817	128500			0.0851869	0.0831806	1.02412	0.305779	0.638611		0.137086	0.0831262	1.64913	0.0991202	0.54627		0.0136034	0.0834271	0.163058	0.870473	0.989775		0.0299084	0.0829459	0.360576	0.718416	0.97313
ENSG00000047365.11	ARAP2	48.1978	50.4338	48.9736	42.8343	57.7515	40.9958	35.7805	29.5889	17.1332	20.862	102.423	83.0003	46.3986	37.8862	ENSG00000047365	4	35948221	36244509	296288			-0.183442	0.301914	-0.607598	0.543454	0.808514		-0.303279	0.303635	-0.998828	0.317878	0.737515		0.000635362	0.299487	0.0021215	0.998307	0.999969		0.171224	0.29457	0.581267	0.56106	0.946783
ENSG00000047410.13	TPR	4570.86	4470.5	4326.31	4819.89	4375.53	4862.07	4245	4150.9	4904.66	4918.79	4212.78	4641.49	4519.56	5568.4	ENSG00000047410	1	186311652	186375693	64041			0.10548	0.0736724	1.43174	0.152217	0.469028		0.122736	0.0736788	1.66582	0.0957491	0.541074		-0.0435269	0.0737644	-0.59008	0.555137	0.948472		-0.0328862	0.073667	-0.446417	0.655296	0.964208
ENSG00000047457.13	CP	287.182	299.148	257.079	271.326	276.936	331.424	246.17	166.966	165.621	192.394	425.644	333.866	359.159	392.079	ENSG00000047457	3	149162410	149222055	59645			-0.133238	0.178992	-0.74438	0.456647	0.755201		0.119689	0.17796	0.67256	0.501227	0.834904		-0.197389	0.179336	-1.10067	0.271042	0.870607		-0.0855276	0.178115	-0.480182	0.631098	0.95976
ENSG00000047578.12	KIAA0556	866.203	871.3	798.499	864.209	888.872	908.137	828.676	1015.53	982.302	848.386	823.583	812.284	850.64	780.633	ENSG00000047578	16	27550133	27780369	230236			-0.0245378	0.101411	-0.241965	0.808808	0.931895		0.0461398	0.101317	0.455399	0.648822	0.895919		-0.146281	0.101712	-1.43819	0.150381	0.802395		0.0148353	0.101033	0.146836	0.883261	0.990678
ENSG00000047579.19	DTNBP1	721.325	674.201	738.764	727.544	779.045	687.07	665.517	642.502	726.447	811.298	673.306	733.014	631.536	723.363	ENSG00000047579	6	15522801	15663058	140257			0.110527	0.0788761	1.40127	0.161132	0.480953		0.0281155	0.0792457	0.354789	0.722748	0.920755		0.132229	0.0788791	1.67635	0.0936702	0.729568		0.21078	0.0781565	2.6969	0.00699887	0.396614
ENSG00000047597.6	XK	200.956	189.634	192.813	197.627	204.214	220.494	110.204	106.731	131.354	193.553	231.711	197.709	285.265	292.517	ENSG00000047597	X	37685756	37732130	46374			0.0733071	0.166124	0.441279	0.659011	0.867448		0.217303	0.165369	1.31405	0.18883	0.641234		0.0709403	0.166252	0.426705	0.669594	0.964597		0.150006	0.164835	0.910042	0.3628	0.894929
ENSG00000047617.14	ANO2	55.6483	52.8794	51.2882	49.0383	64.0102	61.0252	68.6985	57.0643	21.702	25.4979	74.7185	46.6294	46.3986	66.9617	ENSG00000047617	12	5531869	5946232	414363			-0.0809227	0.252876	-0.320009	0.748962	0.90656		0.225691	0.24866	0.907629	0.364074	0.766539		0.0290388	0.251532	0.115448	0.90809	0.990991		0.293435	0.245902	1.1933	0.232752	0.838724
ENSG00000047621.11	C12orf4	406.085	353.56	424.144	388.164	434.351	430.205	339.199	445.947	319.819	407.967	404.655	319.878	350.567	378.862	ENSG00000047621	12	4487728	4538508	50780			0.133288	0.15543	0.857545	0.391144	0.709104		0.27377	0.155097	1.76515	0.0775381	0.510387		0.25817	0.155132	1.66419	0.0960739	0.733946		0.293073	0.154586	1.89586	0.0579789	0.664061
ENSG00000047634.14	SCML1	900.799	870.042	901.714	935.842	823.21	973.186	991.835	892.951	1111.37	1161.32	565.846	687.317	811.115	1001.78	ENSG00000047634	X	17737449	17754988	17539			0.12817	0.128364	0.998495	0.31804	0.650036		0.158009	0.128417	1.23043	0.218536	0.667079		0.0913692	0.128451	0.711315	0.476889	0.929521		-0.0756933	0.128485	-0.589122	0.555779	0.945411
ENSG00000047644.18	WWC3	811.865	782.076	862.266	792.723	838.685	783.577	729.922	807.355	729.873	696.558	884.029	813.216	784.479	853.762	ENSG00000047644	X	10015562	10144478	128916			0.0156541	0.0855228	0.183041	0.854766	0.951746		-0.000546096	0.085604	-0.00637933	0.99491	0.998491		0.136947	0.0852554	1.60632	0.108204	0.761853		0.0963031	0.0849239	1.13399	0.256798	0.850984
ENSG00000047648.21	ARHGAP6	42.9865	50.8933	33.8676	37.4334	54.6093	38.1289	11.4498	13.7377	36.5508	32.4519	34.4209	24.2473	121.152	79.2968	ENSG00000047648	X	11137543	11665701	528158			-0.383832	0.249009	-1.54143	0.123211	NA		-0.377789	0.249059	-1.51687	0.1293	0.582525		-0.609609	0.254444	-2.39585	0.0165819	0.389828		0.177497	0.236146	0.751643	0.452266	0.920191
ENSG00000047662.4	FAM184B	423.887	512.004	398.222	345.348	467.965	395.896	367.823	389.94	394.063	214.415	701.851	509.193	584.278	267.847	ENSG00000047662	4	17629306	17781512	152206			-0.593497	0.182114	-3.25893	0.00111833	0.0501586		-0.393066	0.181439	-2.16638	0.0302823	0.378637		-0.32736	0.181396	-1.80467	0.0711257	0.676484		-0.184577	0.180567	-1.02221	0.306682	0.87524
ENSG00000047849.21	MAP4	13430.8	12875.6	13320.9	13676	13322.3	13959.4	12382.9	11540.7	11813.9	12721.2	13175.6	13812.6	14130.1	16629.4	ENSG00000047849	3	47850690	48089272	238582			0.0786152	0.067496	1.16474	0.244125	0.579203		0.113707	0.0674915	1.68476	0.0920349	0.536867		0.0450234	0.0675063	0.666952	0.504803	0.93468		0.0480071	0.0674709	0.711522	0.476761	0.925601
ENSG00000047932.13	GOPC	1829.76	1893.69	1796.36	1820.71	1778.6	1859.43	2016.59	1826.06	1896.07	1798.76	1755.47	1734.61	1906.64	1923.39	ENSG00000047932	6	117560269	117602542	42273			-0.0544996	0.0791228	-0.688798	0.49095	0.776543		-0.0262586	0.0791205	-0.331881	0.739979	0.926174		-0.0770876	0.0791776	-0.973604	0.330253	0.892216		-0.0895126	0.0789817	-1.13333	0.257074	0.851061
ENSG00000048028.11	USP28	432.415	444.813	404.146	415.224	449.192	448.699	455.128	419.528	453.458	461.281	428.162	388.889	442.505	391.197	ENSG00000048028	11	113797874	113875570	77696			-0.104937	0.0837088	-1.2536	0.209987	0.540963		0.00880172	0.0832724	0.105698	0.915822	0.977041		-0.142285	0.0840157	-1.69355	0.0903506	0.724059		0.00678037	0.0824545	0.0822317	0.934463	0.992917
ENSG00000048052.21	HDAC9	1628.74	1763.45	1446.29	1544.7	1678.12	1711.15	1326.74	1000.74	1570.54	1298.08	2106.39	1893.15	2050.13	1986.82	ENSG00000048052	7	18086949	19002416	915467			-0.214722	0.112048	-1.91634	0.0553213	0.304086		-0.0793045	0.111911	-0.708641	0.478548	0.823755		-0.288569	0.11216	-2.57284	0.0100869	0.303183		-0.0797514	0.111748	-0.713675	0.475428	0.925484
ENSG00000048140.17	TSPAN17	2266.97	2362.97	2134.23	2126.52	2408.06	2303.05	2642.03	2372.4	2193.05	2054.9	2373.36	2047.03	2243.46	2031.76	ENSG00000048140	5	176647387	176659054	11667			-0.151956	0.064046	-2.37261	0.017663	0.183079		-0.0408508	0.0639307	-0.638986	0.522832	0.844774		-0.14666	0.0640659	-2.28921	0.0220671	0.444669		0.0263971	0.0636474	0.414739	0.678333	0.966343
ENSG00000048162.20	NOP16	1424.4	1450.07	1327.83	1470.34	1442.5	1431.26	1461.27	1538.62	1379.79	1360.66	1537.19	1540.63	1422.03	1441.44	ENSG00000048162	5	176383938	176388975	5037			0.021112	0.0712961	0.296117	0.767141	0.915641		-0.0151035	0.0713963	-0.211545	0.832462	0.954217		-0.126671	0.0716042	-1.76904	0.0768864	0.695664		-0.007419	0.0710859	-0.104367	0.916878	0.991822
ENSG00000048342.15	CC2D2A	489.349	498.869	497.852	493.392	472.465	484.169	417.916	459.685	378.072	361.607	585.995	507.328	613.492	644.947	ENSG00000048342	4	15469865	15601557	131692			-0.0118374	0.136401	-0.0867836	0.930844	0.978472		-0.057381	0.136505	-0.420358	0.674224	0.904831		0.0161834	0.136363	0.118678	0.90553	0.990991		-0.0698052	0.136082	-0.512963	0.607977	0.957442
ENSG00000048392.11	RRM2B	3315.17	3229.75	3242.76	3467.35	3120.02	3515.98	2693.55	2259.32	4622.53	4886.33	2569.81	3051.43	3033.09	3672.32	ENSG00000048392	8	102204502	102239118	34616			0.0895337	0.151015	0.592878	0.553263	0.813031		0.113396	0.151035	0.750796	0.452775	0.811963		0.0395081	0.151045	0.261564	0.793657	0.980792		-0.0813885	0.151037	-0.538864	0.589981	0.952618
ENSG00000048405.9	ZNF800	459.073	441.819	462.78	458.323	435.858	496.586	465.146	466.025	495.72	487.938	383.667	415.001	422.742	464.327	ENSG00000048405	7	127346790	127431924	85134			0.0594703	0.0887011	0.670458	0.502566	0.78367		0.170277	0.0883592	1.9271	0.0539668	0.450714		0.0768499	0.0887163	0.866244	0.386356	0.906926		-0.0129996	0.0883768	-0.147093	0.883059	0.990678
ENSG00000048471.13	SNX29	749.072	662.494	731.632	753.793	813.481	783.961	751.39	750.29	568.822	757.985	746.346	770.317	583.419	736.579	ENSG00000048471	16	11976737	12574289	597552			0.19745	0.0857628	2.30228	0.0213192	0.199337		0.251107	0.085653	2.93168	0.00337135	0.161347		0.150209	0.0859546	1.74754	0.0805441	0.704181		0.295855	0.085095	3.47676	0.000507514	0.168898
ENSG00000048540.14	LMO3	1086.79	1232.46	1064.67	1068.93	1205.88	862.013	1127.8	918.313	1401.49	961.968	1690.82	1862.38	709.726	533.051	ENSG00000048540	12	16548373	16610594	62221			-0.262115	0.134255	-1.95237	0.0508943	0.292318		-0.528206	0.134732	-3.92042	8.83931e-05	0.0271429		-0.200324	0.134229	-1.4924	0.135594	0.79377		-0.019863	0.133776	-0.148479	0.881964	0.990678
ENSG00000048544.5	MRPS10	581.638	558.645	573.208	626.725	568.377	581.235	572.488	710.134	510.569	579.499	689.258	663.07	462.267	554.196	ENSG00000048544	6	42206801	42217865	11064			0.169115	0.0853036	1.9825	0.047423	0.283708		0.0505272	0.0857947	0.588932	0.555907	0.859043		0.033828	0.085872	0.393935	0.693629	0.967405		0.0232012	0.0852703	0.27209	0.785553	0.980704
ENSG00000048545.13	GUCA1A	230.958	219.579	254.461	230.817	250.907	199.027	306.281	309.627	284.411	302.498	119.214	97.9217	168.41	213.22	ENSG00000048545	6	42155406	42180056	24650			0.0636712	0.120567	0.528097	0.597432	0.835334		-0.136982	0.12239	-1.11923	0.263044	0.699558		0.228501	0.119602	1.9105	0.0560684	0.6353		0.18117	0.11894	1.5232	0.127708	0.756389
ENSG00000048649.13	RSF1	3148.24	3139.01	2978.3	3184.14	3228.36	3211.42	3011.29	2887.03	3415.21	3292.71	3196.11	3394.62	2933.42	3162.18	ENSG00000048649	11	77659996	77821017	161021			0.0216723	0.0725361	0.29878	0.765108	0.915195		0.0287945	0.0725561	0.396858	0.691472	0.910413		-0.0733068	0.072634	-1.00926	0.312849	0.885685		0.0371418	0.072416	0.512895	0.608025	0.957442
ENSG00000048707.14	VPS13D	1282.22	1265.14	1138.88	1254.06	1436.03	1316.97	1134.96	1188.84	1393.5	1156.68	1173.67	1183.45	1358.45	1487.26	ENSG00000048707	1	12230032	12512047	282015			-0.0185492	0.127608	-0.145361	0.884426	0.964131		0.0472613	0.127549	0.370535	0.710984	0.917327		-0.149491	0.127788	-1.16984	0.242065	0.856954		0.167285	0.127255	1.31457	0.188656	0.812526
ENSG00000048740.18	CELF2	1869.19	1793.14	1789.15	1835.36	2029.6	1898.72	1746.09	2023.67	2188.48	2000.43	2069.45	1979.88	1168.56	1337.47	ENSG00000048740	10	10798397	11336675	538278			0.0510185	0.0885538	0.57613	0.564528	0.817159		0.0836498	0.0885646	0.944505	0.344911	0.754996		0.00642109	0.0886461	0.0724351	0.942256	0.994981		0.17117	0.0882842	1.93885	0.052519	0.651587
ENSG00000048828.16	FAM120A	1014.17	1016.35	1020.08	997.794	1020.84	1015.76	904.531	903.519	984.587	1021.08	1104.83	1092.99	1071.46	973.588	ENSG00000048828	9	93451722	93566107	114385			-0.0263116	0.0893609	-0.294442	0.76842	0.916208		0.0027759	0.0893441	0.0310697	0.975214	0.993439		0.00542492	0.089337	0.0607243	0.951579	0.994981		0.00495847	0.089004	0.0557107	0.955572	0.9967
ENSG00000048991.16	R3HDM1	1508.62	1513.95	1456.86	1445.54	1555.61	1571.14	1166.44	1249.07	1270.14	1244.76	2155.08	1837.2	1464.13	1451.13	ENSG00000048991	2	135531455	135725270	193815			-0.0448533	0.110499	-0.405915	0.684805	0.879522		0.0352934	0.110407	0.319666	0.749221	0.928924		-0.0244496	0.110502	-0.221259	0.824891	0.982732		0.0555016	0.11021	0.503597	0.614544	0.958718
ENSG00000049089.14	COL9A2	643.403	699.561	713.436	553.392	694.53	556.097	679.829	784.106	415.765	336.109	857.164	636.957	845.485	456.397	ENSG00000049089	1	40300487	40317813	17326			-0.367492	0.15467	-2.37598	0.0175023	0.181909		-0.355532	0.154526	-2.3008	0.0214032	0.33497		0.032061	0.153868	0.208367	0.834943	0.983885		-0.0734434	0.153671	-0.477927	0.632702	0.959956
ENSG00000049130.15	KITLG	605.646	550.547	564.853	783.963	470.647	658.22	304.85	227.201	625.932	934.152	413.89	590.328	857.514	1384.17	ENSG00000049130	12	88492793	88580851	88058			0.383234	0.186886	2.05063	0.040303	0.263089		0.270552	0.187183	1.44539	0.148349	0.598841		0.101515	0.187424	0.541634	0.588071	0.95199		-0.25677	0.187874	-1.36671	0.171715	0.796637
ENSG00000049167.14	ERCC8	251.661	242.979	245.404	249.53	282.319	238.074	190.352	209.236	218.162	268.887	303.911	290.035	259.488	229.961	ENSG00000049167	5	60873831	60945073	71242			0.0422465	0.142903	0.29563	0.767513	0.915702		-0.0436167	0.143458	-0.304038	0.761099	0.932879		0.0267229	0.143105	0.186736	0.851868	0.986966		0.219988	0.141372	1.5561	0.119685	0.745886
ENSG00000049192.14	ADAMTS6	91.367	88.8412	108.212	92.3382	95.0536	72.3902	88.7356	85.5965	81.097	95.0378	112.498	114.708	73.0348	74.0103	ENSG00000049192	5	65148736	65481920	333184			0.0609638	0.201312	0.302833	0.762017	0.913468		-0.302617	0.205515	-1.47248	0.14089	0.592061		0.308083	0.199262	1.54612	0.122075	0.778654		0.0855975	0.199607	0.42883	0.668047	0.965415
ENSG00000049239.12	H6PD	1194.25	1144.46	1174.79	1242.86	1202	1207.14	1159.29	1178.27	972.022	994.42	1268.54	1315.88	1178.01	1482.85	ENSG00000049239	1	9234775	9271337	36562			0.113124	0.092239	1.22642	0.220041	0.552904		0.0728243	0.0922975	0.789017	0.430102	0.798863		0.0281717	0.0924048	0.304872	0.760463	0.975593		0.0681706	0.0920381	0.740679	0.458888	0.920441
ENSG00000049245.12	VAMP3	851.289	847.566	862.865	872.185	789.082	884.746	772.858	727.042	890.925	888.951	720.32	774.048	1006.16	1098.7	ENSG00000049245	1	7771269	7781432	10163			0.0390132	0.0800535	0.487339	0.626018	0.851622		0.063265	0.0800707	0.790114	0.429461	0.798732		0.0207544	0.0801453	0.258959	0.795667	0.980792		-0.0942434	0.0800136	-1.17784	0.23886	0.841396
ENSG00000049246.14	PER3	587.397	688.173	542.971	463.166	682.892	559.782	928.861	664.694	619.079	368.561	617.897	430.855	586.856	388.554	ENSG00000049246	1	7784320	7845177	60857			-0.582327	0.0938565	-6.20444	5.4891e-10	7.21691e-07		-0.304773	0.0928028	-3.2841	0.00102309	0.10071		-0.333129	0.0929342	-3.58457	0.000337632	0.0266447		-0.0101624	0.0913403	-0.111259	0.911411	0.991053
ENSG00000049247.13	UTS2	72.8007	77.1663	67.3898	55.7305	86.8639	76.8529	98.7541	102.504	76.5282	40.5649	64.6441	41.9664	68.7386	37.8862	ENSG00000049247	1	7843083	7853512	10429			-0.544974	0.209792	-2.59769	0.0093853	0.136369		-0.0665145	0.203253	-0.32725	0.743479	0.927069		-0.202627	0.204987	-0.988488	0.322914	0.887982		0.164156	0.198794	0.825758	0.408941	0.914394
ENSG00000049283.17	EPN3	14.3812	13.3374	19.5283	12.8147	13.6703	12.5554	8.58731	10.5675	12.5643	10.431	19.3093	21.4495	12.8885	8.81075	ENSG00000049283	17	50532543	50543750	11207			-0.0800984	0.459942	-0.174149	0.861749	NA		-0.105546	0.461161	-0.228871	0.818969	NA		0.548733	0.444046	1.23576	0.216549	NA		-0.0121748	0.453243	-0.0268615	0.97857	0.99779
ENSG00000049323.15	LTBP1	811.899	857.712	809.003	776.411	921.601	694.766	460.853	479.763	611.083	499.528	1597.63	1361.58	761.28	764.773	ENSG00000049323	2	32946972	33399509	452537			-0.117185	0.184575	-0.634888	0.525502	0.797396		-0.413987	0.185032	-2.23738	0.0252612	0.357596		0.0322062	0.184392	0.174661	0.861346	0.988289		0.132287	0.184001	0.718946	0.472174	0.924243
ENSG00000049449.9	RCN1	2893.44	2734.08	2934.58	3058.05	2817.21	2923.28	2776.57	2492.87	2894.37	3439.91	2452.28	2770.72	2813.13	3528.71	ENSG00000049449	11	32090904	32105755	14851			0.149926	0.0955687	1.56877	0.116701	0.419045		0.082123	0.0956435	0.858636	0.390541	0.778839		0.102418	0.0956136	1.07117	0.284095	0.873262		0.0244135	0.0955623	0.255472	0.798358	0.982125
ENSG00000049540.16	ELN	1180.25	1174.28	1659.03	1015.99	1216.56	835.38	679.829	585.438	776.704	680.332	897.462	875.7	2343.13	1922.51	ENSG00000049540	7	74027789	74069907	42118			-0.187706	0.206012	-0.91114	0.362221	0.687282		-0.346778	0.206173	-1.68198	0.0925732	0.537416		0.315754	0.205549	1.53615	0.124501	0.780377		0.15097	0.20553	0.734539	0.46262	0.922135
ENSG00000049541.10	RFC2	646.054	604.029	658.335	676.964	630.915	660.028	569.625	603.402	593.95	706.989	595.23	687.317	657.313	710.147	ENSG00000049541	7	74231499	74254458	22959			0.162538	0.0892607	1.82094	0.0686166	0.33015		0.124848	0.0894674	1.39545	0.162879	0.615491		0.123179	0.0894449	1.37715	0.168464	0.810572		0.0613526	0.089122	0.688411	0.491194	0.930298
ENSG00000049618.22	ARID1B	2434.26	2354.12	2241.7	2473.39	2626.97	2475.11	2201.22	2449.54	2368.95	2306.41	2516.08	2505.86	2330.24	2631.77	ENSG00000049618	6	156777374	157210779	433405			0.0730028	0.0678141	1.07651	0.281698	0.614945		0.0658611	0.0678381	0.970857	0.331619	0.747065		-0.0724374	0.0680048	-1.06518	0.286795	0.873965		0.154513	0.0675731	2.2866	0.022219	0.535397
ENSG00000049656.13	CLPTM1L	1978.41	1802.35	2045.19	2026.92	1983.23	2034.37	1810.49	2116.66	1937.19	2222.96	1800.8	2004.13	1660.9	1763.91	ENSG00000049656	5	1317744	1345099	27355			0.164854	0.0545338	3.02297	0.0025031	0.0745347		0.171268	0.0545762	3.13815	0.00170017	0.122461		0.181743	0.0545433	3.33208	0.000861999	0.0561522		0.134217	0.0543499	2.46951	0.0135299	0.476402
ENSG00000049759.17	NEDD4L	3099.53	3669.57	1869.43	2428.47	4155.49	3374.68	3344.76	2073.34	3775.01	2262.36	4437.78	3239.81	3120.73	2138.37	ENSG00000049759	18	58044367	58401540	357173			-0.606337	0.0939367	-6.45473	1.08409e-10	1.5441e-07		-0.113496	0.0936039	-1.21251	0.225316	0.671027		-0.97989	0.0943122	-10.3898	2.75789e-25	6.1756e-22		0.175492	0.0933712	1.87951	0.0601753	0.664061
ENSG00000049768.14	FOXP3	52.1942	46.4725	52.3935	56.3977	46.586	59.1212	41.5054	64.4616	42.2618	52.1549	41.9767	58.753	60.1463	50.2213	ENSG00000049768	X	49250436	49264826	14390			0.286763	0.22307	1.28553	0.198606	0.528441		0.35034	0.222541	1.57427	0.115425	0.569354		0.169463	0.225115	0.752785	0.451579	0.921813		0.00176267	0.225063	0.00783189	0.993751	0.999423
ENSG00000049769.12	PPP1R3F	1287.56	1284.12	1280.65	1285.36	1404.98	1182.72	1252.32	1371.66	1331.82	1316.62	1300.44	1296.3	1251.9	1156.85	ENSG00000049769	X	49269843	49301461	31618			-0.00202437	0.0707191	-0.0286254	0.977163	0.993281		-0.119917	0.071014	-1.68864	0.0912887	0.534748		-0.00445531	0.0707636	-0.0629604	0.949798	0.994981		0.127073	0.0702047	1.81004	0.07029	0.678664
ENSG00000049860.13	HEXB	2566.99	2371.13	2629.19	2731.7	2645.51	2457.42	2307.13	2687.31	2597.39	3012.24	2404.43	2660.67	2175.58	2566.57	ENSG00000049860	5	74640023	74722647	82624			0.204121	0.0550385	3.7087	0.000208323	0.0203466		0.0505869	0.0552776	0.915143	0.360117	0.764948		0.152213	0.0551309	2.76094	0.0057636	0.21691		0.157478	0.0549226	2.86728	0.0041402	0.346092
ENSG00000049883.14	PTCD2	557.444	524.017	540.634	594.163	512.181	616.225	561.038	551.622	448.889	625.859	509.597	526.912	576.545	672.261	ENSG00000049883	5	72320367	72368395	48028			0.177937	0.0954927	1.86335	0.0624125	0.319972		0.233466	0.0953987	2.44727	0.0143943	0.299221		0.0490267	0.0959865	0.510767	0.609515	0.952776		-0.0357433	0.0956943	-0.373516	0.708765	0.971913
ENSG00000050030.14	NEXMIF	419.904	387.666	396.659	394.396	486.517	434.281	502.358	518.863	512.853	463.599	323.221	358.114	212.23	237.009	ENSG00000050030	X	74732856	74925485	192629			0.0426161	0.12646	0.336993	0.736122	0.902774		0.175874	0.12612	1.3945	0.163168	0.615899		0.0412647	0.126584	0.325988	0.744434	0.974979		0.370394	0.124926	2.96492	0.00302761	0.32586
ENSG00000050130.17	JKAMP	1340.21	1310.75	1319.41	1370.1	1293.51	1407.3	1404.03	1369.54	1392.36	1462.66	1155.2	1254.33	1291.43	1393.86	ENSG00000050130	14	59484443	59505410	20967			0.0670328	0.0731142	0.916822	0.359236	0.684849		0.10254	0.0731175	1.40241	0.160794	0.612431		0.0142773	0.0732513	0.194908	0.845465	0.98534		-0.021837	0.073017	-0.299067	0.764889	0.97893
ENSG00000050165.17	DKK3	11688.5	11820.4	11663.4	11500.6	12648.8	10809	12274.1	11576.7	13504.4	13502.3	11971.8	11672.3	9531.47	9251.29	ENSG00000050165	11	11963106	12009769	46663			-0.040984	0.073478	-0.557772	0.577	0.824796		-0.13355	0.0735084	-1.81681	0.0692469	0.493296		-0.0135964	0.0734784	-0.185039	0.853198	0.987019		0.100724	0.0734228	1.37183	0.170115	0.794895
ENSG00000050344.8	NFE2L3	169.007	165.792	181.119	154.814	187.811	155.5	140.259	159.569	131.354	113.582	193.932	156.675	197.623	189.431	ENSG00000050344	7	26152240	26187125	34885			-0.10408	0.205488	-0.506504	0.612503	0.844403		-0.115722	0.205486	-0.563161	0.573325	0.865722		0.126261	0.204317	0.617967	0.536597	0.944023		0.150927	0.203275	0.742477	0.457798	0.920417
ENSG00000050393.11	MCUR1	1152.64	1077.62	1183.22	1184.94	1213.72	1103.7	1133.53	1211.03	944.609	1099.89	1132.53	1159.21	1099.82	1269.63	ENSG00000050393	6	13786557	13814568	28011			0.139846	0.0826799	1.69142	0.0907572	0.374149		0.0331208	0.0829172	0.399444	0.689566	0.909394		0.137551	0.0827207	1.66284	0.0963442	0.733946		0.173361	0.0823453	2.10529	0.035266	0.594248
ENSG00000050405.13	LIMA1	493.551	508.198	533.136	482.136	511.738	432.547	459.421	495.614	428.329	330.314	599.427	533.44	545.613	569.175	ENSG00000050405	12	50175788	50283546	107758			-0.0861072	0.152418	-0.564942	0.572113	0.821753		-0.24773	0.152832	-1.62093	0.105032	0.553227		0.0719427	0.152072	0.473082	0.636155	0.9587		0.0176887	0.151768	0.116551	0.907216	0.991053
ENSG00000050426.15	LETMD1	3009.47	3054.88	2863.15	3161.96	2830.42	3136.97	3420.61	3261.12	3014.3	3242.88	2370	2394.88	3414.59	3748.98	ENSG00000050426	12	51047962	51060424	12462			0.0475043	0.0650143	0.730674	0.464978	0.760372		0.0436001	0.0650525	0.670229	0.502712	0.83553		-0.0883431	0.0651552	-1.35589	0.175135	0.812403		-0.111292	0.0650259	-1.71151	0.0869873	0.705691
ENSG00000050438.16	SLC4A8	3150.46	3098.6	3025.26	3004.77	3440.02	3183.67	3834.24	3580.26	3423.21	2883.59	2763.75	2888.22	2373.2	2667.02	ENSG00000050438	12	51391317	51515763	124446			-0.0304179	0.113515	-0.267964	0.788727	0.925028		0.0264518	0.113497	0.233061	0.815714	0.94752		-0.0421863	0.113535	-0.371571	0.710212	0.969389		0.161993	0.11335	1.42914	0.152963	0.77858
ENSG00000050555.17	LAMC3	217.421	198.755	192.466	235.274	304.156	156.451	191.783	178.59	108.51	74.1759	264.453	450.44	230.274	237.89	ENSG00000050555	9	131009082	131094473	85391			0.0671208	0.252593	0.265727	0.790449	0.925455		-0.42242	0.254402	-1.66044	0.0968252	0.542488		-0.224313	0.2539	-0.883468	0.376984	0.90494		0.402382	0.250565	1.6059	0.108296	0.734435
ENSG00000050628.20	PTGER3	138.709	133.531	165.752	114.749	159.227	120.285	98.7541	94.0505	299.26	230.641	94.8674	102.585	41.2432	31.7187	ENSG00000050628	1	70852353	71047808	195455			-0.173036	0.200263	-0.864043	0.387565	0.705909		-0.175367	0.20125	-0.871387	0.383543	0.776266		0.14001	0.197815	0.70778	0.479082	0.930126		0.278799	0.195692	1.42468	0.15425	0.780775
ENSG00000050748.17	MAPK9	2235	2247.02	2115.16	2174.97	2308.98	2328.85	2633.44	2318.5	2185.05	2242.66	2099.67	2015.32	2069.89	2123.39	ENSG00000050748	5	180233143	180292099	58956			-0.0403897	0.0637849	-0.633217	0.526592	0.798243		0.0535437	0.0636971	0.840598	0.400573	0.782509		-0.087898	0.0638752	-1.37609	0.168794	0.810572		0.0380402	0.0635044	0.599017	0.549162	0.944264
ENSG00000050767.16	COL23A1	474.368	490.315	618.902	477.124	408.695	376.803	174.609	227.201	244.433	190.076	517.153	534.373	1025.06	956.848	ENSG00000050767	5	178237618	178590555	352937			-0.0274699	0.200767	-0.136825	0.891169	0.965432		-0.265205	0.201292	-1.31751	0.187668	0.639553		0.268191	0.200039	1.34069	0.180021	0.819108		-0.0431589	0.200271	-0.215503	0.829375	0.985368
ENSG00000050820.16	BCAR1	3199.39	2944.07	3120.86	3306.72	3003.33	3621.96	3144.39	3477.75	2677.34	3113.07	2669.72	2867.71	3284.85	3768.36	ENSG00000050820	16	75228187	75268053	39866			0.166396	0.0833176	1.99713	0.0458115	0.278057		0.288098	0.0832486	3.46069	0.000538791	0.0748449		0.0879783	0.0833795	1.05515	0.291355	0.876572		0.0315825	0.0832989	0.379147	0.704579	0.971206
ENSG00000051009.10	FAM160A2	1321.29	1347.4	1303.32	1297.81	1187.86	1470.05	1369.68	1333.61	1502.01	1557.69	1009.12	1042.63	1508.81	1257.29	ENSG00000051009	11	6211335	6234711	23376			-0.0480792	0.124043	-0.387601	0.698312	0.885886		0.10926	0.123921	0.881691	0.377944	0.774585		-0.0210974	0.124029	-0.1701	0.864931	0.988645		-0.181159	0.124035	-1.46055	0.144138	0.771232
ENSG00000051108.14	HERPUD1	2431.61	2058.28	2506.64	2563.06	2311.08	2719.01	2234.13	2237.13	2527.71	3283.44	1282.81	1536.9	2188.47	3194.78	ENSG00000051108	16	56932048	56944863	12815			0.298847	0.125494	2.38136	0.0172487	0.181024		0.37409	0.125492	2.98098	0.00287332	0.153048		0.339377	0.125477	2.70469	0.00683682	0.239209		0.147536	0.125512	1.17547	0.239806	0.84196
ENSG00000051128.18	HOMER3	602.397	616.341	650.118	588.461	641.46	515.605	536.707	611.856	695.607	519.231	620.416	666.8	612.633	555.959	ENSG00000051128	19	18929201	18941261	12060			-0.0671687	0.133552	-0.502939	0.615007	0.845604		-0.262555	0.134103	-1.95787	0.0502451	0.444158		0.0764935	0.133279	0.573936	0.566011	0.950128		0.0534131	0.13298	0.401663	0.687932	0.968162
ENSG00000051180.16	RAD51	14.5357	16.8013	12.8068	12.0231	16.571	14.4762	8.58731	23.2484	15.991	4.63599	14.2721	14.9214	28.3547	5.28645	ENSG00000051180	15	40694774	40732339	37565			-0.508815	0.485214	-1.04864	0.294343	NA		-0.278187	0.478654	-0.581186	0.561115	NA		-0.396583	0.482261	-0.822342	0.410882	NA		-0.0583218	0.469061	-0.124337	0.901048	0.990707
ENSG00000051341.13	POLQ	48.4195	50.3036	46.2406	44.5854	50.7617	50.206	27.1932	36.9861	30.8397	25.4979	86.472	87.6632	56.7093	28.1944	ENSG00000051341	3	121431427	121546641	115214			-0.210397	0.326562	-0.644279	0.519394	0.793347		-0.147638	0.325363	-0.453765	0.649998	0.896214		0.0405634	0.323543	0.125373	0.900229	0.990876		-0.0290442	0.321895	-0.0902289	0.928105	0.992353
ENSG00000051382.8	PIK3CB	892.302	821.833	884.929	889.079	908.93	956.739	778.583	770.368	858.943	897.064	765.655	874.767	884.15	1014.12	ENSG00000051382	3	138652699	138834938	182239			0.113283	0.0834484	1.35752	0.174617	0.498672		0.219838	0.0832589	2.64042	0.00828034	0.240082		0.10894	0.0835107	1.30451	0.192061	0.827901		0.145267	0.0830288	1.7496	0.0801874	0.696413
ENSG00000051523.10	CYBA	1028.58	1004.66	1160.08	1073.4	976.611	928.147	1358.23	1715.1	701.318	742.918	949.513	771.25	1009.6	1064.34	ENSG00000051523	16	88643283	88651152	7869			0.0457812	0.124327	0.368232	0.7127	0.893266		-0.170114	0.124634	-1.3649	0.172283	0.625357		0.159587	0.124164	1.28529	0.19869	0.835132		-0.0968478	0.124248	-0.779471	0.435702	0.916997
ENSG00000051596.9	THOC3	1665.52	1480.18	1728.7	1735.62	1595.61	1787.52	1130.66	1120.15	1771.57	2129.08	1391.11	1559.29	1627.39	2133.96	ENSG00000051596	5	175917873	176034680	116807			0.203865	0.115495	1.76514	0.0775402	0.347944		0.261594	0.115492	2.26504	0.0235104	0.34873		0.224642	0.115499	1.94497	0.0517782	0.614289		0.069846	0.115501	0.60472	0.545365	0.942729
ENSG00000051620.10	HEBP2	748.434	741.274	782.022	769.635	754.321	694.917	473.734	519.919	753.86	898.223	873.116	805.756	864.388	854.643	ENSG00000051620	6	138403531	138422197	18666			0.0558666	0.0808041	0.691382	0.489325	0.775784		-0.0965646	0.0813851	-1.18651	0.235419	0.677754		0.0792986	0.0808038	0.981372	0.326409	0.890303		0.026776	0.080474	0.332729	0.739339	0.975151
ENSG00000051825.14	MPHOSPH9	531.299	559.299	537.971	505.268	465.551	588.405	579.644	591.778	526.56	448.532	538.981	544.631	592.011	436.132	ENSG00000051825	12	123152320	123244014	91694			-0.149539	0.11044	-1.35403	0.175728	0.499925		0.0675352	0.109831	0.614902	0.53862	0.851639		-0.0629898	0.110218	-0.571503	0.567659	0.950128		-0.264123	0.110298	-2.39464	0.0166368	0.494461
ENSG00000052126.14	PLEKHA5	1771.64	2001.17	1510.04	1589.61	2021.59	1735.78	1386.85	1424.49	1458.6	978.194	2180.27	1733.68	2978.96	2222.07	ENSG00000052126	12	19129752	19376400	246648			-0.32195	0.110318	-2.91837	0.00351866	0.0870785		-0.224681	0.11018	-2.03922	0.0414279	0.420112		-0.389065	0.110406	-3.52394	0.000425179	0.0316044		0.027352	0.109802	0.249104	0.803281	0.982732
ENSG00000052344.15	PRSS8	111.799	111.173	140.005	86.5013	111.287	110.03	201.802	125.753	69.6749	57.9499	88.1511	67.1463	85.064	95.1561	ENSG00000052344	16	31131433	31135762	4329			-0.289689	0.213026	-1.35988	0.173869	0.497362		-0.166143	0.211848	-0.784254	0.432891	0.800312		0.31581	0.207875	1.51923	0.128705	0.785826		0.00500198	0.208833	0.0239521	0.980891	0.998264
ENSG00000052723.11	SIKE1	2192.49	2065.07	2178.85	2235.92	2073.38	2409.23	2181.18	1947.58	2221.6	2413.03	1557.34	1765.39	2300.17	2817.68	ENSG00000052723	1	114769479	114780685	11206			0.10923	0.108768	1.00425	0.31526	0.647372		0.216986	0.108725	1.99573	0.0459635	0.432995		0.0915023	0.108795	0.841055	0.400317	0.909503		-0.001346	0.108749	-0.0123771	0.990125	0.998887
ENSG00000052749.13	RRP12	2312.95	2148.37	2233.54	2404.83	2163.75	2614.24	2143.97	2137.8	2608.81	3069.03	1686.62	1819.48	2154.1	2593	ENSG00000052749	10	97356358	97426076	69718			0.154265	0.137486	1.12204	0.261846	0.596331		0.25724	0.137463	1.87134	0.0612974	0.471198		0.0912368	0.137533	0.663383	0.507085	0.93468		-0.00329524	0.137502	-0.023965	0.980881	0.998264
ENSG00000052795.12	FNIP2	1267.91	1167.03	1283.89	1259.53	1311.1	1318.01	1436.94	1380.11	1041.7	1126.55	1201.37	1150.81	988.117	1380.65	ENSG00000052795	4	158769138	158908049	138911			0.12656	0.112866	1.12133	0.262145	0.596617		0.175025	0.112818	1.55139	0.120807	0.572783		0.146492	0.112864	1.29795	0.194303	0.829274		0.177344	0.11261	1.57486	0.11529	0.743682
ENSG00000052802.12	MSMO1	8879.55	8691.99	8621.5	8817.79	8688.57	9577.89	12012.2	9386.03	10886.4	11994.5	4509.98	5400.61	7359.33	8490.04	ENSG00000052802	4	165327623	165343160	15537			0.0599445	0.137648	0.435492	0.663205	0.869672		0.126336	0.137652	0.917792	0.358728	0.764335		0.0301423	0.137656	0.218969	0.826674	0.982981		0.0101605	0.137638	0.0738204	0.941153	0.993608
ENSG00000052841.14	TTC17	3874.79	3872.97	3589.09	3952.15	3588.4	4371.34	4037.47	3940.61	4447.77	4481.84	3129.78	3127.9	3876.86	4258.24	ENSG00000052841	11	43358932	43494933	136001			0.0288223	0.0917329	0.314199	0.75337	0.908466		0.160821	0.0916939	1.75389	0.0794489	0.514083		-0.100077	0.0918112	-1.09003	0.2757	0.872832		-0.109281	0.0917346	-1.19127	0.233547	0.838734
ENSG00000053108.16	FSTL4	240.35	208.886	216.84	219.43	287.366	269.226	164.59	198.668	177.043	157.624	335.814	347.855	158.099	173.572	ENSG00000053108	5	133196455	133612564	416109			0.0692581	0.165133	0.41941	0.674917	0.87543		0.212842	0.164324	1.29525	0.195232	0.646331		0.060204	0.165343	0.364116	0.715771	0.969389		0.376344	0.162877	2.3106	0.0208547	0.52956
ENSG00000053254.15	FOXN3	1726.52	1850.2	1485.69	1593.42	2032.92	1670.34	1625.86	1311.42	1921.2	1607.53	2120.66	1914.6	1733.07	1540.12	ENSG00000053254	14	89124871	89619149	494278			-0.22	0.0774022	-2.8423	0.00447892	0.0953346		-0.151563	0.0773302	-1.95994	0.0500027	0.443812		-0.320879	0.0775982	-4.13513	3.54754e-05	0.00380542		0.130282	0.0767649	1.69716	0.0896664	0.706552
ENSG00000053371.12	AKR7A2	1577.16	1421.33	1700.18	1741.67	1471.88	1550.73	1408.32	1472.05	1515.72	1957.55	1403.7	1794.3	1357.59	1742.77	ENSG00000053371	1	19303965	19312146	8181			0.2885	0.094287	3.05981	0.00221477	0.0702041		0.118148	0.0945366	1.24976	0.211387	0.660933		0.26097	0.0943426	2.76619	0.00567147	0.213892		0.041817	0.0944076	0.442941	0.657809	0.964623
ENSG00000053372.4	MRTO4	926.526	857.657	1001.33	963.802	888.101	921.735	850.144	892.951	925.192	1162.47	861.362	904.61	793.931	895.173	ENSG00000053372	1	19251539	19260128	8589			0.161543	0.074353	2.17265	0.0298063	0.230416		0.0984655	0.0746153	1.31964	0.186955	0.638865		0.225175	0.0742524	3.03257	0.00242484	0.120663		0.0428199	0.0742924	0.57637	0.564365	0.946791
ENSG00000053438.8	NNAT	21570.1	19289.7	21712.2	21408.8	24867.1	20572.8	13221.6	15974.8	17604.9	20865.4	32149.1	34630.7	14183.4	14164.2	ENSG00000053438	20	37521215	37523693	2478			0.160434	0.110381	1.45345	0.146099	0.46047		0.0450703	0.110394	0.408269	0.683076	0.907295		0.202418	0.110381	1.83381	0.0666825	0.660702		0.365992	0.110354	3.31652	0.000911448	0.218825
ENSG00000053501.12	USE1	839.348	776.814	851.138	897.74	836.105	834.942	815.795	876.043	945.751	1067.44	689.258	843.059	656.454	804.422	ENSG00000053501	19	17215346	17219829	4483			0.216139	0.0983862	2.19684	0.0280319	0.225463		0.102534	0.0987428	1.03839	0.299088	0.727727		0.143005	0.0985931	1.45045	0.146932	0.798813		0.101526	0.0983472	1.03232	0.301921	0.872166
ENSG00000053524.12	MCF2L2	579.987	570.4	548.039	573.143	614.877	593.477	485.183	520.976	523.133	525.026	590.193	603.384	683.09	643.185	ENSG00000053524	3	183178043	183428778	250735			0.00872407	0.104166	0.0837517	0.933254	0.979358		0.0413803	0.104079	0.397585	0.690936	0.910327		-0.0565726	0.104423	-0.541762	0.587982	0.95199		0.0974382	0.103442	0.941964	0.346211	0.890463
ENSG00000053702.14	NRIP2	112.701	105.938	103.853	109.397	106.288	138.029	115.929	143.718	86.8081	89.2428	101.584	115.641	119.433	88.9886	ENSG00000053702	12	2825348	2835544	10196			0.0271205	0.173496	0.156318	0.875782	0.960775		0.33183	0.170916	1.94147	0.0522007	0.44722		-0.0332995	0.174263	-0.191087	0.848457	0.985714		-0.0223011	0.172453	-0.129317	0.897107	0.990707
ENSG00000053747.15	LAMA3	54.3634	47.3531	49.7407	60.9827	47.4691	66.2716	61.5424	73.9723	59.395	78.8118	47.8534	55.0227	20.6216	36.1241	ENSG00000053747	18	23689443	23955066	265623			0.405515	0.24287	1.66968	0.0949833	0.381201		0.57314	0.24125	2.37571	0.0175152	0.317885		0.0724063	0.24795	0.29202	0.770272	0.975743		0.0182651	0.246155	0.0742014	0.94085	0.993608
ENSG00000053770.11	AP5M1	1438.46	1647.2	1092.03	1221.64	1565.87	1665.57	1701.72	1165.59	1775	1303.87	1467.51	1217.96	1644.57	1199.14	ENSG00000053770	14	57268909	57298742	29833			-0.42804	0.0791053	-5.41101	6.267e-08	3.96724e-05		0.0174602	0.0784264	0.222631	0.823822	0.950879		-0.592216	0.0794716	-7.45192	9.19884e-14	5.68235e-11		-0.0677522	0.078297	-0.865324	0.386861	0.906432
ENSG00000053900.10	ANAPC4	478.157	504.264	472.194	442.245	460.316	511.764	479.458	479.763	453.458	412.603	558.29	477.485	525.85	399.127	ENSG00000053900	4	25377213	25418498	41285			-0.192243	0.118586	-1.62113	0.104991	0.398125		0.0231219	0.117927	0.196069	0.844556	0.958518		-0.0948165	0.118318	-0.801373	0.422916	0.912515		-0.143563	0.117904	-1.21762	0.223369	0.831622
ENSG00000053918.16	KCNQ1	95.0134	105.001	91.3247	76.0308	120.865	81.8456	118.791	118.356	46.8307	34.7699	144.4	85.7981	109.982	65.1996	ENSG00000053918	11	2444684	2849110	404426			-0.48447	0.225954	-2.1441	0.0320245	0.237777		-0.399947	0.224826	-1.77892	0.0752534	0.50524		-0.138975	0.222562	-0.624435	0.532342	0.942834		0.231746	0.218066	1.06273	0.287903	0.867105
ENSG00000054116.11	TRAPPC3	1538.42	1489.48	1574.59	1548.31	1577.39	1502.35	1658.78	1695.02	1512.29	1665.48	1413.78	1468.83	1373.05	1363.9	ENSG00000054116	1	36136570	36156053	19483			0.0542375	0.0562017	0.96505	0.33452	0.663051		0.0127617	0.0563521	0.226463	0.820841	0.950066		0.0834449	0.0561864	1.48515	0.137505	0.79377		0.0824397	0.0558524	1.47603	0.139937	0.767744
ENSG00000054118.13	THRAP3	5297.28	5284.54	5099.38	5338.19	4987.28	5777.01	5661.9	4908.59	6516.32	6383.76	4070.9	4519.32	4889.03	5541.08	ENSG00000054118	1	36224416	36305357	80941			0.025206	0.113505	0.222069	0.824261	0.938404		0.123725	0.113493	1.09015	0.275645	0.710606		-0.0296809	0.113529	-0.261439	0.793754	0.980792		-0.0807426	0.113498	-0.711402	0.476835	0.925601
ENSG00000054148.17	PHPT1	3844.67	3618.56	4019.22	4011.14	3886.16	3688.27	3566.6	4015.64	4099.4	4837.66	3308.6	3827.34	3499.65	3363.95	ENSG00000054148	9	136848724	136851027	2303			0.143369	0.0748845	1.91454	0.0555512	0.304419		0.0179708	0.0749975	0.239619	0.810626	0.946438		0.150486	0.0748951	2.00929	0.0445064	0.598564		0.0955456	0.0748339	1.27677	0.201684	0.818044
ENSG00000054179.11	ENTPD2	133.643	139.909	156.295	111.999	145.024	114.986	203.233	178.59	60.5372	57.9499	207.365	159.472	88.5009	51.9834	ENSG00000054179	9	137048098	137054045	5947			-0.343297	0.190856	-1.79872	0.0720629	0.335863		-0.252385	0.189854	-1.32936	0.183728	0.634807		0.168308	0.186762	0.901192	0.367486	0.903538		0.0890104	0.185869	0.478889	0.632018	0.959956
ENSG00000054267.21	ARID4B	1419.35	1425.58	1389.4	1393.53	1430.83	1457.43	1650.2	1449.86	1484.88	1474.25	1251.75	1271.12	1315.48	1378.88	ENSG00000054267	1	235131634	235328219	196585			-0.0254283	0.0607867	-0.41832	0.675713	0.87561		0.0357695	0.0607218	0.589071	0.555814	0.859043		-0.0316021	0.0608419	-0.519413	0.603472	0.952776		0.0122816	0.0604111	0.2033	0.8389	0.986405
ENSG00000054277.13	OPN3	181.47	189.677	165.843	171.496	194.128	186.209	135.966	105.675	99.3724	141.398	288.8	209.832	234.57	229.08	ENSG00000054277	1	241590102	241677376	87274			-0.0918296	0.220008	-0.417392	0.676391	0.875692		-0.0599287	0.219734	-0.272733	0.785058	0.939693		-0.131538	0.220315	-0.597044	0.550478	0.947949		0.0820956	0.218352	0.375978	0.706933	0.971765
ENSG00000054282.15	SDCCAG8	746.004	753.312	707.292	780.812	731.969	756.637	765.702	698.51	629.359	785.8	868.078	816.014	750.11	822.924	ENSG00000054282	1	243256034	243500092	244058			0.0595276	0.100207	0.594043	0.552483	0.812249		0.000221311	0.100374	0.00220485	0.998241	0.999482		-0.0905547	0.10063	-0.899877	0.368186	0.903647		-0.0477792	0.100083	-0.477394	0.633082	0.960037
ENSG00000054356.13	PTPRN	5648.19	5433.51	5822.2	5481.59	5758.06	5745.58	5639	6018.17	5271.31	5236.35	5384.77	5874.37	5438.94	4797.46	ENSG00000054356	2	219289623	219309648	20025			0.00692717	0.0761738	0.090939	0.927541	0.977119		0.0687774	0.0761508	0.903173	0.366434	0.76774		0.0963724	0.0761431	1.26567	0.20563	0.841876		0.0755964	0.0760789	0.993658	0.320389	0.880769
ENSG00000054392.12	HHAT	240.47	244.466	211.572	230.471	240.478	275.363	183.196	166.966	169.047	190.076	288.8	240.608	336.819	324.236	ENSG00000054392	1	210328252	210676296	348044			-0.0825586	0.160598	-0.514069	0.607204	0.841223		0.192429	0.159322	1.2078	0.227124	0.671203		-0.215478	0.161382	-1.33521	0.181809	0.81983		0.0245172	0.159311	0.153895	0.877692	0.990678
ENSG00000054523.17	KIF1B	14225.4	13663.9	12858.3	14014.6	16016.7	14573.4	13002.6	12779.2	13811.6	12144	14958	15563	12883.3	15572.1	ENSG00000054523	1	10210805	10381603	170798			0.0308769	0.105443	0.292831	0.769651	0.916328		0.0619324	0.105439	0.587374	0.556952	0.859165		-0.0948408	0.105462	-0.899288	0.368499	0.903647		0.213519	0.105404	2.02572	0.0427937	0.630112
ENSG00000054598.7	FOXC1	107.862	97.0269	141.089	102.229	120.094	78.8713	8.58731	7.39723	69.6749	61.4269	124.251	159.472	185.594	180.62	ENSG00000054598	6	1609972	1613897	3925			0.0258455	0.2915	0.0886638	0.929349	0.977684		-0.263685	0.294283	-0.896026	0.370239	0.769848		0.638343	0.286677	2.22669	0.0259677	0.480166		0.393836	0.287112	1.37171	0.170153	0.794895
ENSG00000054611.13	TBC1D22A	633.459	613.496	591.92	665.487	625.78	670.613	622.58	650.956	518.564	633.972	625.453	604.317	687.386	772.703	ENSG00000054611	22	46762617	47175699	413082			0.117752	0.0931651	1.26391	0.206262	0.537404		0.123282	0.0932009	1.32275	0.185918	0.637439		-0.0538488	0.0937548	-0.574357	0.565726	0.950128		0.0343248	0.0929519	0.369275	0.711923	0.972421
ENSG00000054654.16	SYNE2	2154.26	2029.27	1963.1	2166.65	2430.86	2181.4	1807.63	1838.74	2251.3	1874.1	2087.08	2128.16	1971.08	2825.61	ENSG00000054654	14	63852983	64226433	373450			0.0928874	0.156869	0.592134	0.553761	0.813274		0.0690784	0.156888	0.440304	0.659717	0.899123		-0.0479291	0.156962	-0.305355	0.760096	0.975593		0.242887	0.156718	1.54984	0.121181	0.746574
ENSG00000054690.13	PLEKHH1	524.355	574.264	517.782	477.997	533.113	518.619	565.332	589.665	587.097	441.578	617.058	520.384	527.569	360.36	ENSG00000054690	14	67533301	67589612	56311			-0.289678	0.138453	-2.09225	0.0364166	0.251541		-0.166456	0.138131	-1.20506	0.228181	0.671291		-0.165002	0.138169	-1.1942	0.232398	0.854783		-0.143996	0.13766	-1.04603	0.295549	0.870531
ENSG00000054793.13	ATP9A	9177.73	8406.19	8881.42	8831.64	10612.3	9157.14	7008.68	7494.45	7553.45	7473.22	11107.9	11610.7	7954.77	8748.2	ENSG00000054793	20	51596514	51768634	172120			0.0706419	0.0859335	0.822053	0.411047	0.72228		0.0749858	0.0859312	0.872626	0.382867	0.776117		0.0805737	0.0859371	0.937589	0.348456	0.900369		0.324221	0.0858412	3.77699	0.000158737	0.0913795
ENSG00000054965.10	FAM168A	6358.89	6185.05	6285.29	6235.61	6716.35	6372.18	7728.58	7298.95	7558.02	7335.3	5149.7	5623.5	4303.9	4684.68	ENSG00000054965	11	73400487	73598189	197702			0.0292735	0.0656703	0.445765	0.655767	0.865841		0.0493191	0.0656841	0.750853	0.452741	0.811963		0.0324598	0.065682	0.494196	0.621167	0.95659		0.141731	0.0655673	2.16162	0.0306479	0.580202
ENSG00000054967.12	RELT	693.104	676.011	684.304	716.961	654.071	734.175	875.906	951.072	685.327	754.508	511.276	544.631	631.536	617.634	ENSG00000054967	11	73376264	73397474	21210			0.0792211	0.0904321	0.876028	0.381015	0.701604		0.108934	0.0904367	1.20453	0.228386	0.671291		0.0238477	0.0906448	0.26309	0.792482	0.980792		-0.0348978	0.0903293	-0.386339	0.699245	0.970656
ENSG00000054983.16	GALC	1611.25	1714.5	1360.34	1576.56	1726.15	1678.7	1416.91	1183.56	1386.65	1294.6	1914.98	1687.05	2139.49	2141.01	ENSG00000054983	14	87837820	87993665	155845			-0.131448	0.110721	-1.1872	0.235148	0.569687		-0.0289898	0.110613	-0.262084	0.793257	0.942072		-0.335025	0.11098	-3.01879	0.00253786	0.124217		0.0202443	0.110406	0.183363	0.854513	0.988255
ENSG00000055044.10	NOP58	1899.02	1719.5	1881.95	1983.47	1754.94	2155.26	1786.16	1772.16	2127.94	2547.48	1448.2	1644.15	1515.69	1970.08	ENSG00000055044	2	202265716	202303666	37950			0.201458	0.0933113	2.15899	0.0308509	0.23475		0.309017	0.0932682	3.31321	0.000922333	0.09784		0.13711	0.0934019	1.46796	0.142116	0.79377		0.00986173	0.093379	0.10561	0.915892	0.991546
ENSG00000055070.16	SZRD1	3040.18	3048.6	3013.13	3123.08	3096.21	2919.88	2888.2	2821.51	3150.22	3300.83	3313.64	3346.12	2842.34	3023.85	ENSG00000055070	1	16352575	16398145	45570			0.0343276	0.0633461	0.541905	0.587884	0.830757		-0.063506	0.0634664	-1.00062	0.317009	0.737063		-0.0154777	0.0634149	-0.244071	0.807176	0.981629		0.0235027	0.0632246	0.371734	0.710091	0.972236
ENSG00000055118.14	KCNH2	4616.16	4655.28	4284.15	4517.86	4946.63	4676.86	4481.15	4388.67	5488.33	5464.67	4429.38	4487.61	4222.27	3730.47	ENSG00000055118	7	150944961	150978315	33354			-0.0474316	0.103913	-0.456454	0.648063	0.861658		0.00664768	0.103909	0.0639758	0.94899	0.986136		-0.114778	0.10395	-1.10416	0.269522	0.869737		0.0863608	0.103817	0.831859	0.405489	0.913984
ENSG00000055130.15	CUL1	1895.23	1958.21	1616.43	1733.02	2264.02	1904.5	1997.98	1840.85	1861.81	1644.62	2235.68	1815.75	1737.37	1630.87	ENSG00000055130	7	148697914	148801036	103122			-0.172284	0.085586	-2.01299	0.0441152	0.27315		-0.0446621	0.0854586	-0.522617	0.601241	0.875149		-0.267569	0.0857368	-3.12082	0.0018035	0.096246		0.206431	0.0850369	2.42754	0.0152015	0.485072
ENSG00000055147.18	FAM114A2	422.235	391.612	424.239	431.445	408.239	455.638	374.979	380.429	403.201	455.486	387.865	366.507	400.402	523.359	ENSG00000055147	5	153990128	154038936	48808			0.128017	0.109862	1.16526	0.243916	0.578868		0.206927	0.109691	1.88646	0.059233	0.464394		0.104356	0.110026	0.948464	0.342893	0.898735		0.0563901	0.109582	0.514592	0.606838	0.957351
ENSG00000055163.19	CYFIP2	5880.03	5663.56	5479.21	5807.08	6165.04	6285.26	6529.22	7377.15	5312.43	5454.24	6151.27	5874.37	4661.34	4522.56	ENSG00000055163	5	157266079	157395595	129516			0.0258055	0.0906942	0.284533	0.776002	0.919309		0.14216	0.0906587	1.56807	0.116864	0.570436		-0.0395498	0.0907259	-0.435927	0.66289	0.963333		0.0998276	0.0906169	1.10164	0.270616	0.857359
ENSG00000055208.18	TAB2	1900.76	1893.39	1858.82	1913.53	2001.48	1836.6	2015.16	1939.13	1650.5	1721.11	2045.11	1945.38	1862.82	2048.5	ENSG00000055208	6	149218641	149411613	192972			0.0195125	0.0799778	0.243974	0.807251	0.931158		-0.0451755	0.0800675	-0.564218	0.572606	0.865048		-0.0215329	0.0800505	-0.268991	0.787937	0.979263		0.0784926	0.0797305	0.984474	0.324882	0.8824
ENSG00000055211.12	GINM1	1218.16	1156.78	1211.65	1331.12	1219.73	1171.53	1359.66	1512.2	1040.56	1243.6	1034.31	1154.54	1192.61	1414.13	ENSG00000055211	6	149566294	149591748	25454			0.203509	0.0793821	2.56367	0.0103572	0.142771		0.021754	0.079762	0.272736	0.785056	0.939693		0.0623521	0.0796682	0.782647	0.433834	0.916673		0.0727798	0.0793397	0.91732	0.358975	0.893446
ENSG00000055332.16	EIF2AK2	962.966	903.626	1046.79	955.32	1035.18	873.919	791.464	978.548	926.334	944.583	1009.12	914.868	887.587	983.28	ENSG00000055332	2	37099210	37157065	57855			0.0877921	0.134363	0.653392	0.513503	0.789706		-0.0671831	0.134629	-0.499026	0.617761	0.883579		0.219888	0.134216	1.63831	0.101357	0.741989		0.19185	0.13403	1.43139	0.152318	0.77858
ENSG00000055483.19	USP36	2610.45	2496.47	2435.26	2662.89	2310.02	3147.58	2514.65	2362.89	3247.31	3431.79	1614.42	1921.13	2609.49	2935.74	ENSG00000055483	17	78787381	78841441	54060			0.103312	0.189628	0.544815	0.585881	0.82965		0.282161	0.18959	1.48827	0.136679	0.588446		0.0410635	0.189658	0.216514	0.828587	0.983187		-0.120306	0.189667	-0.634298	0.525886	0.939108
ENSG00000055609.17	KMT2C	2243.61	2237.42	2044.23	2235.95	2303.7	2396.74	2569.04	2224.45	2547.13	2297.13	1701.74	2059.15	2131.76	2363.04	ENSG00000055609	7	152134922	152436005	301083			0.00557048	0.127607	0.0436534	0.965181	0.98908		0.105205	0.127561	0.824742	0.409518	0.786892		-0.12371	0.127705	-0.96871	0.33269	0.893304		0.0522595	0.127488	0.409918	0.681866	0.967076
ENSG00000055813.5	CCDC85A	141.468	146.694	139.6	116.67	161.987	142.389	130.241	141.604	121.074	86.9248	240.946	148.281	94.5156	89.8697	ENSG00000055813	2	56184123	56386173	202050			-0.306253	0.157849	-1.94017	0.0523594	0.296235		-0.0444197	0.155494	-0.285667	0.775133	0.937473		-0.0521436	0.155705	-0.334886	0.737711	0.974082		0.177727	0.152492	1.16548	0.243823	0.845767
ENSG00000055917.15	PUM2	3541.01	3493.24	3563.79	3512.29	3646.38	3489.33	3901.5	3525.31	3652.79	3529.15	3360.66	3410.47	3058.01	3584.21	ENSG00000055917	2	20248691	20352234	103543			0.017474	0.0748606	0.23342	0.815435	0.934453		-0.00268031	0.0748941	-0.035788	0.971451	0.992667		0.030662	0.074867	0.409554	0.682133	0.965012		0.0632911	0.0747342	0.846883	0.39706	0.911277
ENSG00000055950.16	MRPL43	2163.1	2184.97	2203.96	2181.76	2202.2	2042.6	2196.92	2054.32	2312.98	2454.76	2197.9	2285.77	2032.08	1932.2	ENSG00000055950	10	100969458	100987515	18057			-0.00586168	0.0642521	-0.0912294	0.92731	0.977119		-0.0981082	0.0644207	-1.52293	0.127777	0.579547		0.0128504	0.0642592	0.199977	0.841499	0.984993		0.0100745	0.0640535	0.157282	0.875022	0.990678
ENSG00000056050.6	HPF1	740.965	711.16	759.671	751.044	742.342	740.607	738.509	693.226	753.86	890.11	702.69	679.856	649.58	740.984	ENSG00000056050	4	169729465	169757953	28488			0.0740959	0.104717	0.707584	0.479203	0.768488		0.0495824	0.104876	0.472771	0.636377	0.890338		0.0887208	0.10474	0.847054	0.396965	0.909186		0.0488065	0.104465	0.467202	0.640355	0.961277
ENSG00000056097.15	ZFR	5428.3	5460.07	5284.69	5593.67	5113.9	5689.17	5700.55	5186.51	5865.26	6100.96	5392.33	5673.86	4882.16	5413.33	ENSG00000056097	5	32354350	32444761	90411			0.0362479	0.0726467	0.498961	0.617807	0.847477		0.0570621	0.0726543	0.785393	0.432223	0.799935		-0.0469649	0.0726967	-0.646039	0.518254	0.938262		-0.0965344	0.0726422	-1.3289	0.18388	0.805207
ENSG00000056277.15	ZNF280C	233.752	237.4	221.376	237.52	211.838	260.626	247.601	216.633	277.557	261.933	183.858	209.832	240.585	261.679	ENSG00000056277	X	130202711	130268899	66188			0.0149708	0.112415	0.133174	0.894055	0.965682		0.139844	0.111819	1.25063	0.21107	0.660296		-0.092997	0.113323	-0.820637	0.411853	0.910993		-0.151687	0.112558	-1.34764	0.177776	0.801173
ENSG00000056487.15	PHF21B	2591.75	2654.02	2641.15	2777.1	2622.12	2264.35	2204.08	2387.19	3796.71	3769.06	2694.9	3263.12	1920.38	1689.02	ENSG00000056487	22	44881162	45009999	128837			0.061456	0.127875	0.480595	0.630804	0.853028		-0.21884	0.128083	-1.70858	0.0875284	0.529425		0.0226394	0.127915	0.176988	0.859518	0.987771		0.0188705	0.127835	0.147616	0.882646	0.990678
ENSG00000056558.10	TRAF1	118.327	140.016	107.857	115.557	109.726	118.479	135.966	188.101	123.359	111.264	146.079	93.2588	154.662	69.605	ENSG00000056558	9	120902393	120929173	26780			-0.352935	0.233605	-1.51082	0.130834	0.440994		-0.251572	0.232993	-1.07974	0.280258	0.714129		-0.410595	0.234129	-1.75371	0.0794802	0.701729		-0.434986	0.233041	-1.86656	0.0619625	0.665767
ENSG00000056586.15	RC3H2	1739.05	1686.89	1707.68	1809.08	1721.18	1770.4	1814.79	1816.55	1918.92	1748.93	1479.26	1663.74	1534.59	2007.09	ENSG00000056586	9	122844556	122905341	60785			0.108975	0.0976806	1.11563	0.264582	0.599074		0.0748063	0.097748	0.765298	0.444094	0.806075		0.0208495	0.0977967	0.213192	0.831177	0.983403		0.0336531	0.0976072	0.344781	0.730259	0.973406
ENSG00000056736.9	IL17RB	163.778	173.891	166.187	154.709	149.507	174.594	184.627	166.966	183.896	177.327	160.351	121.236	166.691	153.307	ENSG00000056736	3	53846580	53865800	19220			-0.174368	0.12722	-1.3706	0.1705	0.493595		0.00257973	0.125903	0.0204899	0.983653	0.995713		-0.0678459	0.126451	-0.536537	0.591587	0.952144		-0.212992	0.12623	-1.68734	0.0915388	0.706552
ENSG00000056972.18	TRAF3IP2	109.164	108.035	120.257	96.3048	105.212	116.01	93.0292	73.9723	126.786	127.49	105.781	72.7418	106.545	111.015	ENSG00000056972	6	111556454	111606278	49824			-0.188527	0.164389	-1.14683	0.25145	0.587049		0.093573	0.16171	0.578648	0.562827	0.861347		0.150269	0.161032	0.933161	0.350737	0.900621		-0.0508365	0.161374	-0.315022	0.752745	0.976015
ENSG00000056998.19	GYG2	531.258	587.332	495.367	462.508	606.916	504.169	515.239	489.274	419.192	368.561	889.906	608.047	524.991	384.149	ENSG00000056998	X	2828788	2882820	54032			-0.319226	0.206566	-1.5454	0.12225	0.428782		-0.309491	0.206497	-1.49877	0.133933	0.584879		-0.161043	0.206305	-0.780606	0.435034	0.916673		0.0331452	0.205657	0.161167	0.871962	0.990678
ENSG00000057019.15	DCBLD2	1428.29	1519.21	1370.69	1351.12	1571.77	1328.65	1144.98	1004.97	1324.97	1196.09	1800.8	1512.66	1806.11	1690.78	ENSG00000057019	3	98795941	98901689	105748			-0.169902	0.129625	-1.31072	0.189952	0.517891		-0.20311	0.129669	-1.56637	0.117262	0.570436		-0.144923	0.129618	-1.11807	0.263535	0.868107		0.0646358	0.129247	0.500095	0.617008	0.958718
ENSG00000057252.12	SOAT1	665.828	604.026	686.399	689.823	649.062	699.832	752.821	683.715	593.95	719.738	493.646	555.822	575.686	800.016	ENSG00000057252	1	179293714	179358680	64966			0.201633	0.111872	1.80235	0.0714897	0.33458		0.212638	0.111922	1.89988	0.0574484	0.459693		0.200051	0.111915	1.78752	0.0738531	0.68337		0.11763	0.111721	1.05289	0.29239	0.870427
ENSG00000057294.14	PKP2	191.825	178.23	193.126	182.441	219.143	186.186	228.995	183.874	157.625	171.532	155.314	141.753	170.987	232.604	ENSG00000057294	12	32790745	32896840	106095			0.0416695	0.135533	0.307449	0.758501	0.911503		0.0798597	0.135408	0.589773	0.555343	0.858946		0.116855	0.135109	0.864897	0.387095	0.906926		0.295938	0.132873	2.22721	0.0259329	0.556534
ENSG00000057593.13	F7	56.0976	57.3251	54.6055	54.4869	56.5904	57.4799	57.2488	56.0076	28.5553	25.4979	73.0395	61.5508	70.4571	74.8914	ENSG00000057593	13	113105788	113120681	14893			-0.083285	0.229287	-0.363234	0.71643	0.894368		-0.00974582	0.228358	-0.0426778	0.965958	0.991192		-0.040578	0.22893	-0.177251	0.859311	0.987771		-0.0459679	0.226467	-0.202978	0.839152	0.986405
ENSG00000057608.16	GDI2	7453.88	7332.19	7384.34	7795.72	7516.8	7240.37	7979.05	7743.84	6777.89	7625.05	7758.97	7903.68	6812.85	7910.29	ENSG00000057608	10	5765223	5842132	76909			0.0906695	0.0870842	1.04117	0.297796	0.630912		-0.0188809	0.0871211	-0.216721	0.828426	0.95305		0.0139061	0.087111	0.159637	0.873167	0.98989		0.0377779	0.0870578	0.433941	0.664332	0.965415
ENSG00000057657.15	PRDM1	12.1338	10.0761	16.1804	11.1079	12.9709	10.3338	10.0185	20.0782	11.4221	9.27198	1.67907	1.86518	17.1846	13.2161	ENSG00000057657	6	106086320	106109939	23619			0.0977858	0.545162	0.17937	0.857647	NA		0.193005	0.542784	0.355584	0.722152	NA		0.696003	0.528337	1.31735	0.187722	NA		0.327799	0.533631	0.61428	0.53903	0.942178
ENSG00000057663.15	ATG5	909.24	894.974	873.657	960.615	863.582	953.374	1086.3	920.426	965.169	1219.27	701.851	727.418	826.582	975.35	ENSG00000057663	6	106045423	106325791	280368			0.0937322	0.120402	0.778492	0.436279	0.739897		0.0811378	0.120515	0.673259	0.500783	0.834623		-0.0288693	0.120645	-0.239292	0.810879	0.982296		-0.0670405	0.120451	-0.556579	0.577815	0.948984
ENSG00000057704.12	TMCC3	459.008	447.069	457.431	430.472	521.349	438.72	363.53	370.918	338.095	310.611	597.748	570.744	488.903	469.613	ENSG00000057704	12	94567124	94650562	83438			-0.0526825	0.133784	-0.393787	0.693738	0.883889		-0.0442796	0.133731	-0.331111	0.740561	0.926222		0.0298748	0.133577	0.223653	0.823027	0.982619		0.25122	0.132432	1.89697	0.0578315	0.664061
ENSG00000057757.9	PITHD1	3580.4	3410.79	3525.96	3689.97	3379.28	3896.02	3870.02	3594	4127.95	4726.39	2672.24	3105.52	2972.94	3333.99	ENSG00000057757	1	23778405	23788232	9827			0.11506	0.0884533	1.3008	0.193326	0.520284		0.186091	0.0884498	2.10392	0.0353856	0.39778		0.0541803	0.0885036	0.612182	0.540417	0.944723		-0.0334694	0.0884669	-0.378326	0.705188	0.971263
ENSG00000057935.13	MTA3	2128.07	2181.05	2027.81	2158.31	2187.93	2085.27	2174.02	1961.32	1786.42	1872.94	2556.38	2500.27	2207.37	2298.73	ENSG00000057935	2	42494569	42756947	262378			-0.013113	0.0845748	-0.155047	0.876785	0.960939		-0.0792166	0.0846447	-0.935872	0.349339	0.75815		-0.102487	0.0846902	-1.21014	0.226226	0.848558		0.00703716	0.0843955	0.0833831	0.933547	0.992917
ENSG00000058056.8	USP13	605.019	578.641	574.428	653.126	592.937	625.965	498.064	571.7	577.959	578.34	606.144	667.733	632.395	794.73	ENSG00000058056	3	179652755	179789401	136646			0.169118	0.0970744	1.74215	0.0814826	0.354286		0.112349	0.0972846	1.15485	0.248153	0.689173		-0.0153734	0.0976996	-0.157354	0.874966	0.98989		0.0347435	0.0970023	0.358172	0.720215	0.97313
ENSG00000058063.15	ATP11B	1047.81	1054.19	1028.81	1045.93	990.252	1119.86	1149.27	1068.37	956.031	980.512	1048.58	909.273	1062.87	1225.58	ENSG00000058063	3	182793500	182921635	128135			-0.0115144	0.0815874	-0.14113	0.887767	0.96527		0.0854716	0.0814135	1.04985	0.293789	0.723947		-0.0326757	0.0816685	-0.400101	0.689082	0.967345		-0.090036	0.0814144	-1.1059	0.268771	0.857359
ENSG00000058085.14	LAMC2	47.1852	42.0891	49.2214	52.1798	51.2879	41.1476	51.5239	80.3128	44.5463	31.2929	31.9023	35.4383	40.3839	61.6753	ENSG00000058085	1	183186238	183244900	58662			0.251534	0.248649	1.0116	0.311728	0.644184		-0.0782473	0.254334	-0.307655	0.758345	0.932245		0.184582	0.249898	0.738632	0.460131	0.925219		0.225734	0.246783	0.914708	0.360345	0.894116
ENSG00000058091.16	CDK14	1168.7	1186.6	1134.44	1175.6	1270.23	1076.66	970.367	957.413	1273.57	1299.24	1376	1289.77	1126.45	1155.97	ENSG00000058091	7	90466424	91210590	744166			-0.0113135	0.114376	-0.0989148	0.921206	0.974576		-0.158024	0.11464	-1.37844	0.168067	0.620475		-0.065363	0.114491	-0.570899	0.568068	0.950174		0.109307	0.114048	0.958435	0.337844	0.888996
ENSG00000058262.9	SEC61A1	11827.6	10901.4	11784	12141.7	11084.4	13226.7	11643	10304.3	13968.1	15885.2	7225.87	8638.56	10768.8	13738.6	ENSG00000058262	3	128051641	128071683	20042			0.155529	0.131939	1.1788	0.23848	0.573452		0.259757	0.131935	1.96882	0.0489735	0.441847		0.153734	0.131941	1.16517	0.243949	0.857884		0.0172218	0.131941	0.130526	0.89615	0.990707
ENSG00000058272.17	PPP1R12A	1875.66	1845.21	1798.92	1936.68	1851.15	1946.36	1884.92	1817.6	1938.33	1939	1742.87	1797.1	1814.7	2193	ENSG00000058272	12	79773563	79935460	161897			0.0705224	0.0635038	1.11052	0.266774	0.601544		0.0779991	0.0635339	1.22768	0.219569	0.66739		-0.0351722	0.0636956	-0.552193	0.580816	0.951163		0.00612312	0.0633801	0.0966095	0.923037	0.992353
ENSG00000058335.15	RASGRF1	547.823	597.731	353.525	474.72	675.429	637.709	993.266	713.304	619.079	485.62	397.939	405.676	380.64	294.279	ENSG00000058335	15	78959947	79090773	130826			-0.294237	0.110368	-2.66595	0.00767707	0.121826		0.132352	0.109107	1.21305	0.22511	0.670902		-0.745953	0.112409	-6.63605	3.22208e-11	1.31182e-08		0.159065	0.10854	1.46549	0.142787	0.769899
ENSG00000058404.19	CAMK2B	1431.64	1371.61	1373.4	1362.62	1579.47	1471.11	1508.5	1918	1217.6	1204.2	1663.96	1444.58	1096.38	883.719	ENSG00000058404	7	44217150	44334577	117427			-0.0445567	0.0987635	-0.451146	0.651884	0.863842		0.0809333	0.0986013	0.820813	0.411753	0.788298		-0.00339688	0.0987396	-0.0344024	0.972556	0.996015		0.176872	0.0982806	1.79966	0.071914	0.680423
ENSG00000058453.16	CROCC	2104.3	2257.25	2256.93	1943.83	2177.63	1885.86	2559.02	2928.25	2454.61	1921.62	2299.48	1887.56	1715.89	1037.91	ENSG00000058453	1	16740273	16972979	232706			-0.28174	0.136384	-2.06578	0.0388491	0.258772		-0.280666	0.136404	-2.05761	0.0396279	0.415334		-0.0305341	0.13623	-0.224136	0.822651	0.982619		-0.0883014	0.13616	-0.648511	0.516655	0.938133
ENSG00000058600.15	POLR3E	1452.46	1499.13	1472.86	1352.85	1427.12	1510.32	1263.77	1294.51	1624.23	1466.13	1361.72	1300.96	1746.82	1349.81	ENSG00000058600	16	22297375	22335103	37728			-0.137945	0.0989823	-1.39363	0.163429	0.48361		0.00618475	0.0988349	0.0625766	0.950104	0.986381		-0.0158264	0.0988447	-0.160114	0.872791	0.98989		-0.06717	0.0987059	-0.680506	0.496184	0.93128
ENSG00000058668.14	ATP2B4	3420.47	3362.08	3500.58	3300.36	3849.23	3090.09	3539.4	3638.38	3063.41	2866.2	3845.91	3473.89	2999.58	3222.97	ENSG00000058668	1	203626561	203744081	117520			-0.022886	0.125502	-0.182356	0.855303	0.951871		-0.158129	0.125562	-1.25937	0.207896	0.655734		0.0699414	0.12547	0.557437	0.577229	0.951163		0.173015	0.125356	1.38019	0.167528	0.79153
ENSG00000058729.10	RIOK2	1115.12	1011.82	1147.24	1206.62	974.799	1235.13	1093.45	1134.95	1079.39	1320.1	858.843	965.228	1015.61	1406.2	ENSG00000058729	5	97160867	97183260	22393			0.248327	0.111662	2.22391	0.0261547	0.218757		0.275671	0.111696	2.46805	0.0135853	0.28998		0.176506	0.111792	1.57888	0.114365	0.769331		-0.0757922	0.111937	-0.677094	0.498346	0.932433
ENSG00000058799.14	YIPF1	966.2	991.897	951.358	985.376	974.796	927.572	977.523	890.838	873.792	1044.26	1135.89	1088.33	980.384	918.081	ENSG00000058799	1	53851719	53889834	38115			-0.0103882	0.0734179	-0.141494	0.88748	0.96527		-0.101468	0.0737077	-1.37663	0.168626	0.621069		-0.0582369	0.0735987	-0.791276	0.428783	0.915002		-0.0240148	0.0730796	-0.328611	0.74245	0.975151
ENSG00000058804.11	NDC1	811.012	776.392	815.361	856.621	786.538	820.148	754.252	788.333	776.704	813.616	821.064	810.419	753.547	1014.12	ENSG00000058804	1	53765460	53838860	73400			0.144915	0.110279	1.31408	0.188819	0.517155		0.0755607	0.11046	0.684054	0.493941	0.832069		0.0678195	0.110471	0.613913	0.539273	0.944723		0.0133855	0.110235	0.121427	0.903353	0.990761
ENSG00000058866.14	DGKG	42.3727	39.0405	50.8604	42.9309	48.9581	30.0733	31.4868	53.8941	34.2664	27.8159	28.5442	34.5057	61.8647	55.5077	ENSG00000058866	3	186105668	186362237	256569			0.126237	0.287407	0.439226	0.660498	NA		-0.443921	0.29809	-1.48922	0.13643	0.588446		0.3033	0.284995	1.06423	0.287225	0.873965		0.317455	0.282641	1.12318	0.261363	0.853225
ENSG00000059122.16	FLYWCH1	4028.12	3880.15	4275.19	4009.9	3873.02	4102.36	4634.29	4744.79	3683.63	3980	3673.8	4038.1	3528.87	3276.72	ENSG00000059122	16	2911937	2951208	39271			0.047122	0.102051	0.461749	0.644261	0.860559		0.0755433	0.102047	0.740281	0.459129	0.814446		0.136718	0.10202	1.34012	0.180207	0.819303		0.00567976	0.102	0.0556838	0.955594	0.9967
ENSG00000059145.18	UNKL	944.701	1054.21	939.082	849.921	964.255	916.039	930.292	974.321	959.458	746.395	1306.32	1062.22	1020.77	616.753	ENSG00000059145	16	1363205	1414751	51546			-0.326269	0.10576	-3.08499	0.00203561	0.0680575		-0.207292	0.105528	-1.96432	0.0494926	0.44288		-0.164695	0.105483	-1.56134	0.118444	0.774202		-0.137273	0.105104	-1.30607	0.19153	0.813564
ENSG00000059377.16	TBXAS1	10.5699	8.73778	11.5449	10.2063	13.0058	9.35492	7.1561	13.7377	5.71106	15.067	10.9139	10.2585	11.17	1.76215	ENSG00000059377	7	139777051	140020325	243274			0.22971	0.578968	0.396758	0.691546	NA		0.121292	0.583038	0.208035	0.835202	NA		0.396979	0.57469	0.690771	0.489709	NA		0.540599	0.566738	0.953879	0.340145	0.888996
ENSG00000059378.12	PARP12	61.351	61.0587	76.9204	50.1926	64.5606	54.0227	61.5424	73.9723	30.8397	12.749	83.1139	70.8767	68.7386	43.1727	ENSG00000059378	7	140023744	140063721	39977			-0.395061	0.293126	-1.34775	0.177739	0.502385		-0.234826	0.290676	-0.807861	0.41917	0.791791		0.309856	0.285315	1.08601	0.277473	0.873074		0.0558836	0.285702	0.195601	0.844923	0.987663
ENSG00000059573.8	ALDH18A1	4076.93	3698.3	3984.28	4389.01	3945.68	4367.39	3140.09	3029.69	4364.39	5589.85	3192.75	3329.34	4095.96	5607.16	ENSG00000059573	10	95605929	95656706	50777			0.210156	0.108469	1.93748	0.0526866	0.297201		0.208818	0.108495	1.92468	0.0542689	0.450714		0.125143	0.108513	1.15326	0.248805	0.859648		0.0698758	0.108475	0.644163	0.51947	0.938417
ENSG00000059588.9	TARBP1	1382	1718.01	1396.3	1125.68	1230.5	1439.49	1348.21	1558.7	1476.88	770.733	1759.66	1397.95	2287.28	775.346	ENSG00000059588	1	234391313	234479103	87790			-0.627935	0.332387	-1.88917	0.0588691	0.31316		-0.279114	0.33222	-0.840147	0.400826	0.782561		-0.308478	0.332243	-0.928471	0.353163	0.900898		-0.568781	0.33227	-1.7118	0.0869326	0.705691
ENSG00000059691.11	GATB	712.4	692.622	690.359	719.384	714.231	745.404	599.681	556.906	611.083	737.123	759.778	737.677	799.945	845.832	ENSG00000059691	4	151670504	151761023	90519			0.0487289	0.095728	0.509036	0.610727	0.843117		0.104503	0.0956484	1.09257	0.274581	0.709685		-0.0118635	0.0959528	-0.123638	0.901602	0.990876		0.0315148	0.095389	0.330382	0.741112	0.975151
ENSG00000059728.10	MXD1	1100.44	1129.89	995.541	1073.94	1007.58	1295.27	1182.19	922.54	1579.68	1426.73	707.727	785.239	1049.98	1161.26	ENSG00000059728	2	69897688	69942945	45257			-0.0533094	0.166042	-0.32106	0.748165	0.906271		0.201164	0.165862	1.21284	0.225192	0.670981		-0.122382	0.166137	-0.736634	0.461345	0.925999		-0.15042	0.166017	-0.906055	0.364907	0.895121
ENSG00000059758.7	CDK17	1873	1832.61	1892.27	1934.38	1887.81	1817.94	2005.14	2051.15	1853.81	2054.9	1858.73	1876.37	1612.78	1755.1	ENSG00000059758	12	96278261	96400560	122299			0.0798056	0.0703938	1.1337	0.25692	0.592206		-0.0136918	0.0705616	-0.194041	0.846144	0.958841		0.0470246	0.0704693	0.667307	0.504576	0.934647		0.042781	0.0702479	0.609	0.542525	0.942178
ENSG00000059769.19	DNAJC25	637.586	624.165	590.615	662.32	526.071	784.758	618.287	524.146	929.761	959.65	292.158	379.563	656.454	785.919	ENSG00000059769	9	111631352	111654351	22999			0.11188	0.177714	0.629548	0.528991	0.799638		0.292852	0.177578	1.64914	0.0991184	0.54627		0.0170512	0.177908	0.0958428	0.923645	0.992273		-0.253514	0.178198	-1.42265	0.154837	0.781216
ENSG00000059804.15	SLC2A3	4637.64	4768.04	4852.93	4541.48	4299.28	4726.45	4763.1	4185.77	4434.07	4008.97	4656.9	4275.91	5218.12	5695.27	ENSG00000059804	12	7919230	7936275	17045			-0.0749703	0.11708	-0.640336	0.521954	0.794695		-0.0106695	0.117063	-0.0911434	0.927379	0.979601		0.0255266	0.117052	0.21808	0.827367	0.982985		-0.144809	0.117049	-1.23716	0.216027	0.824579
ENSG00000059915.16	PSD	6351.86	6279.54	6470.18	6019.93	6354.39	6635.29	6703.83	6600.44	6687.65	6500.82	6194.92	6241.81	5531.74	4736.66	ENSG00000059915	10	102402617	102421539	18922			-0.0683038	0.0693934	-0.984298	0.324969	0.655073		0.0806622	0.0693425	1.16324	0.244731	0.686462		0.0347227	0.0693598	0.500617	0.61664	0.955826		0.0191835	0.0692972	0.276829	0.781911	0.980641
ENSG00000060069.16	CTDP1	1205.04	1076.14	1272	1213.54	1201.22	1262.29	1092.02	1043.01	1273.57	1526.4	965.464	1119.11	973.51	1165.66	ENSG00000060069	18	79679801	79756623	76822			0.171481	0.112278	1.52729	0.12669	0.435079		0.218388	0.112284	1.94497	0.0517789	0.445879		0.255472	0.112198	2.27698	0.0227874	0.451564		0.154436	0.112128	1.37732	0.168413	0.79282
ENSG00000060138.12	YBX3	1910.76	1909.99	2091.78	2212.45	1579.53	1760.07	780.014	1020.82	1754.44	1740.81	2198.74	2455.5	2906.78	3632.67	ENSG00000060138	12	10699089	10723312	24223			0.206855	0.172317	1.20043	0.229973	0.564673		-0.0404036	0.172489	-0.234239	0.8148	0.947404		0.118417	0.172382	0.686949	0.492115	0.931579		-0.175262	0.172464	-1.01623	0.309522	0.876921
ENSG00000060140.8	STYK1	24.9884	22.0217	30.2927	25.7304	22.3007	24.5964	40.0741	49.6671	25.1287	24.339	13.4325	13.0562	9.45156	15.8594	ENSG00000060140	12	10618939	10674318	55379			0.219845	0.344921	0.637377	0.523879	NA		0.186423	0.346274	0.538369	0.590322	NA		0.553868	0.338344	1.637	0.101631	NA		-0.00443144	0.34659	-0.0127858	0.989799	0.998796
ENSG00000060237.16	WNK1	5175.57	5221.39	4636.33	5132.73	5548.96	5338.43	5128.06	4812.42	6197.64	5300.1	4539.36	4779.51	5020.5	5638.88	ENSG00000060237	12	752593	911452	158859			-0.0211783	0.0848129	-0.249706	0.802815	0.92935		0.0368223	0.0848025	0.434212	0.664134	0.900693		-0.165196	0.0848853	-1.94611	0.0516414	0.613464		0.0929181	0.0847132	1.09685	0.272705	0.858762
ENSG00000060339.13	CCAR1	2187.41	2436.56	2034.93	2194.38	1919.5	2351.67	2579.06	2105.04	2469.46	2132.56	2330.55	2180.39	2367.19	2359.52	ENSG00000060339	10	68721012	68792377	71365			-0.149801	0.0906428	-1.65266	0.0984009	0.38717		-0.0531884	0.0905869	-0.587153	0.557101	0.85918		-0.262201	0.0907704	-2.88862	0.00386942	0.163483		-0.349949	0.0906929	-3.85861	0.000114033	0.0779947
ENSG00000060491.16	OGFR	3180.26	3415.42	3383.97	2934.45	3033.03	3134.45	2726.47	2634.47	2701.33	2392.17	3961.76	3796.56	4272.1	2914.6	ENSG00000060491	20	62804835	62814000	9165			-0.204344	0.113013	-1.80815	0.0705835	0.332477		-0.110731	0.112953	-0.980328	0.326924	0.744418		-0.0130687	0.112917	-0.115737	0.907861	0.990991		-0.166885	0.112897	-1.47821	0.139352	0.767744
ENSG00000060566.13	CREB3L3	18.8476	19.2009	14.3585	20.9419	22.0111	17.7258	50.0927	58.1211	11.4221	9.27198	7.55581	9.32588	7.73309	7.0486	ENSG00000060566	19	4153601	4173054	19453			0.070603	0.387977	0.181977	0.855601	NA		-0.216107	0.397495	-0.543672	0.586667	NA		-0.373071	0.403817	-0.923862	0.355558	NA		0.207415	0.379625	0.546367	0.584813	0.950468
ENSG00000060642.10	PIGV	331.666	333.373	348.983	332.167	331.631	312.175	359.236	348.726	308.397	283.954	331.616	333.866	334.241	362.122	ENSG00000060642	1	26787472	26798398	10926			-0.00160072	0.099703	-0.0160548	0.987191	0.99646		-0.087778	0.100304	-0.87512	0.381508	0.775291		0.0679787	0.0994363	0.683641	0.494202	0.931811		-0.00258606	0.0989016	-0.0261478	0.979139	0.99779
ENSG00000060656.19	PTPRU	5601.87	5616.11	5787.7	5639.74	5342.73	5623.08	7877.43	7264.08	5187.93	5059.03	3956.72	4314.15	5442.38	5921.71	ENSG00000060656	1	29236516	29326813	90297			0.0233102	0.0903465	0.258008	0.7964	0.926626		0.000695822	0.0903625	0.00770035	0.993856	0.997847		0.06373	0.0903352	0.705484	0.480509	0.93062		-0.0555342	0.0903167	-0.614883	0.538632	0.942178
ENSG00000060688.12	SNRNP40	1176.6	1148.18	1169.78	1213.76	1133.12	1218.17	1039.07	1064.14	1353.52	1354.87	1077.96	1146.15	1122.16	1289.89	ENSG00000060688	1	31259568	31296782	37214			0.083723	0.0641402	1.30531	0.191787	0.519496		0.083084	0.0642323	1.29349	0.195841	0.64698		0.0282664	0.0643246	0.439433	0.660348	0.962464		-0.0200342	0.064053	-0.312776	0.754451	0.976666
ENSG00000060709.15	RIMBP2	1271.11	1421.64	944.325	1102.55	1510.46	1376.56	1904.95	1519.6	223.874	148.352	2066.09	1648.81	1491.63	1093.41	ENSG00000060709	12	130396137	130716281	320144			-0.397313	0.0787266	-5.04674	4.49422e-07	0.000182894		-0.0565529	0.0776016	-0.728759	0.466149	0.817694		-0.636607	0.0794597	-8.0117	1.13131e-15	9.21198e-13		0.090176	0.0769905	1.17126	0.241494	0.843194
ENSG00000060718.21	COL11A1	947.852	1036.67	1050.14	813.014	1075.27	764.171	735.647	757.687	733.3	388.264	1083.84	851.452	1593.88	1254.65	ENSG00000060718	1	102876467	103108872	232405			-0.390369	0.207483	-1.88145	0.0599102	0.316337		-0.447731	0.207488	-2.15786	0.0309384	0.380812		-0.0154278	0.207069	-0.0745056	0.940608	0.994981		0.0705029	0.206806	0.340913	0.733169	0.973468
ENSG00000060749.14	QSER1	1245.34	1275.13	1204.82	1246.86	1237.83	1262.04	1245.16	1253.3	1295.27	1140.45	1336.54	1320.54	1223.55	1273.15	ENSG00000060749	11	32893178	32993316	100138			-0.0337107	0.086533	-0.389571	0.696854	0.885417		-0.0268387	0.0865441	-0.310116	0.756472	0.931419		-0.0816903	0.0866514	-0.942747	0.34581	0.900283		-0.0489467	0.0862995	-0.567172	0.570597	0.947406
ENSG00000060762.18	MPC1	1612.25	1401.41	1562.89	1765.73	1593.26	1737.97	1444.1	1336.78	2042.27	2596.15	751.383	1060.35	1367.9	2069.65	ENSG00000060762	6	166364919	166383013	18094			0.326067	0.188724	1.72774	0.0840341	0.360429		0.25362	0.188829	1.34312	0.179233	0.630511		0.245158	0.188785	1.29861	0.194078	0.829274		0.180239	0.188749	0.954916	0.33962	0.888996
ENSG00000060971.17	ACAA1	790.438	810.385	801.425	785.84	702.067	852.472	927.43	928.88	904.632	892.428	644.762	693.845	764.717	628.207	ENSG00000060971	3	38103129	38137242	34113			-0.0467715	0.0983404	-0.475608	0.634354	0.854619		0.0727844	0.0981593	0.741493	0.458395	0.814446		-0.0150056	0.0983126	-0.152632	0.878689	0.98993		-0.198879	0.0983624	-2.0219	0.0431863	0.630485
ENSG00000060982.14	BCAT1	2585.53	2408.01	2521.06	2605.19	2456.77	2936.61	1053.38	1196.24	2304.98	2458.23	3095.36	2737.14	3178.3	4029.16	ENSG00000060982	12	24810022	24949459	139437			0.124717	0.148418	0.840308	0.400736	0.715524		0.238172	0.148374	1.60522	0.108446	0.559097		0.0575774	0.148476	0.387788	0.698173	0.968		0.0550042	0.148382	0.370694	0.710866	0.972251
ENSG00000061273.17	HDAC7	1700.95	1922	1782.14	1518.96	1691.3	1590.37	1730.34	1739.41	1947.47	1448.75	2081.21	1682.39	1928.98	1205.31	ENSG00000061273	12	47782722	47833132	50410			-0.343293	0.13125	-2.61557	0.00890781	0.13223		-0.283583	0.131206	-2.16135	0.0306681	0.379298		-0.118303	0.131071	-0.902589	0.366744	0.903538		-0.198752	0.130996	-1.51724	0.129206	0.757231
ENSG00000061337.15	LZTS1	966.803	983.52	947.038	897.003	1078.5	927.955	943.173	1003.91	877.219	802.026	1172.83	998.801	940.86	783.276	ENSG00000061337	8	20246165	20303963	57798			-0.139184	0.0774086	-1.79805	0.0721696	0.335977		-0.100205	0.0773355	-1.29571	0.195074	0.646116		-0.0580315	0.0772553	-0.751165	0.452553	0.921813		0.130758	0.0764178	1.7111	0.0870635	0.705691
ENSG00000061656.9	SPAG4	285.392	319.566	282.29	245.472	283.787	295.847	349.217	261.016	199.887	166.896	270.33	187.45	458.83	366.527	ENSG00000061656	20	35615892	35621049	5157			-0.383107	0.13408	-2.85731	0.00427248	0.0936133		-0.159506	0.132801	-1.20109	0.229715	0.672695		-0.139259	0.132782	-1.04878	0.294278	0.877439		-0.194256	0.132143	-1.47004	0.141551	0.767989
ENSG00000061676.14	NCKAP1	5727.33	5550.11	5698.38	5773.19	5956.73	5658.22	5883.74	6151.32	5634.53	5600.28	5778.51	5741.94	4903.64	5599.23	ENSG00000061676	2	182909115	183038858	129743			0.0608423	0.066459	0.915487	0.359936	0.685531		0.0259689	0.0664873	0.390584	0.696105	0.911265		0.0412829	0.066479	0.620992	0.534605	0.943657		0.100987	0.0663732	1.5215	0.128134	0.756389
ENSG00000061794.12	MRPS35	1316.68	1234.49	1328.24	1389.6	1268.18	1362.89	1136.39	1194.12	1230.16	1439.48	1219.84	1397.02	1351.57	1527.78	ENSG00000061794	12	27710773	27756295	45522			0.16825	0.0749042	2.2462	0.024691	0.21294		0.14012	0.0750124	1.86796	0.0617673	0.471813		0.103033	0.0750601	1.37267	0.169855	0.810572		0.0333747	0.074885	0.445679	0.655829	0.96429
ENSG00000061918.12	GUCY1B1	1037.15	1011.93	1061.47	998.614	1083.75	1029.97	1389.71	1164.53	1347.81	1362.98	701.851	764.722	608.337	702.217	ENSG00000061918	4	155758992	155807591	48599			0.0176281	0.0853466	0.206547	0.836363	0.943635		0.0446988	0.0854383	0.52317	0.600856	0.875149		0.103585	0.0852234	1.21545	0.224193	0.848558		0.113389	0.0848959	1.33562	0.181672	0.802834
ENSG00000061936.9	SFSWAP	2401.78	2447.2	2385.79	2456.81	2253.36	2465.73	2221.25	2348.09	2631.66	2717.85	2360.77	2392.09	2575.12	2369.21	ENSG00000061936	12	131711081	131799737	88656			0.00606236	0.0916462	0.0661496	0.947259	0.983152		0.00539867	0.0916773	0.0588877	0.953042	0.987017		-0.0315481	0.0916934	-0.34406	0.730801	0.971766		-0.123048	0.0916344	-1.34282	0.179331	0.801173
ENSG00000061938.17	TNK2	3511.38	3841.43	3538.5	3162.79	3465.98	3548.19	4121.91	4153.01	4301.57	3332.12	3677.16	3322.81	3265.08	1843.21	ENSG00000061938	3	195863364	195911945	48581			-0.313276	0.149622	-2.09379	0.036279	0.251541		-0.129884	0.149562	-0.868423	0.385163	0.777029		-0.14112	0.149565	-0.943535	0.345407	0.900283		-0.1551	0.149511	-1.03739	0.299556	0.872166
ENSG00000061987.15	MON2	1798.38	1747.49	1757.56	1826.67	1732.67	1927.53	1799.04	1663.32	2110.81	2052.58	1255.1	1411	1825.01	2179.78	ENSG00000061987	12	62466817	62600479	133662			0.0695537	0.107969	0.644202	0.519445	0.793347		0.1357	0.107956	1.25699	0.208757	0.656925		0.0277112	0.108024	0.256527	0.797544	0.980792		0.00425899	0.107906	0.0394696	0.968516	0.996915
ENSG00000062038.13	CDH3	719.715	790.379	695.221	669.552	719.88	723.543	835.832	625.594	743.58	543.57	758.099	697.575	824.004	811.47	ENSG00000062038	16	68636189	68722616	86427			-0.245127	0.104301	-2.35018	0.0187642	0.188769		-0.133457	0.104048	-1.28265	0.199613	0.651144		-0.185258	0.10419	-1.77807	0.0753923	0.688943		-0.129567	0.103636	-1.25021	0.211224	0.822777
ENSG00000062194.15	GPBP1	3760.88	3688.21	3751.3	3869.57	3651.1	3844.2	3988.81	3675.37	3916.64	4170.07	3435.37	3702.37	3412.01	3930.48	ENSG00000062194	5	57173948	57264679	90731			0.0726288	0.0700572	1.03671	0.299873	0.633081		0.056937	0.0700938	0.812297	0.416621	0.790348		0.0255408	0.0701052	0.364321	0.715618	0.969389		-0.016904	0.0700222	-0.241409	0.809238	0.983677
ENSG00000062282.14	DGAT2	425.766	424.548	464.896	406.112	415.77	417.506	651.205	508.295	336.953	345.381	316.504	347.855	393.528	422.916	ENSG00000062282	11	75759512	75801535	42023			-0.0249344	0.125546	-0.198608	0.84257	0.946202		-0.000717248	0.125497	-0.00571526	0.99544	0.9985		0.167695	0.12494	1.34221	0.179528	0.819108		-0.0024062	0.124905	-0.0192642	0.98463	0.998485
ENSG00000062370.16	ZNF112	131.778	132.983	138.007	124.676	124.958	138.265	144.553	115.185	135.923	82.2888	122.572	141.753	128.885	159.475	ENSG00000062370	19	44326555	44367217	40662			-0.090321	0.157012	-0.57525	0.565122	0.817309		0.0577046	0.155868	0.370215	0.711222	0.917327		0.0588896	0.155854	0.377851	0.705541	0.968703		-0.0845727	0.155591	-0.543559	0.586745	0.951606
ENSG00000062485.18	CS	6174.75	6325.56	5901.78	6396.52	6023.64	6226.25	6238.68	6008.66	6059.43	6177.46	6973.17	6917	6030.95	6482.95	ENSG00000062485	12	56271699	56300392	28693			0.0170794	0.0510588	0.334505	0.737999	0.90374		-0.0230701	0.0510912	-0.451547	0.651595	0.896257		-0.0986625	0.0511385	-1.92932	0.0536913	0.622944		-0.0686497	0.0510194	-1.34556	0.178445	0.801173
ENSG00000062524.15	LTK	20.8087	26.742	20.1872	16.524	15.5529	25.0373	30.0556	19.0214	18.2754	13.908	27.7046	10.2585	30.9324	22.908	ENSG00000062524	15	41503638	41513887	10249			-0.792836	0.376986	-2.10309	0.0354575	NA		-0.271505	0.363879	-0.746143	0.455581	NA		-0.542929	0.370314	-1.46613	0.142612	NA		-0.953876	0.377094	-2.52955	0.011421	0.454331
ENSG00000062598.17	ELMO2	2857.55	2944.58	2748.08	2855.35	2822.65	2917.08	2876.75	2753.88	2557.41	2410.72	3203.66	3338.66	3140.49	2918.12	ENSG00000062598	20	46366049	46432985	66936			-0.0476376	0.0568988	-0.837234	0.402461	0.717296		-0.0138201	0.0568612	-0.243049	0.807967	0.946198		-0.10488	0.0569849	-1.84049	0.0656964	0.659336		-0.0664187	0.0567353	-1.17068	0.241729	0.843194
ENSG00000062650.18	WAPL	1935.62	1784.5	1869.45	2104.8	1894.72	2024.63	1776.14	1905.31	1840.1	2228.75	1767.22	1890.35	1754.55	2394.76	ENSG00000062650	10	86435256	86521815	86559			0.235404	0.0747055	3.15109	0.0016266	0.061103		0.17937	0.0748116	2.39762	0.0165021	0.311919		0.0667013	0.0749395	0.89007	0.373429	0.904039		0.0842885	0.0747112	1.12819	0.259239	0.852494
ENSG00000062716.12	VMP1	2362.93	2151.02	2289.47	2560.81	2307.97	2505.37	2257.03	2317.45	2387.22	3019.19	1810.88	2119.77	2148.94	2786.84	ENSG00000062716	17	59707192	59842255	135063			0.247124	0.0820447	3.01206	0.00259479	0.0756693		0.214323	0.0821175	2.60995	0.00905547	0.249448		0.094715	0.0822054	1.15217	0.249249	0.859926		0.0953534	0.0820589	1.16201	0.24523	0.846097
ENSG00000062725.9	APPBP2	1734.79	1759.57	1704.9	1676.6	1789.2	1743.69	1648.76	1539.68	1834.39	1573.92	1847.81	1718.76	1707.29	1874.05	ENSG00000062725	17	60443149	60526219	83070			-0.0660247	0.0868162	-0.760512	0.446949	0.748432		-0.01852	0.0867882	-0.213393	0.83102	0.953731		-0.0456022	0.0868197	-0.525252	0.599408	0.952776		0.020304	0.0865427	0.234613	0.814509	0.984048
ENSG00000062822.13	POLD1	1351.1	1260.3	1365.8	1409.36	1353.51	1366.56	1356.8	1626.33	1157.06	1309.67	1340.74	1404.48	1186.6	1296.94	ENSG00000062822	19	50384204	50418016	33812			0.156265	0.0844603	1.85015	0.0642915	0.322499		0.103306	0.0845551	1.22176	0.221799	0.668602		0.109996	0.0845568	1.30085	0.193309	0.828735		0.0898975	0.0843103	1.06627	0.286302	0.866095
ENSG00000063015.19	SEZ6	1056.21	921.867	1136.5	1013.23	1165.8	1043.65	1263.77	1439.29	1284.99	1259.83	685.899	870.104	452.816	483.71	ENSG00000063015	17	28954901	29006440	51539			0.146855	0.0991785	1.48071	0.138684	0.451128		0.190301	0.0992188	1.91799	0.0551126	0.452407		0.338491	0.0988787	3.42329	0.000618671	0.0432924		0.333055	0.0986149	3.37733	0.00073194	0.195098
ENSG00000063046.17	EIF4B	24205.2	23128.2	23146.3	27133.3	22572.9	25045.6	21693	20419.5	25622.1	29902.1	22473.5	27191.5	22724.1	31020	ENSG00000063046	12	53006158	53042209	36051			0.217483	0.0966578	2.25003	0.0244472	0.212226		0.108606	0.0966691	1.12349	0.261231	0.698386		0.00162657	0.0966761	0.0168249	0.986576	0.998824		-0.0504202	0.0966674	-0.521584	0.60196	0.956226
ENSG00000063127.15	SLC6A16	99.3924	104.526	99.8629	89.3592	106.91	96.3035	54.3863	71.8588	109.652	85.7658	157.832	108.18	96.234	91.6318	ENSG00000063127	19	49289638	49325225	35587			-0.205651	0.186471	-1.10286	0.27009	0.604791		-0.0897874	0.185477	-0.484088	0.628324	0.887185		-0.0404137	0.184998	-0.218455	0.827075	0.982981		0.0413296	0.182629	0.226304	0.820965	0.984863
ENSG00000063169.10	BICRA	918.505	900.584	897.365	909.263	972.308	913.007	745.665	903.519	993.724	999.056	1093.07	1062.22	769.872	672.261	ENSG00000063169	19	47608196	47703277	95081			0.00899102	0.122338	0.0734935	0.941413	0.981855		0.0362291	0.122337	0.296142	0.767122	0.935619		0.00300607	0.122389	0.0245617	0.980405	0.997887		0.115929	0.12195	0.950633	0.341791	0.889315
ENSG00000063176.15	SPHK2	767.654	798.232	798.346	724.196	802.225	715.27	697.004	753.46	767.566	688.445	1006.6	865.441	721.755	589.439	ENSG00000063176	19	48619291	48630717	11426			-0.14546	0.0834659	-1.74275	0.0813773	0.354071		-0.153593	0.0835431	-1.83849	0.0659898	0.483272		0.00166113	0.0831068	0.0199879	0.984053	0.998433		0.0082053	0.0826163	0.0993182	0.920886	0.992096
ENSG00000063177.12	RPL18	31537.1	29320.6	30247.9	36261	29096.8	32759	30193	33740.9	31248.6	41639.3	26903.7	32696.5	28937.2	36967.3	ENSG00000063177	19	48615328	48619536	4208			0.300747	0.091212	3.29723	0.000976436	0.046359		0.140567	0.0912243	1.5409	0.123341	0.574771		0.0488572	0.0912284	0.535548	0.592271	0.952144		-0.0235092	0.091223	-0.257712	0.796629	0.981974
ENSG00000063180.8	CA11	1527.51	1599.14	1485.2	1541.39	1506.16	1505.64	1512.8	1445.63	1567.11	1473.09	1538.03	1596.59	1778.61	1650.25	ENSG00000063180	19	48637942	48646312	8370			-0.0521825	0.0704007	-0.741222	0.458559	0.756461		-0.0855454	0.070498	-1.21344	0.22496	0.670823		-0.106725	0.0705287	-1.51321	0.130226	0.788261		-0.086698	0.0702105	-1.23483	0.216894	0.824896
ENSG00000063241.7	ISOC2	1224.94	1093.19	1250.04	1300.44	1198.29	1282.76	1268.06	1331.5	1375.22	1751.25	738.79	893.419	990.695	1225.58	ENSG00000063241	19	55452985	55462343	9358			0.248256	0.112099	2.21462	0.0267864	0.221211		0.210542	0.112246	1.87572	0.0606935	0.468601		0.217335	0.112165	1.93764	0.0526674	0.615879		0.124011	0.112103	1.10622	0.268631	0.857359
ENSG00000063244.12	U2AF2	5714.12	5672.97	5780.56	5630.52	5835.64	5650.91	5442.93	5629.29	6612.26	6637.58	5922.07	5956.44	4714.61	4298.77	ENSG00000063244	19	55654146	55674715	20569			-0.0144164	0.0888859	-0.16219	0.871156	0.958675		0.00191166	0.0888955	0.0215045	0.982843	0.995617		0.0339178	0.0888781	0.381622	0.702742	0.96823		0.0491866	0.0888169	0.553797	0.579718	0.949789
ENSG00000063245.14	EPN1	8671.19	8276.97	8959.03	9019.49	8359.07	8741.36	7943.27	8011.2	10122.3	11053.4	7810.19	8897.82	7232.16	8115.59	ENSG00000063245	19	55675226	55709858	34632			0.124361	0.110387	1.12659	0.259917	0.595502		0.0803879	0.110405	0.728117	0.466542	0.81788		0.131802	0.110391	1.19396	0.232494	0.854783		0.0120262	0.110383	0.10895	0.913242	0.991118
ENSG00000063322.13	MED29	2544.07	2368.49	2506.55	2706.94	2473.17	2665.21	2322.87	2299.48	2387.22	2811.73	2332.23	2794.03	2431.63	2922.53	ENSG00000063322	19	39391303	39400637	9334			0.186442	0.0746959	2.49602	0.0125597	0.15692		0.163291	0.0747452	2.18463	0.028916	0.374904		0.0781743	0.074818	1.04486	0.296088	0.878656		0.0534474	0.0746829	0.715658	0.474203	0.925218
ENSG00000063438.16	AHRR	491.782	502.5	571.5	444.969	460.05	479.89	468.009	527.317	454.6	420.716	419.767	289.102	667.624	542.742	ENSG00000063438	5	304176	438291	134115			-0.190454	0.123679	-1.5399	0.123584	0.431036		-0.0554673	0.123293	-0.449881	0.652797	0.897063		0.180348	0.122593	1.47111	0.141261	0.79377		-0.120568	0.122953	-0.980603	0.326789	0.883793
ENSG00000063587.13	ZNF275	1361.8	1318.32	1354.1	1400.13	1387.18	1349.26	1394.01	1241.68	1483.73	1569.28	1208.09	1452.97	1187.46	1336.59	ENSG00000063587	X	153334155	153360110	25955			0.0913099	0.0845511	1.07994	0.28017	0.613386		0.0361918	0.0846941	0.427324	0.669143	0.903175		0.0448623	0.0846597	0.529913	0.596172	0.952537		0.0776798	0.0843596	0.920818	0.357146	0.893446
ENSG00000063601.16	MTMR1	969.234	944.751	1000.61	950.065	1016.8	933.946	898.806	925.71	949.178	950.378	1084.68	1051.03	846.344	873.146	ENSG00000063601	X	150692971	150765103	72132			0.00879058	0.0619164	0.141975	0.8871	0.965069		-0.0163509	0.0620671	-0.263439	0.792212	0.941867		0.0852314	0.0617537	1.38018	0.16753	0.810572		0.106925	0.0612043	1.74701	0.0806356	0.696534
ENSG00000063660.8	GPC1	7830.48	7769.12	7956.33	7744.36	8412.6	7269.99	8564.42	9680.86	8522.04	8612.51	8606.06	8360.65	5383.95	4323.44	ENSG00000063660	2	240435671	240468078	32407			-0.0391786	0.102184	-0.383413	0.701413	0.888158		-0.109772	0.102211	-1.07398	0.282833	0.71569		0.0343486	0.102174	0.336179	0.736736	0.973716		0.0949567	0.102123	0.929829	0.352459	0.893201
ENSG00000063761.15	ADCK1	298.19	276.95	307.593	311.581	308.883	285.944	290.537	371.975	251.287	289.749	303.911	359.046	262.066	225.555	ENSG00000063761	14	77800083	77935012	134929			0.154471	0.153999	1.00306	0.315832	0.647887		0.0469887	0.154462	0.304209	0.760969	0.93285		0.153319	0.154078	0.995077	0.319699	0.886229		0.131329	0.153478	0.855686	0.392171	0.908657
ENSG00000063854.12	HAGH	1604.5	1544.07	1648.91	1571.05	1674.36	1584.1	1225.12	1197.29	1540.84	1674.75	1831.02	1829.74	1579.27	1582.41	ENSG00000063854	16	1795620	1827194	31574			0.0219547	0.0748084	0.29348	0.769155	0.916328		0.0470461	0.074809	0.628883	0.529426	0.847057		0.0985182	0.0747266	1.31838	0.187376	0.821411		0.120597	0.0744502	1.61983	0.105268	0.73395
ENSG00000063978.15	RNF4	2728.62	2698.14	2687.02	2768.49	2693.91	2795.56	2989.82	2501.32	3020.01	3213.9	2260.03	2473.22	2522.71	2885.52	ENSG00000063978	4	2462220	2625320	163100			0.0401734	0.0885692	0.453582	0.650129	0.862984		0.048465	0.0885976	0.547024	0.584363	0.868272		0.00370477	0.088612	0.0418089	0.966651	0.99572		-0.00322472	0.0885011	-0.0364371	0.970934	0.996928
ENSG00000064012.21	CASP8	15.5027	17.8478	14.5936	16.7769	16.168	12.127	30.0556	20.0782	9.1377	8.11298	19.3093	18.6518	12.8885	20.2647	ENSG00000064012	2	201233443	201287711	54268			-0.0512039	0.403047	-0.127042	0.898907	NA		-0.505529	0.418092	-1.20913	0.226611	NA		-0.197998	0.407823	-0.485499	0.627323	NA		-0.105141	0.400285	-0.262665	0.792809	0.981406
ENSG00000064042.17	LIMCH1	2758	2663.8	2711.86	2977.1	2771.32	2665.93	2216.96	2609.11	3342.11	3743.56	3148.25	3567.15	1947.88	1988.59	ENSG00000064042	4	41359607	41700044	340437			0.154452	0.087668	1.76178	0.0781066	0.348654		0.00592783	0.0878264	0.0674949	0.946188	0.98523		0.0172496	0.087802	0.196461	0.84425	0.985113		0.0699795	0.0876387	0.7985	0.42458	0.916997
ENSG00000064102.14	INTS13	469.502	435.165	457.87	470.064	478.448	505.963	423.641	436.436	381.499	452.009	520.511	521.316	415.009	470.494	ENSG00000064102	12	26905181	26938326	33145			0.114499	0.0902684	1.26843	0.204644	0.535568		0.214349	0.089937	2.38332	0.0171571	0.314096		0.0767977	0.0905291	0.848321	0.396259	0.909186		0.13802	0.0895505	1.54126	0.123254	0.75011
ENSG00000064115.10	TM7SF3	1710.2	1561.7	1738.92	1806.81	1712.89	1730.66	1426.93	1561.87	1743.02	2085.04	1723.56	1875.43	1353.29	1704.88	ENSG00000064115	12	26973195	27014434	41239			0.211163	0.0693968	3.04283	0.00234364	0.0716592		0.149687	0.0695444	2.1524	0.031366	0.383251		0.157479	0.0695149	2.26541	0.0234878	0.459746		0.134734	0.0693035	1.94412	0.0518811	0.650107
ENSG00000064199.6	SPA17	270.932	267.757	271.877	277.93	284.008	253.089	347.786	379.372	230.727	217.892	285.442	269.518	207.075	244.939	ENSG00000064199	11	124673798	124697518	23720			0.0500584	0.14032	0.356744	0.721283	0.896277		-0.0783329	0.140983	-0.555618	0.578472	0.867386		0.0418325	0.140443	0.29786	0.76581	0.975593		0.0723251	0.139461	0.518606	0.604036	0.956292
ENSG00000064201.15	TSPAN32	46.7246	55.5091	51.2318	36.9643	52.2472	37.6708	45.799	34.8726	6.85327	13.908	104.942	55.0227	64.4424	44.0538	ENSG00000064201	11	2301997	2318200	16203			-0.465018	0.260948	-1.78204	0.0747433	0.341946		-0.53644	0.263239	-2.03784	0.0415659	0.420521		-0.0535589	0.254427	-0.210508	0.833271	0.983885		-0.0198918	0.251282	-0.0791613	0.936904	0.993231
ENSG00000064218.4	DMRT3	252.955	232.474	265.019	253.516	301.684	212.081	589.662	682.658	173.616	162.26	76.3976	63.416	90.2194	105.729	ENSG00000064218	9	976964	991731	14767			0.0411952	0.197445	0.208641	0.834728	0.943149		-0.077877	0.198557	-0.392215	0.694899	0.911044		0.145708	0.196902	0.740004	0.459297	0.924374		0.343224	0.195085	1.75936	0.0785169	0.693106
ENSG00000064225.12	ST3GAL6	201.345	210.432	206.508	198.181	215.819	175.787	157.434	193.385	212.451	212.097	251.021	199.574	220.823	187.669	ENSG00000064225	3	98732236	98821201	88965			-0.0851659	0.166215	-0.512383	0.608383	0.841545		-0.281234	0.167522	-1.67879	0.0931936	0.538161		-0.0200478	0.165993	-0.120775	0.903869	0.990876		0.0333137	0.16486	0.202072	0.83986	0.986775
ENSG00000064270.12	ATP2C2	60.2621	63.2391	53.3252	53.1813	60.2787	71.2861	48.6615	41.2131	58.2528	49.8369	37.779	49.4271	108.263	72.2482	ENSG00000064270	16	84368527	84464187	95660			-0.185725	0.315145	-0.589332	0.555639	0.814015		0.096814	0.312294	0.310009	0.756554	0.931419		-0.116382	0.314455	-0.370106	0.711303	0.969389		-0.0598911	0.312136	-0.191875	0.84784	0.987842
ENSG00000064300.8	NGFR	9663.84	8822.65	7573.32	11084.8	8257.09	12581.3	10572.4	12131.5	7121.69	10305.8	5224.42	7403.81	12372.1	14498.1	ENSG00000064300	17	49495293	49515017	19724			0.361922	0.142262	2.54405	0.0109576	0.147211		0.515619	0.142248	3.6248	0.000289187	0.0586434		-0.146076	0.142337	-1.02627	0.304764	0.882137		-0.0774743	0.1423	-0.544442	0.586138	0.951116
ENSG00000064309.14	CDON	1150.65	1086.36	1165.08	1104.89	1305.52	1091.4	897.374	952.129	1178.76	1019.92	1131.69	1146.15	1137.62	1301.35	ENSG00000064309	11	125955796	126063335	107539			0.0219148	0.148647	0.147429	0.882794	0.963642		-0.0026932	0.148692	-0.0181126	0.985549	0.996508		0.107218	0.148576	0.721641	0.470515	0.92746		0.265446	0.148255	1.79047	0.0733779	0.681078
ENSG00000064313.11	TAF2	852.117	822.379	862.011	819.922	880.789	875.483	778.583	804.184	793.837	853.022	973.86	900.88	743.236	721.601	ENSG00000064313	8	119730775	119832863	102088			-0.00462333	0.0737549	-0.0626851	0.950017	0.983805		0.0881505	0.0735577	1.19839	0.230767	0.673969		0.0711881	0.073602	0.967204	0.333442	0.893516		0.0979276	0.0730553	1.34046	0.180096	0.801173
ENSG00000064393.15	HIPK2	2713.39	2582.89	2662.96	2686.67	3063.67	2570.77	3055.65	2999.05	2962.9	2832.59	2395.19	2527.31	1917.81	2387.71	ENSG00000064393	7	139561570	139777778	216208			0.074941	0.1009	0.742723	0.457649	0.755982		-0.00914882	0.100979	-0.0906015	0.927809	0.979601		0.0518356	0.100933	0.513562	0.607558	0.952776		0.250565	0.100704	2.48813	0.0128417	0.472388
ENSG00000064419.13	TNPO3	3019.2	3026.8	2907.63	3021.79	3034.61	3105.18	2869.59	2686.25	3475.75	3505.97	2862.81	2960.97	2899.05	2933.98	ENSG00000064419	7	128954180	129055173	100993			-0.00315859	0.0607912	-0.0519581	0.958562	0.986497		0.0397782	0.060789	0.654366	0.512876	0.839902		-0.0559173	0.0608683	-0.918661	0.358273	0.902179		0.00361016	0.0606527	0.0595219	0.952536	0.996115
ENSG00000064490.13	RFXANK	1762.09	1729.98	1864.88	1813.71	1824.62	1577.26	1634.45	1648.52	1605.95	1719.95	2112.27	2184.12	1567.24	1702.24	ENSG00000064490	19	19192229	19201869	9640			0.0686184	0.0791012	0.867476	0.385681	0.70508		-0.127522	0.0793902	-1.60627	0.108215	0.558729		0.111065	0.0790747	1.40456	0.160153	0.804641		0.0862592	0.0788884	1.09343	0.274203	0.858762
ENSG00000064545.14	TMEM161A	1118.31	1127.44	1143.03	1120.39	1095.64	1105.04	1180.76	1172.99	1096.52	1182.18	1090.55	1122.84	1141.92	1003.54	ENSG00000064545	19	19119169	19138513	19344			-0.00978628	0.0886399	-0.110405	0.912088	0.971339		-0.0333616	0.0887324	-0.37598	0.706932	0.916075		0.0204746	0.0886179	0.231044	0.817281	0.982619		-0.044522	0.0884331	-0.503453	0.614645	0.958718
ENSG00000064547.13	LPAR2	1814.47	2063.22	1845.56	1563.32	1893.76	1706.49	1823.37	1986.68	2052.55	1539.15	2379.24	1827.87	1997.72	899.578	ENSG00000064547	19	19623668	19628930	5262			-0.437465	0.173823	-2.51673	0.011845	0.152107		-0.286071	0.173735	-1.64659	0.0996415	0.547276		-0.173516	0.17367	-0.999116	0.317738	0.885968		-0.149297	0.17356	-0.860206	0.389676	0.907246
ENSG00000064601.17	CTSA	1109.9	1119.33	1105.94	1113.32	1116.74	1094.17	536.707	664.694	729.873	733.646	1766.38	1583.53	1444.37	1471.4	ENSG00000064601	20	45890144	45898820	8676			0.0350409	0.11431	0.306544	0.759191	0.91169		-0.0132247	0.11434	-0.115662	0.907921	0.973599		-0.000450346	0.114398	-0.00393667	0.996859	0.999969		0.0222451	0.114033	0.195077	0.845333	0.987765
ENSG00000064607.16	SUGP2	5630.08	5954.06	5639.17	5324.27	5573.1	5659.81	6158.54	6378.52	6298.16	5465.83	5692.04	5242.07	5667.5	4210.66	ENSG00000064607	19	18990888	19034023	43135			-0.173494	0.0792844	-2.18825	0.0286511	0.227304		-0.0778958	0.0792559	-0.982839	0.325687	0.743674		-0.0885421	0.0792568	-1.11715	0.263928	0.868107		-0.0981104	0.0791933	-1.23887	0.215393	0.824365
ENSG00000064651.13	SLC12A2	670.528	678.573	632.591	708.388	667.336	665.751	578.213	550.565	576.817	660.629	816.027	802.958	743.236	819.4	ENSG00000064651	5	128083766	128189688	105922			0.0603496	0.0961933	0.627379	0.530411	0.800298		-0.0163347	0.0964422	-0.169373	0.865503	0.962997		-0.0998888	0.096708	-1.03289	0.301655	0.881361		-0.0198399	0.0959831	-0.206702	0.836243	0.985963
ENSG00000064652.10	SNX24	457.026	441.797	455.495	483.875	460.871	443.091	445.109	537.884	395.205	441.578	413.051	400.08	513.821	555.959	ENSG00000064652	5	122843439	123029354	185915			0.125261	0.113421	1.10439	0.269425	0.604253		0.00469708	0.113898	0.0412393	0.967105	0.991566		0.0338187	0.113786	0.297213	0.766304	0.975593		0.0634468	0.113102	0.560969	0.574819	0.948695
ENSG00000064655.18	EYA2	220.293	253.389	181.934	235.752	255.806	174.586	287.675	328.648	140.492	122.854	502.041	396.35	83.3456	95.1561	ENSG00000064655	20	46894624	47188844	294220			-0.0723568	0.220363	-0.328353	0.742645	0.90442		-0.401561	0.22178	-1.81063	0.0701984	0.495651		-0.261585	0.221386	-1.18158	0.237373	0.855888		0.113615	0.218851	0.519142	0.603662	0.956292
ENSG00000064666.14	CNN2	3099.07	3072.15	3232.15	3380.15	2972.51	2838.42	2543.28	2435.8	3074.83	3405.14	3688.07	4166.8	2982.4	3512.85	ENSG00000064666	19	1026581	1039068	12487			0.125679	0.103428	1.21514	0.224313	0.558043		-0.107345	0.103579	-1.03636	0.300034	0.728665		0.0742473	0.103468	0.717585	0.473013	0.928609		-0.0552588	0.103445	-0.534188	0.593212	0.953288
ENSG00000064687.12	ABCA7	1612.9	1761.7	1750.08	1302.9	1663.58	1586.24	1963.63	1751.03	1596.81	1163.63	1371.8	1051.96	2114.57	1244.96	ENSG00000064687	19	1040101	1065572	25471			-0.440062	0.134982	-3.26015	0.00111354	0.0500858		-0.203569	0.134755	-1.51067	0.130874	0.584064		-0.0350049	0.134604	-0.260058	0.794819	0.980792		-0.119846	0.134533	-0.890824	0.373024	0.900207
ENSG00000064692.18	SNCAIP	631.384	609.436	632.178	652.985	746.163	516.157	658.361	797.844	700.176	768.415	805.113	762.857	274.095	282.825	ENSG00000064692	5	122311354	122464219	152865			0.0921456	0.111581	0.82582	0.408906	0.721816		-0.225192	0.112686	-1.99841	0.0456726	0.432504		0.108137	0.111645	0.968574	0.332758	0.893304		0.302522	0.110736	2.73191	0.00629674	0.392158
ENSG00000064703.11	DDX20	640.562	626.644	663.944	640.218	632.472	639.53	675.535	706.964	665.91	682.65	622.095	611.777	543.035	559.483	ENSG00000064703	1	111755245	111768016	12771			0.0288968	0.0773398	0.373634	0.708677	0.891341		0.0298724	0.0774434	0.385732	0.699695	0.912736		0.0791407	0.0772361	1.02466	0.305524	0.882552		0.0119639	0.0768756	0.155626	0.876327	0.990678
ENSG00000064726.9	BTBD1	2577.85	2422.96	2567.08	2656.13	2623.65	2619.42	2315.71	2556.27	2282.14	2625.13	2653.77	2740.87	2440.22	2702.26	ENSG00000064726	15	83016422	83067354	50932			0.134786	0.0646793	2.08391	0.0371682	0.2532		0.107862	0.0647316	1.66629	0.0956556	0.541074		0.0830501	0.0647598	1.28243	0.199691	0.835783		0.112459	0.0645464	1.74229	0.0814578	0.696534
ENSG00000064763.10	FAR2	312.643	311.876	283.307	288.632	348.763	330.639	174.609	195.498	287.837	295.544	414.73	351.585	370.329	311.901	ENSG00000064763	12	29149103	29340980	191877			-0.0862547	0.160179	-0.538489	0.59024	0.831519		0.0303748	0.159782	0.190101	0.84923	0.959619		-0.114883	0.160414	-0.716165	0.47389	0.928635		0.169352	0.158715	1.06702	0.285964	0.865461
ENSG00000064932.15	SBNO2	1567.86	1539.19	1660.15	1565.26	1528.16	1546.51	1595.81	1632.67	1586.53	1620.28	1511.16	1549.03	1463.27	1459.06	ENSG00000064932	19	1107636	1174283	66647			0.0234708	0.0789331	0.29735	0.766199	0.915608		0.00501467	0.0789941	0.0634816	0.949383	0.986234		0.107378	0.0788387	1.362	0.173199	0.812359		-0.0137748	0.0787664	-0.174882	0.861173	0.989004
ENSG00000064933.17	PMS1	916.84	860.572	938.253	938.132	899.637	947.607	871.612	963.753	866.939	1046.57	884.029	914.868	819.708	827.33	ENSG00000064933	2	189784085	189877629	93544			0.117487	0.0740344	1.58693	0.112528	0.411802		0.136426	0.0740689	1.84188	0.0654928	0.481456		0.116085	0.0740978	1.56665	0.117197	0.774004		0.0597243	0.0738088	0.809176	0.418414	0.916997
ENSG00000064961.18	HMG20B	1703.68	1751.84	1880.09	1669.23	1680	1537.25	1801.9	1783.79	1470.03	1577.4	1779.81	1567.68	1955.61	1748.05	ENSG00000064961	19	3572777	3579088	6311			-0.0660665	0.105605	-0.625601	0.531577	0.800997		-0.181557	0.105746	-1.71692	0.0859942	0.526428		0.0907391	0.105464	0.860378	0.38958	0.907595		-0.0521241	0.105433	-0.49438	0.621038	0.958718
ENSG00000064989.12	CALCRL	35.9384	31.3644	39.7673	36.7852	32.8871	38.8882	7.1561	14.7945	12.5643	18.544	34.4209	34.5057	71.3163	79.2968	ENSG00000064989	2	187343129	187448460	105331			0.242807	0.290656	0.835376	0.403506	NA		0.41546	0.287688	1.44413	0.148701	NA		0.390975	0.288139	1.3569	0.174815	0.812403		0.217712	0.288132	0.755596	0.449891	0.919125
ENSG00000064995.16	TAF11	1200.35	1187.5	1192.08	1231.01	1178.82	1212.37	1200.79	1036.67	1190.18	1308.51	1190.46	1179.72	1168.56	1399.15	ENSG00000064995	6	34877778	34888089	10311			0.0460346	0.0876149	0.525419	0.599292	0.836233		0.0220157	0.0877189	0.25098	0.80183	0.944118		0.00124981	0.0877301	0.0142461	0.988634	0.999053		-0.0192527	0.087487	-0.220064	0.825821	0.985368
ENSG00000064999.13	ANKS1A	2608.02	2575.89	2590.14	2471.69	2984.55	2417.84	2507.5	2724.29	2845.25	2635.56	3007.21	2742.74	1943.58	1784.18	ENSG00000064999	6	34889265	35091413	202148			-0.0607294	0.0909857	-0.667461	0.504478	0.784508		-0.0975595	0.091042	-1.07159	0.283905	0.715797		0.0192659	0.0909456	0.211839	0.832232	0.983718		0.220229	0.0906815	2.4286	0.0151573	0.485072
ENSG00000065000.16	AP3D1	9559.47	9053.12	9795.13	9601.3	9458.26	9889.54	9818.16	10120.5	9902.98	10471.5	8162.79	8686.12	8328.54	9127.06	ENSG00000065000	19	2100988	2164468	63480			0.0866661	0.0929987	0.931907	0.351385	0.678552		0.118581	0.0929999	1.27506	0.202287	0.652001		0.112995	0.0929971	1.21503	0.224353	0.848558		0.0640572	0.0929747	0.688974	0.490839	0.93019
ENSG00000065029.14	ZNF76	1008.5	1150.58	988.79	884.12	954.852	1064.17	1000.42	1039.84	1045.12	857.658	1258.46	992.273	1298.3	646.709	ENSG00000065029	6	35258909	35295985	37076			-0.367409	0.18713	-1.96339	0.0496011	0.289175		-0.123075	0.18689	-0.65854	0.510191	0.838465		-0.216282	0.186986	-1.15668	0.247404	0.858808		-0.290149	0.186883	-1.55257	0.120526	0.746574
ENSG00000065054.13	SLC9A3R2	1151.14	1161.86	1219.47	1119.85	1224.74	1029.8	1592.95	1523.83	1106.8	1092.93	1070.41	1117.24	877.276	745.39	ENSG00000065054	16	2025356	2039026	13670			-0.061612	0.0786127	-0.783741	0.433192	0.738345		-0.184511	0.0789303	-2.33764	0.0194057	0.326696		0.0691447	0.0783894	0.882068	0.37774	0.90494		0.0767649	0.0780369	0.9837	0.325263	0.8824
ENSG00000065057.7	NTHL1	543.049	518.418	580.384	538.368	566.133	511.942	622.58	628.764	453.458	515.754	546.537	560.485	451.097	448.467	ENSG00000065057	16	2039815	2047866	8051			0.0559124	0.0964603	0.579641	0.562157	0.816137		-0.0121534	0.0967753	-0.125584	0.900062	0.97233		0.168359	0.0961527	1.75096	0.079953	0.702438		0.131958	0.0957019	1.37884	0.167943	0.792608
ENSG00000065060.16	UHRF1BP1	2199.78	2045.12	2109.03	2259.4	2236.95	2348.37	2003.71	1913.77	1989.73	2199.78	2050.14	2292.3	2136.91	2631.77	ENSG00000065060	6	34792015	34883138	91123			0.13921	0.0691031	2.01452	0.0439549	0.272894		0.196603	0.0690643	2.84667	0.00441798	0.188285		0.043256	0.0692447	0.624683	0.532179	0.942834		0.12714	0.0689466	1.84404	0.0651774	0.668751
ENSG00000065135.10	GNAI3	5149.56	4889.19	4983.86	5416.65	4979.64	5478.48	5774.97	5042.8	5579.71	6307.27	3778.74	4164	4423.33	6152.55	ENSG00000065135	1	109548611	109618321	69710			0.153362	0.107263	1.42977	0.152784	0.469588		0.161039	0.107279	1.50112	0.133325	0.584879		0.0402839	0.107307	0.375407	0.707358	0.969166		0.0188646	0.107265	0.175869	0.860396	0.988835
ENSG00000065150.18	IPO5	8460.57	7993.79	8033.67	9523.44	8020.22	8731.75	7168.98	7770.26	7482.63	9134.06	8984.69	10025.3	8338.85	11164.1	ENSG00000065150	13	97953658	98024297	70639			0.247147	0.065478	3.77451	0.000160323	0.0177645		0.129597	0.065521	1.97795	0.0479347	0.439799		0.00764692	0.0655623	0.116636	0.907148	0.990991		0.00222075	0.0655058	0.0339016	0.972956	0.996928
ENSG00000065154.11	OAT	2218.26	2202.25	2238.88	2235.48	2113.36	2301.34	2530.4	2171.61	2052.55	2204.41	2036.71	2124.43	2189.32	2441.46	ENSG00000065154	10	124397303	124418976	21673			0.026481	0.0732207	0.36166	0.717606	0.894613		0.0667808	0.0732014	0.912288	0.361617	0.765158		0.0265733	0.0732408	0.362821	0.716739	0.969389		-0.0532682	0.0731393	-0.728312	0.466423	0.923064
ENSG00000065183.15	WDR3	1574.41	1509.23	1570.74	1622.09	1451.28	1718.72	1487.04	1427.66	1746.44	1825.42	1328.14	1530.38	1475.3	1704.88	ENSG00000065183	1	117929720	117966542	36822			0.107554	0.0711897	1.51081	0.130838	0.440994		0.185946	0.0711353	2.61398	0.00894953	0.249093		0.0628184	0.0712987	0.88106	0.378286	0.90494		-0.0590846	0.0712337	-0.829447	0.406852	0.914302
ENSG00000065243.19	PKN2	1007.74	992.178	960.367	1064.14	998.33	1023.69	1033.34	952.129	1046.27	1077.87	930.204	942.846	958.903	1283.73	ENSG00000065243	1	88684222	88836255	152033			0.101759	0.0929265	1.09504	0.273497	0.607566		0.0445561	0.0930978	0.478595	0.632227	0.888495		-0.0459128	0.0932527	-0.492348	0.622473	0.956874		0.0103524	0.0928278	0.111522	0.911202	0.991053
ENSG00000065268.10	WDR18	1536.31	1517.47	1555.7	1608.61	1518.71	1481.04	1439.81	1552.36	1393.5	1646.94	1690.82	1719.69	1545.76	1515.45	ENSG00000065268	19	984271	998438	14167			0.0857976	0.0830705	1.03283	0.301684	0.6351		-0.0339307	0.0832674	-0.407491	0.683648	0.907295		0.0351929	0.083167	0.42316	0.672179	0.964597		0.00111667	0.0829741	0.013458	0.989262	0.998796
ENSG00000065308.4	TRAM2	605.036	587.484	617.614	619.181	625.961	574.94	615.424	697.453	513.995	472.871	605.304	538.103	615.21	768.298	ENSG00000065308	6	52497402	52576915	79513			0.0596999	0.124985	0.477656	0.632895	0.85365		-0.0350162	0.125222	-0.279634	0.779759	0.938854		0.0551722	0.125026	0.441284	0.659008	0.962464		0.0904591	0.12453	0.726404	0.467591	0.923291
ENSG00000065320.8	NTN1	553.653	516.255	517.366	541.366	741.137	452.14	568.194	688.999	445.463	380.151	893.264	929.79	158.099	166.523	ENSG00000065320	17	9021542	9244000	222458			0.0412242	0.135574	0.304072	0.761073	0.913116		-0.17551	0.136301	-1.28766	0.197864	0.649881		0.0865819	0.13556	0.6387	0.523018	0.939997		0.562607	0.133819	4.20423	2.6197e-05	0.0308586
ENSG00000065328.16	MCM10	74.5585	78.333	68.3753	79.2035	58.7944	88.0863	61.5424	63.4048	53.684	52.1549	125.93	134.293	72.1755	66.9617	ENSG00000065328	10	13161554	13211104	49550			-0.00359448	0.351745	-0.010219	0.991847	0.997785		-0.0140686	0.351548	-0.0400189	0.968078	0.991925		-0.0650024	0.352364	-0.184475	0.853641	0.987034		-0.453664	0.353807	-1.28224	0.199759	0.817783
ENSG00000065357.19	DGKA	422.27	514.222	433.278	349.578	420.476	393.796	523.826	412.131	486.582	282.795	515.474	372.102	531.006	331.284	ENSG00000065357	12	55927319	55954027	26708			-0.566975	0.142062	-3.99103	6.57861e-05	0.0102223		-0.380069	0.141437	-2.6872	0.00720543	0.226421		-0.255717	0.141069	-1.81271	0.069876	0.671544		-0.316791	0.140718	-2.25125	0.0243694	0.552626
ENSG00000065361.15	ERBB3	270.093	276.314	377.253	292.385	188.268	216.246	138.828	117.299	47.9729	71.8579	222.477	138.956	695.978	841.427	ENSG00000065361	12	56076799	56103505	26706			0.0265255	0.422386	0.0627991	0.949926	0.983805		-0.0649086	0.422167	-0.153751	0.877806	0.965611		0.0973356	0.422083	0.230608	0.81762	0.982619		-0.101867	0.421876	-0.241461	0.809198	0.983677
ENSG00000065413.19	ANKRD44	381.351	374.939	351.265	389.097	381.28	410.173	392.154	469.196	334.668	323.36	308.949	333.866	463.986	429.965	ENSG00000065413	2	196967017	197311173	344156			0.0472971	0.116956	0.404399	0.685919	0.880121		0.133897	0.116657	1.14779	0.251057	0.690593		-0.0878421	0.117592	-0.747006	0.45506	0.922398		0.0195565	0.116429	0.167969	0.866608	0.989975
ENSG00000065427.14	KARS	8058.9	7630.39	7938.39	8624.29	7742.02	8359.41	7651.3	7000.95	8806.45	10355.6	7072.24	8344.79	6991.57	8795.78	ENSG00000065427	16	75627474	75648643	21169			0.168536	0.0916008	1.8399	0.0657831	0.324867		0.123195	0.0916243	1.34457	0.178764	0.630039		0.0578056	0.091634	0.630832	0.52815	0.941737		0.00304853	0.0916088	0.0332777	0.973453	0.996928
ENSG00000065457.10	ADAT1	587.376	571.42	591.486	570.579	596.427	606.97	576.781	579.097	536.84	549.365	546.537	583.8	625.521	570.056	ENSG00000065457	16	75596981	75623300	26319			-0.00195038	0.0751146	-0.0259654	0.979285	0.99388		0.082539	0.0748474	1.10276	0.27013	0.705466		0.0476394	0.0749863	0.635308	0.525228	0.941364		0.0593424	0.0742595	0.799122	0.424219	0.916997
ENSG00000065485.19	PDIA5	691.358	714.8	700.984	692.047	679.255	669.701	658.361	532.6	542.551	601.52	916.771	807.621	741.518	826.449	ENSG00000065485	3	123067062	123225227	158165			-0.0464964	0.106139	-0.438071	0.661335	0.868921		-0.10693	0.106289	-1.00603	0.3144	0.735334		-0.0355052	0.106157	-0.334459	0.738033	0.974234		-0.075135	0.105792	-0.710212	0.477573	0.925896
ENSG00000065491.8	TBC1D22B	739.056	713.732	738.786	719.2	796.319	727.244	771.427	751.347	799.548	788.118	648.12	715.295	635.832	622.039	ENSG00000065491	6	37257772	37332970	75198			0.013963	0.0824467	0.169358	0.865515	0.956387		0.0280638	0.0825064	0.340141	0.73375	0.923612		0.0609885	0.0823744	0.740382	0.459068	0.924304		0.160931	0.0816337	1.97138	0.0486803	0.645108
ENSG00000065518.7	NDUFB4	2149.09	2112.75	2220.71	2231.58	2117.99	2062.42	2178.32	2208.6	2193.05	2464.03	1977.94	2134.69	2101.68	2118.99	ENSG00000065518	3	120596309	120602500	6191			0.076052	0.0731936	1.03905	0.29878	0.631789		-0.0403133	0.0733745	-0.549419	0.582718	0.867969		0.0695347	0.073227	0.949577	0.342327	0.898488		-0.00380094	0.0731259	-0.051978	0.958546	0.996723
ENSG00000065526.10	SPEN	4136.26	3984.5	3927.19	4314.42	4404.28	4050.91	4103.31	4081.16	4665.94	4689.3	3800.57	4367.31	3368.19	4119.91	ENSG00000065526	1	15847864	15940460	92596			0.122553	0.0716481	1.71048	0.0871776	0.367487		0.0290963	0.0717266	0.405656	0.684996	0.907295		-0.0199849	0.0717518	-0.278529	0.780607	0.97775		0.152824	0.0715515	2.13586	0.0326908	0.586162
ENSG00000065534.18	MYLK	195.776	207.555	182.352	177.967	218.537	192.468	274.794	222.974	103.941	105.469	203.167	146.416	248.318	237.009	ENSG00000065534	3	123610049	123884331	274282			-0.215576	0.157218	-1.37119	0.170316	0.493245		-0.0892267	0.156307	-0.570842	0.568107	0.862858		-0.159277	0.156894	-1.01519	0.310015	0.885665		0.0607352	0.154477	0.393167	0.694196	0.96935
ENSG00000065548.17	ZC3H15	2425.23	2390.13	2371.31	2568.6	2283.65	2512.44	2504.63	2388.25	2747.02	3038.89	1984.66	2161.74	2324.22	2685.52	ENSG00000065548	2	186486156	186509363	23207			0.102675	0.0774319	1.32601	0.184838	0.51132		0.0712588	0.0775069	0.919387	0.357893	0.763586		-0.00541922	0.0775569	-0.0698742	0.944294	0.994981		-0.0669258	0.0774633	-0.863968	0.387605	0.906508
ENSG00000065559.14	MAP2K4	1635.79	1612.5	1613.17	1570.7	1682.72	1699.85	1863.45	1683.4	1538.56	1525.24	1634.57	1549.03	1413.44	1525.14	ENSG00000065559	17	12020824	12143830	123006			-0.032285	0.0761698	-0.423856	0.671671	0.874016		0.080498	0.076037	1.05867	0.289751	0.720014		0.00880968	0.0761388	0.115705	0.907886	0.990991		0.0661725	0.075817	0.872793	0.382776	0.905097
ENSG00000065600.12	PACC1	1155.34	1097.07	1158.89	1170.12	1215.43	1135.17	1245.16	1274.44	1160.49	1342.12	1118.26	1172.26	864.388	891.648	ENSG00000065600	1	212363931	212414901	50970			0.0894962	0.0675779	1.32434	0.185389	0.511684		0.0495001	0.0677557	0.730567	0.465044	0.816613		0.0869496	0.0676424	1.28543	0.198642	0.835132		0.146426	0.0671422	2.18084	0.0291956	0.574573
ENSG00000065609.14	SNAP91	2764.37	3041.36	2090.96	2340.87	3304.51	3044.13	2865.3	2209.66	2970.89	2170.8	3362.33	2833.2	2966.93	2149.82	ENSG00000065609	6	83552880	83709691	156811			-0.385118	0.080773	-4.76791	1.8615e-06	0.000662848		-0.0100088	0.0804615	-0.124393	0.901004	0.972401		-0.546445	0.0809641	-6.74923	1.48631e-11	6.4941e-09		0.118605	0.0802546	1.47787	0.139444	0.767744
ENSG00000065613.13	SLK	2109.53	2071.1	2068.86	2157.8	2146.4	2103.47	2026.61	2102.93	1740.73	1697.93	2047.62	2158.94	2469.43	2671.42	ENSG00000065613	10	103967201	104029233	62032			0.0538412	0.10909	0.493549	0.621625	0.849917		0.0240317	0.10911	0.220252	0.825675	0.951777		-0.0043541	0.109148	-0.0398917	0.968179	0.99572		0.0578716	0.108957	0.531144	0.595319	0.953941
ENSG00000065615.13	CYB5R4	280.979	296.734	259.11	252.314	303.924	292.815	324.887	274.754	211.309	216.733	353.444	281.641	297.294	236.128	ENSG00000065615	6	83859643	83967424	107781			-0.219709	0.157993	-1.39062	0.164339	0.484567		-0.0232091	0.157123	-0.147713	0.882569	0.966805		-0.167401	0.157834	-1.06062	0.288864	0.875512		0.0291517	0.156288	0.186525	0.852033	0.988255
ENSG00000065618.18	COL17A1	29.303	69.5525	24.6336	19.5034	17.8183	15.0074	7.1561	2.11349	1.14221	2.318	214.921	40.1013	54.9909	33.4809	ENSG00000065618	10	104031286	104086002	54716			-1.51092	0.642222	-2.35264	0.0186405	NA		-1.6326	0.643519	-2.53699	0.011181	NA		-0.665407	0.621595	-1.07048	0.284402	NA		-0.892963	0.621215	-1.43745	0.150591	0.77771
ENSG00000065621.14	GSTO2	183.703	175.407	195.831	197.697	171.047	178.535	168.884	208.179	233.011	221.369	115.856	159.472	183.876	201.766	ENSG00000065621	10	104268873	104304945	36072			0.194672	0.126641	1.5372	0.124245	0.432002		0.0465243	0.128041	0.363355	0.71634	0.91868		0.1794	0.126897	1.41374	0.157438	0.804641		-0.0263588	0.127207	-0.207211	0.835845	0.985963
ENSG00000065665.20	SEC61A2	2139.18	2169.63	2112.47	2158.14	2090.33	2165.35	2317.14	2237.13	2429.48	2513.87	1938.48	2001.33	1993.42	1880.21	ENSG00000065665	10	12129637	12169961	40324			-0.00947613	0.0656167	-0.144416	0.885172	0.96439		0.000667685	0.0656525	0.01017	0.991886	0.997687		-0.0360826	0.0656813	-0.549359	0.582759	0.951163		-0.0495456	0.0654887	-0.756553	0.449318	0.918431
ENSG00000065675.14	PRKCQ	116.104	104.704	120.198	102.475	127.785	125.357	180.334	153.228	70.8171	83.4478	104.942	105.382	62.724	67.8428	ENSG00000065675	10	6427143	6580301	153158			0.0174344	0.192055	0.0907781	0.927669	0.977128		0.267711	0.189831	1.41026	0.158462	0.610245		0.268805	0.18999	1.41484	0.157115	0.804641		0.319656	0.188099	1.69941	0.0892426	0.706552
ENSG00000065717.14	TLE2	305.086	349.541	359.766	245.78	343.266	227.079	340.63	266.3	541.408	347.699	377.79	302.158	138.336	66.9617	ENSG00000065717	19	2997638	3047635	49997			-0.559932	0.162812	-3.43913	0.000583587	0.0372189		-0.586116	0.163297	-3.58926	0.000331622	0.0624126		0.0031785	0.160471	0.0198073	0.984197	0.998522		0.0324676	0.159766	0.203219	0.838964	0.986405
ENSG00000065802.11	ASB1	2457.38	2387.95	2473.4	2473.46	2370.67	2581.39	2840.97	2639.75	2673.92	2568.34	1784.85	2188.78	2252.05	2496.97	ENSG00000065802	2	238426742	238452250	25508			0.0689176	0.100676	0.684548	0.493629	0.778475		0.113657	0.100673	1.12897	0.258909	0.696322		0.0680865	0.100689	0.676205	0.49891	0.932632		0.00535952	0.100619	0.0532655	0.95752	0.996723
ENSG00000065809.13	FAM107B	1255.52	1147.01	1245.1	1368.78	1228.47	1288.23	1321.02	1484.73	1088.53	1256.35	1194.66	1293.5	983.821	1440.56	ENSG00000065809	10	14518557	14774897	256340			0.26531	0.112494	2.35843	0.0183526	0.187112		0.168443	0.11264	1.49541	0.134807	0.586509		0.12828	0.11269	1.13834	0.254977	0.863453		0.0914494	0.112516	0.81277	0.41635	0.916934
ENSG00000065833.8	ME1	149.85	148.992	148.233	141.837	149.811	160.376	153.14	119.412	132.497	164.578	140.202	105.382	170.128	177.977	ENSG00000065833	6	83210389	83431071	220682			-0.0925876	0.156316	-0.59231	0.553643	0.813225		0.0945279	0.155044	0.609683	0.542072	0.85338		-0.0279801	0.155915	-0.179457	0.857579	0.987584		-0.0168556	0.154557	-0.109058	0.913157	0.991076
ENSG00000065882.15	TBC1D1	1116.93	1135.43	1062.5	1120.62	1189.22	1076.9	1240.87	1312.48	758.429	702.353	1467.51	1351.32	1074.9	1116.32	ENSG00000065882	4	37891087	38139175	248088			-0.0246123	0.121369	-0.20279	0.839299	0.944391		-0.118083	0.121443	-0.972332	0.330886	0.746792		-0.0839232	0.121472	-0.690884	0.489638	0.931579		0.0587185	0.120994	0.485302	0.627462	0.959358
ENSG00000065883.15	CDK13	1745.3	1645.88	1779.43	1758.62	1801.74	1740.82	1511.37	1689.74	1834.39	1843.97	1566.57	1535.97	1671.21	1964.8	ENSG00000065883	7	39949646	40099580	149934			0.09374	0.0641479	1.46131	0.14393	0.458439		0.0799928	0.0642237	1.24553	0.212936	0.662562		0.115257	0.0641443	1.79684	0.0723602	0.678949		0.130173	0.0638702	2.03808	0.0415418	0.625556
ENSG00000065911.11	MTHFD2	3903.27	3366.78	4086.13	4154.51	3579.31	4329.6	3137.23	3547.5	2967.47	3840.92	2468.23	2574.87	4894.19	6654.76	ENSG00000065911	2	74198562	74217565	19003			0.267589	0.113321	2.36133	0.0182096	0.186594		0.395803	0.113283	3.49392	0.000475989	0.0739183		0.260962	0.113326	2.30275	0.0212931	0.438442		0.0946395	0.113332	0.835068	0.40368	0.912665
ENSG00000065923.9	SLC9A7	1265.71	1237.07	1256.06	1189.95	1305.16	1340.29	1479.88	1230.05	1193.61	1079.03	1081.32	1124.7	1193.47	1326.02	ENSG00000065923	X	46599252	46759172	159920			-0.046657	0.113569	-0.410826	0.6812	0.878303		0.110472	0.11339	0.974261	0.329927	0.746792		0.0201706	0.113507	0.177704	0.858956	0.987771		0.0817564	0.113219	0.722108	0.470228	0.924198
ENSG00000065970.8	FOXJ2	1073.62	1027.23	1055.49	1065.24	1122.13	1098	1069.12	1202.58	1098.81	1068.6	1026.75	995.071	914.223	994.734	ENSG00000065970	12	8032703	8055503	22800			0.0520298	0.0741647	0.701543	0.482964	0.77056		0.0968615	0.0741154	1.3069	0.191246	0.64272		0.0411004	0.0742378	0.553632	0.579831	0.951163		0.130941	0.0736696	1.77741	0.0755014	0.685389
ENSG00000065978.18	YBX1	45684.9	43442.3	46323	47984.2	46993.8	43681.5	37163	42720	50540.6	54488	48164.9	52495.4	37900.7	42233.5	ENSG00000065978	1	42682427	42702349	19922			0.146224	0.0901825	1.62143	0.104926	0.398125		0.0141353	0.0901903	0.156728	0.875459	0.964935		0.105245	0.0901854	1.16698	0.243217	0.857884		0.115418	0.0901781	1.27989	0.200583	0.817948
ENSG00000065989.15	PDE4A	1230.2	1289.38	1261.02	1146.22	1270.14	1184.22	1499.92	1441.4	1306.69	1150.88	1205.57	1077.14	1145.36	915.437	ENSG00000065989	19	10416773	10469631	52858			-0.180224	0.0766634	-2.35085	0.0187306	0.188653		-0.128982	0.076611	-1.6836	0.0922591	0.536891		-0.0376937	0.0764216	-0.493234	0.621848	0.956672		-0.01471	0.0760654	-0.193386	0.846656	0.987765
ENSG00000066027.11	PPP2R5A	484.614	449.986	521.7	534.507	467.715	449.16	515.239	545.281	509.427	552.842	392.062	530.642	383.218	509.262	ENSG00000066027	1	212285537	212361863	76326			0.263072	0.116951	2.24942	0.0244857	0.212226		0.00328304	0.117883	0.0278499	0.977782	0.994098		0.232104	0.117102	1.98207	0.0474719	0.606186		0.0590984	0.117117	0.50461	0.613833	0.95869
ENSG00000066032.18	CTNNA2	2176.49	2782.77	1537.61	1756.4	2585.74	2219.91	1545.72	939.448	2055.98	1361.82	3884.52	2312.82	3644.86	2411.5	ENSG00000066032	2	79185231	80648861	1463630			-0.663815	0.153703	-4.31881	1.56876e-05	0.0035751		-0.313247	0.153455	-2.04129	0.0412219	0.419702		-0.907687	0.153934	-5.89658	3.71113e-09	1.1268e-06		-0.0532923	0.153227	-0.3478	0.72799	0.97313
ENSG00000066044.14	ELAVL1	3347.34	3352.17	3238.46	3379.8	3333.67	3432.59	3416.32	3173.41	3810.42	3731.97	3232.21	3246.34	2949.75	3367.47	ENSG00000066044	19	7958579	8005659	47080			0.0167415	0.0854629	0.195892	0.844695	0.947091		0.0313911	0.0854812	0.367228	0.713449	0.917995		-0.0436779	0.0855171	-0.510751	0.609525	0.952776		-0.0114879	0.085396	-0.134525	0.892988	0.990707
ENSG00000066056.13	TIE1	173.694	140.029	128.872	258.584	117.769	223.217	91.598	86.6532	73.1016	164.578	29.3837	44.7642	366.033	738.341	ENSG00000066056	1	43300993	43323108	22115			0.69976	0.235223	2.97488	0.00293104	0.0802556		0.592447	0.236303	2.50715	0.0121708	0.282759		-0.0619629	0.240966	-0.257144	0.797068	0.980792		-0.198652	0.24099	-0.824314	0.409761	0.914564
ENSG00000066084.12	DIP2B	2706.44	2592.91	2594.63	2824.82	2734.32	2785.51	2869.59	2995.88	2785.85	2581.09	2349.86	2658.81	2366.33	3063.5	ENSG00000066084	12	50504985	50748667	243682			0.128327	0.0831543	1.54324	0.122773	0.429833		0.102948	0.0831913	1.23748	0.215909	0.664085		0.000449573	0.0832737	0.00539874	0.995692	0.999825		0.0813346	0.0830732	0.979072	0.327544	0.884253
ENSG00000066117.14	SMARCD1	4718.9	4916.05	4683	4758.74	4634.23	4602.49	4767.39	4381.27	4905.8	4852.72	5462.85	5229.95	4528.16	4571.02	ENSG00000066117	12	50084972	50100712	15740			-0.0471993	0.06327	-0.745998	0.455669	0.754314		-0.0938659	0.0633134	-1.48256	0.138191	0.591058		-0.0679194	0.0632957	-1.07305	0.28325	0.873262		-0.0822851	0.0632014	-1.30195	0.192933	0.813564
ENSG00000066135.12	KDM4A	1180.96	1166.69	1178.39	1168.78	1219.83	1171.12	1163.58	1130.72	1242.73	1199.56	1289.52	1281.38	970.933	1063.46	ENSG00000066135	1	43650158	43705515	55357			0.00714422	0.0718821	0.0993881	0.92083	0.97442		0.00340483	0.0719489	0.0473229	0.962256	0.989913		0.0210345	0.0719038	0.292537	0.769876	0.975614		0.0645388	0.0714639	0.903097	0.366475	0.895743
ENSG00000066136.20	NFYC	1515.12	1489	1512.29	1619.48	1406.67	1548.16	1614.42	1674.94	1515.72	1706.04	1470.86	1705.7	1355.01	1391.22	ENSG00000066136	1	40691648	40771603	79955			0.1199	0.0622657	1.92561	0.0541528	0.300523		0.0583783	0.0624288	0.935117	0.349728	0.758619		0.021649	0.0624922	0.346428	0.729021	0.971641		-0.0790949	0.0623534	-1.26849	0.204621	0.818554
ENSG00000066185.12	ZMYND12	95.8529	102.325	86.4883	104.92	89.7607	95.77	153.14	124.696	63.9639	57.9499	84.7929	80.2025	107.404	156.831	ENSG00000066185	1	42430329	42456267	25938			0.0471219	0.227437	0.207187	0.835864	0.943306		-0.0280032	0.228007	-0.122817	0.902252	0.97254		-0.181039	0.229497	-0.788851	0.430199	0.915533		-0.180035	0.227848	-0.790154	0.429438	0.916997
ENSG00000066230.11	SLC9A3	1619.65	1827.96	1681.74	1575.47	1656.24	1356.85	1206.52	1477.33	2282.14	1884.53	2872.89	2342.66	950.311	597.369	ENSG00000066230	5	470458	524332	53874			-0.243611	0.138618	-1.75742	0.0788456	0.349204		-0.408228	0.138843	-2.94021	0.0032799	0.159795		-0.0739937	0.138508	-0.534219	0.59319	0.952144		-0.103824	0.13838	-0.750276	0.453088	0.920417
ENSG00000066248.14	NGEF	456.155	424.027	514.795	446.393	470.378	425.18	850.144	806.298	469.449	465.917	212.402	297.495	164.113	215.863	ENSG00000066248	2	232878686	233013272	134586			0.175275	0.124872	1.40364	0.160427	0.479878		0.0723302	0.125486	0.576402	0.564344	0.862157		0.401195	0.124141	3.23177	0.00123026	0.0740998		0.192292	0.124307	1.54691	0.121885	0.748213
ENSG00000066279.17	ASPM	292.72	353.993	254.011	248.305	329.555	277.738	393.585	307.513	185.038	113.582	639.725	468.159	197.623	103.967	ENSG00000066279	1	197084128	197146694	62566			-0.594617	0.390397	-1.52311	0.127732	0.436773		-0.618241	0.3903	-1.58401	0.11319	0.567183		-0.197795	0.389554	-0.507747	0.611631	0.953523		-0.0976592	0.388944	-0.251088	0.801746	0.982651
ENSG00000066322.14	ELOVL1	447.287	439.941	428.427	424.762	419.165	524.142	435.091	440.663	456.885	421.875	367.716	293.765	500.073	542.742	ENSG00000066322	1	43363397	43368074	4677			-0.0687146	0.103121	-0.666348	0.505189	0.785043		0.239228	0.102043	2.34439	0.0190582	0.326076		-0.0370722	0.103049	-0.359752	0.719033	0.969889		-0.0687591	0.102512	-0.670742	0.502385	0.933276
ENSG00000066379.14	ZNRD1	481.946	464.796	474.07	533.02	446.267	491.579	456.559	532.6	509.427	628.177	456.707	469.092	436.49	502.213	ENSG00000066379	6	30058899	30064909	6010			0.189415	0.110691	1.71121	0.0870425	0.367431		0.0655015	0.11124	0.58883	0.555975	0.859043		0.0270517	0.111301	0.24305	0.807967	0.981703		-0.0783643	0.111109	-0.705292	0.480629	0.926461
ENSG00000066382.16	MPPED2	543.343	550.287	466.901	494.43	634.584	570.513	559.607	529.43	608.799	534.298	661.553	595.923	371.188	318.068	ENSG00000066382	11	30384493	30586872	202379			-0.162205	0.13072	-1.24085	0.21466	0.546955		-0.0115596	0.130387	-0.0886561	0.929355	0.979619		-0.256506	0.131119	-1.95629	0.0504314	0.611463		0.173727	0.12952	1.34132	0.179818	0.801173
ENSG00000066422.4	ZBTB11	1108.26	1073.8	1105.26	1108.09	1077.72	1176.44	1153.56	1009.19	1230.16	1311.99	928.525	895.284	982.962	1215.88	ENSG00000066422	3	101648889	101677495	28606			0.0458605	0.108573	0.422393	0.672738	0.874264		0.131025	0.108516	1.20743	0.227268	0.67122		0.0428042	0.108612	0.394102	0.693506	0.967405		0.0110532	0.108424	0.101945	0.918801	0.991822
ENSG00000066427.22	ATXN3	912.78	919.533	894.945	915.328	806.996	1027.1	905.962	768.255	991.44	930.675	715.283	865.441	1065.45	1096.94	ENSG00000066427	14	92044496	92106625	62129			9.43638e-05	0.124418	0.000758439	0.999395	0.999697		0.15532	0.124238	1.25018	0.211234	0.660663		-0.01407	0.124468	-0.113041	0.909998	0.991267		-0.196353	0.124505	-1.57707	0.11478	0.742629
ENSG00000066455.12	GOLGA5	2627.81	2411.15	2605.46	2877.83	2349.99	2894.63	2798.03	2285.74	2825.83	3517.56	1522.08	2033.04	2498.65	3674.97	ENSG00000066455	14	92794231	92839963	45732			0.247408	0.151852	1.62927	0.103256	0.395577		0.243223	0.151884	1.60138	0.109293	0.559671		0.15669	0.1519	1.03154	0.302288	0.881361		-0.0538175	0.151933	-0.354218	0.723175	0.97313
ENSG00000066468.22	FGFR2	1886.64	1896.1	2007.85	1831.21	2164.11	1533.92	1570.05	1985.63	1842.39	1390.8	2254.15	2143.09	1917.81	1805.32	ENSG00000066468	10	121478334	121598458	120124			-0.0503954	0.138658	-0.363451	0.716268	0.894368		-0.313303	0.138875	-2.25601	0.0240699	0.351666		0.101721	0.138568	0.73409	0.462894	0.926775		0.184176	0.138406	1.3307	0.183289	0.804445
ENSG00000066557.5	LRRC40	1570.87	1526.68	1565.17	1596.94	1586.74	1578.84	1600.1	1651.7	1449.47	1642.3	1574.97	1552.76	1482.18	1541	ENSG00000066557	1	70144805	70205620	60815			0.0663615	0.0932044	0.711999	0.476465	0.767892		0.0410118	0.0932616	0.43975	0.660119	0.899218		0.0384795	0.0932656	0.41258	0.679915	0.964638		0.0559876	0.0930361	0.601783	0.547319	0.944113
ENSG00000066583.11	ISOC1	560.619	515.824	572.803	619.937	560.062	534.466	576.781	590.721	499.147	664.106	507.918	562.35	479.452	662.569	ENSG00000066583	5	129094751	129114028	19277			0.268701	0.0896082	2.99862	0.00271202	0.0767293		0.0523889	0.0904754	0.57904	0.562562	0.861347		0.153509	0.0900714	1.7043	0.0883247	0.721454		0.118281	0.0896143	1.31989	0.186872	0.811272
ENSG00000066629.16	EML1	1601.15	1477.02	1614.05	1572.29	1657.6	1684.8	1133.53	1311.42	1213.03	1397.75	2050.14	1869.84	1511.39	1710.17	ENSG00000066629	14	99737693	99942060	204367			0.118556	0.121825	0.973167	0.33047	0.659706		0.151638	0.12179	1.24508	0.213103	0.662562		0.152737	0.121814	1.25385	0.209896	0.842378		0.176328	0.121618	1.44985	0.147101	0.774891
ENSG00000066651.18	TRMT11	1096.45	1063.54	1121.66	1178.44	998.996	1119.61	1129.23	1019.76	1279.28	1480.04	878.153	1001.6	967.496	1212.36	ENSG00000066651	6	125986430	126039276	52846			0.147618	0.0922577	1.60006	0.109585	0.406345		0.0640302	0.0925051	0.692181	0.488824	0.828926		0.0814463	0.0924139	0.881321	0.378144	0.90494		-0.10352	0.0924708	-1.11949	0.262931	0.853675
ENSG00000066654.13	THUMPD1	1683.11	1627.92	1687.48	1775.34	1613.36	1711.46	1704.58	1597.8	1777.28	2018.97	1275.25	1418.47	1754.55	2066.12	ENSG00000066654	16	20702816	20742084	39268			0.122468	0.088449	1.38461	0.166171	0.487065		0.0660898	0.0885792	0.74611	0.455601	0.813464		0.0532041	0.0885552	0.600802	0.547972	0.947051		-0.0173518	0.0884552	-0.196165	0.844481	0.987607
ENSG00000066697.14	MSANTD3	532.844	510.653	587.005	503.684	579.617	483.261	516.67	474.479	507.142	515.754	559.969	554.89	458.83	469.613	ENSG00000066697	9	100427156	100451711	24555			-0.0175819	0.0921768	-0.190741	0.848729	0.948445		-0.0892618	0.0925878	-0.964077	0.335007	0.747917		0.19709	0.0914823	2.1544	0.0312088	0.516161		0.178493	0.0909827	1.96183	0.049782	0.645108
ENSG00000066735.14	KIF26A	2271.41	2337.66	2483.04	2122.66	2397.11	2016.59	2782.29	2832.08	2346.1	2007.38	2270.94	2009.73	1951.32	1641.44	ENSG00000066735	14	104138723	104180894	42171			-0.158943	0.0812697	-1.95575	0.0504952	0.291465		-0.240321	0.0813779	-2.95314	0.00314554	0.157304		0.0715522	0.0810559	0.882751	0.377371	0.90494		0.0162467	0.0809441	0.200715	0.840922	0.986886
ENSG00000066739.11	ATG2B	1099.54	1166.51	1066.31	1022.12	1110.03	1132.72	1200.79	1155.02	1298.69	1023.39	1080.48	923.262	1086.07	986.804	ENSG00000066739	14	96279202	96363870	84668			-0.19354	0.0867034	-2.23221	0.0256014	0.215892		-0.0441686	0.0864569	-0.510873	0.60944	0.879102		-0.133566	0.0866208	-1.54197	0.123081	0.779796		-0.0684113	0.0861814	-0.793806	0.427308	0.916997
ENSG00000066777.8	ARFGEF1	1728.93	1720.5	1596.17	1688.8	1881.14	1758.03	1509.94	1616.82	1510	1434.84	2022.44	1889.42	1839.62	1814.13	ENSG00000066777	8	67173511	67343677	170166			-0.0227095	0.0985353	-0.230471	0.817726	0.9352		0.0144798	0.0984971	0.147007	0.883126	0.966866		-0.096192	0.098642	-0.975163	0.329479	0.891978		0.128162	0.0982174	1.30489	0.191932	0.813564
ENSG00000066827.15	ZFAT	202.256	200.014	214.929	195.335	219.438	181.562	187.49	203.952	211.309	194.712	219.958	212.63	181.298	170.048	ENSG00000066827	8	134477788	134713049	235261			-0.038514	0.109751	-0.350921	0.725648	0.898125		-0.148718	0.110929	-1.34066	0.18003	0.631583		0.101716	0.108789	0.934983	0.349797	0.900369		0.132474	0.107286	1.23478	0.216912	0.824896
ENSG00000066855.15	MTFR1	766.372	766.095	782.493	783	759.284	740.989	591.094	575.927	825.819	822.888	828.62	751.666	818.849	981.518	ENSG00000066855	8	65644734	65771261	126527			0.0216279	0.0925487	0.233692	0.815224	0.934414		-0.04395	0.0928074	-0.473562	0.635813	0.890219		0.0337387	0.0925698	0.364468	0.715508	0.969389		-0.0166962	0.0922873	-0.180916	0.856434	0.988255
ENSG00000066923.17	STAG3	1614.07	1726.22	1578.96	1481.28	1830.83	1453.04	1887.78	1668.6	1753.3	1480.04	2031.67	1790.57	1232.14	985.923	ENSG00000066923	7	100177563	100221488	43925			-0.22971	0.0999843	-2.29746	0.0215923	0.200901		-0.260455	0.100045	-2.60339	0.00923082	0.250308		-0.105459	0.099867	-1.05599	0.290972	0.876572		0.0836145	0.0994748	0.840559	0.400595	0.911678
ENSG00000066926.10	FECH	723.799	691.73	799.304	717.944	720.43	689.588	551.019	573.814	603.088	704.671	804.274	771.25	808.538	822.043	ENSG00000066926	18	57548283	57586772	38489			0.0591792	0.102114	0.579539	0.562226	0.816168		-0.00816226	0.102322	-0.0797707	0.93642	0.981871		0.215721	0.101786	2.11936	0.0340599	0.534791		0.0663367	0.101718	0.652164	0.514296	0.937512
ENSG00000066933.15	MYO9A	1407.06	1442.27	1237.3	1303.43	1582	1470.29	1348.21	1175.1	1383.22	1103.37	1454.07	1330.8	1583.57	1604.44	ENSG00000066933	15	71822289	72118577	296288			-0.155535	0.0961484	-1.61766	0.105737	0.399658		0.0160296	0.095914	0.167124	0.867272	0.963312		-0.225044	0.0962801	-2.33738	0.0194192	0.418623		0.11687	0.0955871	1.22266	0.22146	0.828765
ENSG00000067048.16	DDX3Y	3508.58	3711.83	3494.59	3450.31	3277.01	3609.14	3764.11	3313.96	4164.5	3736.61	2958.52	2980.55	3960.2	3770.12	ENSG00000067048	Y	12904108	12920478	16370			-0.100169	0.0810432	-1.236	0.216459	0.549178		-0.0447179	0.0810362	-0.551827	0.581067	0.867737		-0.0754941	0.0810386	-0.931581	0.351553	0.900775		-0.176835	0.081003	-2.18307	0.0290309	0.574573
ENSG00000067057.16	PFKP	4190.23	4023.66	4355.13	3950.25	4359.19	4262.94	4546.98	4853.64	3960.05	4055.33	3599.92	3545.7	3987.7	3346.32	ENSG00000067057	10	3066333	3137712	71379			-0.0365328	0.0713855	-0.511767	0.608814	0.841829		0.0845705	0.0713249	1.18571	0.235738	0.67808		0.110589	0.0713057	1.55091	0.120924	0.775869		0.109578	0.0712088	1.53883	0.123846	0.750151
ENSG00000067064.11	IDI1	8425.14	8089.95	8168.05	8479.05	8082.19	9306.46	10261.8	8377.89	11002.9	12327.1	4075.1	5094.73	7019.93	8116.47	ENSG00000067064	10	1039152	1049170	10018			0.0944349	0.163338	0.578158	0.563158	0.816828		0.179647	0.163339	1.09984	0.271401	0.706685		0.076872	0.163343	0.470617	0.637914	0.959092		-0.00534026	0.163337	-0.0326947	0.973918	0.996928
ENSG00000067082.14	KLF6	1878.27	1887.97	1923.2	1975.34	1792.58	1812.23	2337.18	2093.42	1980.6	2235.71	1539.71	1729.02	1694.41	1843.21	ENSG00000067082	10	3775996	3785281	9285			0.0770063	0.0739191	1.04176	0.297521	0.630609		-0.0585849	0.0741491	-0.790096	0.429472	0.798732		0.0360716	0.073994	0.487494	0.625909	0.958008		-0.0662589	0.073917	-0.896396	0.370041	0.897613
ENSG00000067113.16	PLPP1	675.176	642.804	686.731	676.166	680.212	689.968	606.837	574.87	641.923	666.424	581.797	747.935	740.658	715.433	ENSG00000067113	5	55424854	55535050	110196			0.0727582	0.0863041	0.843045	0.399204	0.714559		0.101006	0.0863009	1.1704	0.241841	0.684278		0.0942173	0.0863033	1.0917	0.274965	0.871918		0.0800723	0.0858408	0.932801	0.350923	0.893201
ENSG00000067141.16	NEO1	4419	4463.73	3846.16	4441.39	4825.38	4518.36	4675.79	4769.1	4153.08	3844.4	4659.41	4551.96	4366.62	4600.09	ENSG00000067141	15	73051710	73305206	253496			-0.0090873	0.0797698	-0.113919	0.909302	0.97038		0.0115894	0.0797633	0.145297	0.884476	0.967357		-0.212334	0.079893	-2.65773	0.00786682	0.261945		0.107815	0.0796371	1.35383	0.175791	0.801173
ENSG00000067167.7	TRAM1	3032.71	2786.24	3009.29	3304.34	2895.09	3168.62	2762.25	2540.42	3217.61	3849.03	2260.03	2624.3	2905.07	4203.61	ENSG00000067167	8	70573442	70608387	34945			0.226519	0.101668	2.22802	0.0258792	0.21704		0.170508	0.101733	1.67604	0.0937312	0.538264		0.119303	0.101742	1.17261	0.240954	0.856954		0.0351048	0.101703	0.345169	0.729967	0.973366
ENSG00000067177.14	PHKA1	294.819	318.945	306.793	270.97	270.367	307.018	297.694	336.045	285.553	217.892	329.937	294.698	362.596	235.247	ENSG00000067177	X	72578814	72714319	135505			-0.264298	0.146875	-1.79947	0.0719442	0.335627		-0.0858219	0.146098	-0.587427	0.556917	0.859165		-0.072469	0.146108	-0.495994	0.619898	0.956425		-0.281077	0.146196	-1.9226	0.0545307	0.656194
ENSG00000067182.7	TNFRSF1A	1329.11	1233.33	1400.42	1447.7	1248.06	1316.03	1086.3	1305.08	1088.53	1387.32	1229.92	1301.89	1528.57	1796.51	ENSG00000067182	12	6328757	6342114	13357			0.231523	0.0831678	2.7838	0.00537258	0.103643		0.1025	0.0834014	1.22899	0.219074	0.66739		0.174552	0.08328	2.09597	0.0360852	0.54679		0.0213256	0.0832473	0.256172	0.797818	0.982068
ENSG00000067191.15	CACNB1	2878.2	3045.37	3003.5	2649.85	2870.02	2822.28	3313.27	3045.54	3433.49	3022.67	2816.64	2724.09	2618.08	1807.09	ENSG00000067191	17	39173456	39197703	24247			-0.216251	0.0844398	-2.56101	0.010437	0.143399		-0.109042	0.0843836	-1.29222	0.196282	0.647358		-0.0265521	0.0843118	-0.314928	0.752816	0.975053		-0.0794608	0.0842295	-0.943384	0.345485	0.890413
ENSG00000067208.14	EVI5	525.983	509.084	497.68	550.237	537.221	535.694	520.964	489.274	592.808	606.156	376.951	378.631	545.613	726.887	ENSG00000067208	1	92508696	92792404	283708			0.102167	0.123087	0.830035	0.406519	0.720059		0.0725991	0.123287	0.588862	0.555954	0.859043		-0.00299991	0.123432	-0.024304	0.98061	0.997887		0.085593	0.122759	0.697245	0.48565	0.927929
ENSG00000067221.13	STOML1	1138.92	1082.65	1126.07	1201.57	1115.5	1168.83	1133.53	1077.88	1070.25	1382.68	1016.68	1106.05	1110.13	1239.67	ENSG00000067221	15	73978923	73994622	15699			0.148655	0.0908443	1.63637	0.101761	0.393338		0.110348	0.0909582	1.21317	0.225066	0.670902		0.0590801	0.0910343	0.648987	0.516347	0.938262		0.0425395	0.0907727	0.468638	0.639328	0.961218
ENSG00000067225.17	PKM	19368.9	19240.1	18910.6	19333.8	19314.7	20045.2	20463.6	19677.7	18963	20064.6	18204.5	17678.1	19329.3	19914.9	ENSG00000067225	15	72199029	72231822	32793			0.00647256	0.0565656	0.114426	0.9089	0.97038		0.0590858	0.0565617	1.04463	0.296196	0.725336		-0.0232526	0.0565737	-0.411015	0.681062	0.964795		0.00388111	0.0565421	0.0686411	0.945275	0.99409
ENSG00000067248.9	DHX29	1080.58	1065.82	1069.87	1076.76	1039.54	1150.88	927.43	840.114	1488.3	1579.71	869.757	860.778	977.807	1026.45	ENSG00000067248	5	55256245	55307722	51477			0.00535876	0.0661949	0.0809542	0.935478	0.980192		0.109722	0.0660754	1.66056	0.0968014	0.542488		0.00504352	0.066262	0.0761147	0.939328	0.994981		-0.0318082	0.0659657	-0.482193	0.629669	0.959542
ENSG00000067334.13	DNTTIP2	1992.07	1809.95	2025.63	2118.89	1901.41	2104.47	1827.67	1777.45	2029.71	2550.95	1590.92	1769.12	1791.5	2378.02	ENSG00000067334	1	93866283	93879918	13635			0.214814	0.0979496	2.19311	0.0282997	0.226495		0.200547	0.09801	2.04618	0.0407382	0.418648		0.162159	0.0980186	1.65437	0.0980532	0.73618		0.0566847	0.097973	0.578575	0.562876	0.946783
ENSG00000067365.14	METTL22	1154.81	1372.2	1219.25	1034.61	1028.17	1119.8	1293.82	1367.43	1480.31	1023.39	1266.02	1012.79	1448.67	734.817	ENSG00000067365	16	8621683	8649654	27971			-0.415091	0.161308	-2.57328	0.0100739	0.141019		-0.309772	0.161225	-1.92137	0.0546852	0.451048		-0.176002	0.161082	-1.09263	0.274558	0.871864		-0.42385	0.161157	-2.63004	0.00853753	0.420979
ENSG00000067369.13	TP53BP1	5502.69	5342.79	5294.45	5366.42	5508.62	6001.16	4937.71	5286.9	5336.41	5054.39	5343.63	5278.45	5753.42	5845.94	ENSG00000067369	15	43403061	43510728	107667			0.00572337	0.0725591	0.0788787	0.937129	0.980678		0.163731	0.0724941	2.25854	0.0239118	0.351329		-0.0122618	0.0725762	-0.16895	0.865836	0.988996		0.0384215	0.0724737	0.530144	0.596012	0.954028
ENSG00000067445.20	TRO	5143.58	5642.99	4868.89	4708.79	4955.79	5541.45	5437.2	4810.31	5789.87	4980.21	4887.77	4282.44	6457.13	4762.21	ENSG00000067445	X	54920462	54931431	10969			-0.254218	0.0904691	-2.81	0.00495416	0.0996195		-0.0320445	0.0903924	-0.354505	0.72296	0.920825		-0.206215	0.0904551	-2.27975	0.0226223	0.449856		-0.18642	0.0903825	-2.06257	0.0391533	0.614031
ENSG00000067533.5	RRP15	604.909	568.893	610.593	618.053	555.779	671.227	551.019	603.402	616.794	659.47	613.699	647.216	494.059	562.126	ENSG00000067533	1	218285287	218337983	52696			0.122212	0.0698783	1.74893	0.0803033	0.351674		0.241909	0.0695015	3.48063	0.000500242	0.0739183		0.105571	0.0700428	1.50724	0.131748	0.788291		-0.0297161	0.0698866	-0.425204	0.670688	0.965415
ENSG00000067560.10	RHOA	10232.1	9907.31	10305.9	10849.8	10028.8	10068.7	10330.5	10288.5	9350.15	10491.2	9934.21	10473.9	10014.4	12145.6	ENSG00000067560	3	49359145	49412998	53853			0.129085	0.0676524	1.90805	0.0563842	0.306527		0.0223627	0.0676857	0.33039	0.741106	0.926368		0.0552384	0.0676762	0.816215	0.414377	0.911321		0.0168143	0.0676419	0.248579	0.803687	0.982732
ENSG00000067596.10	DHX8	1768.32	1717.24	1794.6	1792.42	1738.66	1798.67	1767.56	1636.9	1908.64	1964.5	1506.96	1609.65	1685.81	1958.63	ENSG00000067596	17	43483865	43544463	60598			0.0632856	0.0864852	0.73175	0.464321	0.759951		0.0673843	0.0865255	0.778779	0.43611	0.80181		0.0720032	0.0864989	0.832417	0.405174	0.909503		0.01872	0.0863734	0.216734	0.828416	0.985368
ENSG00000067601.7	PMS2P4	469.102	440.867	444.067	494.798	471.922	493.854	452.265	436.436	445.463	515.754	455.028	520.384	410.713	506.618	ENSG00000067601	7	67295608	67302907	7299			0.168407	0.10089	1.6692	0.0950771	0.381201		0.158011	0.101054	1.56362	0.117906	0.571663		0.00555041	0.101605	0.0546271	0.956436	0.994981		0.0961469	0.100635	0.9554	0.339375	0.888996
ENSG00000067606.16	PRKCZ	3354.17	3355.33	3316.43	3143.73	3568.37	3386.99	4134.79	3686.99	3384.37	3205.79	3181.83	3096.19	2720.33	2585.96	ENSG00000067606	1	2050470	2185395	134925			-0.0895204	0.0702777	-1.27381	0.202731	0.533007		0.0113018	0.0702172	0.160955	0.872129	0.964667		-0.00846255	0.0702307	-0.120496	0.90409	0.990876		0.0987842	0.0700256	1.41069	0.158337	0.783148
ENSG00000067646.11	ZFY	255.277	259.434	277.194	234.961	261.969	242.828	281.95	230.371	243.291	235.277	276.207	242.473	236.289	231.723	ENSG00000067646	Y	2935281	2982506	47225			-0.136138	0.0996359	-1.36636	0.171828	0.495378		-0.0901124	0.0994684	-0.90594	0.364967	0.767103		0.0984583	0.0981006	1.00365	0.315549	0.885685		0.0187078	0.0974891	0.191896	0.847823	0.987842
ENSG00000067704.9	IARS2	2672.67	2568.01	2810.37	2657.89	2785.08	2542.01	2299.97	2321.67	2428.34	2545.16	2931.65	2852.79	2612.07	2911.95	ENSG00000067704	1	220094102	220148041	53939			0.0514071	0.065405	0.785981	0.431878	0.737577		-0.0203533	0.0654971	-0.310751	0.75599	0.931379		0.131831	0.0653436	2.0175	0.0436434	0.595452		0.117145	0.0651847	1.79712	0.0723158	0.681078
ENSG00000067715.13	SYT1	6544.47	6916.66	5057.51	6206.93	7157.55	7383.68	6038.31	4695.13	6475.2	5345.3	7227.55	6671.73	7925.56	8115.59	ENSG00000067715	12	78863993	79452008	588015			-0.175234	0.0989793	-1.77041	0.0766592	0.345453		0.0762298	0.0989114	0.770687	0.440892	0.804264		-0.465069	0.0990853	-4.69362	2.68412e-06	0.000422916		0.0552758	0.0988743	0.559052	0.576126	0.948875
ENSG00000067798.15	NAV3	856.034	883.19	682.388	786.05	1036.63	891.913	665.517	579.097	909.201	724.374	921.809	896.217	1036.23	944.513	ENSG00000067798	12	77324641	78213008	888367			-0.176819	0.103001	-1.71667	0.0860397	0.365149		-0.00925024	0.102665	-0.0901009	0.928207	0.979601		-0.381681	0.103567	-3.68534	0.000228394	0.0194831		0.216768	0.101937	2.12649	0.0334621	0.589181
ENSG00000067829.18	IDH3G	2279.92	2313.45	2385.74	2321.3	2272.64	2106.45	1764.69	1734.12	2082.25	2027.09	3857.66	4093.13	1549.2	1430.87	ENSG00000067829	X	153785766	153794523	8757			-0.0184054	0.0559811	-0.328778	0.742323	0.904397		-0.144611	0.0562047	-2.57293	0.0100842	0.26344		0.0307395	0.0559599	0.549313	0.582791	0.951163		-0.0161171	0.055745	-0.289121	0.772488	0.979141
ENSG00000067836.12	ROGDI	2079.73	2018.86	2026.31	2127.94	1953.82	2271.73	1910.68	2470.67	1698.47	1952.91	2270.1	2312.82	2196.2	1775.37	ENSG00000067836	16	4796968	4802950	5982			0.0765248	0.0861795	0.887969	0.374557	0.696418		0.169634	0.0860921	1.97038	0.0487952	0.441847		0.00650674	0.0862703	0.0754228	0.939878	0.994981		-0.0490581	0.086137	-0.569536	0.568992	0.947095
ENSG00000067840.12	PDZD4	13852.4	13913.9	14510.5	13099	15093.7	12645.2	12370	12247.7	13915.6	12838.2	22428.2	22048.2	6941.74	5261.78	ENSG00000067840	X	153802166	153830565	28399			-0.130634	0.0852527	-1.53232	0.125444	0.433059		-0.112345	0.0852544	-1.31776	0.187585	0.639416		0.0798875	0.0852229	0.937394	0.348556	0.900369		0.138008	0.0851828	1.62014	0.105202	0.73395
ENSG00000067842.17	ATP2B3	1042.22	1024.27	1054.28	961.456	1186.85	984.264	1047.65	1187.78	945.751	808.98	1160.24	1094.86	943.437	754.201	ENSG00000067842	X	153517676	153582939	65263			-0.117726	0.0902251	-1.3048	0.19196	0.519523		-0.0946337	0.0901742	-1.04945	0.293969	0.723991		0.0207576	0.0899824	0.230685	0.81756	0.982619		0.181223	0.0893567	2.02808	0.0425518	0.630046
ENSG00000067900.7	ROCK1	1157.24	1172.59	1157.28	1156.45	1122.89	1176.97	1170.74	1156.08	1257.58	1146.25	1112.38	1102.32	1149.65	1221.17	ENSG00000067900	18	20946906	21111851	164945			-0.0177864	0.06651	-0.267425	0.789142	0.925104		0.00698343	0.066515	0.10499	0.916383	0.977041		-0.0184211	0.0665593	-0.276762	0.781963	0.977909		-0.0620897	0.0662681	-0.936948	0.348785	0.891477
ENSG00000067955.13	CBFB	1719.6	1770.56	1582.73	1877.33	1502.51	1864.84	1429.79	1513.26	1336.39	1484.68	1641.29	1759.79	2674.79	2751.6	ENSG00000067955	16	67029116	67101058	71942			0.0914663	0.0925127	0.988688	0.322816	0.653121		0.109292	0.0924937	1.18161	0.23736	0.680168		-0.153093	0.0928215	-1.64933	0.0990798	0.737623		-0.204011	0.092658	-2.20177	0.0276818	0.562945
ENSG00000067992.12	PDK3	124.048	133.359	108.55	124.46	129.572	124.3	157.434	121.526	129.07	122.854	95.7069	90.461	151.225	162.999	ENSG00000067992	X	24465221	24539837	74616			-0.08992	0.156036	-0.576278	0.564427	0.817159		-0.0838375	0.156235	-0.536612	0.591536	0.871374		-0.277346	0.158101	-1.75424	0.0793899	0.701561		-0.0199037	0.154109	-0.129153	0.897236	0.990707
ENSG00000068001.13	HYAL2	893.519	899.441	924.294	929.247	899.419	815.193	867.319	871.816	772.135	864.612	1056.97	1051.03	901.335	929.535	ENSG00000068001	3	50317790	50322906	5116			0.0515867	0.107931	0.47796	0.632679	0.853619		-0.147339	0.108327	-1.36012	0.173791	0.625923		0.0438989	0.107979	0.406549	0.68434	0.965384		0.000973919	0.107725	0.00904083	0.992787	0.999423
ENSG00000068024.16	HDAC4	1301.32	1240.77	1354.87	1300.64	1336.92	1273.39	1361.09	1549.19	1356.95	1419.77	1140.09	1213.3	1104.97	1020.29	ENSG00000068024	2	239048168	239401654	353486			0.058595	0.0718145	0.815921	0.414545	0.72552		0.0342863	0.0719254	0.476693	0.633581	0.889254		0.128	0.0717209	1.7847	0.0743099	0.685324		0.108314	0.0714508	1.51593	0.129538	0.757231
ENSG00000068028.17	RASSF1	1329.17	1300.46	1363.84	1367.4	1125.13	1489.02	1673.1	1504.81	1417.48	1716.48	873.955	1001.6	1237.29	1246.72	ENSG00000068028	3	50329782	50340980	11198			0.0808851	0.124217	0.65116	0.514943	0.7906		0.194568	0.124157	1.5671	0.11709	0.570436		0.095781	0.124219	0.771067	0.440667	0.917724		-0.206629	0.124395	-1.66107	0.0966996	0.714589
ENSG00000068078.18	FGFR3	9556.82	10087.6	9863.21	9992.89	10966.2	6874.17	6222.94	6998.83	14934.4	12592.5	13752.4	15888.5	5440.66	4491.72	ENSG00000068078	4	1793293	1808872	15579			-0.0174709	0.163053	-0.107148	0.914671	0.972287		-0.446566	0.163129	-2.73751	0.00619066	0.216688		0.0215373	0.163054	0.132087	0.894916	0.990876		0.225468	0.163013	1.38313	0.166624	0.79044
ENSG00000068079.7	IFI35	42.5474	41.2243	44.7428	43.1682	39.7203	43.8814	41.5054	49.6671	21.702	15.067	60.4465	55.9553	41.2432	51.9834	ENSG00000068079	17	43006725	43014456	7731			0.0250757	0.331956	0.0755394	0.939786	NA		0.0262914	0.33159	0.0792888	0.936803	0.981871		0.141372	0.330554	0.427681	0.668884	0.964597		-0.0391589	0.330286	-0.118561	0.905624	0.991035
ENSG00000068097.14	HEATR6	933.812	914.38	929.989	945.861	916.516	962.315	961.779	868.646	902.347	924.88	871.436	965.228	921.956	1024.69	ENSG00000068097	17	60043194	60078931	35737			0.0511518	0.0803144	0.636894	0.524194	0.796362		0.0753549	0.0803183	0.938204	0.348139	0.757447		0.0260493	0.0804232	0.323903	0.746012	0.974979		0.00520999	0.0800712	0.065067	0.948121	0.994828
ENSG00000068120.14	COASY	3495.86	3335.56	3539.16	3596.68	3367.6	3640.3	3380.54	3271.69	4134.81	4799.41	2984.54	3112.04	2842.34	3203.59	ENSG00000068120	17	42561467	42566277	4810			0.100577	0.112668	0.892678	0.372029	0.694753		0.120877	0.112686	1.07269	0.283412	0.715797		0.101692	0.11268	0.902485	0.366799	0.903538		0.0080772	0.112653	0.0717001	0.942841	0.993608
ENSG00000068137.14	PLEKHH3	2173.57	2189.85	2295.19	2050.63	2154.92	2177.26	2069.54	1952.87	2732.17	2537.05	1828.51	1909.94	2129.18	1802.68	ENSG00000068137	17	42667914	42676994	9080			-0.087751	0.13211	-0.664228	0.506545	0.785365		-0.0258579	0.132105	-0.195738	0.844815	0.958564		0.0855146	0.132012	0.647779	0.517128	0.938262		-0.0213274	0.131985	-0.16159	0.871629	0.990678
ENSG00000068305.17	MEF2A	1595.15	1565.63	1456.22	1723.63	1512.11	1718.15	1594.38	1664.38	1430.05	1600.58	1406.22	1475.35	1831.88	2154.23	ENSG00000068305	15	99565417	99716466	151049			0.135733	0.0780502	1.73905	0.0820256	0.355472		0.141386	0.0780691	1.81103	0.0701358	0.495651		-0.0990231	0.0784212	-1.26271	0.206694	0.842294		-0.0435492	0.07808	-0.557751	0.577014	0.948984
ENSG00000068308.13	OTUD5	3899.79	3832.71	3872.19	3985.4	3676.06	4132.57	3475	3650	4437.49	4598.9	3417.74	3637.09	4000.59	4055.59	ENSG00000068308	X	48922028	48958386	36358			0.0580918	0.0933268	0.622456	0.533642	0.801871		0.10057	0.0933285	1.07759	0.281216	0.714697		0.0279853	0.0933514	0.299784	0.764342	0.975593		-0.0649876	0.0933195	-0.696399	0.486179	0.927996
ENSG00000068323.16	TFE3	2985.2	3023.42	3012.76	2965.81	2852.44	3071.57	3402.01	2865.9	3436.92	3401.66	2539.59	2870.5	2715.17	2725.17	ENSG00000068323	X	49028726	49043486	14760			-0.0191947	0.0992247	-0.193447	0.846609	0.947798		0.0229109	0.0992261	0.230896	0.817396	0.948103		0.0088631	0.0992208	0.0893271	0.928822	0.992926		-0.0806767	0.0991778	-0.813455	0.415957	0.916934
ENSG00000068354.15	TBC1D25	1117.41	1093.8	1170.68	1080.75	1151.3	1090.53	1089.16	989.115	1094.24	1169.43	1102.31	1126.57	1089.51	1037.91	ENSG00000068354	X	48539457	48562609	23152			-0.0187238	0.0715348	-0.261744	0.793518	0.926159		-0.005967	0.0715623	-0.0833818	0.933548	0.980642		0.0975325	0.0713198	1.36754	0.171457	0.811326		0.0739817	0.0710052	1.04192	0.297449	0.872166
ENSG00000068366.19	ACSL4	4154.73	4235.65	3869.37	3928.62	4337.72	4402.28	5098	3939.55	4293.57	4105.17	3474.83	3365.71	4076.2	4304.05	ENSG00000068366	X	109624244	109733403	109159			-0.099302	0.12255	-0.810295	0.41777	0.727512		0.0590695	0.122505	0.482178	0.629679	0.887846		-0.129233	0.12257	-1.05436	0.291717	0.876572		0.0372487	0.122454	0.304186	0.760986	0.977411
ENSG00000068383.18	INPP5A	1420.84	1362.29	1399.84	1414.42	1473.08	1454.55	2294.24	2294.2	1339.81	1440.63	679.183	660.272	1135.91	1262.58	ENSG00000068383	10	132537820	132783480	245660			0.0554487	0.0680714	0.814567	0.41532	0.725812		0.0974385	0.0680804	1.43123	0.152365	0.602404		0.0471278	0.0681077	0.69196	0.488962	0.931579		0.109033	0.0676804	1.611	0.107179	0.73395
ENSG00000068394.10	GPKOW	894.113	874.009	881.465	920.266	929.967	864.858	887.356	877.1	871.508	1018.76	960.427	943.779	776.746	841.427	ENSG00000068394	X	49113389	49123801	10412			0.0737438	0.0744805	0.990108	0.322121	0.652996		-0.0148779	0.0748026	-0.198896	0.842344	0.957394		0.0131727	0.0747076	0.176324	0.860039	0.987802		0.0919758	0.074063	1.24186	0.214289	0.823994
ENSG00000068400.13	GRIPAP1	2645.88	2984.37	2498.24	2390.09	2712.29	2644.41	2324.3	2536.19	3001.73	2138.35	3421.1	2939.52	3190.33	1946.3	ENSG00000068400	X	48973720	49002264	28544			-0.322704	0.128404	-2.5132	0.0119642	0.152536		-0.180769	0.128322	-1.40871	0.15892	0.610372		-0.25414	0.128374	-1.97969	0.0477388	0.606186		-0.152979	0.128221	-1.19308	0.232836	0.838724
ENSG00000068438.14	FTSJ1	1217	1188.3	1248.83	1222.6	1189.03	1236.26	1209.38	1124.38	1449.47	1579.71	1008.28	1122.84	1086.07	1063.46	ENSG00000068438	X	48476021	48486364	10343			0.0380017	0.087161	0.435994	0.662841	0.869518		0.061677	0.0872059	0.707256	0.479407	0.823987		0.0787462	0.0871325	0.903753	0.366126	0.903538		0.00520296	0.0869926	0.0598093	0.952308	0.996115
ENSG00000068489.12	PRR11	469.048	525.196	453.066	511.078	438.36	417.538	452.265	426.926	280.984	280.477	821.064	899.014	546.472	437.894	ENSG00000068489	17	59155499	59204705	49206			-0.0655742	0.164075	-0.39966	0.689407	0.881591		-0.371053	0.164799	-2.25154	0.0243511	0.353144		-0.147667	0.164333	-0.898585	0.368874	0.903647		-0.210017	0.163944	-1.28103	0.200184	0.817948
ENSG00000068615.18	REEP1	4265.05	4237.51	4080.35	4020.16	4525.08	4462.15	4328.01	3993.45	3791	3791.08	4620.8	4241.41	4210.24	4054.71	ENSG00000068615	2	86213993	86338083	124090			-0.0726985	0.0998832	-0.727836	0.466714	0.761462		0.0533937	0.0998335	0.534828	0.592769	0.871631		-0.064487	0.09989	-0.64558	0.518551	0.938262		0.0958047	0.0997494	0.960454	0.336827	0.888735
ENSG00000068650.18	ATP11A	2926.98	2981.79	2678.81	2690.04	3332.53	2951.73	3860	3312.9	2826.97	2216	2245.75	2255	2994.43	2976.27	ENSG00000068650	13	112690329	112887168	196839			-0.14537	0.0955544	-1.52134	0.128176	0.43712		-0.0247386	0.0954758	-0.259108	0.795552	0.942516		-0.167926	0.0955774	-1.75697	0.0789237	0.700267		0.183516	0.0952477	1.92673	0.0540134	0.654801
ENSG00000068654.15	POLR1A	1630.87	1547.71	1527.81	1683.07	1669.48	1726.3	1515.66	1782.73	1870.94	1905.39	1294.56	1356.91	1509.67	1687.26	ENSG00000068654	2	86020216	86106155	85939			0.120294	0.0724223	1.66101	0.0967108	0.383871		0.161268	0.0724224	2.22677	0.025963	0.361218		-0.0169507	0.0726694	-0.233257	0.815562	0.982619		0.116449	0.0722252	1.61231	0.106895	0.73395
ENSG00000068697.6	LAPTM4A	5371.81	5008.85	5566.69	5617.32	5033.81	5632.39	6045.47	5316.49	5938.36	6934.28	3528.56	4031.58	4523	6186.91	ENSG00000068697	2	20032650	20052028	19378			0.173497	0.111775	1.55219	0.120616	0.425863		0.157562	0.111799	1.40932	0.158739	0.610372		0.185457	0.111777	1.65917	0.0970823	0.733946		0.00899337	0.111786	0.0804514	0.935878	0.993152
ENSG00000068724.15	TTC7A	737.215	726.446	718.446	716.114	730.785	794.282	734.215	752.404	824.677	746.395	638.885	637.89	708.008	727.768	ENSG00000068724	2	46916157	47076137	159980			-0.0185193	0.0954618	-0.193997	0.846178	0.947667		0.119145	0.0952005	1.25151	0.210747	0.660229		-0.0139008	0.0954965	-0.145563	0.884266	0.990039		0.0081584	0.0950295	0.0858513	0.931585	0.992917
ENSG00000068745.14	IP6K2	4344.42	4485.87	4369.66	4270.36	4284.45	4311.78	4568.45	4436.22	5112.54	5034.69	4206.91	4064.22	4055.58	3546.33	ENSG00000068745	3	48688003	48740353	52350			-0.0756665	0.0549391	-1.37728	0.168425	0.490547		-0.0568259	0.0549597	-1.03396	0.301157	0.729571		-0.0419338	0.0549318	-0.763379	0.445237	0.920072		-0.0658001	0.0548302	-1.20007	0.230112	0.83714
ENSG00000068784.12	SRBD1	684.839	612.479	695.877	763.73	647.399	704.709	682.692	772.482	588.239	805.503	580.958	626.699	598.026	850.238	ENSG00000068784	2	45388680	45612165	223485			0.314668	0.0919893	3.4207	0.000624603	0.0381336		0.203917	0.0923695	2.20762	0.0272706	0.368017		0.186157	0.0923873	2.01497	0.0439082	0.597393		0.0726245	0.0922344	0.78739	0.431054	0.916997
ENSG00000068796.16	KIF2A	3156.35	3077.75	3101.38	3231.96	3141.69	3228.97	3014.15	2785.58	3189.06	3273.01	3023.16	3133.49	3084.64	3735.76	ENSG00000068796	5	62306162	62537249	231087			0.0669789	0.0806607	0.830378	0.406325	0.719997		0.0689553	0.0806797	0.85468	0.392728	0.779976		0.00909978	0.0807175	0.112736	0.91024	0.991267		0.0259082	0.080588	0.321489	0.74784	0.975151
ENSG00000068831.18	RASGRP2	315.242	367.026	350.416	231.509	378.185	249.074	313.437	315.967	320.962	169.214	502.041	292.832	331.664	148.021	ENSG00000068831	11	64726911	64745456	18545			-0.724131	0.167313	-4.32802	1.50459e-05	0.0035228		-0.590289	0.166634	-3.54243	0.000396463	0.0693929		-0.090799	0.16482	-0.550899	0.581703	0.951163		-0.0056365	0.163964	-0.0343764	0.972577	0.996928
ENSG00000068878.14	PSME4	1542.83	1513.21	1515.25	1539.19	1468.89	1677.6	1395.44	1348.41	1825.25	1784.86	1276.09	1237.54	1556.07	1785.94	ENSG00000068878	2	53864067	53970840	106773			0.0236862	0.0896388	0.26424	0.791595	0.925455		0.143449	0.0895485	1.60192	0.109173	0.559671		0.0084336	0.0896877	0.094033	0.925083	0.992319		-0.0324702	0.0895374	-0.362644	0.716871	0.972676
ENSG00000068885.14	IFT80	431.342	425.867	436.72	456.699	417.627	419.799	443.678	464.969	372.361	441.578	482.732	485.878	404.698	434.37	ENSG00000068885	3	160256986	160399880	142894			0.104661	0.110658	0.945807	0.344247	0.671906		-0.0283342	0.111215	-0.254769	0.798901	0.943542		0.0426143	0.110964	0.384035	0.700952	0.968009		-0.0260174	0.110555	-0.235334	0.81395	0.984048
ENSG00000068903.19	SIRT2	2935.01	2947.77	2692.75	2773.63	3279.92	2981	3394.85	2955.72	3427.78	3346.03	2657.97	2674.66	2310.48	2118.11	ENSG00000068903	19	38878555	38899862	21307			-0.0862389	0.0670743	-1.28572	0.19854	0.528441		0.0175106	0.0670207	0.261271	0.793883	0.942072		-0.128422	0.0671429	-1.91266	0.0557911	0.634942		0.159223	0.0667433	2.3856	0.0170511	0.501434
ENSG00000068912.13	ERLEC1	2945.73	2764.53	2890.3	3190.47	2875.42	3007.93	2789.45	2651.38	3041.71	3481.63	2150.05	2577.67	3076.91	4051.18	ENSG00000068912	2	53787044	53818819	31775			0.198842	0.0881194	2.2565	0.0240392	0.211466		0.116729	0.0882094	1.32332	0.18573	0.637434		0.0731934	0.0882186	0.829682	0.406719	0.909503		0.0555065	0.0881243	0.629866	0.528782	0.940192
ENSG00000068971.13	PPP2R5B	6165.74	6016.54	6338.57	6165.34	6051.11	6257.13	6483.42	6093.2	6163.38	6868.22	5851.55	6191.45	5567.83	5508.48	ENSG00000068971	11	64917553	64934473	16920			0.0336522	0.0838155	0.401503	0.68805	0.88111		0.0532041	0.0838184	0.634755	0.525588	0.846109		0.0761453	0.0838087	0.908561	0.363582	0.903538		0.0105787	0.0837726	0.126279	0.899511	0.990707
ENSG00000068976.13	PYGM	408.028	440.959	433.946	323.064	476.773	365.397	181.765	201.839	234.153	177.327	778.248	499.867	569.671	413.224	ENSG00000068976	11	64746389	64760297	13908			-0.364809	0.136927	-2.66426	0.00771582	0.121884		-0.320608	0.136535	-2.34818	0.0188654	0.324044		0.0580164	0.135205	0.4291	0.667851	0.964597		0.103366	0.134306	0.769635	0.441516	0.917056
ENSG00000069011.15	PITX1	11.2003	13.836	8.91596	8.5868	11.7903	12.8723	14.3122	8.45397	14.8488	11.59	19.3093	3.73035	6.87386	10.5729	ENSG00000069011	5	135027735	135034813	7078			-0.651374	0.483572	-1.34701	0.177978	NA		-0.0484506	0.462584	-0.104739	0.916583	NA		-0.610201	0.482748	-1.26402	0.206224	NA		-0.219494	0.462425	-0.474659	0.63503	0.960059
ENSG00000069020.18	MAST4	538.905	532.665	476.63	516.935	631.282	537.012	290.537	328.648	631.643	504.164	642.244	695.71	566.234	539.218	ENSG00000069020	5	66596361	67169595	573234			-0.0412808	0.144215	-0.286245	0.77469	0.919274		-0.0453411	0.144287	-0.314242	0.753337	0.930533		-0.129679	0.144534	-0.897223	0.3696	0.903647		0.249283	0.143235	1.74038	0.0817919	0.696534
ENSG00000069188.16	SDK2	6227.55	6091.78	5885.83	6882.53	6507.91	5769.7	5264.02	5386.24	6807.58	6944.71	6009.39	7396.35	6286.14	7802.8	ENSG00000069188	17	73334384	73644089	309705			0.167958	0.0929701	1.80658	0.0708273	0.333014		-0.070602	0.0930537	-0.758724	0.448018	0.808501		-0.0522584	0.0930454	-0.561644	0.574359	0.951163		0.0870969	0.0929504	0.937026	0.348745	0.891477
ENSG00000069248.11	NUP133	1956.98	2014.13	1943.08	1920.89	1961.59	1945.21	1989.39	1965.55	1937.19	1958.71	2214.69	1973.36	1915.23	1785.94	ENSG00000069248	1	229440260	229508341	68081			-0.0684753	0.0830659	-0.82435	0.409741	0.722132		-0.0500985	0.0830674	-0.603106	0.546438	0.856445		-0.0491906	0.0830667	-0.592181	0.553729	0.948366		-0.0403423	0.0828683	-0.486825	0.626383	0.958792
ENSG00000069275.12	NUCKS1	13736.8	13637.7	13526.4	14264.5	13399	13856.3	16748.1	14755.4	13921.3	14795.8	12239.6	13744.5	11641.7	13762.4	ENSG00000069275	1	205712819	205750276	37457			0.0780018	0.0728583	1.0706	0.284351	0.617316		0.0264657	0.0728736	0.363173	0.716476	0.918681		-0.00682968	0.0728776	-0.0937144	0.925336	0.992484		-0.0167327	0.0728493	-0.229689	0.818333	0.984851
ENSG00000069329.16	VPS35	5180.73	5053.8	5014.94	5327.96	5129.54	5377.41	5452.94	5030.11	4941.21	5347.62	4686.28	4752.47	5134.77	6181.62	ENSG00000069329	16	46656132	46689518	33386			0.0749629	0.0752305	0.996442	0.319035	0.650943		0.0917376	0.0752347	1.21935	0.222711	0.669519		-0.0101113	0.0752792	-0.134317	0.893152	0.990876		0.0228164	0.0751865	0.303464	0.761536	0.977411
ENSG00000069345.11	DNAJA2	3270.81	3617.63	2393.65	3078.62	3556.27	3707.87	3775.56	2687.31	3931.49	3394.7	3239.76	2866.77	3523.71	3365.71	ENSG00000069345	16	46955362	46973788	18426			-0.233928	0.096205	-2.43156	0.015034	0.169567		0.0263998	0.0960836	0.274758	0.783502	0.939693		-0.597251	0.0964748	-6.19074	5.98825e-10	2.06295e-07		-0.0343645	0.0960209	-0.357885	0.720429	0.97313
ENSG00000069399.14	BCL3	344.155	350.179	367.065	337.778	330.193	335.558	334.905	352.953	295.833	292.067	434.879	341.327	335.101	364.765	ENSG00000069399	19	44747705	44760044	12339			-0.0541273	0.125221	-0.432253	0.665557	0.870654		-0.076428	0.125347	-0.609733	0.542038	0.85338		0.055557	0.124834	0.445046	0.656287	0.962203		-0.0780111	0.124634	-0.625921	0.531366	0.941187
ENSG00000069424.14	KCNAB2	1824.15	1841.27	1840.81	1721.76	1844.27	1872.64	1768.99	1873.61	1613.95	1546.1	2249.95	1999.47	1732.21	1467.87	ENSG00000069424	1	5991466	6101193	109727			-0.0988115	0.0745934	-1.32467	0.185281	0.511623		0.00440228	0.0744534	0.059128	0.95285	0.987017		-0.00787352	0.0744973	-0.105689	0.915829	0.991838		0.0016723	0.0742404	0.0225254	0.982029	0.998368
ENSG00000069431.11	ABCC9	144.599	156.799	150.034	136.727	145.385	134.048	32.918	38.0429	61.6794	63.7449	334.974	242.473	197.623	202.647	ENSG00000069431	12	21797401	21942529	145128			-0.0961363	0.220361	-0.436266	0.662643	0.869456		-0.234958	0.221215	-1.06212	0.28818	0.719084		0.0549039	0.219305	0.250355	0.802313	0.981629		0.0849014	0.217568	0.390229	0.696367	0.969828
ENSG00000069482.6	GAL	14.9884	14.4393	18.2636	15.6352	12.6272	13.977	24.3307	31.7024	18.2754	16.226	13.4325	9.32588	1.71846	5.28645	ENSG00000069482	11	68683779	68691175	7396			0.138455	0.441469	0.313622	0.753808	NA		-0.0153553	0.447418	-0.0343198	0.972622	NA		0.318869	0.436933	0.72979	0.465519	NA		-0.0683132	0.443408	-0.154064	0.877559	0.990678
ENSG00000069493.14	CLEC2D	65.4317	67.3495	69.5001	62.6894	63.2801	64.3393	80.1483	79.256	60.5372	49.8369	80.5953	81.1351	48.117	40.5295	ENSG00000069493	12	9664969	9699555	34586			-0.11885	0.189001	-0.628831	0.52946	0.799896		-0.0656948	0.188544	-0.348432	0.727515	0.922277		0.04518	0.186882	0.241757	0.808969	0.981767		-0.0984833	0.186453	-0.528193	0.597366	0.954248
ENSG00000069509.5	FUNDC1	475.594	473.28	482.868	499.522	497.133	425.168	532.414	463.912	464.88	516.913	491.127	503.597	404.698	513.667	ENSG00000069509	X	44523639	44543001	19362			0.0864101	0.10284	0.840239	0.400774	0.715524		-0.156398	0.103882	-1.50553	0.132187	0.584067		0.0311133	0.103123	0.301709	0.762874	0.975593		0.0771579	0.102372	0.753699	0.45103	0.919774
ENSG00000069535.13	MAOB	138.461	122.539	185.786	122.593	138.073	123.312	20.0371	31.7024	54.8262	55.6319	134.325	86.7306	280.969	316.306	ENSG00000069535	X	43766611	43882447	115836			0.084931	0.420448	0.202001	0.839916	0.944836		0.172528	0.419772	0.411003	0.68107	0.907295		0.457649	0.418333	1.09398	0.273963	0.871864		0.430663	0.417514	1.03149	0.302309	0.872166
ENSG00000069667.15	RORA	320.151	350.019	290.131	313.812	300.504	346.29	465.146	390.996	445.463	367.402	195.611	221.956	293.858	274.896	ENSG00000069667	15	60488284	61229319	741035			-0.120474	0.145478	-0.828128	0.407598	0.720552		0.00397564	0.145187	0.0273828	0.978154	0.99419		-0.241086	0.146073	-1.65045	0.09885	0.737357		-0.176911	0.145158	-1.21875	0.222939	0.831304
ENSG00000069696.6	DRD4	422.052	434.879	511.931	375.387	368.602	419.462	218.977	211.349	504.858	285.113	436.558	506.395	579.123	498.689	ENSG00000069696	11	637293	640706	3413			-0.2153	0.296868	-0.725238	0.468306	0.762385		0.0152668	0.296517	0.0514872	0.958937	0.989434		0.208945	0.296228	0.705352	0.480591	0.93062		-0.225319	0.296627	-0.759602	0.447493	0.917743
ENSG00000069702.10	TGFBR3	242.496	242.834	257.027	295.978	199.462	217.181	94.4605	107.788	75.386	56.7909	190.574	206.102	610.914	813.233	ENSG00000069702	1	91680343	91906335	225992			0.117883	0.240667	0.489817	0.624264	0.850798		-0.0888134	0.241301	-0.36806	0.712828	0.917794		0.029128	0.241078	0.120824	0.90383	0.990876		0.00975622	0.240057	0.0406412	0.967582	0.996874
ENSG00000069764.9	PLA2G10	15.0648	15.3652	12.4593	16.4943	14.2086	16.7968	20.0371	10.5675	12.5643	19.703	15.1116	8.39329	13.7477	27.3133	ENSG00000069764	16	14672545	14694669	22124			0.0403617	0.455597	0.0885909	0.929407	NA		0.0362679	0.45666	0.0794199	0.936699	NA		-0.418466	0.469371	-0.891547	0.372636	NA		-0.119093	0.456	-0.261169	0.793962	0.981622
ENSG00000069812.11	HES2	55.8753	54.8133	70.1351	60.8109	52.4626	41.1546	70.1297	69.7453	46.8307	57.9499	71.3604	82.0677	30.9324	33.4809	ENSG00000069812	1	6412418	6424670	12252			0.154916	0.295743	0.52382	0.600403	0.837104		-0.343736	0.302198	-1.13745	0.255349	0.693663		0.293135	0.294627	0.994938	0.319766	0.886229		0.00257555	0.295664	0.00871108	0.99305	0.999423
ENSG00000069849.10	ATP1B3	2469.37	2562.1	2235.87	2418.12	2611.25	2519.49	2908.24	2730.63	2885.23	2591.52	2131.58	2018.12	2323.36	2332.21	ENSG00000069849	3	141876124	141926514	50390			-0.0783702	0.0641262	-1.22212	0.221661	0.554623		-0.0194545	0.0641071	-0.303469	0.761532	0.932992		-0.193946	0.0642935	-3.01658	0.00255647	0.124447		0.0248121	0.0638619	0.388528	0.697625	0.970414
ENSG00000069869.15	NEDD4	317.393	276.542	315.132	346.186	282.742	366.366	240.445	283.208	259.282	278.159	300.553	343.192	305.887	480.186	ENSG00000069869	15	55826922	55993746	166824			0.307477	0.127758	2.40671	0.016097	0.174991		0.390345	0.127438	3.06303	0.00219108	0.137457		0.177201	0.128405	1.38002	0.167581	0.810572		0.0231845	0.128275	0.18074	0.856571	0.988255
ENSG00000069943.9	PIGB	302.086	296.682	307.562	289.823	308.554	307.81	317.731	270.527	260.424	285.113	282.923	273.248	325.649	330.403	ENSG00000069943	15	55318960	55355648	36688			-0.0335961	0.117563	-0.285772	0.775053	0.919309		0.0530333	0.117256	0.452286	0.651063	0.896251		0.0486769	0.117238	0.415198	0.677997	0.964597		0.0566604	0.116383	0.486843	0.62637	0.958792
ENSG00000069956.11	MAPK6	5794.74	5624.09	5680.4	6070.03	5579.62	6019.54	6537.81	5950.54	5684.79	6364.06	5020.41	5321.34	5253.35	6644.19	ENSG00000069956	15	51952106	52067372	115266			0.113812	0.0859663	1.32391	0.185533	0.511903		0.102011	0.0859832	1.1864	0.235463	0.677754		0.0147682	0.0860094	0.171705	0.863669	0.988645		-0.0104327	0.0859589	-0.121369	0.903399	0.990761
ENSG00000069966.18	GNB5	2747.66	2678.23	2660.74	2708.47	2868.16	2822.71	3108.61	3015.96	2584.83	2520.82	2642.85	2824.81	2376.64	2472.3	ENSG00000069966	15	52115105	52191369	76264			0.0188529	0.0660391	0.285481	0.775275	0.919309		0.0738685	0.0660031	1.11917	0.263069	0.699558		-0.00921546	0.0660905	-0.139437	0.889105	0.990703		0.102512	0.0658128	1.55763	0.119322	0.745886
ENSG00000069974.15	RAB27A	124.274	116.009	121.718	127.887	113.25	142.508	117.36	102.504	87.9503	96.1968	105.781	112.843	152.943	200.004	ENSG00000069974	15	55202966	55319113	116147			0.12563	0.161252	0.779088	0.435928	0.739761		0.311135	0.15979	1.94715	0.051517	0.4449		0.0793649	0.161817	0.490462	0.623807	0.95732		-0.029368	0.161216	-0.182165	0.855453	0.988255
ENSG00000069998.12	HDHD5	1472.98	1392.54	1551.54	1495.55	1483.21	1442.05	1353.93	1552.36	1319.25	1419.77	1590.08	1648.81	1306.89	1361.26	ENSG00000069998	22	17137511	17165287	27776			0.101494	0.0594666	1.70673	0.0878714	0.368466		0.051494	0.0596106	0.86384	0.387676	0.777702		0.157165	0.0593978	2.64597	0.0081456	0.269226		0.0909477	0.0591831	1.53672	0.124363	0.751549
ENSG00000070010.18	UFD1	1629.1	1711.94	1681.2	1501.9	1473.25	1777.23	1840.55	1634.79	2044.56	1730.38	1354.17	1277.64	1608.48	1364.79	ENSG00000070010	22	19449910	19479215	29305			-0.18242	0.101162	-1.80324	0.0713498	0.334388		0.0520808	0.100952	0.515895	0.605928	0.877676		-0.0130397	0.100991	-0.129118	0.897264	0.990876		-0.204038	0.101029	-2.01961	0.0434241	0.631809
ENSG00000070018.8	LRP6	2184.95	2270.26	2044.76	2210.23	2155.5	2244.01	2245.58	2218.11	2707.04	2130.24	2206.3	2488.14	1922.1	2004.45	ENSG00000070018	12	12116025	12267012	150987			-0.0335764	0.0820442	-0.409248	0.682358	0.878633		-0.0122769	0.0820533	-0.149622	0.881063	0.966488		-0.15067	0.0821936	-1.83312	0.0667852	0.660989		-0.0702476	0.0819371	-0.857336	0.391259	0.908386
ENSG00000070031.3	SCT	11.0186	13.3851	9.22349	9.37273	9.58695	13.5249	7.1561	17.9647	14.8488	5.79499	10.9139	9.32588	20.6216	4.40538	ENSG00000070031	11	626431	627143	712			-0.48844	0.527332	-0.926247	0.354317	NA		-0.0750868	0.514993	-0.145802	0.884078	NA		-0.633143	0.533373	-1.18705	0.235206	NA		-0.49192	0.522221	-0.941976	0.346205	0.890463
ENSG00000070047.11	PHRF1	2112.16	2230.07	1678.98	1884.85	2394.74	2372.16	2168.3	1852.48	2616.81	2072.29	2137.45	1986.41	1997.72	1628.23	ENSG00000070047	11	576486	612222	35736			-0.239326	0.104712	-2.28558	0.022279	0.203701		0.0891308	0.104469	0.853176	0.393562	0.779976		-0.401453	0.104891	-3.82733	0.000129541	0.0121498		0.105261	0.10433	1.00892	0.313011	0.878346
ENSG00000070061.14	ELP1	2543.99	2632.48	2475.13	2402.18	2458.17	2751.97	2330.02	2370.28	2848.68	2604.27	2604.23	2434.99	2746.97	2199.16	ENSG00000070061	9	108867517	108934116	66599			-0.131109	0.0962967	-1.36151	0.173354	0.497139		0.0649181	0.096174	0.675006	0.499672	0.83428		-0.087363	0.0962795	-0.907389	0.364201	0.903538		-0.0964155	0.0961619	-1.00264	0.316036	0.879813
ENSG00000070081.16	NUCB2	1793.23	1656.96	1801.89	1922.5	1818.67	1766.11	1874.9	1833.46	1632.22	1945.96	1575.81	1745.8	1544.9	2164.8	ENSG00000070081	11	17208153	17349980	141827			0.216979	0.0875386	2.47867	0.0131873	0.159789		0.0936047	0.087715	1.06715	0.285906	0.716832		0.121815	0.0876676	1.38952	0.164676	0.809397		0.133624	0.0874708	1.52764	0.126602	0.755088
ENSG00000070087.13	PFN2	6188.6	6119.93	6114.86	6207.15	6330.16	6170.9	6616.53	6325.69	6423.8	6860.11	6243.62	5954.57	5195.78	5688.22	ENSG00000070087	3	149964904	150050788	85884			0.0237397	0.0837705	0.28339	0.776878	0.919464		0.00452377	0.0837907	0.053989	0.956944	0.98851		0.00243552	0.0837874	0.0290679	0.97681	0.996673		0.0460524	0.0837161	0.550103	0.582249	0.949794
ENSG00000070159.13	PTPN3	1349.53	1240.21	1218.22	1468.76	1292.98	1527.46	1153.56	1503.75	847.521	1025.71	1075.44	1262.72	1884.3	2082.86	ENSG00000070159	9	109375466	109498313	122847			0.258806	0.107804	2.40071	0.0163633	0.177014		0.314223	0.107707	2.91739	0.00352974	0.164311		-0.0161863	0.108182	-0.14962	0.881064	0.98993		0.0642029	0.107808	0.595528	0.55149	0.944951
ENSG00000070182.20	SPTB	522.875	494.61	550.576	425.537	641.758	501.893	602.543	647.786	456.885	295.544	565.006	450.44	354.004	308.376	ENSG00000070182	14	64746283	64879907	133624			-0.274442	0.1934	-1.41904	0.155887	0.473375		-0.0898668	0.192925	-0.465811	0.641351	0.891911		0.147958	0.19255	0.768413	0.442242	0.918779		0.276271	0.191992	1.43897	0.15016	0.777586
ENSG00000070214.15	SLC44A1	947.492	946.906	950.289	991.077	944.425	904.765	923.136	1039.84	922.907	890.11	1110.7	1051.96	830.878	982.399	ENSG00000070214	9	105244622	105439171	194549			0.0697853	0.0763859	0.913589	0.360933	0.686477		-0.0640158	0.0767628	-0.833944	0.404313	0.783549		0.00749945	0.076593	0.0979129	0.922001	0.992154		-0.00944076	0.0762004	-0.123894	0.901399	0.990707
ENSG00000070269.13	TMEM260	514.039	538.879	475.052	516.379	479.913	559.97	518.101	461.798	463.738	453.168	550.734	555.822	622.944	594.726	ENSG00000070269	14	56488354	56650606	162252			-0.0609366	0.105002	-0.58034	0.561686	0.815752		0.0493602	0.104694	0.471472	0.637304	0.890455		-0.1791	0.105472	-1.69808	0.089492	0.721819		-0.170913	0.104839	-1.63025	0.103048	0.729065
ENSG00000070366.13	SMG6	2268.21	2167.29	2049.41	2433.12	2212.27	2478.96	2035.19	2184.3	2267.29	2418.83	2268.42	2595.39	2098.25	2533.97	ENSG00000070366	17	2059839	2303771	243932			0.165923	0.0720644	2.30243	0.0213108	0.199337		0.19628	0.072056	2.72399	0.0064498	0.218995		-0.0810597	0.0723688	-1.12009	0.262675	0.867711		0.0296235	0.0720462	0.411174	0.680945	0.967074
ENSG00000070367.15	EXOC5	3113.6	2967.41	3092.68	3205.9	3160.26	3141.73	2989.82	2746.48	3322.69	3882.64	2835.95	2928.32	2721.19	3266.15	ENSG00000070367	14	57200507	57269008	68501			0.104079	0.0671828	1.5492	0.121334	0.427019		0.0754024	0.0672488	1.12125	0.262183	0.699551		0.0518811	0.0672498	0.771469	0.440429	0.917551		0.0854681	0.0670879	1.27397	0.202673	0.818375
ENSG00000070371.15	CLTCL1	602.402	607.302	592.116	581.153	590.589	640.851	678.398	648.843	499.147	519.231	596.069	616.44	655.594	540.099	ENSG00000070371	22	19179473	19291716	112243			-0.0603067	0.0930874	-0.64785	0.517082	0.792107		0.0697539	0.0926829	0.752608	0.451685	0.811272		-0.0447097	0.0930874	-0.480298	0.631015	0.9587		-0.0461466	0.0925081	-0.498838	0.617893	0.958718
ENSG00000070388.11	FGF22	27.0615	36.857	28.8223	18.033	26.0341	25.5612	50.0927	34.8726	31.9819	12.749	34.4209	13.0562	30.9324	11.454	ENSG00000070388	19	639879	644371	4492			-1.10408	0.366692	-3.01091	0.00260466	NA		-0.549282	0.353272	-1.55484	0.119984	NA		-0.372763	0.34999	-1.06507	0.286846	NA		-0.582941	0.350511	-1.66312	0.0962892	0.714589
ENSG00000070404.9	FSTL3	1065.13	1125.57	1204.43	1009.11	1032.17	954.351	1110.63	1101.13	820.108	784.641	1177.87	1036.1	1393.68	1114.56	ENSG00000070404	19	676365	683399	7034			-0.15135	0.0841625	-1.79831	0.0721277	0.335977		-0.250022	0.0843608	-2.96372	0.00303947	0.154201		0.0863373	0.0836988	1.03152	0.302295	0.881361		-0.122754	0.0837331	-1.46601	0.142645	0.769899
ENSG00000070413.19	DGCR2	4994.76	5185.64	4177.86	4690.42	5687.48	5232.42	5573.17	4707.81	5087.41	4815.64	5833.92	5346.52	4248.05	3891.71	ENSG00000070413	22	19036282	19122454	86172			-0.143078	0.0695293	-2.0578	0.039609	0.261149		0.0142612	0.0694555	0.205329	0.837315	0.955643		-0.3036	0.0696404	-4.35954	1.30334e-05	0.00165589		0.130364	0.0693205	1.88059	0.0600271	0.664061
ENSG00000070423.17	RNF126	2089.76	2055.18	2164.77	2135.76	2025.56	2067.53	2113.91	2241.36	2408.92	2534.73	1841.1	1968.69	1856.8	1798.27	ENSG00000070423	19	647526	663277	15751			0.0531091	0.102924	0.516005	0.605851	0.84052		0.00061282	0.103009	0.00594918	0.995253	0.9985		0.0852619	0.102916	0.828464	0.407408	0.909503		-0.0212202	0.102872	-0.206277	0.836575	0.985963
ENSG00000070444.14	MNT	2836.43	2773.27	2955.63	2805.04	2668.52	2979.68	2559.02	2508.72	3707.62	3577.83	2302	2608.45	2524.43	2525.16	ENSG00000070444	17	2384060	2401118	17058			0.0260002	0.131584	0.197594	0.843363	0.946474		0.110961	0.131571	0.843355	0.39903	0.782098		0.120534	0.13155	0.916265	0.359528	0.902415		-0.0534188	0.13156	-0.406041	0.684713	0.967076
ENSG00000070476.14	ZXDC	1373.84	1331.84	1320.27	1445.92	1317.86	1453.31	1448.39	1442.46	1568.26	1512.49	978.057	1204.9	1332.67	1623.82	ENSG00000070476	3	126437601	126475919	38318			0.132661	0.112269	1.18163	0.237351	0.572153		0.122608	0.112331	1.09149	0.275059	0.710057		0.0143316	0.112427	0.127475	0.898564	0.990876		-0.0103101	0.112271	-0.0918324	0.926831	0.992353
ENSG00000070495.14	JMJD6	2302.65	2179	2192.06	2091.38	2338.94	2711.86	2550.43	2028.95	2916.07	2919.52	1433.08	1392.35	1816.42	2024.71	ENSG00000070495	17	76712832	76726799	13967			-0.0532678	0.153647	-0.346689	0.728825	0.899467		0.303093	0.153499	1.97456	0.0483184	0.439799		0.0456762	0.153603	0.297366	0.766187	0.975593		0.105843	0.1535	0.689529	0.490491	0.929972
ENSG00000070501.11	POLB	917.171	892.443	904.815	954.163	913.314	921.122	1029.05	1054.63	877.219	978.194	804.274	886.891	859.232	896.935	ENSG00000070501	8	42338454	42371808	33354			0.0966074	0.107929	0.895102	0.370732	0.69356		0.0374353	0.108098	0.34631	0.72911	0.922553		0.0162228	0.108118	0.150047	0.880727	0.98993		0.0296389	0.107794	0.27496	0.783347	0.980704
ENSG00000070540.12	WIPI1	1423.54	1363.32	1378.44	1489.27	1286.59	1600.07	1219.4	1050.41	1664.2	1929.73	891.585	1065.01	1678.08	1911.93	ENSG00000070540	17	68420948	68457513	36565			0.109672	0.11297	0.970807	0.331645	0.660459		0.220976	0.112917	1.95697	0.0503505	0.444272		0.0505331	0.113061	0.446953	0.654909	0.962203		-0.0833105	0.113051	-0.73693	0.461165	0.921503
ENSG00000070601.9	FRMPD1	212.348	233.695	195.861	181.844	248.172	202.166	54.3863	63.4048	70.8171	68.3809	468.46	350.653	341.115	244.939	ENSG00000070601	9	37651000	37746904	95904			-0.290253	0.135956	-2.1349	0.0327689	0.240088		-0.174387	0.134867	-1.29303	0.196	0.64698		-0.214314	0.135504	-1.5816	0.11374	0.768781		0.137704	0.131449	1.04758	0.294831	0.870531
ENSG00000070610.14	GBA2	2761.56	2949.89	2742.49	2619.87	2879.2	2616.35	2745.08	2879.64	2806.41	2599.63	3123.91	2745.54	3124.17	2254.67	ENSG00000070610	9	35736866	35749228	12362			-0.174175	0.0735226	-2.369	0.0178362	0.184426		-0.174133	0.0735394	-2.36789	0.0178896	0.319776		-0.105885	0.0734779	-1.44105	0.149572	0.801006		-0.0384871	0.0732712	-0.525268	0.599397	0.954631
ENSG00000070614.14	NDST1	2835.23	2808.88	2808.01	2700.06	3169.66	2689.56	2441.66	2488.64	2694.48	2426.94	3382.48	3189.45	2716.89	2695.21	ENSG00000070614	5	150485818	150558211	72393			-0.0558355	0.107978	-0.517099	0.605087	0.840142		-0.0960141	0.108007	-0.888965	0.374022	0.773212		0.0074464	0.107953	0.0689781	0.945007	0.994981		0.168902	0.107761	1.56738	0.117027	0.744327
ENSG00000070669.16	ASNS	136.398	147.169	142.293	124.351	123.664	144.51	166.021	175.42	159.91	122.854	117.535	127.764	145.21	71.3671	ENSG00000070669	7	97852118	97872542	20424			-0.27154	0.204084	-1.33054	0.183342	0.509873		-0.0502857	0.202829	-0.247921	0.804195	0.945135		-0.0823608	0.202915	-0.405889	0.684824	0.965676		-0.26717	0.203048	-1.31579	0.188243	0.812308
ENSG00000070718.11	AP3M2	1347.54	1246.2	1484.42	1371.14	1335.27	1300.64	1474.16	1540.74	1208.46	1521.76	1195.5	1228.22	1106.69	1193.86	ENSG00000070718	8	42152946	42171673	18727			0.138907	0.0886681	1.56659	0.11721	0.420165		0.0588968	0.0888311	0.66302	0.507318	0.837948		0.252222	0.0885354	2.84883	0.00438802	0.177043		0.0922011	0.0885137	1.04166	0.29757	0.872166
ENSG00000070729.13	CNGB1	570.922	602.518	607.727	519.627	593.883	530.857	513.808	579.097	507.142	327.996	889.906	774.048	499.214	397.365	ENSG00000070729	16	57882340	57971116	88776			-0.240046	0.135038	-1.77762	0.0754663	0.343232		-0.261953	0.135031	-1.93994	0.0523869	0.447571		0.0184382	0.134426	0.137163	0.890902	0.990775		-0.0673495	0.13414	-0.502083	0.615609	0.958718
ENSG00000070748.18	CHAT	333.645	363.678	308.642	273.089	363.07	359.745	343.493	228.257	380.357	289.749	344.209	332.934	386.655	241.415	ENSG00000070748	10	49609095	49665104	56009			-0.418704	0.15154	-2.76299	0.00572738	0.105297		-0.0173954	0.150052	-0.115929	0.907709	0.973564		-0.238435	0.150871	-1.58039	0.114019	0.768781		-0.00708474	0.149457	-0.0474032	0.962192	0.996874
ENSG00000070756.15	PABPC1	26210.5	25398	25555.3	29285.2	24469.5	26344.5	25409.9	26674.4	23840.2	28771	26994.4	30210.2	25347.4	31485.2	ENSG00000070756	8	100685816	100722809	36993			0.204241	0.0628544	3.24942	0.00115639	0.0504208		0.0542611	0.0628722	0.863038	0.388116	0.777788		0.0071427	0.0628774	0.113597	0.909557	0.991267		-0.0525526	0.0628646	-0.835965	0.403175	0.912665
ENSG00000070759.16	TESK2	108.416	125.379	106.4	90.9971	108.25	111.051	147.416	88.7667	98.2302	85.7658	117.535	80.2025	138.336	109.253	ENSG00000070759	1	45343883	45491166	147283			-0.459907	0.169934	-2.70639	0.00680193	0.113748		-0.199779	0.167343	-1.19383	0.232545	0.675714		-0.237616	0.167679	-1.41709	0.156457	0.804641		-0.209793	0.165746	-1.26575	0.205604	0.819439
ENSG00000070761.7	CFAP20	2107.03	1957.73	2046.23	2205.97	2046.04	2279.19	2146.83	2121.95	2235.31	2598.47	1582.52	1887.56	1866.25	2215.9	ENSG00000070761	16	58113588	58129450	15862			0.17328	0.0955988	1.81257	0.0698976	0.332086		0.209649	0.0956166	2.1926	0.0283361	0.374749		0.0611328	0.0957215	0.638653	0.523048	0.939997		0.0505422	0.0955927	0.528724	0.596997	0.954106
ENSG00000070770.8	CSNK2A2	2767.15	2766.84	2627.33	2922.71	2706.37	2812.51	2696.42	2521.4	2758.44	2800.14	2819.16	3206.24	2793.36	3163.06	ENSG00000070770	16	58157907	58197920	40013			0.0747365	0.0701014	1.06612	0.286369	0.619495		0.0247966	0.0701665	0.353396	0.723791	0.921295		-0.0772601	0.0702637	-1.09957	0.271518	0.870607		-0.0345835	0.0700617	-0.493615	0.621578	0.958718
ENSG00000070778.12	PTPN21	624.059	610.061	634.733	617.568	659.82	598.113	529.551	579.097	545.977	545.888	758.099	795.497	606.618	549.791	ENSG00000070778	14	88465778	88554733	88955			0.01381	0.112514	0.12274	0.902313	0.969044		-0.0540479	0.112706	-0.479549	0.631548	0.888391		0.0715362	0.11242	0.636332	0.52456	0.940731		0.101427	0.111888	0.906505	0.364668	0.894929
ENSG00000070785.16	EIF2B3	1301.72	1185.55	1327.25	1394.32	1266.75	1334.73	1215.11	1184.61	1112.51	1570.44	1093.07	1150.81	1321.5	1671.4	ENSG00000070785	1	44850522	44986722	136200			0.220121	0.0899958	2.4459	0.0144489	0.166354		0.165655	0.0901304	1.83795	0.06607	0.483656		0.163727	0.0901077	1.81701	0.0692158	0.668067		0.0888656	0.089975	0.98767	0.323314	0.8824
ENSG00000070808.15	CAMK2A	1561.7	1711.63	1457.73	1404.32	1668.82	1566	1096.31	981.718	1532.85	1199.56	2699.94	2373.44	1517.4	1062.58	ENSG00000070808	5	150219491	150290291	70800			-0.304698	0.119899	-2.54129	0.0110443	0.147211		-0.245051	0.119825	-2.04507	0.0408478	0.419085		-0.228161	0.119845	-1.9038	0.0569363	0.639873		-0.0351749	0.119439	-0.2945	0.768376	0.978939
ENSG00000070814.18	TCOF1	1903.75	1868.97	1937.47	1893.98	1921.13	1897.2	1625.86	1859.87	1923.48	1947.12	2130.74	2116.04	1795.8	1652.9	ENSG00000070814	5	150357639	150400308	42669			0.018516	0.0722187	0.256388	0.797651	0.92732		0.0231232	0.0722389	0.320094	0.748897	0.928851		0.0535564	0.0722012	0.741767	0.458229	0.924026		0.04237	0.0719938	0.588523	0.556181	0.945714
ENSG00000070831.15	CDC42	9208.55	8823.01	9435.89	9670.84	9077.68	9035.33	9902.61	9436.75	9363.85	11143.8	8164.47	8826.01	7861.12	9276.84	ENSG00000070831	1	22052627	22092946	40319			0.132911	0.0711974	1.86679	0.0619312	0.319734		0.0361852	0.0712351	0.507969	0.611475	0.880152		0.0998561	0.0712126	1.40223	0.160848	0.804641		0.0393724	0.0711848	0.553101	0.580194	0.949789
ENSG00000070882.12	OSBPL3	196.94	219.174	199.043	186.687	190.961	188.836	178.902	128.923	222.731	220.21	260.256	179.989	214.808	217.626	ENSG00000070882	7	24796539	24981634	185095			-0.252762	0.144479	-1.74947	0.0802103	0.351617		-0.23444	0.14461	-1.62118	0.104979	0.553113		-0.159818	0.144012	-1.10975	0.267106	0.869421		-0.21338	0.143323	-1.4888	0.136539	0.76443
ENSG00000070886.11	EPHA8	1758.17	1809.56	1738.44	1724.79	1794.58	1723.46	2995.54	2765.51	1874.37	1761.68	1305.48	1422.2	1062.87	949.799	ENSG00000070886	1	22563564	22603594	40030			-0.0622696	0.110218	-0.564966	0.572097	0.821753		-0.0903431	0.110292	-0.819128	0.412713	0.788874		-0.0730377	0.110259	-0.662421	0.507702	0.93468		0.00647232	0.110005	0.0588366	0.953082	0.996132
ENSG00000070950.9	RAD18	350.358	355.968	335.641	341.493	336.971	381.719	396.448	344.499	372.361	307.134	315.665	331.069	339.397	383.268	ENSG00000070950	3	8775402	8963773	188371			-0.0497968	0.112009	-0.444579	0.656624	0.866241		0.106448	0.111417	0.955408	0.339372	0.751057		-0.0796632	0.112251	-0.709685	0.477899	0.929937		-0.0723283	0.111424	-0.649126	0.516257	0.938133
ENSG00000070961.15	ATP2B1	1958.02	1975.27	1783.59	1948.84	2009.33	2073.07	2391.57	2300.54	1997.73	1859.03	1753.79	1763.52	1757.99	1872.29	ENSG00000070961	12	89588049	89709300	121251			-0.013046	0.0915369	-0.142522	0.886668	0.965025		0.0670754	0.0914813	0.733215	0.463427	0.815787		-0.146634	0.0917029	-1.59901	0.109817	0.764019		0.0200585	0.091357	0.219561	0.826213	0.985368
ENSG00000071051.13	NCK2	2640.76	2583.42	2690.33	2569.75	2984.67	2375.63	2879.61	2887.03	2737.88	2834.91	2568.97	2618.71	2147.22	1938.37	ENSG00000071051	2	105744897	105894274	149377			-0.0150943	0.0788254	-0.19149	0.848142	0.948409		-0.133079	0.0789698	-1.68519	0.0919519	0.536657		0.0655714	0.0787752	0.832386	0.405191	0.909503		0.200993	0.0785348	2.55929	0.0104886	0.442947
ENSG00000071054.16	MAP4K4	7993.19	7641.67	7944.62	8259.63	8409.24	7710.8	6230.1	7052.73	8121.13	8432.87	9227.32	9796.83	6988.14	7756.11	ENSG00000071054	2	101696850	101894689	197839			0.116013	0.0697423	1.66346	0.0962203	0.382768		0.0115933	0.0697847	0.16613	0.868054	0.963814		0.0663234	0.0697673	0.950637	0.341788	0.898488		0.14494	0.0696879	2.07984	0.0375404	0.605846
ENSG00000071073.12	MGAT4A	1614.36	1571.41	1592.46	1562.46	1688.25	1657.21	1346.78	1369.54	1361.52	1267.94	1888.11	1801.76	1689.25	1810.61	ENSG00000071073	2	98619106	98731126	112020			-0.00717104	0.120471	-0.059525	0.952534	0.984459		0.0320237	0.120425	0.265922	0.790299	0.941373		0.0218713	0.120463	0.181561	0.855928	0.987521		0.0888086	0.120226	0.738683	0.4601	0.921228
ENSG00000071082.10	RPL31	21082.7	19960.9	20428.4	24257.4	19455.2	21311.4	20459.3	22664	19337.6	26054.3	18333.7	22384	21712.8	25927.4	ENSG00000071082	2	101001715	101024032	22317			0.275669	0.0895708	3.07767	0.00208627	0.0689719		0.0777872	0.0895927	0.868231	0.385268	0.777099		0.0287172	0.0895953	0.320521	0.748573	0.974979		-0.0474902	0.0895871	-0.530101	0.596042	0.954028
ENSG00000071127.16	WDR1	3869.37	3470.04	3848.48	4178.98	3726.84	4122.52	3894.35	4520.76	2888.65	3720.38	3667.09	4174.26	3430.06	4300.53	ENSG00000071127	4	10074339	10116949	42610			0.273425	0.0985042	2.77577	0.00550711	0.104266		0.252987	0.0985136	2.56804	0.0102276	0.264812		0.153405	0.0985675	1.55634	0.119627	0.774404		0.10352	0.0985033	1.05093	0.293293	0.870531
ENSG00000071189.21	SNX13	1252.53	1217.09	1228.75	1310.04	1241.86	1264.93	1332.47	1288.17	1323.82	1453.38	1080.48	1177.86	1131.61	1320.73	ENSG00000071189	7	17790761	17940501	149740			0.110844	0.070162	1.57983	0.114145	0.414903		0.0609799	0.0703331	0.867015	0.385934	0.777099		0.0141375	0.0704033	0.200808	0.840849	0.984623		0.0338668	0.0700298	0.483605	0.628666	0.959542
ENSG00000071205.11	ARHGAP10	103.944	101.396	97.0608	112.342	97.1723	111.749	57.2488	62.3481	35.4086	61.4269	139.363	120.304	173.565	205.291	ENSG00000071205	4	147732063	148072780	340717			0.18397	0.19999	0.919895	0.357628	0.683122		0.235198	0.199394	1.17956	0.238175	0.680324		-0.0882266	0.20283	-0.434977	0.663579	0.963459		0.0223215	0.199838	0.111698	0.911063	0.991053
ENSG00000071242.11	RPS6KA2	4084.21	3768.97	4123.48	4103.63	4263.85	4161.1	3948.73	4054.74	3752.17	4115.6	3433.69	3588.6	3941.3	4655.6	ENSG00000071242	6	166409364	166906451	497087			0.1203	0.0683603	1.75979	0.0784426	0.34897		0.141939	0.0683626	2.07627	0.0378689	0.407568		0.129437	0.068364	1.89335	0.0583119	0.643623		0.173428	0.0682344	2.54165	0.011033	0.447931
ENSG00000071243.15	ING3	315.065	332.63	307.156	330.164	301.748	303.628	327.749	291.662	366.65	397.536	317.344	345.99	318.775	285.468	ENSG00000071243	7	120950749	120977216	26467			-0.0161462	0.111679	-0.144577	0.885045	0.964314		-0.134789	0.112467	-1.19848	0.230731	0.673969		-0.112384	0.112286	-1.00087	0.316889	0.885904		-0.141595	0.111584	-1.26896	0.204454	0.818554
ENSG00000071246.10	VASH1	3304.47	3370.96	3441.26	3054.71	3679.59	2975.84	2843.83	2876.46	3518.01	3045.85	3780.42	3500	3341.56	2796.53	ENSG00000071246	14	76762189	76783015	20826			-0.141522	0.072454	-1.95327	0.0507874	0.292177		-0.180905	0.0725027	-2.49514	0.0125906	0.283257		0.0324382	0.0723353	0.448443	0.653834	0.962203		0.127266	0.0721494	1.76393	0.0777438	0.691539
ENSG00000071282.11	LMCD1	349.651	351.728	386.249	352.776	340.761	316.744	286.244	308.57	346.09	311.77	385.346	390.754	389.232	400.008	ENSG00000071282	3	8501707	8574673	72966			0.00466823	0.119124	0.039188	0.96874	0.990238		-0.147525	0.119917	-1.23023	0.218612	0.667106		0.117497	0.118726	0.989645	0.322348	0.887768		-0.0407082	0.118667	-0.343046	0.731564	0.973441
ENSG00000071462.11	BUD23	2559.88	2458.24	2655.69	2509.45	2531.91	2644.1	2511.79	2990.59	2710.47	2664.54	2230.64	2284.84	2380.07	2097.84	ENSG00000071462	7	73683025	73705161	22136			0.0216225	0.0832079	0.259862	0.79497	0.926159		0.102181	0.0831696	1.22859	0.219226	0.66739		0.109577	0.0831492	1.31784	0.187559	0.821411		0.0368824	0.0830743	0.443968	0.657066	0.964473
ENSG00000071537.13	SEL1L	4017.6	3821.92	3848.82	4223.75	3838	4355.51	3686.82	3640.49	4068.56	4216.43	3320.36	3461.76	4211.96	5576.33	ENSG00000071537	14	81471549	81533861	62312			0.131303	0.0941773	1.39421	0.163254	0.483482		0.191714	0.0941656	2.03592	0.0417581	0.420778		0.0140433	0.0942432	0.149011	0.881545	0.98993		-0.00018402	0.0941709	-0.00195411	0.998441	0.999423
ENSG00000071539.13	TRIP13	340.348	336.586	345.209	363.459	309.193	347.292	340.63	319.138	285.553	390.582	361	391.687	359.159	352.43	ENSG00000071539	5	892643	919357	26714			0.107901	0.118317	0.911972	0.361783	0.687007		0.0433913	0.118702	0.365546	0.714704	0.918508		0.0350756	0.11872	0.295448	0.767652	0.975593		-0.122797	0.118656	-1.03491	0.300713	0.872166
ENSG00000071553.16	ATP6AP1	9132.29	8802.14	9379.86	8942.96	9115.96	9420.53	7884.59	7525.09	8643.12	8937.03	12218.6	12491.1	6462.29	6818.64	ENSG00000071553	X	154428632	154436516	7884			0.023037	0.0658033	0.350089	0.726272	0.898418		0.108794	0.0657822	1.65386	0.0981569	0.545489		0.0727635	0.0657983	1.10586	0.268789	0.869421		0.0524968	0.0657479	0.798457	0.424605	0.916997
ENSG00000071564.14	TCF3	5724.42	5825.85	6110.36	5780.23	5959.49	4946.17	5620.4	5840.64	6251.33	6088.21	7377.83	7269.52	4053.86	3922.55	ENSG00000071564	19	1609290	1652605	43315			-0.0138375	0.102955	-0.134404	0.893083	0.965682		-0.224622	0.103035	-2.18006	0.0292532	0.375752		0.0993779	0.102929	0.965499	0.334295	0.894483		0.050563	0.102892	0.491418	0.623131	0.958718
ENSG00000071575.11	TRIB2	3877.45	3769.59	4247.42	3842.51	4127.9	3399.83	4081.84	4369.65	4825.85	4769.28	3492.46	3559.69	2678.23	2671.42	ENSG00000071575	2	12716889	12742734	25845			0.0259454	0.0469932	0.55211	0.580873	0.827287		-0.146333	0.0472401	-3.09764	0.00195066	0.131723		0.17609	0.0468738	3.75669	0.000172178	0.015422		0.14038	0.0467593	3.00218	0.00268053	0.314856
ENSG00000071626.16	DAZAP1	2314.31	2435.22	2321.94	2237.93	2174.44	2402.01	2481.73	2356.55	2527.71	2414.19	2469.07	2445.24	2262.36	1735.72	ENSG00000071626	19	1407569	1435687	28118			-0.12886	0.104003	-1.239	0.215346	0.548213		-0.0254475	0.103944	-0.24482	0.806596	0.945349		-0.0755338	0.103978	-0.726439	0.46757	0.92746		-0.164093	0.103914	-1.57912	0.114309	0.742629
ENSG00000071655.17	MBD3	1282.89	1248.58	1328.05	1232.67	1458.27	1146.86	1163.58	1262.81	1263.29	1296.92	1572.45	1498.67	994.991	872.265	ENSG00000071655	19	1573596	1592801	19205			-0.0225594	0.100205	-0.225132	0.821877	0.937146		-0.119804	0.100387	-1.19343	0.232702	0.675714		0.111429	0.100051	1.11372	0.2654	0.868222		0.228108	0.0996745	2.28853	0.0221068	0.535397
ENSG00000071794.15	HLTF	2751.43	2556.95	2728.36	2925.7	2753.61	2792.51	2165.43	2269.89	2375.8	2775.8	2702.46	2913.4	2984.11	3743.69	ENSG00000071794	3	149030127	149086554	56427			0.185205	0.0693537	2.67045	0.00757495	0.121119		0.127471	0.0694287	1.836	0.0663572	0.484139		0.0927217	0.0694597	1.3349	0.18191	0.81983		0.107783	0.069286	1.55562	0.119799	0.745886
ENSG00000071859.14	FAM50A	2831.94	2881.28	2899.08	2667.86	3027.31	2684.18	1701.72	1742.58	2343.82	2214.84	5017.9	4550.09	2461.7	2163.92	ENSG00000071859	X	154444126	154450654	6528			-0.0970695	0.0780259	-1.24407	0.213475	0.545235		-0.06634	0.0779929	-0.85059	0.394997	0.780166		0.0236813	0.0779392	0.303843	0.761247	0.975593		0.0996616	0.0777078	1.28252	0.199661	0.817783
ENSG00000071889.16	FAM3A	1620.19	1559.11	1688.94	1600.34	1656.37	1596.21	1185.05	1196.24	1230.16	1422.09	2516.92	2594.46	1304.31	1188.57	ENSG00000071889	X	154506159	154516242	10083			0.0310948	0.0610943	0.508965	0.610777	0.843117		0.0334695	0.061103	0.547755	0.58386	0.868063		0.105418	0.0610081	1.72793	0.0840016	0.712395		0.0880684	0.0606888	1.45115	0.146739	0.774891
ENSG00000071894.16	CPSF1	5588.26	5556.95	5621.05	5526.39	5602.53	5634.38	5119.47	5511.99	4630.53	4954.72	5822.17	5771.78	6655.61	5867.08	ENSG00000071894	8	144393229	144409349	16120			0.0043273	0.0904013	0.0478677	0.961822	0.987473		0.00915746	0.0903993	0.1013	0.919312	0.977565		0.0150578	0.0904009	0.166567	0.867711	0.989156		0.00272652	0.0903414	0.0301802	0.975923	0.996928
ENSG00000071909.18	MYO3B	9.85052	10.2305	8.95743	12.8384	9.95756	7.26872	1.43122	8.45397	14.8488	18.544	11.7535	10.2585	12.8885	14.0972	ENSG00000071909	2	170178145	170655171	477026			0.447989	0.538345	0.832161	0.405318	NA		-0.452153	0.570554	-0.792482	0.42808	NA		-0.141173	0.557572	-0.253193	0.800119	NA		-0.00769097	0.547161	-0.0140561	0.988785	0.998796
ENSG00000071967.11	CYBRD1	733.761	711.799	779.821	795.574	722.408	659.203	621.149	612.913	529.986	558.637	698.492	831.868	997.569	1178.88	ENSG00000071967	2	171522247	171558133	35886			0.143364	0.149982	0.955877	0.339134	0.667798		-0.078543	0.150357	-0.522376	0.601409	0.875149		0.124828	0.150033	0.832007	0.405405	0.909503		0.0570223	0.149841	0.380551	0.703536	0.971206
ENSG00000071991.8	CDH19	195.306	224.585	267.208	262.243	88.2132	134.28	0	0	0	3.47699	127.609	89.5284	770.732	955.967	ENSG00000071991	18	66501083	66604138	103055			0.285578	0.812383	0.351531	0.72519	0.897989		0.11037	0.809142	0.136403	0.891502	0.968841		0.348078	0.810595	0.42941	0.667625	0.964597		-0.110626	0.811242	-0.136366	0.891532	0.990707
ENSG00000071994.10	PDCD2	1194.35	1185.76	1216.16	1219.68	1159.4	1190.73	1172.17	1183.56	1184.47	1255.19	1305.48	1313.08	1080.91	1126.9	ENSG00000071994	6	170575295	170584692	9397			0.0404106	0.0819327	0.493217	0.62186	0.849954		0.00811411	0.0820444	0.098899	0.921218	0.977999		0.0404113	0.0819735	0.492981	0.622026	0.956672		-0.0338501	0.0817993	-0.413819	0.679007	0.966559
ENSG00000072041.16	SLC6A15	1970.57	2055.82	1890.33	1970.95	1869.16	2066.58	1746.09	1623.16	2046.84	1795.29	2117.31	2010.66	2313.05	2454.68	ENSG00000072041	12	84859488	84913615	54127			-0.0658361	0.0843155	-0.78083	0.434902	0.739254		0.00331471	0.0842628	0.0393377	0.968621	0.992087		-0.122778	0.0844034	-1.45465	0.145765	0.796353		-0.131109	0.08422	-1.55675	0.119531	0.745886
ENSG00000072042.12	RDH11	2090.49	1985.64	2125.9	2049.74	2142.47	2148.71	2285.66	2188.52	2398.65	2581.09	1536.35	1598.45	1721.9	1830.87	ENSG00000072042	14	67676801	67695814	19013			0.0474371	0.0871374	0.544394	0.58617	0.829716		0.0901652	0.087159	1.03449	0.300907	0.729358		0.101591	0.0871074	1.16627	0.243504	0.857884		0.0994722	0.0869645	1.14382	0.252696	0.849531
ENSG00000072062.13	PRKACA	5758.68	5629.85	5448.4	5893.2	5579.48	6242.47	5983.93	5618.72	5478.05	5973.47	5017.9	5243.01	6039.55	6737.58	ENSG00000072062	19	14091688	14118084	26396			0.0651759	0.0784803	0.830474	0.406271	0.719997		0.150871	0.0784565	1.92299	0.0544815	0.451048		-0.0429405	0.0785313	-0.546795	0.58452	0.951312		-0.0112404	0.0784502	-0.143281	0.886068	0.990678
ENSG00000072071.16	ADGRL1	9169.37	9165.24	9130.07	8750.15	10061.3	8740.03	9624.95	9988.37	10317.6	9325.3	9433.85	9272.72	7284.57	6414.23	ENSG00000072071	19	14147743	14206187	58444			-0.0769138	0.0707777	-1.0867	0.277172	0.61002		-0.0804723	0.0707873	-1.13682	0.255614	0.693663		-0.00298912	0.070764	-0.0422408	0.966307	0.99572		0.131979	0.0706831	1.8672	0.0618743	0.665767
ENSG00000072110.13	ACTN1	1724.61	1654.77	1876.63	1631.56	1744.2	1715.88	1771.85	1809.15	1740.73	1621.44	1558.18	1571.41	1548.34	1524.26	ENSG00000072110	14	68874143	68979440	105297			-0.0215679	0.0817848	-0.263715	0.791999	0.92547		0.0481718	0.0817252	0.589436	0.555569	0.858946		0.176313	0.0815531	2.16194	0.0306225	0.511728		0.0720116	0.0814743	0.883857	0.376774	0.901617
ENSG00000072121.15	ZFYVE26	637.547	669.785	575.759	608.55	682.397	651.241	519.533	463.912	630.501	570.227	746.346	670.53	782.761	729.53	ENSG00000072121	14	67727374	67816590	89216			-0.141161	0.0802691	-1.75859	0.0786466	0.349204		-0.0412285	0.079962	-0.515601	0.606133	0.877732		-0.211098	0.0806125	-2.61867	0.00882728	0.281875		0.0219317	0.0791816	0.27698	0.781796	0.980641
ENSG00000072133.10	RPS6KA6	387.897	403.578	375.255	355.812	447.764	357.078	344.924	318.081	390.636	338.427	523.03	466.294	355.722	300.447	ENSG00000072133	X	84058346	84187907	129561			-0.183445	0.156915	-1.16907	0.242374	0.576973		-0.216763	0.157079	-1.37996	0.1676	0.620475		-0.0720494	0.156644	-0.459955	0.645548	0.961554		0.138673	0.155552	0.891491	0.372666	0.899959
ENSG00000072134.15	EPN2	2457.99	2425.49	2433.38	2484.83	2517.11	2429.15	2694.99	2788.75	2172.49	2328.43	2397.71	2440.58	2436.78	2381.55	ENSG00000072134	17	19215615	19336715	121100			0.0342914	0.04709	0.728209	0.466486	0.761411		0.00546833	0.0471641	0.115943	0.907698	0.973564		0.004927	0.0471652	0.104463	0.916802	0.991838		0.0527762	0.046831	1.12695	0.259764	0.852729
ENSG00000072135.12	PTPN18	903.849	926.705	867.291	841.186	926.615	957.449	792.895	791.503	801.833	752.19	1057.81	1002.53	1054.28	818.519	ENSG00000072135	2	130356007	130375409	19402			-0.135281	0.106427	-1.27112	0.203687	0.534042		0.0366887	0.10609	0.345827	0.729472	0.92274		-0.0882688	0.106362	-0.829887	0.406603	0.909503		-0.00736837	0.105868	-0.0695996	0.944512	0.993887
ENSG00000072163.19	LIMS2	149.483	158.197	194.025	149.098	128.334	117.763	87.3044	90.8802	102.799	78.8118	175.463	148.281	267.221	278.42	ENSG00000072163	2	127638381	127681786	43405			-0.130511	0.203751	-0.640539	0.521822	0.794565		-0.434726	0.205946	-2.11087	0.0347833	0.396619		0.138716	0.202033	0.6866	0.492335	0.931579		-0.226532	0.203126	-1.11523	0.264751	0.855819
ENSG00000072182.12	ASIC4	574.249	659.873	557.324	480.046	619.186	554.819	572.488	600.232	781.273	563.273	645.602	491.474	640.128	265.204	ENSG00000072182	2	219514170	219538772	24602			-0.485832	0.193029	-2.51689	0.0118396	0.152107		-0.259859	0.192684	-1.34862	0.177457	0.628814		-0.257758	0.192648	-1.33798	0.180905	0.819623		-0.0894171	0.192136	-0.465385	0.641656	0.961277
ENSG00000072195.14	SPEG	3311.3	3775.43	3413	2899.04	3508.36	2960.67	3746.93	3773.64	4131.38	3098	3962.6	3082.2	3260.79	1642.32	ENSG00000072195	2	219434846	219498287	63441			-0.418468	0.147215	-2.84256	0.00447531	0.0953346		-0.357156	0.147199	-2.42635	0.0152514	0.303896		-0.159276	0.14712	-1.08263	0.278973	0.873074		-0.111067	0.147042	-0.75534	0.450045	0.919125
ENSG00000072201.13	LNX1	945.098	915.954	955.311	992.521	899.157	962.547	976.091	897.178	1131.93	1291.12	780.767	802.025	775.028	979.756	ENSG00000072201	4	53459301	53701405	242104			0.116577	0.0953716	1.22234	0.221579	0.554623		0.0735498	0.0955713	0.769581	0.441548	0.80427		0.0538238	0.0955487	0.563313	0.573222	0.951163		-0.0321925	0.0954102	-0.337411	0.735807	0.974382
ENSG00000072210.18	ALDH3A2	1587.51	1565.12	1599.3	1548.95	1662.96	1561.24	1786.16	1735.18	1502.01	1483.52	1491.01	1514.52	1481.32	1462.59	ENSG00000072210	17	19648136	19677598	29462			-0.0140966	0.0820545	-0.171796	0.863598	0.955503		-0.00703063	0.0820725	-0.0856636	0.931734	0.980428		0.032396	0.0820176	0.394989	0.692851	0.967405		0.0768039	0.0817275	0.939756	0.347343	0.890463
ENSG00000072274.12	TFRC	1842.84	1835.83	1861.73	2032.76	1836.94	1646.96	1854.86	1725.67	2294.7	1942.48	1538.03	2046.1	1655.74	2416.79	ENSG00000072274	3	196027183	196082189	55006			0.157793	0.11303	1.39602	0.162707	0.482529		-0.14777	0.113336	-1.30383	0.192292	0.643157		0.0204058	0.113161	0.180325	0.856897	0.987584		0.0121993	0.113032	0.107928	0.914053	0.991245
ENSG00000072310.16	SREBF1	1756.73	1803.79	1832.76	1618.14	1741.68	1787.28	2244.15	2382.96	2032	1612.17	1519.56	1400.75	1419.45	1076.67	ENSG00000072310	17	17810399	17837002	26603			-0.190765	0.108435	-1.75926	0.0785339	0.349033		-0.0319373	0.108304	-0.294885	0.768082	0.935712		0.00663423	0.108253	0.0612843	0.951133	0.994981		-0.0716516	0.108168	-0.662412	0.507707	0.935933
ENSG00000072364.12	AFF4	5763.3	5703.51	5197.41	5698.83	5979.7	6237.04	5614.67	5227.73	6978.91	6045.33	4911.27	5175.86	5309.2	6346.39	ENSG00000072364	5	132875379	132963634	88255			0.00571726	0.0892368	0.0640684	0.948916	0.983677		0.136822	0.0892052	1.53379	0.125082	0.575593		-0.12583	0.0892946	-1.40916	0.158789	0.804641		0.0740168	0.0891671	0.830092	0.406487	0.914245
ENSG00000072401.14	UBE2D1	905.386	879.59	932.44	890.897	951.714	872.29	894.512	868.646	895.494	1006.01	933.562	875.7	794.79	813.233	ENSG00000072401	10	58334975	58370753	35778			0.0165404	0.0834131	0.198295	0.842814	0.946371		-0.0234112	0.0835938	-0.28006	0.779432	0.938854		0.0770483	0.0833278	0.92464	0.355153	0.900898		0.111826	0.0828701	1.34941	0.177204	0.801173
ENSG00000072415.8	MPP5	1184.08	1165.34	1192.59	1225.77	1169.37	1167.34	1316.72	1179.33	1097.67	1112.64	1205.57	1204.9	1041.39	1406.2	ENSG00000072415	14	67241109	67335819	94710			0.079816	0.0891751	0.895048	0.370761	0.69356		0.00427234	0.0893292	0.0478269	0.961854	0.989913		0.036781	0.0892809	0.411969	0.680362	0.964795		0.00745693	0.0890332	0.0837545	0.933252	0.992917
ENSG00000072422.16	RHOBTB1	621.394	673.709	666.282	586.17	611.233	569.575	519.533	514.636	573.39	512.277	719.481	648.148	882.432	669.617	ENSG00000072422	10	60869438	61001440	132002			-0.187228	0.117653	-1.59137	0.111527	0.410735		-0.232694	0.117796	-1.9754	0.0482232	0.439799		-0.0162491	0.117256	-0.138578	0.889784	0.990761		-0.123019	0.117082	-1.05071	0.293394	0.870531
ENSG00000072501.17	SMC1A	4093.49	3860.13	3856.62	4293.15	4138.68	4318.85	3749.79	3897.28	4115.39	4470.25	3829.95	3964.43	3745.39	4840.63	ENSG00000072501	X	53374149	53422728	48579			0.151887	0.0704359	2.15639	0.0310534	0.234851		0.16273	0.0704476	2.30994	0.0208915	0.331518		0.000576436	0.0705452	0.00817115	0.99348	0.999703		0.0996231	0.0703797	1.41551	0.15692	0.781956
ENSG00000072506.12	HSD17B10	784.832	713.732	749.612	831.665	809.252	819.899	558.175	652.013	636.212	968.922	894.104	876.632	766.435	829.092	ENSG00000072506	X	53431258	53434373	3115			0.225038	0.110108	2.04379	0.0409745	0.264903		0.195536	0.110221	1.77403	0.0760581	0.507008		0.07806	0.110472	0.706602	0.479814	0.93062		0.185656	0.109895	1.68938	0.0911459	0.706552
ENSG00000072518.20	MARK2	1634.6	1725.99	1693.37	1589.54	1654.99	1509.09	1492.76	1537.57	1720.17	1544.94	1987.18	1735.55	1703.86	1540.12	ENSG00000072518	11	63838928	63911019	72091			-0.120178	0.0691671	-1.7375	0.0822985	0.355982		-0.193803	0.0693231	-2.79564	0.00517969	0.201868		-0.0289007	0.0690536	-0.418526	0.675563	0.964597		-0.0613541	0.0688348	-0.891324	0.372755	0.900072
ENSG00000072571.19	HMMR	220.539	210.475	210.58	257.862	201.857	221.921	277.657	265.243	145.061	216.733	224.995	329.203	194.187	220.269	ENSG00000072571	5	163460203	163491945	31742			0.306965	0.171085	1.79422	0.0727776	0.337334		0.0939648	0.172096	0.546002	0.585064	0.868488		0.0068631	0.172561	0.0397721	0.968275	0.99572		-0.0271045	0.171841	-0.15773	0.874669	0.990678
ENSG00000072609.17	CHFR	1163.4	1295.04	833.153	983.23	1351.92	1353.64	1077.71	770.368	1403.78	1110.32	1362.56	1072.48	1336.11	979.756	ENSG00000072609	12	132822187	132956304	134117			-0.400215	0.110093	-3.63523	0.00027773	0.0245957		0.0597696	0.109466	0.546008	0.58506	0.868488		-0.640086	0.110575	-5.78871	7.09295e-09	2.083e-06		0.0612193	0.109251	0.560353	0.575239	0.948875
ENSG00000072657.8	TRHDE	53.5999	57.2109	32.352	49.6616	65.6478	63.1272	22.8995	34.8726	61.6794	48.6779	40.2976	41.9664	103.967	73.1293	ENSG00000072657	12	72087266	72670757	583491			-0.130089	0.257888	-0.504439	0.613953	0.84531		0.212339	0.253795	0.836655	0.402787	0.783385		-0.79705	0.270149	-2.95041	0.00317351	0.14429		0.291048	0.250992	1.15959	0.246215	0.846097
ENSG00000072682.18	P4HA2	1745.76	1603	1734.82	1828.98	1556.23	2005.74	1826.24	1863.04	1394.64	1707.2	1028.43	1152.68	2162.69	2593	ENSG00000072682	5	132191838	132295315	103477			0.187451	0.12002	1.56182	0.118329	0.422319		0.32649	0.119929	2.72236	0.00648181	0.218995		0.168686	0.120041	1.40523	0.159952	0.804641		-0.0148975	0.120064	-0.12408	0.901252	0.990707
ENSG00000072736.18	NFATC3	474.713	459.77	485.033	474.156	464.291	490.313	446.54	414.245	444.32	521.549	491.967	486.811	456.252	474.019	ENSG00000072736	16	68084751	68229259	144508			0.0405949	0.103469	0.392338	0.694808	0.884482		0.0914649	0.103383	0.884717	0.376309	0.774151		0.077553	0.103409	0.749961	0.453278	0.921892		0.0118315	0.103038	0.114827	0.908583	0.991053
ENSG00000072756.16	TRNT1	727.757	736.347	697.972	739.485	691.914	773.065	731.353	645.672	678.474	746.395	690.937	625.766	844.626	940.107	ENSG00000072756	3	3126916	3150879	23963			-0.00145284	0.0870484	-0.0166901	0.986684	0.996066		0.0699973	0.0869116	0.805385	0.420598	0.792888		-0.0736303	0.0873079	-0.843341	0.399038	0.909503		-0.0890924	0.0868624	-1.02567	0.305046	0.873804
[truncated: 20,129 more rows]
