# Supplementary material for: Modeling antisense oligonucleotide therapy in MECP2 duplication syndrome human iPSC-derived neurons reveals gene expression programs responsive to MeCP2 levels
Source: Hum Mol Genet. 2024 Sep 15;33(22):1986–2001. doi: 10.1093/hmg/ddae135 (PMC11555823; doi:10.1093/hmg/ddae135)
Supplement: SupplementalTable4_ddae135 [file supplementaltable4_ddae135.xlsx]

## Sheet: Sheet1
Genes inversely regulated between MDS and RTT iNeurons					Unaffected CTRL induced opposite of MDS baseline					RTT and unaffected CTRL ASO overlap
Gene_symbol					Gene_symbol					Gene_symbol
ACP5					AANAT					AQP5
ACTN2					ABCB8					CAPN6
ACTN4					ABCC4					CGNL1
AKT1S1					ABHD12B					CNKSR3
AP1S3					ABHD2					CRYAB
APOE					ABRACL					CRYGS
APP					AC008079.1					EPS8L1
AQP5					AC009005.1					GALNT6
B4GALT1					AC011487.1					GGT5
BCAS1					AC012123.1					GHDC
BDNF					AC012366.1					GSTP1
BFSP1					AC012368.1					HSPB8
BNC1					AC018553.2					IP6K3
C3					AC018628.1					KDR
C9orf64					AC020765.2					KRT18
CACNA1B					AC021088.1					LAMA3
CAPN6					AC022137.2					NMRK2
CDC42EP1					AC026412.1					PGM1
CDH3					AC036108.2					PRMT8
CDK18					AC078881.1					RGS9BP
CGNL1					AC079062.1					SFRP1
CKAP4					AC091062.1					SLC35G1
CLEC18B					AC092969.1					SLCO1C1
CMYA5					AC097359.2					STRIP2
CNKSR3					AC116158.1					UNC5B
COBLL1					AC116562.4
COL16A1					AC124068.1
CRB3					AC126696.2
CRTAP					AC138466.4
CRYAB					AC243829.1
CRYGS					AC254629.1
CSF3R					ADAMTS9-AS2
CSTB					ADAMTSL3
CXCL16					ADGRD1
CYBRD1					ADRA1B
CYP26B1					AGBL4
CYP27A1					AKAP9
CYP2W1					AL136131.3
DCT					AL354950.2
DDC					AL445209.1
DIO2					AL671883.2
DSP					ANKRD45
DUSP2					ANXA1
ECSIT					ANXA11
EEF2					AP000866.5
EFEMP1					AP001033.1
ELN					APOBEC3C
ELOVL7					AQP5
EPAS1					ARMH3
EPCAM					ART5
EPHB4					ATP2A3
EPS8L1					BCL11B
EPS8L2					BCL2L13
ERBB3					BHLHE40-AS1
ESRP2					BMP6
FAM110C					BST2
FAM160A1					BTNL9
FBN1					C2CD5
FBXO48					C5orf63
FCGRT					C6orf223
FGFBP3					C9orf40
FURIN					CABYR
GALNT14					CACNG7
GALNT6					CAP2
GGT5					CAPN6
GHDC					CAPNS1
GJA1					CAPS
GJA1P1					CCDC90B
GJA3					CDON
GLIS1					CEMIP
GNG12					CGNL1
GPR143					CHRND
GPR180					CKAP2
GPRC5A					CKMT1B
GPX8					CLEC18C
GRB7					CLEC2L
GREB1L					CNDP1
GSTP1					CNKSR3
HAS1					CNN3
HPN					CNOT11
HSBP1L1					COL8A1
HSPB8					COPZ2
HSPG2					COX20P1
HTRA3					CPNE6
IGF1					CRNDE
IP6K3					CRX
KDR					CRYAB
KIF1C					CRYGC
KRT17					CRYGS
KRT18					CSF1R
KRT19					CXCL14
KRT8					DAPL1
KRT8P3					DDR2
LAMA1					DENND1C
LAMA3					DMRTA1
LGALS1					DMWD
LIN28A					DNAJA4
LINC00894					DNAJC27-AS1
LRRC39					DPCD
LRRN4CL					DPF3
LTBR					DRD1
MANBA					EBF1
MAP6					EBF3
MSLN					ELFN1
MYRF					EMX1
NMRK2					EOMES
NPR1					EP300
PAGR1					EPS8L1
PDCD7					FAM20A
PGM1					FBXO4
PKP2					FCHO1
PLD1					FKRP
PLEKHA2					FOXB1
PLOD1					FOXG1
PLP2					FZD4
PNKD					FZD8
POU2F2					FZD9
POU3F2					GADD45B
PPFIBP2					GAL3ST1
PRDM11					GALNT5
PRMT8					GALNT6
PROCA1					GGT5
PRSS8					GHDC
PTGDS					GMPPB
PTPN14					GOLGA6B
RAB27A					GPNMB
RBMS1					GPR17
RGS9BP					GRHPR
RHOD					GSE1
S1PR5					GSTP1
SALL4					GTF2IP4
SFRP1					GTPBP2
SGK1					HES7
SLC22A5					HIVEP1
SLC35G1					HLA-B
SLC40A1					HLA-DMB
SLC6A15					HOXB2
SLC7A2					HSPB8
SLC7A7					HUWE1
SLCO1C1					IBA57-DT
SLIT3					ICOSLG
SOD3					IGSF8
SPINT1					IKBKE
SPON2					IP6K3
SRRM3					IPCEF1
STRIP2					IQCA1
STXBP5L					IRX3
SYNGR2					IRX5
TAGLN3					ITGA5
TCIRG1					JAK3
TGFB2					KAT6B
TGFBI					KCNK10
TH					KCNK13
TINAGL1					KCNQ4
TMEM109					KDR
TMEM176A					KLK4
TMEM176B					KRT18
TNFRSF14					LAMA3
TOR4A					LARS2
TPRN					LBX1
TRAM2					LHX9
TRIP6					LINC00665
TSPAN4					LINC00672
UNC5B					LINC01139
WNT11					LINC01551
WNT2B					LINC02381
					LRRC3-DT
					LYPD6B
					MAL
					MAT1A
					MBLAC1
					MCUB
					MEI4
					MFAP3L
					MPPED1
					MPPED2
					MRNIP
					MTUS2
					MTUS2-AS1
					MUC3A
					NANOS1
					NCCRP1
					NEUROD2
					NEUROD6
					NHLH2
					NMRK2
					NPPA
					NPW
					NPY2R
					NR2E1
					NR2F2
					NR5A2
					NR6A1
					NRGN
					OLIG2
					OLIG3
					PAPPA2
					PARVA
					PAX2
					PAX8
					PCDH18
					PCDHA9
					PCK2
					PCP4L1
					PCSK9
					PDE1B
					PDE1C
					PDE8B
					PEG13
					PGM1
					PGM5P3-AS1
					PGM5P4-AS1
					PHGDH
					PIK3CD
					PLCB3
					PLCE1
					PLPP7
					PLXNC1
					PLXND1
					PMS2P5
					POU3F1
					POU4F1
					PPP1R1A
					PPP1R9A
					PRDM16
					PRDM16-DT
					PRKDC
					PRMT8
					PRPH2
					PRSS33
					PTK2B
					QTRT1
					RABGGTA
					RASGRP1
					RCN3
					RELB
					RERG
					RFT1
					RGPD8
					RGR
					RGS9BP
					RNF128
					RNF5P1
					RPE65
					RPL13P12
					SALL2
					SDC2
					SEC14L2
					SEMA5A
					SEMA6B
					SEMA7A
					SETD7
					SFRP1
					SGF29
					SH3RF1
					SKAP2
					SKOR2
					SLA
					SLC13A4
					SLC22A31
					SLC24A4
					SLC25A11
					SLC30A3
					SLC35G1
					SLC38A10
					SLC39A8
					SLC3A2
					SLC6A3
					SLC7A11
					SLC7A5
					SLCO1C1
					SLFN11
					SLMAP
					SMARCA2
					SNTB1
					SOX13
					SOX14
					SPDYE12P
					SPESP1
					SRCAP
					STC2
					STIM2
					STK17A
					STMP1
					STRIP2
					SULT1C2
					SUSD2
					SUSD3
					SYNE1
					SYNE2
					SYNM
					SYT6
					TCIM
					TENM4
					TFAP2A-AS2
					TFAP2C
					TIMM10B
					TLR5
					TMEM121
					TMEM144
					TMEM187
					TMEM223
					TMPRSS5
					TMSB4XP8
					TNFAIP8L1
					TNNI3
					TP53BP1
					TTR
					TYRP1
					UBTD1
					UNC5B
					USP6
					VEGFA
					VPS39
					WDR4
					ZBTB38
					ZDHHC19
					ZNF385A
					ZNF385B
					ZNF446
