# Supplementary material for: Modeling antisense oligonucleotide therapy in MECP2 duplication syndrome human iPSC-derived neurons reveals gene expression programs responsive to MeCP2 levels
Source: Hum Mol Genet. 2024 Sep 15;33(22):1986–2001. doi: 10.1093/hmg/ddae135 (PMC11555823; doi:10.1093/hmg/ddae135)
Supplement: SupplementalTable5_ddae135 [file supplementaltable5_ddae135.xlsx]

## Sheet: Sheet1
Motifs in genes up-regulated in MDS
Rank	Motif	P-value	log P-pvalue	% of Targets	% of Background	STD(Bg STD)	Best Match/Details
1	#VALUE!	1e-13	-30.9	0.0456	0.0025	349.8bp (333.2bp)	Rhox11/MA0629.1/Jaspar(0.650)
Motifs in genes down-regulated in MDS
Rank	Motif	P-value	log P-pvalue	% of Targets	% of Background	STD(Bg STD)	Best Match/Details
1	#VALUE!	1e-15	-36.32	0.0667	0.0074	260.2bp (268.9bp)	FOXH1/MA0479.1/Jaspar(0.662)
2	#VALUE!	1e-14	-32.59	0.0795	0.0132	299.6bp (315.4bp)	PB0099.1_Zfp691_1/Jaspar(0.733)
3	#VALUE!	1e-13	-31.06	0.0359	0.0017	297.1bp (275.9bp)	PB0146.1_Mafk_2/Jaspar(0.723)
4	#VALUE!	1e-12	-28.42	0.0513	0.0056	250.9bp (289.4bp)	PB0068.1_Sox1_1/Jaspar(0.737)
Motifs in genes inversely dysregulated in MDS and RTT
Rank	Motif	P-value	log P-pvalue	% of Targets	% of Background	STD(Bg STD)	Best Match/Details
1	#VALUE!	1e-12	-28.17	0.1026	0.0083	287.4bp (284.8bp)	PB0099.1_Zfp691_1/Jaspar(0.649)
